# Supplementary material for: High-frequency, low-energy organic event-based sensors for closed-loop neurostimulation
Source: Nat Sens. 2026 Jan 15;1(1):63–72. doi: 10.1038/s44460-025-00007-x (PMC12863661; doi:10.1038/s44460-025-00007-x)
Supplement: Supplementary file 4 — Statistical source data. [file 44460_2025_7_MOESM4_ESM.xlsx]

## Sheet: Fig. 1c
Energy consumption	f_fire
pJ/spike	Hz
113	126
226	179
325	310
445	493
37.8	151
42.2	339
63.2	546
83.1	822
114.7	1100
