# Supplementary material for: High-frequency, low-energy organic event-based sensors for closed-loop neurostimulation
Source: Nat Sens. 2026 Jan 15;1(1):63–72. doi: 10.1038/s44460-025-00007-x (PMC12863661; doi:10.1038/s44460-025-00007-x)
Supplement: Supplementary file 5 — Statistical source data. [file 44460_2025_7_MOESM5_ESM.xlsx]

## Sheet: Fig. 2b
V_G	|I_D|	|I_D|	|I_D|	|I_D|		V_G	|I_D|	|I_D|	|I_D|	|I_D|		V_G	|I_D|	|I_D|	|I_D|	|I_D|
V	A	A	A	A		V	A	A	A	A		V	A	A	A	A
P(g32T-TT)	42 μm	12 μm	6 μm	3.6 μm		BBL	42 μm	12 μm	6 μm	3.6 μm		FBDPPV-OEG	42 μm	12 μm	6 μm	3.6 μm
0.1	2.54e-08	1.97e-09	5.63e-09	1.14e-09		-0.1	6.91e-08	4.64e-09	1.19e-09	1.41e-09		-0.15	3.69e-08	1.02e-09	6.13e-10	7.89e-10
0.09	2.58e-08	2.28e-09	5.19e-09	6.39e-10		-0.09	4.25e-08	3.8e-09	1.1e-09	1.71e-09		-0.14	1.91e-08	1.04e-09	7.84e-10	6.95e-10
0.08	2.7e-08	3.08e-09	5.16e-09	2.88e-10		-0.08	2.87e-08	2.37e-09	8.84e-10	1.47e-09		-0.13	1.22e-08	1.1e-09	8.29e-10	1.46e-10
0.07	2.87e-08	3.56e-09	4.83e-09	4.38e-10		-0.07	2e-08	2.33e-09	4.87e-10	2.59e-09		-0.12	7.81e-09	1.03e-09	4.37e-10	4.18e-10
0.06	3.16e-08	5.04e-09	4.66e-09	6.13e-10		-0.06	1.47e-08	2.25e-09	1.46e-09	2.77e-09		-0.11	5.17e-09	1.24e-09	2.41e-10	1.37e-10
0.05	3.52e-08	6.62e-09	3.98e-09	1.07e-09		-0.05	1.13e-08	2.75e-09	1.9e-09	3.53e-09		-0.1	3.64e-09	1.85e-09	2.83e-10	1.94e-10
0.04	4.01e-08	8.79e-09	3.29e-09	7.67e-10		-0.04	7.27e-09	3.05e-09	2.52e-09	4.42e-09		-0.09	2.38e-09	2.78e-09	1.08e-09	1.07e-09
0.03	4.65e-08	1.22e-08	1.88e-09	2.85e-10		-0.03	5.97e-09	3.8e-09	4.06e-09	5.89e-09		-0.08	1.8e-09	3.8e-09	2.36e-09	1.76e-09
0.02	5.5e-08	1.65e-08	3.76e-10	8.58e-10		-0.02	4.79e-09	5.74e-09	5.96e-09	7.53e-09		-0.07	1.88e-09	5.24e-09	3.98e-09	3.14e-09
0.01	6.61e-08	2.26e-08	2.8e-09	2.28e-09		-0.01	4.71e-09	8.01e-09	8.43e-09	1.05e-08		-0.06	2.73e-09	7.36e-09	6.16e-09	4.84e-09
0	8.01e-08	3.08e-08	5.93e-09	4.54e-09		0	6.1e-09	1.08e-08	1.16e-08	1.5e-08		-0.05	4.44e-09	1.03e-08	8.73e-09	7.25e-09
-0.01	9.78e-08	4.17e-08	1.1e-08	7.89e-09		0.01	9.46e-09	1.51e-08	1.71e-08	2e-08		-0.04	7.08e-09	1.37e-08	1.26e-08	1e-08
-0.02	1.2e-07	5.61e-08	1.85e-08	1.26e-08		0.02	1.53e-08	2.12e-08	2.32e-08	2.64e-08		-0.03	1.02e-08	1.89e-08	1.74e-08	1.45e-08
-0.03	1.47e-07	7.54e-08	2.87e-08	2.02e-08		0.03	2.22e-08	2.93e-08	3.2e-08	3.59e-08		-0.02	1.51e-08	2.55e-08	2.36e-08	2.01e-08
-0.04	1.82e-07	1e-07	4.22e-08	3.05e-08		0.04	3.27e-08	3.99e-08	4.35e-08	4.78e-08		-0.01	2.14e-08	3.4e-08	3.2e-08	2.76e-08
-0.05	2.24e-07	1.33e-07	6.05e-08	4.5e-08		0.05	4.7e-08	5.35e-08	5.77e-08	6.19e-08		0	2.96e-08	4.56e-08	4.3e-08	3.71e-08
-0.06	2.76e-07	1.75e-07	8.59e-08	6.61e-08		0.06	6.48e-08	7.1e-08	7.59e-08	8.1e-08		0.01	3.99e-08	6.04e-08	5.66e-08	4.96e-08
-0.07	3.39e-07	2.28e-07	1.19e-07	9.38e-08		0.07	8.82e-08	9.29e-08	9.93e-08	1.04e-07		0.02	5.41e-08	7.97e-08	7.46e-08	6.67e-08
-0.08	4.14e-07	2.95e-07	1.63e-07	1.31e-07		0.08	1.16e-07	1.21e-07	1.28e-07	1.33e-07		0.03	7.2e-08	1.05e-07	9.82e-08	8.81e-08
-0.09	5.05e-07	3.78e-07	2.19e-07	1.82e-07		0.09	1.53e-07	1.55e-07	1.65e-07	1.69e-07		0.04	9.46e-08	1.36e-07	1.27e-07	1.16e-07
-0.1	6.13e-07	4.81e-07	2.89e-07	2.46e-07		0.1	1.98e-07	1.98e-07	2.09e-07	2.14e-07		0.05	1.24e-07	1.76e-07	1.64e-07	1.5e-07
-0.11	7.4e-07	6.05e-07	3.78e-07	3.29e-07		0.11	2.53e-07	2.5e-07	2.63e-07	2.68e-07		0.06	1.6e-07	2.26e-07	2.11e-07	1.94e-07
-0.12	8.88e-07	7.55e-07	4.87e-07	4.33e-07		0.12	3.19e-07	3.13e-07	3.28e-07	3.32e-07		0.07	2.06e-07	2.88e-07	2.68e-07	2.49e-07
-0.13	1.06e-06	9.33e-07	6.21e-07	5.61e-07		0.13	3.99e-07	3.88e-07	4.06e-07	4.08e-07		0.08	2.63e-07	3.64e-07	3.38e-07	3.17e-07
-0.14	1.26e-06	1.14e-06	7.81e-07	7.16e-07		0.14	4.94e-07	4.78e-07	4.98e-07	4.97e-07		0.09	3.32e-07	4.58e-07	4.25e-07	4e-07
-0.15	1.48e-06	1.38e-06	9.67e-07	9e-07		0.15	6.06e-07	5.84e-07	6.08e-07	6.05e-07		0.1	4.17e-07	5.72e-07	5.3e-07	5.01e-07
-0.16	1.74e-06	1.66e-06	1.19e-06	1.12e-06		0.16	7.38e-07	7.09e-07	7.34e-07	7.28e-07		0.11	5.2e-07	7.08e-07	6.57e-07	6.23e-07
-0.17	2.03e-06	1.98e-06	1.45e-06	1.38e-06		0.17	8.91e-07	8.54e-07	8.83e-07	8.72e-07		0.12	6.44e-07	8.72e-07	8.1e-07	7.7e-07
-0.18	2.37e-06	2.35e-06	1.76e-06	1.69e-06		0.18	1.07e-06	1.02e-06	1.05e-06	1.04e-06		0.13	7.91e-07	1.07e-06	9.91e-07	9.44e-07
-0.19	2.75e-06	2.76e-06	2.1e-06	2.05e-06		0.19	1.27e-06	1.21e-06	1.25e-06	1.23e-06		0.14	9.66e-07	1.29e-06	1.2e-06	1.15e-06
-0.2	3.16e-06	3.22e-06	2.5e-06	2.46e-06		0.2	1.51e-06	1.44e-06	1.48e-06	1.45e-06		0.15	1.17e-06	1.56e-06	1.45e-06	1.39e-06
-0.21	3.64e-06	3.74e-06	2.94e-06	2.92e-06		0.21	1.77e-06	1.69e-06	1.73e-06	1.7e-06		0.16	1.41e-06	1.87e-06	1.75e-06	1.67e-06
-0.22	4.15e-06	4.31e-06	3.45e-06	3.45e-06		0.22	2.07e-06	1.97e-06	2.03e-06	1.98e-06		0.17	1.69e-06	2.23e-06	2.08e-06	2e-06
-0.23	4.73e-06	4.94e-06	4.01e-06	4.03e-06		0.23	2.42e-06	2.3e-06	2.35e-06	2.31e-06		0.18	2.01e-06	2.64e-06	2.47e-06	2.37e-06
-0.24	5.35e-06	5.63e-06	4.62e-06	4.67e-06		0.24	2.8e-06	2.66e-06	2.72e-06	2.66e-06		0.19	2.37e-06	3.1e-06	2.91e-06	2.8e-06
-0.25	6.04e-06	6.38e-06	5.3e-06	5.36e-06		0.25	3.22e-06	3.07e-06	3.14e-06	3.06e-06		0.2	2.79e-06	3.63e-06	3.42e-06	3.28e-06
-0.26	6.78e-06	7.19e-06	6.05e-06	6.15e-06		0.26	3.7e-06	3.52e-06	3.6e-06	3.51e-06		0.21	3.26e-06	4.22e-06	3.99e-06	3.83e-06
-0.27	7.59e-06	8.07e-06	6.86e-06	7.04e-06		0.27	4.23e-06	4.03e-06	4.12e-06	4.01e-06		0.22	3.79e-06	4.88e-06	4.62e-06	4.44e-06
-0.28	8.46e-06	9.02e-06	7.74e-06	7.98e-06		0.28	4.81e-06	4.59e-06	4.69e-06	4.56e-06		0.23	4.38e-06	5.62e-06	5.34e-06	5.12e-06
-0.29	9.4e-06	1e-05	8.69e-06	8.96e-06		0.29	5.45e-06	5.21e-06	5.32e-06	5.17e-06		0.24	5.04e-06	6.44e-06	6.13e-06	5.88e-06
-0.3	1.04e-05	1.11e-05	9.72e-06	1.01e-05		0.3	6.16e-06	5.89e-06	6.01e-06	5.85e-06		0.25	5.78e-06	7.34e-06	7.01e-06	6.72e-06
-0.31	1.15e-05	1.23e-05	1.08e-05	1.12e-05		0.31	6.93e-06	6.64e-06	6.78e-06	6.59e-06		0.26	6.59e-06	8.33e-06	7.99e-06	7.65e-06
-0.32	1.27e-05	1.35e-05	1.2e-05	1.25e-05		0.32	7.76e-06	7.46e-06	7.6e-06	7.4e-06		0.27	7.48e-06	9.42e-06	9.05e-06	8.66e-06
-0.33	1.39e-05	1.48e-05	1.33e-05	1.38e-05		0.33	8.67e-06	8.35e-06	8.5e-06	8.29e-06		0.28	8.45e-06	1.06e-05	1.02e-05	9.77e-06
-0.34	1.52e-05	1.62e-05	1.46e-05	1.52e-05		0.34	9.64e-06	9.31e-06	9.46e-06	9.22e-06		0.29	9.52e-06	1.19e-05	1.15e-05	1.1e-05
-0.35	1.66e-05	1.76e-05	1.6e-05	1.66e-05		0.35	1.07e-05	1.03e-05	1.05e-05	1.02e-05		0.3	1.07e-05	1.33e-05	1.29e-05	1.23e-05
-0.36	1.8e-05	1.92e-05	1.75e-05	1.82e-05		0.36	1.18e-05	1.14e-05	1.16e-05	1.13e-05		0.31	1.19e-05	1.48e-05	1.44e-05	1.37e-05
-0.37	1.96e-05	2.08e-05	1.9e-05	1.98e-05		0.37	1.3e-05	1.26e-05	1.28e-05	1.25e-05		0.32	1.33e-05	1.64e-05	1.59e-05	1.52e-05
-0.38	2.12e-05	2.24e-05	2.07e-05	2.15e-05		0.38	1.43e-05	1.39e-05	1.4e-05	1.37e-05		0.33	1.47e-05	1.81e-05	1.76e-05	1.68e-05
-0.39	2.29e-05	2.42e-05	2.24e-05	2.33e-05		0.39	1.56e-05	1.52e-05	1.54e-05	1.51e-05		0.34	1.63e-05	1.99e-05	1.95e-05	1.85e-05
-0.4	2.47e-05	2.6e-05	2.42e-05	2.52e-05		0.4	1.71e-05	1.67e-05	1.68e-05	1.65e-05		0.35	1.8e-05	2.18e-05	2.14e-05	2.04e-05
-0.41	2.65e-05	2.78e-05	2.6e-05	2.71e-05		0.41	1.87e-05	1.83e-05	1.83e-05	1.8e-05		0.36	1.97e-05	2.39e-05	2.34e-05	2.23e-05
-0.42	2.84e-05	2.97e-05	2.8e-05	2.92e-05		0.42	2.04e-05	1.99e-05	2e-05	1.96e-05		0.37	2.16e-05	2.61e-05	2.56e-05	2.44e-05
-0.43	3.04e-05	3.17e-05	3e-05	3.12e-05		0.43	2.22e-05	2.17e-05	2.17e-05	2.13e-05		0.38	2.36e-05	2.83e-05	2.79e-05	2.66e-05
-0.44	3.24e-05	3.38e-05	3.2e-05	3.33e-05		0.44	2.41e-05	2.37e-05	2.36e-05	2.32e-05		0.39	2.56e-05	3.07e-05	3.03e-05	2.88e-05
-0.45	3.45e-05	3.59e-05	3.42e-05	3.55e-05		0.45	2.61e-05	2.57e-05	2.56e-05	2.52e-05		0.4	2.78e-05	3.32e-05	3.27e-05	3.12e-05
-0.46	3.67e-05	3.81e-05	3.64e-05	3.78e-05		0.46	2.82e-05	2.79e-05	2.77e-05	2.73e-05		0.41	3.01e-05	3.58e-05	3.53e-05	3.37e-05
-0.47	3.9e-05	4.03e-05	3.86e-05	4.01e-05		0.47	3.04e-05	3.02e-05	2.99e-05	2.95e-05		0.42	3.24e-05	3.85e-05	3.8e-05	3.62e-05
-0.48	4.13e-05	4.26e-05	4.1e-05	4.23e-05		0.48	3.27e-05	3.25e-05	3.23e-05	3.18e-05		0.43	3.49e-05	4.13e-05	4.08e-05	3.89e-05
-0.49	4.37e-05	4.49e-05	4.33e-05	4.46e-05		0.49	3.52e-05	3.51e-05	3.47e-05	3.42e-05		0.44	3.74e-05	4.42e-05	4.37e-05	4.16e-05
-0.5	4.61e-05	4.73e-05	4.58e-05	4.7e-05		0.5	3.77e-05	3.77e-05	3.73e-05	3.67e-05		0.45	4e-05	4.71e-05	4.66e-05	4.44e-05
-0.51	4.86e-05	4.97e-05	4.82e-05	4.95e-05		0.51	4.04e-05	4.04e-05	3.99e-05	3.93e-05		0.46	4.27e-05	5.01e-05	4.96e-05	4.73e-05
-0.52	5.12e-05	5.22e-05	5.08e-05	5.21e-05		0.52	4.31e-05	4.33e-05	4.27e-05	4.21e-05		0.47	4.54e-05	5.31e-05	5.26e-05	5.02e-05
-0.53	5.37e-05	5.46e-05	5.33e-05	5.47e-05		0.53	4.6e-05	4.62e-05	4.55e-05	4.5e-05		0.48	4.82e-05	5.61e-05	5.57e-05	5.31e-05
-0.54	5.64e-05	5.72e-05	5.59e-05	5.74e-05		0.54	4.89e-05	4.92e-05	4.84e-05	4.79e-05		0.49	5.1e-05	5.92e-05	5.88e-05	5.61e-05
-0.55	5.91e-05	5.97e-05	5.85e-05	6e-05		0.55	5.19e-05	5.24e-05	5.14e-05	5.1e-05		0.5	5.39e-05	6.22e-05	6.19e-05	5.91e-05
-0.56	6.18e-05	6.23e-05	6.12e-05	6.28e-05		0.56	5.5e-05	5.55e-05	5.45e-05	5.41e-05		0.51	5.68e-05	6.53e-05	6.5e-05	6.21e-05
-0.57	6.45e-05	6.49e-05	6.39e-05	6.56e-05		0.57	5.81e-05	5.88e-05	5.76e-05	5.73e-05		0.52	5.97e-05	6.85e-05	6.81e-05	6.51e-05
-0.58	6.73e-05	6.75e-05	6.67e-05	6.85e-05		0.58	6.13e-05	6.22e-05	6.08e-05	6.05e-05		0.53	6.27e-05	7.15e-05	7.11e-05	6.81e-05
-0.59	7.01e-05	7.01e-05	6.95e-05	7.13e-05		0.59	6.45e-05	6.55e-05	6.4e-05	6.39e-05		0.54	6.56e-05	7.45e-05	7.42e-05	7.1e-05
-0.6	7.29e-05	7.27e-05	7.22e-05	7.41e-05		0.6	6.78e-05	6.9e-05	6.72e-05	6.72e-05		0.55	6.85e-05	7.75e-05	7.72e-05	7.39e-05
-0.61	7.56e-05	7.52e-05	7.49e-05	7.69e-05		0.61	7.11e-05	7.24e-05	7.05e-05	7.05e-05		0.56	7.15e-05	8.03e-05	8.01e-05	7.67e-05
-0.62	7.85e-05	7.79e-05	7.77e-05	7.97e-05		0.62	7.43e-05	7.58e-05	7.37e-05	7.38e-05		0.57	7.43e-05	8.31e-05	8.29e-05	7.95e-05
-0.63	8.14e-05	8.05e-05	8.05e-05	8.26e-05		0.63	7.76e-05	7.92e-05	7.69e-05	7.71e-05		0.58	7.71e-05	8.57e-05	8.58e-05	8.23e-05
-0.64	8.43e-05	8.31e-05	8.34e-05	8.55e-05		0.64	8.06e-05	8.25e-05	8.01e-05	8.04e-05		0.59	7.99e-05	8.82e-05	8.84e-05	8.49e-05
-0.65	8.72e-05	8.58e-05	8.62e-05	8.84e-05		0.65	8.38e-05	8.59e-05	8.31e-05	8.35e-05		0.6	8.25e-05	9.06e-05	9.09e-05	8.73e-05
-0.66	9.01e-05	8.84e-05	8.9e-05	9.14e-05		0.66	8.68e-05	8.92e-05	8.61e-05	8.66e-05		0.61	8.52e-05	9.28e-05	9.32e-05	8.96e-05
-0.67	9.3e-05	9.1e-05	9.19e-05	9.42e-05		0.67	8.98e-05	9.23e-05	8.89e-05	8.95e-05		0.62	8.77e-05	9.48e-05	9.53e-05	9.17e-05
-0.68	9.59e-05	9.36e-05	9.47e-05	9.72e-05		0.68	9.26e-05	9.54e-05	9.16e-05	9.22e-05		0.63	8.99e-05	9.67e-05	9.72e-05	9.36e-05
-0.69	9.88e-05	9.61e-05	9.76e-05	0.0001		0.69	9.53e-05	9.82e-05	9.41e-05	9.47e-05		0.64	9.2e-05	9.83e-05	9.9e-05	9.53e-05
-0.7	0.000102	9.87e-05	0.0001	0.000103		0.7	9.78e-05	0.000101	9.65e-05	9.7e-05		0.65	9.4e-05	9.97e-05	0.0001	9.68e-05
-0.7	0.000102	9.87e-05	0.000101	0.000103		0.7	9.79e-05	0.000101	9.63e-05	9.69e-05		0.66	9.57e-05	0.000101	0.000102	9.81e-05
-0.69	9.9e-05	9.61e-05	9.8e-05	0.000101		0.69	9.57e-05	9.82e-05	9.39e-05	9.46e-05		0.67	9.71e-05	0.000102	0.000103	9.9e-05
-0.68	9.62e-05	9.35e-05	9.54e-05	9.81e-05		0.68	9.32e-05	9.54e-05	9.16e-05	9.24e-05		0.68	9.83e-05	0.000102	0.000104	9.98e-05
-0.67	9.34e-05	9.1e-05	9.28e-05	9.52e-05		0.67	9.06e-05	9.27e-05	8.92e-05	9e-05		0.69	9.92e-05	0.000103	0.000104	0.0001
-0.66	9.07e-05	8.84e-05	9.01e-05	9.26e-05		0.66	8.79e-05	8.98e-05	8.66e-05	8.73e-05		0.7	9.97e-05	0.000103	0.000104	0.0001
-0.65	8.79e-05	8.59e-05	8.75e-05	9e-05		0.65	8.52e-05	8.69e-05	8.39e-05	8.46e-05		0.7	9.85e-05	0.000101	0.000103	9.88e-05
-0.64	8.51e-05	8.33e-05	8.49e-05	8.73e-05		0.64	8.23e-05	8.39e-05	8.11e-05	8.17e-05		0.69	9.59e-05	9.82e-05	9.98e-05	9.61e-05
-0.63	8.24e-05	8.08e-05	8.23e-05	8.45e-05		0.63	7.92e-05	8.08e-05	7.81e-05	7.87e-05		0.68	9.36e-05	9.58e-05	9.73e-05	9.37e-05
-0.62	7.97e-05	7.82e-05	7.97e-05	8.19e-05		0.62	7.61e-05	7.75e-05	7.51e-05	7.56e-05		0.67	9.14e-05	9.36e-05	9.5e-05	9.15e-05
-0.61	7.69e-05	7.57e-05	7.71e-05	7.91e-05		0.61	7.31e-05	7.43e-05	7.21e-05	7.25e-05		0.66	8.92e-05	9.14e-05	9.27e-05	8.93e-05
-0.6	7.43e-05	7.33e-05	7.46e-05	7.66e-05		0.6	7e-05	7.11e-05	6.91e-05	6.94e-05		0.65	8.7e-05	8.92e-05	9.04e-05	8.71e-05
-0.59	7.17e-05	7.08e-05	7.2e-05	7.4e-05		0.59	6.69e-05	6.79e-05	6.6e-05	6.63e-05		0.64	8.46e-05	8.7e-05	8.8e-05	8.49e-05
-0.58	6.9e-05	6.83e-05	6.94e-05	7.14e-05		0.58	6.39e-05	6.47e-05	6.3e-05	6.32e-05		0.63	8.23e-05	8.47e-05	8.56e-05	8.26e-05
-0.57	6.64e-05	6.58e-05	6.68e-05	6.89e-05		0.57	6.08e-05	6.15e-05	6e-05	6.01e-05		0.62	7.98e-05	8.23e-05	8.31e-05	8.02e-05
-0.56	6.38e-05	6.34e-05	6.43e-05	6.63e-05		0.56	5.78e-05	5.84e-05	5.7e-05	5.71e-05		0.61	7.73e-05	7.99e-05	8.06e-05	7.78e-05
-0.55	6.12e-05	6.09e-05	6.18e-05	6.38e-05		0.55	5.49e-05	5.54e-05	5.41e-05	5.41e-05		0.6	7.48e-05	7.74e-05	7.81e-05	7.53e-05
-0.54	5.86e-05	5.85e-05	5.92e-05	6.13e-05		0.54	5.2e-05	5.24e-05	5.12e-05	5.12e-05		0.59	7.21e-05	7.48e-05	7.55e-05	7.27e-05
-0.53	5.61e-05	5.61e-05	5.68e-05	5.87e-05		0.53	4.92e-05	4.94e-05	4.84e-05	4.83e-05		0.58	6.95e-05	7.23e-05	7.29e-05	7.02e-05
-0.52	5.36e-05	5.37e-05	5.43e-05	5.62e-05		0.52	4.64e-05	4.66e-05	4.57e-05	4.55e-05		0.57	6.68e-05	6.96e-05	7.02e-05	6.75e-05
-0.51	5.12e-05	5.14e-05	5.19e-05	5.38e-05		0.51	4.37e-05	4.38e-05	4.3e-05	4.28e-05		0.56	6.41e-05	6.7e-05	6.75e-05	6.49e-05
-0.5	4.88e-05	4.91e-05	4.95e-05	5.14e-05		0.5	4.11e-05	4.11e-05	4.04e-05	4.02e-05		0.55	6.13e-05	6.43e-05	6.48e-05	6.22e-05
-0.49	4.64e-05	4.69e-05	4.72e-05	4.9e-05		0.49	3.85e-05	3.85e-05	3.79e-05	3.76e-05		0.54	5.86e-05	6.16e-05	6.2e-05	5.96e-05
-0.48	4.41e-05	4.46e-05	4.49e-05	4.67e-05		0.48	3.61e-05	3.6e-05	3.54e-05	3.52e-05		0.53	5.59e-05	5.89e-05	5.93e-05	5.69e-05
-0.47	4.19e-05	4.25e-05	4.27e-05	4.44e-05		0.47	3.37e-05	3.36e-05	3.31e-05	3.28e-05		0.52	5.32e-05	5.62e-05	5.65e-05	5.42e-05
-0.46	3.97e-05	4.03e-05	4.04e-05	4.22e-05		0.46	3.14e-05	3.13e-05	3.09e-05	3.06e-05		0.51	5.05e-05	5.35e-05	5.38e-05	5.16e-05
-0.45	3.75e-05	3.82e-05	3.83e-05	4e-05		0.45	2.92e-05	2.91e-05	2.87e-05	2.84e-05		0.5	4.79e-05	5.08e-05	5.11e-05	4.9e-05
-0.44	3.54e-05	3.62e-05	3.62e-05	3.78e-05		0.44	2.72e-05	2.7e-05	2.66e-05	2.64e-05		0.49	4.53e-05	4.82e-05	4.85e-05	4.64e-05
-0.43	3.34e-05	3.42e-05	3.41e-05	3.57e-05		0.43	2.52e-05	2.49e-05	2.47e-05	2.44e-05		0.48	4.27e-05	4.56e-05	4.59e-05	4.39e-05
-0.42	3.14e-05	3.23e-05	3.21e-05	3.37e-05		0.42	2.33e-05	2.3e-05	2.28e-05	2.25e-05		0.47	4.03e-05	4.31e-05	4.33e-05	4.14e-05
-0.41	2.94e-05	3.04e-05	3.02e-05	3.16e-05		0.41	2.15e-05	2.12e-05	2.11e-05	2.08e-05		0.46	3.78e-05	4.06e-05	4.08e-05	3.9e-05
-0.4	2.75e-05	2.86e-05	2.83e-05	2.97e-05		0.4	1.98e-05	1.95e-05	1.94e-05	1.91e-05		0.45	3.55e-05	3.82e-05	3.83e-05	3.66e-05
-0.39	2.57e-05	2.67e-05	2.65e-05	2.79e-05		0.39	1.82e-05	1.79e-05	1.78e-05	1.76e-05		0.44	3.32e-05	3.58e-05	3.59e-05	3.43e-05
-0.38	2.4e-05	2.5e-05	2.47e-05	2.6e-05		0.38	1.67e-05	1.64e-05	1.63e-05	1.61e-05		0.43	3.1e-05	3.35e-05	3.36e-05	3.21e-05
-0.37	2.24e-05	2.34e-05	2.3e-05	2.43e-05		0.37	1.52e-05	1.5e-05	1.5e-05	1.47e-05		0.42	2.88e-05	3.12e-05	3.14e-05	2.99e-05
-0.36	2.07e-05	2.18e-05	2.14e-05	2.26e-05		0.36	1.39e-05	1.36e-05	1.36e-05	1.34e-05		0.41	2.68e-05	2.91e-05	2.92e-05	2.78e-05
-0.35	1.92e-05	2.03e-05	1.98e-05	2.09e-05		0.35	1.26e-05	1.24e-05	1.24e-05	1.22e-05		0.4	2.48e-05	2.7e-05	2.71e-05	2.58e-05
-0.34	1.77e-05	1.88e-05	1.83e-05	1.94e-05		0.34	1.15e-05	1.12e-05	1.13e-05	1.1e-05		0.39	2.29e-05	2.5e-05	2.51e-05	2.38e-05
-0.33	1.64e-05	1.74e-05	1.69e-05	1.79e-05		0.33	1.04e-05	1.01e-05	1.02e-05	9.98e-06		0.38	2.11e-05	2.31e-05	2.31e-05	2.2e-05
-0.32	1.5e-05	1.6e-05	1.55e-05	1.65e-05		0.32	9.34e-06	9.09e-06	9.18e-06	8.97e-06		0.37	1.94e-05	2.13e-05	2.13e-05	2.02e-05
-0.31	1.38e-05	1.47e-05	1.42e-05	1.52e-05		0.31	8.39e-06	8.15e-06	8.25e-06	8.04e-06		0.36	1.77e-05	1.95e-05	1.95e-05	1.86e-05
-0.3	1.26e-05	1.35e-05	1.3e-05	1.39e-05		0.3	7.51e-06	7.27e-06	7.38e-06	7.19e-06		0.35	1.62e-05	1.79e-05	1.79e-05	1.7e-05
-0.29	1.15e-05	1.24e-05	1.18e-05	1.27e-05		0.29	6.7e-06	6.46e-06	6.58e-06	6.4e-06		0.34	1.47e-05	1.63e-05	1.63e-05	1.55e-05
-0.28	1.05e-05	1.13e-05	1.07e-05	1.15e-05		0.28	5.95e-06	5.72e-06	5.84e-06	5.69e-06		0.33	1.33e-05	1.48e-05	1.48e-05	1.4e-05
-0.27	9.49e-06	1.02e-05	9.67e-06	1.04e-05		0.27	5.26e-06	5.04e-06	5.16e-06	5.02e-06		0.32	1.2e-05	1.35e-05	1.34e-05	1.27e-05
-0.26	8.61e-06	9.26e-06	8.7e-06	9.33e-06		0.26	4.64e-06	4.42e-06	4.54e-06	4.42e-06		0.31	1.08e-05	1.22e-05	1.21e-05	1.15e-05
-0.25	7.75e-06	8.35e-06	7.8e-06	8.37e-06		0.25	4.07e-06	3.86e-06	3.98e-06	3.87e-06		0.3	9.73e-06	1.09e-05	1.09e-05	1.03e-05
-0.24	6.96e-06	7.5e-06	6.96e-06	7.47e-06		0.24	3.55e-06	3.36e-06	3.47e-06	3.37e-06		0.29	8.7e-06	9.82e-06	9.76e-06	9.23e-06
-0.23	6.21e-06	6.7e-06	6.18e-06	6.62e-06		0.23	3.08e-06	2.9e-06	3.01e-06	2.92e-06		0.28	7.74e-06	8.77e-06	8.71e-06	8.23e-06
-0.22	5.52e-06	5.97e-06	5.45e-06	5.84e-06		0.22	2.66e-06	2.49e-06	2.6e-06	2.52e-06		0.27	6.86e-06	7.8e-06	7.74e-06	7.31e-06
-0.21	4.88e-06	5.29e-06	4.79e-06	5.12e-06		0.21	2.29e-06	2.13e-06	2.23e-06	2.16e-06		0.26	6.06e-06	6.91e-06	6.85e-06	6.46e-06
-0.2	4.31e-06	4.66e-06	4.18e-06	4.46e-06		0.2	1.95e-06	1.81e-06	1.9e-06	1.84e-06		0.25	5.32e-06	6.09e-06	6.04e-06	5.69e-06
-0.19	3.79e-06	4.09e-06	3.62e-06	3.85e-06		0.19	1.66e-06	1.53e-06	1.61e-06	1.56e-06		0.24	4.66e-06	5.35e-06	5.3e-06	4.98e-06
-0.18	3.32e-06	3.57e-06	3.13e-06	3.31e-06		0.18	1.4e-06	1.28e-06	1.36e-06	1.31e-06		0.23	4.05e-06	4.68e-06	4.62e-06	4.34e-06
-0.17	2.89e-06	3.09e-06	2.67e-06	2.82e-06		0.17	1.17e-06	1.06e-06	1.14e-06	1.1e-06		0.22	3.51e-06	4.06e-06	4.01e-06	3.77e-06
-0.16	2.5e-06	2.66e-06	2.27e-06	2.38e-06		0.16	9.75e-07	8.79e-07	9.44e-07	9.11e-07		0.21	3.02e-06	3.51e-06	3.47e-06	3.25e-06
-0.15	2.15e-06	2.28e-06	1.91e-06	1.99e-06		0.15	8.05e-07	7.21e-07	7.79e-07	7.51e-07		0.2	2.59e-06	3.02e-06	2.98e-06	2.79e-06
-0.14	1.86e-06	1.94e-06	1.6e-06	1.66e-06		0.14	6.6e-07	5.85e-07	6.38e-07	6.15e-07		0.19	2.21e-06	2.59e-06	2.55e-06	2.38e-06
-0.13	1.58e-06	1.64e-06	1.33e-06	1.35e-06		0.13	5.36e-07	4.72e-07	5.18e-07	4.98e-07		0.18	1.87e-06	2.2e-06	2.17e-06	2.02e-06
-0.12	1.34e-06	1.37e-06	1.08e-06	1.1e-06		0.12	4.32e-07	3.77e-07	4.17e-07	4.01e-07		0.17	1.57e-06	1.86e-06	1.83e-06	1.7e-06
-0.11	1.13e-06	1.13e-06	8.78e-07	8.72e-07		0.11	3.46e-07	2.98e-07	3.32e-07	3.21e-07		0.16	1.31e-06	1.56e-06	1.53e-06	1.42e-06
-0.1	9.46e-07	9.31e-07	7.02e-07	6.86e-07		0.1	2.75e-07	2.33e-07	2.63e-07	2.53e-07		0.15	1.09e-06	1.3e-06	1.28e-06	1.18e-06
-0.09	7.89e-07	7.58e-07	5.54e-07	5.32e-07		0.09	2.17e-07	1.81e-07	2.06e-07	1.98e-07		0.14	8.99e-07	1.08e-06	1.06e-06	9.74e-07
-0.08	6.53e-07	6.11e-07	4.31e-07	4.05e-07		0.08	1.69e-07	1.39e-07	1.6e-07	1.54e-07		0.13	7.37e-07	8.84e-07	8.73e-07	7.99e-07
-0.07	5.36e-07	4.87e-07	3.31e-07	3.02e-07		0.07	1.32e-07	1.06e-07	1.22e-07	1.18e-07		0.12	6e-07	7.22e-07	7.13e-07	6.5e-07
-0.06	4.39e-07	3.84e-07	2.5e-07	2.21e-07		0.06	1.03e-07	7.97e-08	9.36e-08	9.01e-08		0.11	4.85e-07	5.86e-07	5.79e-07	5.25e-07
-0.05	3.57e-07	2.99e-07	1.86e-07	1.58e-07		0.05	7.97e-08	5.94e-08	6.99e-08	6.8e-08		0.1	3.89e-07	4.72e-07	4.67e-07	4.21e-07
-0.04	2.89e-07	2.31e-07	1.36e-07	1.11e-07		0.04	6.14e-08	4.42e-08	5.18e-08	5.1e-08		0.09	3.11e-07	3.77e-07	3.75e-07	3.35e-07
-0.03	2.33e-07	1.77e-07	9.76e-08	7.57e-08		0.03	4.9e-08	3.17e-08	3.86e-08	3.72e-08		0.08	2.46e-07	2.99e-07	2.98e-07	2.66e-07
-0.02	1.87e-07	1.33e-07	6.85e-08	5.05e-08		0.02	3.88e-08	2.31e-08	2.86e-08	2.75e-08		0.07	1.94e-07	2.36e-07	2.35e-07	2.08e-07
-0.01	1.5e-07	1e-07	4.73e-08	3.25e-08		0.01	3.17e-08	1.67e-08	2.03e-08	2.05e-08		0.06	1.52e-07	1.85e-07	1.84e-07	1.63e-07
0	1.2e-07	7.42e-08	3.18e-08	2.03e-08		0	2.67e-08	1.14e-08	1.47e-08	1.39e-08		0.05	1.19e-07	1.44e-07	1.44e-07	1.26e-07
0.01	9.6e-08	5.46e-08	2.01e-08	1.2e-08		-0.01	2.27e-08	8.01e-09	1.02e-08	1.08e-08		0.04	9.2e-08	1.11e-07	1.11e-07	9.68e-08
0.02	7.72e-08	3.98e-08	1.23e-08	7.01e-09		-0.02	2.12e-08	5.36e-09	7.15e-09	7.06e-09		0.03	7.14e-08	8.51e-08	8.52e-08	7.37e-08
0.03	6.22e-08	2.89e-08	6.57e-09	3.18e-09		-0.03	1.95e-08	3.8e-09	5.34e-09	5.53e-09		0.02	5.57e-08	6.5e-08	6.55e-08	5.57e-08
0.04	5.08e-08	2.06e-08	2.69e-09	1.08e-09		-0.04	1.99e-08	2.62e-09	3.93e-09	3.36e-09		0.01	4.34e-08	4.91e-08	4.97e-08	4.2e-08
0.05	4.21e-08	1.47e-08	4.26e-10	7.67e-10		-0.05	2.04e-08	1.83e-09	2.83e-09	2.94e-09		0	3.42e-08	3.73e-08	3.72e-08	3.13e-08
0.06	3.53e-08	1.04e-08	2.19e-09	1.2e-09		-0.06	2.19e-08	1.62e-09	2.21e-09	2e-09		-0.01	2.71e-08	2.8e-08	2.76e-08	2.33e-08
0.07	3.05e-08	7.47e-09	3.7e-09	1.91e-09		-0.07	2.38e-08	1.24e-09	1.28e-09	1.77e-09		-0.02	2.22e-08	2.09e-08	2.07e-08	1.73e-08
0.08	2.68e-08	5.2e-09	4.5e-09	2.39e-09		-0.08	2.62e-08	7.33e-10	1.46e-09	8.25e-10		-0.03	1.86e-08	1.58e-08	1.51e-08	1.31e-08
0.09	2.43e-08	3.74e-09	4.83e-09	2.45e-09		-0.09	2.88e-08	6.07e-10	1.02e-09	7.67e-10		-0.04	1.62e-08	1.22e-08	1.12e-08	9.93e-09
0.1	2.25e-08	2.61e-09	5.24e-09	2.45e-09		-0.1	3.14e-08	6.49e-10	9.28e-10	5.9e-10		-0.05	1.41e-08	9e-09	7.78e-09	7.02e-09
												-0.06	1.21e-08	6.14e-09	4.93e-09	4.25e-09
												-0.07	1.14e-08	4.05e-09	3.24e-09	2.7e-09
												-0.08	1.07e-08	2.98e-09	1.86e-09	2e-09
												-0.09	1.07e-08	2.07e-09	8.44e-10	1.34e-09
												-0.1	1.1e-08	1.45e-09	1.85e-10	6.01e-10
												-0.11	1.15e-08	8.12e-10	6.68e-10	1.51e-10
												-0.12	1.24e-08	6.46e-10	7.75e-10	2.28e-10
												-0.13	1.35e-08	4.81e-10	1.15e-09	3.64e-10
												-0.14	1.49e-08	4.81e-10	9.35e-10	3.04e-10
												-0.15	1.65e-08	6.39e-10	1.2e-09	7.63e-10

## Sheet: Fig. 2c
V_D	|I_D|	|I_D|	|I_D|	|I_D|	|I_D|	|I_D|	|I_D|	|I_D|		V_D	|I_D|	|I_D|	|I_D|	|I_D|	|I_D|	|I_D|	|I_D|	|I_D|		V_D	|I_D|	|I_D|	|I_D|	|I_D|	|I_D|	|I_D|	|I_D|	|I_D|		V_D	|I_D|	|I_D|	|I_D|	|I_D|	|I_D|	|I_D|	|I_D|	|I_D|		V_D	|I_D|	|I_D|	|I_D|	|I_D|	|I_D|	|I_D|	|I_D|	|I_D|
V	A	A	A	A	A	A	A	A		V	A	A	A	A	A	A	A	A		V	A	A	A	A	A	A	A	A		V	A	A	A	A	A	A	A	A		V	A	A	A	A	A	A	A	A
3.6 um P(g32T-TT)	0 V	-0.1 V	-0.2 V	-0.3 V	-0.4 V	-0.5 V	-0.6 V	-0.7 V		42 um P(g32T-TT)	0 V	-0.1 V	-0.2 V	-0.3 V	-0.4 V	-0.5 V	-0.6 V	-0.7 V		3.6 um BBL	0 V	0.1 V	0.2 V	0.3 V	0.4 V	0.5 V	0.6 V	0.7 V		42 um BBL	0 V	0.1 V	0.2 V	0.3 V	0.4 V	0.5 V	0.6 V	0.7 V		3.6 um PBDPPV-OEG	0 V	0.1 V	0.2 V	0.3 V	0.4 V	0.5 V	0.6 V	0.7 V
0	6.86e-09	7.22e-09	8.12e-09	8.89e-09	9.48e-09	9.82e-09	1.1e-08	1.18e-08		0	6.59e-09	9.82e-09	1.14e-08	1.21e-08	1.21e-08	1.22e-08	1.3e-08	1.51e-08		0	1.1e-08	1.05806e-08	1.05806e-08	9.41096e-09	4.84399e-09	4.44115e-10	1.3938e-09	5.90507e-09		0	4.4e-08	3.46195e-08	4.55596e-08	2.10387e-07	5.01409e-07	4.22992e-07	3.69057e-07	5.18e-07		0	1.26e-09	3.24123e-09	2.43159e-09	1.45025e-09	6.41683e-10	6.52327e-09	1.71832e-08	3.20394e-08
-0.01	6.74e-10	9.92e-08	4.76e-07	1.11e-06	1.8e-06	2.32e-06	2.54e-06	2.51e-06		-0.01	4.31e-09	1.23e-07	5.75e-07	1.29e-06	2.05e-06	2.61e-06	2.72e-06	2.64e-06		0.01	1.36e-08	4.68935e-08	2.10025e-07	6.33827e-07	1.46801e-06	2.56491e-06	3.24542e-06	2.13153e-06		0.01	7.27e-09	4.31085e-08	2.28177e-07	6.36155e-07	1.27748e-06	2.32904e-06	2.93579e-06	1.98e-06		0.01	2.02e-09	8.4287e-08	5.61526e-07	1.34094e-06	2.33782e-06	3.33531e-06	3.48353e-06	2.24921e-06
-0.02	6.69e-09	1.93e-07	9.26e-07	2.17e-06	3.56e-06	4.6e-06	5.08e-06	5.02e-06		-0.02	1.31e-08	2.35e-07	1.1e-06	2.5e-06	4.02e-06	5.16e-06	5.43e-06	5.29e-06		0.02	1.48e-08	7.88622e-08	3.89092e-07	1.22116e-06	2.86451e-06	5.04879e-06	6.45988e-06	4.29225e-06		0.02	5.2e-09	8.86666e-08	4.51044e-07	1.34175e-06	2.82527e-06	4.87851e-06	6.09598e-06	4.31e-06		0.02	5.22e-09	1.51755e-07	1.04705e-06	2.56564e-06	4.53868e-06	6.54982e-06	6.90989e-06	4.40594e-06
-0.03	1.14e-08	2.72e-07	1.34e-06	3.18e-06	5.26e-06	6.85e-06	7.59e-06	7.52e-06		-0.03	2.02e-08	3.29e-07	1.57e-06	3.63e-06	5.91e-06	7.65e-06	8.12e-06	7.95e-06		0.03	1.63e-08	1.04036e-07	5.45825e-07	1.76025e-06	4.18019e-06	7.43977e-06	9.63525e-06	6.60927e-06		0.03	1.13e-08	1.2317e-07	6.44456e-07	1.97481e-06	4.26174e-06	7.31532e-06	9.20211e-06	6.69e-06		0.03	7.73e-09	2.06359e-07	1.46312e-06	3.67806e-06	6.60645e-06	9.6476e-06	1.03058e-05	6.58953e-06
-0.04	1.5e-08	3.38e-07	1.71e-06	4.13e-06	6.89e-06	9.05e-06	1.01e-05	1e-05		-0.04	2.57e-08	4.07e-07	1.99e-06	4.67e-06	7.7e-06	1.01e-05	1.08e-05	1.06e-05		0.04	1.79e-08	1.24253e-07	6.81225e-07	2.25317e-06	5.415e-06	9.72882e-06	1.27694e-05	9.10306e-06		0.04	1.5e-08	1.50445e-07	8.11587e-07	2.54862e-06	5.60285e-06	9.65003e-06	1.22632e-05	9.15e-06		0.04	8.54e-09	2.4819e-07	1.81694e-06	4.6821e-06	8.54092e-06	1.26267e-05	1.3667e-05	8.84208e-06
-0.05	1.81e-08	3.93e-07	2.05e-06	5.02e-06	8.47e-06	1.12e-05	1.26e-05	1.25e-05		-0.05	2.99e-08	4.71e-07	2.36e-06	5.63e-06	9.41e-06	1.24e-05	1.34e-05	1.33e-05		0.05	1.9e-08	1.40516e-07	7.97076e-07	2.69379e-06	6.5573e-06	1.19169e-05	1.58509e-05	1.1763e-05		0.05	1.64e-08	1.70873e-07	9.54962e-07	3.06826e-06	6.85593e-06	1.18866e-05	1.52784e-05	1.17e-05		0.05	9.22e-09	2.80397e-07	2.11363e-06	5.58406e-06	1.03446e-05	1.54869e-05	1.69961e-05	1.11778e-05
-0.06	2.02e-08	4.38e-07	2.34e-06	5.85e-06	9.97e-06	1.33e-05	1.5e-05	1.5e-05		-0.06	3.33e-08	5.24e-07	2.68e-06	6.52e-06	1.1e-05	1.47e-05	1.6e-05	1.59e-05		0.06	1.98e-08	1.52936e-07	8.95939e-07	3.09587e-06	7.62585e-06	1.39933e-05	1.8869e-05	1.45616e-05		0.06	1.81e-08	1.86289e-07	1.07722e-06	3.53809e-06	8.0273e-06	1.40247e-05	1.82384e-05	1.44e-05		0.06	9.98e-09	3.05136e-07	2.36246e-06	6.38904e-06	1.20234e-05	1.8226e-05	2.02821e-05	1.35999e-05
-0.07	2.18e-08	4.74e-07	2.61e-06	6.63e-06	1.14e-05	1.53e-05	1.74e-05	1.74e-05		-0.07	3.62e-08	5.68e-07	2.97e-06	7.33e-06	1.26e-05	1.69e-05	1.85e-05	1.85e-05		0.07	1.99e-08	1.63462e-07	9.8149e-07	3.45206e-06	8.60407e-06	1.59798e-05	2.1807e-05	1.74808e-05		0.07	1.94e-08	1.98071e-07	1.181e-06	3.96068e-06	9.11577e-06	1.6064e-05	2.11374e-05	1.71e-05		0.07	1.08e-08	3.23848e-07	2.56677e-06	7.10668e-06	1.35779e-05	2.08393e-05	2.35184e-05	1.61048e-05
-0.08	2.33e-08	5.03e-07	2.84e-06	7.35e-06	1.28e-05	1.73e-05	1.98e-05	1.99e-05		-0.08	3.8e-08	6.03e-07	3.21e-06	8.08e-06	1.4e-05	1.91e-05	2.1e-05	2.12e-05		0.08	2.12e-08	1.71204e-07	1.04977e-06	3.77037e-06	9.50759e-06	1.78431e-05	2.46828e-05	2.04833e-05		0.08	1.97e-08	2.06755e-07	1.26692e-06	4.3381e-06	1.0128e-05	1.80096e-05	2.39763e-05	2e-05		0.08	1.1e-08	3.38422e-07	2.73796e-06	7.74082e-06	1.50171e-05	2.33323e-05	2.67009e-05	1.86889e-05
-0.09	2.41e-08	5.25e-07	3.05e-06	8.02e-06	1.41e-05	1.93e-05	2.22e-05	2.24e-05		-0.09	3.98e-08	6.31e-07	3.43e-06	8.76e-06	1.54e-05	2.11e-05	2.35e-05	2.38e-05		0.09	2.07e-08	1.77387e-07	1.10954e-06	4.04741e-06	1.03478e-05	1.9608e-05	2.74761e-05	2.35437e-05		0.09	1.99e-08	2.13832e-07	1.33861e-06	4.67462e-06	1.10647e-05	1.98599e-05	2.67449e-05	2.29e-05		0.09	1.12e-08	3.49307e-07	2.87578e-06	8.29876e-06	1.63399e-05	2.5698e-05	2.98204e-05	2.13488e-05
-0.1	2.5e-08	5.43e-07	3.22e-06	8.63e-06	1.54e-05	2.12e-05	2.45e-05	2.48e-05		-0.1	4.1e-08	6.54e-07	3.61e-06	9.38e-06	1.66e-05	2.31e-05	2.59e-05	2.64e-05		0.1	2.02e-08	1.82065e-07	1.15861e-06	4.29125e-06	1.11064e-05	2.12743e-05	3.01836e-05	2.66407e-05		0.1	2.07e-08	2.17772e-07	1.39603e-06	4.97101e-06	1.19296e-05	2.16182e-05	2.94383e-05	2.58e-05		0.1	1.13e-08	3.58033e-07	2.98833e-06	8.78731e-06	1.7556e-05	2.79424e-05	3.28715e-05	2.40717e-05
-0.11	2.56e-08	5.56e-07	3.37e-06	9.2e-06	1.65e-05	2.3e-05	2.68e-05	2.73e-05		-0.11	4.21e-08	6.73e-07	3.77e-06	9.94e-06	1.78e-05	2.5e-05	2.83e-05	2.9e-05		0.11	2.12e-08	1.86354e-07	1.20055e-06	4.50713e-06	1.18047e-05	2.28454e-05	3.27936e-05	2.97463e-05		0.11	2.14e-08	2.20986e-07	1.44197e-06	5.23144e-06	1.27251e-05	2.32831e-05	3.20527e-05	2.88e-05		0.11	1.19e-08	3.6469e-07	3.07901e-06	9.21074e-06	1.86662e-05	3.00637e-05	3.58428e-05	2.68484e-05
-0.12	2.62e-08	5.67e-07	3.5e-06	9.71e-06	1.77e-05	2.47e-05	2.9e-05	2.97e-05		-0.12	4.29e-08	6.87e-07	3.9e-06	1.04e-05	1.9e-05	2.68e-05	3.06e-05	3.15e-05		0.12	2.11e-08	1.89807e-07	1.23385e-06	4.70018e-06	1.2436e-05	2.43194e-05	3.53204e-05	3.28601e-05		0.12	2.12e-08	2.23969e-07	1.47946e-06	5.45687e-06	1.34537e-05	2.48577e-05	3.45831e-05	3.18e-05		0.12	1.12e-08	3.67479e-07	3.15125e-06	9.5763e-06	1.96783e-05	3.20601e-05	3.87285e-05	2.96726e-05
-0.13	2.66e-08	5.75e-07	3.61e-06	1.02e-05	1.87e-05	2.64e-05	3.12e-05	3.21e-05		-0.13	4.34e-08	6.99e-07	4.02e-06	1.09e-05	2e-05	2.86e-05	3.28e-05	3.41e-05		0.13	2.11e-08	1.93149e-07	1.26349e-06	4.85747e-06	1.30023e-05	2.56973e-05	3.77379e-05	3.59688e-05		0.13	2.16e-08	2.25729e-07	1.5083e-06	5.65158e-06	1.41197e-05	2.63441e-05	3.70249e-05	3.48e-05		0.13	1.19e-08	3.72247e-07	3.20756e-06	9.88896e-06	2.05948e-05	3.39352e-05	4.15256e-05	3.25351e-05
-0.14	2.69e-08	5.81e-07	3.7e-06	1.06e-05	1.97e-05	2.81e-05	3.34e-05	3.45e-05		-0.14	4.4e-08	7.08e-07	4.11e-06	1.13e-05	2.1e-05	3.02e-05	3.5e-05	3.66e-05		0.14	2.21e-08	1.95154e-07	1.28649e-06	5.00384e-06	1.35156e-05	2.69795e-05	4.00677e-05	3.90453e-05		0.14	2.25e-08	2.268e-07	1.53034e-06	5.81695e-06	1.47241e-05	2.77425e-05	3.93776e-05	3.78e-05		0.14	1.15e-08	3.74946e-07	3.25227e-06	1.01566e-05	2.14229e-05	3.56918e-05	4.4227e-05	3.54148e-05
-0.15	2.74e-08	5.86e-07	3.78e-06	1.1e-05	2.06e-05	2.96e-05	3.55e-05	3.69e-05		-0.15	4.43e-08	7.16e-07	4.19e-06	1.17e-05	2.19e-05	3.18e-05	3.71e-05	3.91e-05		0.15	2.12e-08	1.97549e-07	1.30816e-06	5.12298e-06	1.39764e-05	2.81737e-05	4.22915e-05	4.2053e-05		0.15	2.21e-08	2.28292e-07	1.54664e-06	5.95704e-06	1.52728e-05	2.90541e-05	4.16383e-05	4.07e-05		0.15	1.16e-08	3.76115e-07	3.28664e-06	1.03815e-05	2.21683e-05	3.73286e-05	4.68287e-05	3.8315e-05
-0.16	2.79e-08	5.91e-07	3.83e-06	1.13e-05	2.15e-05	3.11e-05	3.76e-05	3.93e-05		-0.16	4.48e-08	7.21e-07	4.25e-06	1.2e-05	2.27e-05	3.33e-05	3.92e-05	4.15e-05		0.16	2.16e-08	1.99554e-07	1.32503e-06	5.22424e-06	1.43889e-05	2.92827e-05	4.44017e-05	4.50084e-05		0.16	2.26e-08	2.29325e-07	1.55895e-06	6.07333e-06	1.5765e-05	3.02806e-05	4.38051e-05	4.36e-05		0.16	1.17e-08	3.78095e-07	3.31444e-06	1.0571e-05	2.28328e-05	3.88549e-05	4.93273e-05	4.12131e-05
-0.17	2.81e-08	5.95e-07	3.88e-06	1.16e-05	2.23e-05	3.26e-05	3.96e-05	4.16e-05		-0.17	4.49e-08	7.26e-07	4.3e-06	1.23e-05	2.35e-05	3.47e-05	4.12e-05	4.4e-05		0.17	2.2e-08	2.00612e-07	1.34102e-06	5.31675e-06	1.47566e-05	3.03066e-05	4.6421e-05	4.79371e-05		0.17	2.32e-08	2.3009e-07	1.56863e-06	6.16893e-06	1.62072e-05	3.14231e-05	4.58778e-05	4.65e-05		0.17	1.12e-08	3.78814e-07	3.33567e-06	1.07279e-05	2.34266e-05	4.02676e-05	5.17243e-05	4.41018e-05
-0.18	2.85e-08	5.99e-07	3.92e-06	1.19e-05	2.31e-05	3.4e-05	4.16e-05	4.39e-05		-0.18	4.52e-08	7.3e-07	4.35e-06	1.25e-05	2.42e-05	3.61e-05	4.31e-05	4.63e-05		0.18	2.21e-08	2.02729e-07	1.35433e-06	5.38921e-06	1.50805e-05	3.12668e-05	4.83405e-05	5.07739e-05		0.18	2.34e-08	2.3074e-07	1.57559e-06	6.24616e-06	1.66015e-05	3.24842e-05	4.78551e-05	4.94e-05		0.18	1.12e-08	3.80344e-07	3.35114e-06	1.08577e-05	2.3951e-05	4.1576e-05	5.40052e-05	4.69663e-05
-0.19	2.87e-08	6.01e-07	3.95e-06	1.21e-05	2.38e-05	3.53e-05	4.35e-05	4.62e-05		-0.19	4.55e-08	7.32e-07	4.38e-06	1.27e-05	2.49e-05	3.74e-05	4.5e-05	4.87e-05		0.19	2.18e-08	2.04567e-07	1.36719e-06	5.4585e-06	1.53879e-05	3.21353e-05	5.01662e-05	5.35845e-05		0.19	2.33e-08	2.31582e-07	1.58106e-06	6.30783e-06	1.69496e-05	3.34675e-05	4.97387e-05	5.21e-05		0.19	1.15e-08	3.80883e-07	3.36589e-06	1.09648e-05	2.44123e-05	4.2778e-05	5.61829e-05	4.97995e-05
-0.2	2.89e-08	6.04e-07	3.98e-06	1.23e-05	2.44e-05	3.66e-05	4.54e-05	4.85e-05		-0.2	4.59e-08	7.35e-07	4.41e-06	1.29e-05	2.54e-05	3.86e-05	4.68e-05	5.1e-05		0.2	2.23e-08	2.05904e-07	1.37956e-06	5.51955e-06	1.56396e-05	3.29395e-05	5.18755e-05	5.62731e-05		0.2	2.41e-08	2.32462e-07	1.58504e-06	6.35587e-06	1.72568e-05	3.43727e-05	5.1528e-05	5.48e-05		0.2	1.13e-08	3.81063e-07	3.37516e-06	1.10524e-05	2.48134e-05	4.38833e-05	5.82468e-05	5.25958e-05
-0.21	2.93e-08	6.07e-07	4e-06	1.25e-05	2.5e-05	3.77e-05	4.72e-05	5.07e-05		-0.21	4.6e-08	7.37e-07	4.43e-06	1.31e-05	2.6e-05	3.97e-05	4.86e-05	5.32e-05		0.21	2.19e-08	2.06739e-07	1.38875e-06	5.57831e-06	1.58654e-05	3.36551e-05	5.35158e-05	5.88713e-05		0.21	2.42e-08	2.325e-07	1.58814e-06	6.39298e-06	1.75237e-05	3.52063e-05	5.3226e-05	5.75e-05		0.21	1.23e-08	3.81693e-07	3.38299e-06	1.1122e-05	2.51634e-05	4.48921e-05	6.02014e-05	5.53463e-05
-0.22	2.96e-08	6.09e-07	4.01e-06	1.26e-05	2.55e-05	3.89e-05	4.89e-05	5.29e-05		-0.22	4.62e-08	7.38e-07	4.45e-06	1.32e-05	2.65e-05	4.08e-05	5.02e-05	5.54e-05		0.22	2.26e-08	2.09023e-07	1.39621e-06	5.62487e-06	1.60702e-05	3.43295e-05	5.50296e-05	6.13776e-05		0.22	2.44e-08	2.33342e-07	1.59128e-06	6.42068e-06	1.77562e-05	3.59715e-05	5.4834e-05	6e-05		0.22	1.19e-08	3.82323e-07	3.3883e-06	1.11782e-05	2.54657e-05	4.5813e-05	6.2042e-05	5.80367e-05
-0.23	3e-08	6.12e-07	4.03e-06	1.28e-05	2.6e-05	3.99e-05	5.06e-05	5.51e-05		-0.23	4.66e-08	7.4e-07	4.47e-06	1.33e-05	2.69e-05	4.18e-05	5.18e-05	5.76e-05		0.23	2.21e-08	2.09747e-07	1.40473e-06	5.66926e-06	1.62492e-05	3.49365e-05	5.64217e-05	6.38448e-05		0.23	2.49e-08	2.33074e-07	1.59288e-06	6.44045e-06	1.79557e-05	3.667e-05	5.63533e-05	6.25e-05		0.23	1.18e-08	3.81963e-07	3.3945e-06	1.12229e-05	2.57236e-05	4.66452e-05	6.37747e-05	6.06641e-05
-0.24	3.01e-08	6.14e-07	4.04e-06	1.29e-05	2.65e-05	4.1e-05	5.22e-05	5.72e-05		-0.24	4.67e-08	7.41e-07	4.48e-06	1.34e-05	2.73e-05	4.27e-05	5.34e-05	5.97e-05		0.24	2.27e-08	2.11084e-07	1.41387e-06	5.71059e-06	1.64055e-05	3.54738e-05	5.77401e-05	6.62052e-05		0.24	2.49e-08	2.33762e-07	1.59449e-06	6.45495e-06	1.81251e-05	3.73049e-05	5.77843e-05	6.49e-05		0.24	1.15e-08	3.83312e-07	3.39792e-06	1.12596e-05	2.59429e-05	4.73961e-05	6.54012e-05	6.32256e-05
-0.25	3.06e-08	6.16e-07	4.04e-06	1.29e-05	2.69e-05	4.19e-05	5.38e-05	5.93e-05		-0.25	4.7e-08	7.42e-07	4.49e-06	1.35e-05	2.77e-05	4.36e-05	5.48e-05	6.17e-05		0.25	2.22e-08	2.12197e-07	1.42116e-06	5.7425e-06	1.65365e-05	3.59612e-05	5.89637e-05	6.84934e-05		0.25	2.51e-08	2.34298e-07	1.59629e-06	6.46459e-06	1.82684e-05	3.78815e-05	5.91327e-05	6.72e-05		0.25	1.18e-08	3.82233e-07	3.4008e-06	1.12891e-05	2.6129e-05	4.80709e-05	6.69243e-05	6.57026e-05
-0.26	3.07e-08	6.18e-07	4.05e-06	1.3e-05	2.72e-05	4.28e-05	5.53e-05	6.14e-05		-0.26	4.73e-08	7.42e-07	4.49e-06	1.36e-05	2.8e-05	4.44e-05	5.62e-05	6.37e-05		0.26	2.18e-08	2.13868e-07	1.4274e-06	5.77754e-06	1.6664e-05	3.63961e-05	6.01181e-05	7.06619e-05		0.26	2.55e-08	2.34183e-07	1.59786e-06	6.47121e-06	1.83874e-05	3.84001e-05	6.03895e-05	6.94e-05		0.26	1.23e-08	3.82143e-07	3.40368e-06	1.13131e-05	2.62837e-05	4.86725e-05	6.8338e-05	6.81009e-05
-0.27	3.13e-08	6.21e-07	4.06e-06	1.31e-05	2.75e-05	4.36e-05	5.68e-05	6.33e-05		-0.27	4.73e-08	7.43e-07	4.5e-06	1.36e-05	2.83e-05	4.51e-05	5.76e-05	6.57e-05		0.27	2.24e-08	2.14258e-07	1.43515e-06	5.80789e-06	1.6755e-05	3.67843e-05	6.11989e-05	7.27132e-05		0.27	2.61e-08	2.34986e-07	1.59889e-06	6.47446e-06	1.84843e-05	3.88637e-05	6.15642e-05	7.15e-05		0.27	1.12e-08	3.83222e-07	3.40629e-06	1.13314e-05	2.64152e-05	4.92068e-05	6.96525e-05	7.04061e-05
-0.28	3.15e-08	6.23e-07	4.07e-06	1.31e-05	2.78e-05	4.44e-05	5.82e-05	6.53e-05		-0.28	4.76e-08	7.44e-07	4.51e-06	1.37e-05	2.85e-05	4.58e-05	5.88e-05	6.75e-05		0.28	2.24e-08	2.15094e-07	1.44105e-06	5.83435e-06	1.68552e-05	3.71646e-05	6.219e-05	7.46562e-05		0.28	2.57e-08	2.35713e-07	1.60088e-06	6.47576e-06	1.85638e-05	3.92783e-05	6.26557e-05	7.35e-05		0.28	1.15e-08	3.81693e-07	3.40737e-06	1.13458e-05	2.65226e-05	4.96783e-05	7.08678e-05	7.26313e-05
-0.29	3.16e-08	6.25e-07	4.07e-06	1.32e-05	2.81e-05	4.51e-05	5.95e-05	6.72e-05		-0.29	4.81e-08	7.45e-07	4.51e-06	1.37e-05	2.87e-05	4.65e-05	6e-05	6.93e-05		0.29	2.27e-08	2.15929e-07	1.44573e-06	5.85507e-06	1.69419e-05	3.74751e-05	6.31225e-05	7.64885e-05		0.29	2.6e-08	2.35752e-07	1.60153e-06	6.47561e-06	1.86269e-05	3.96461e-05	6.36676e-05	7.54e-05		0.29	1.15e-08	3.82143e-07	3.40863e-06	1.13586e-05	2.66112e-05	5.0088e-05	7.19843e-05	7.47491e-05
-0.3	3.22e-08	6.28e-07	4.08e-06	1.32e-05	2.83e-05	4.58e-05	6.08e-05	6.91e-05		-0.3	4.82e-08	7.45e-07	4.51e-06	1.37e-05	2.89e-05	4.7e-05	6.12e-05	7.11e-05		0.3	2.28e-08	2.16041e-07	1.45091e-06	5.88397e-06	1.70129e-05	3.7768e-05	6.39156e-05	7.82539e-05		0.3	2.62e-08	2.36249e-07	1.60329e-06	6.47515e-06	1.86761e-05	3.99687e-05	6.46029e-05	7.73e-05		0.3	1.16e-08	3.82233e-07	3.4107e-06	1.13694e-05	2.66815e-05	5.04447e-05	7.30062e-05	7.67828e-05
-0.31	3.27e-08	6.3e-07	4.09e-06	1.32e-05	2.85e-05	4.64e-05	6.2e-05	7.09e-05		-0.31	4.83e-08	7.46e-07	4.52e-06	1.38e-05	2.91e-05	4.76e-05	6.22e-05	7.28e-05		0.31	2.23e-08	2.17712e-07	1.4567e-06	5.90508e-06	1.70869e-05	3.80115e-05	6.46501e-05	7.99001e-05		0.31	2.64e-08	2.3732e-07	1.60386e-06	6.47324e-06	1.87135e-05	4.02509e-05	6.54645e-05	7.9e-05		0.31	1.14e-08	3.82323e-07	3.41142e-06	1.13778e-05	2.67398e-05	5.07588e-05	7.39441e-05	7.87216e-05
-0.32	3.28e-08	6.32e-07	4.09e-06	1.32e-05	2.86e-05	4.69e-05	6.31e-05	7.26e-05		-0.32	4.88e-08	7.47e-07	4.52e-06	1.38e-05	2.92e-05	4.81e-05	6.32e-05	7.44e-05		0.32	2.27e-08	2.18603e-07	1.46104e-06	5.93221e-06	1.71505e-05	3.82311e-05	6.53505e-05	8.14265e-05		0.32	2.68e-08	2.37741e-07	1.60543e-06	6.47182e-06	1.87409e-05	4.04963e-05	6.62546e-05	8.07e-05		0.32	1.17e-08	3.82323e-07	3.41357e-06	1.1386e-05	2.67866e-05	5.10229e-05	7.47945e-05	8.05445e-05
-0.33	3.29e-08	6.34e-07	4.1e-06	1.33e-05	2.88e-05	4.74e-05	6.41e-05	7.43e-05		-0.33	4.91e-08	7.47e-07	4.52e-06	1.38e-05	2.93e-05	4.85e-05	6.42e-05	7.6e-05		0.33	2.33e-08	2.19605e-07	1.46801e-06	5.9536e-06	1.72156e-05	3.84262e-05	6.59813e-05	8.28745e-05		0.33	2.67e-08	2.37626e-07	1.60666e-06	6.4701e-06	1.87595e-05	4.07061e-05	6.69773e-05	8.22e-05		0.33	1.16e-08	3.82053e-07	3.41546e-06	1.13936e-05	2.68242e-05	5.12533e-05	7.55591e-05	8.22703e-05
-0.34	3.33e-08	6.36e-07	4.1e-06	1.33e-05	2.89e-05	4.79e-05	6.52e-05	7.59e-05		-0.34	4.95e-08	7.48e-07	4.52e-06	1.38e-05	2.94e-05	4.89e-05	6.51e-05	7.75e-05		0.34	2.26e-08	2.20329e-07	1.47185e-06	5.98256e-06	1.72674e-05	3.86123e-05	6.65854e-05	8.42821e-05		0.34	2.65e-08	2.38468e-07	1.6078e-06	6.46777e-06	1.87727e-05	4.08858e-05	6.76352e-05	8.37e-05		0.34	1.11e-08	3.83402e-07	3.416e-06	1.13987e-05	2.68547e-05	5.14415e-05	7.62502e-05	8.39041e-05
-0.35	3.35e-08	6.38e-07	4.11e-06	1.33e-05	2.9e-05	4.83e-05	6.61e-05	7.75e-05		-0.35	5e-08	7.49e-07	4.52e-06	1.38e-05	2.95e-05	4.92e-05	6.59e-05	7.89e-05		0.35	2.3e-08	2.21165e-07	1.47658e-06	6.00222e-06	1.73176e-05	3.87979e-05	6.70858e-05	8.55437e-05		0.35	2.65e-08	2.38506e-07	1.60922e-06	6.46555e-06	1.87802e-05	4.10365e-05	6.82322e-05	8.51e-05		0.35	1.12e-08	3.82413e-07	3.41753e-06	1.14033e-05	2.68786e-05	5.15973e-05	7.68699e-05	8.54401e-05
-0.36	3.37e-08	6.4e-07	4.12e-06	1.33e-05	2.91e-05	4.87e-05	6.7e-05	7.9e-05		-0.36	5.02e-08	7.5e-07	4.53e-06	1.38e-05	2.96e-05	4.96e-05	6.67e-05	8.03e-05		0.36	2.27e-08	2.21833e-07	1.48265e-06	6.01898e-06	1.73641e-05	3.89447e-05	6.75721e-05	8.67545e-05		0.36	2.7e-08	2.38238e-07	1.61075e-06	6.46417e-06	1.87835e-05	4.11615e-05	6.8774e-05	8.64e-05		0.36	1.11e-08	3.83312e-07	3.41879e-06	1.14093e-05	2.68969e-05	5.17302e-05	7.74245e-05	8.68661e-05
-0.37	3.44e-08	6.42e-07	4.12e-06	1.33e-05	2.91e-05	4.91e-05	6.79e-05	8.04e-05		-0.37	5.07e-08	7.5e-07	4.53e-06	1.38e-05	2.96e-05	4.98e-05	6.74e-05	8.16e-05		0.37	2.28e-08	2.22669e-07	1.48928e-06	6.0328e-06	1.74087e-05	3.90758e-05	6.80313e-05	8.78464e-05		0.37	2.69e-08	2.3908e-07	1.6114e-06	6.46187e-06	1.8784e-05	4.12643e-05	6.92587e-05	8.76e-05		0.37	1.12e-08	3.83312e-07	3.41915e-06	1.14145e-05	2.69111e-05	5.18345e-05	7.7916e-05	8.8204e-05
-0.38	3.43e-08	6.44e-07	4.13e-06	1.33e-05	2.92e-05	4.94e-05	6.86e-05	8.18e-05		-0.38	5.11e-08	7.51e-07	4.53e-06	1.38e-05	2.97e-05	5.01e-05	6.8e-05	8.29e-05		0.38	2.25e-08	2.23114e-07	1.49296e-06	6.0485e-06	1.74526e-05	3.91937e-05	6.84195e-05	8.88756e-05		0.38	2.67e-08	2.39921e-07	1.6127e-06	6.46077e-06	1.87822e-05	4.1347e-05	6.96927e-05	8.87e-05		0.38	1.12e-08	3.82683e-07	3.4214e-06	1.14183e-05	2.69244e-05	5.19215e-05	7.83422e-05	8.94393e-05
-0.39	3.47e-08	6.47e-07	4.13e-06	1.33e-05	2.92e-05	4.96e-05	6.94e-05	8.32e-05		-0.39	5.17e-08	7.52e-07	4.53e-06	1.38e-05	2.97e-05	5.03e-05	6.86e-05	8.41e-05		0.39	2.3e-08	2.23393e-07	1.49836e-06	6.06744e-06	1.74935e-05	3.92988e-05	6.87923e-05	8.98172e-05		0.39	2.74e-08	2.40304e-07	1.61408e-06	6.45946e-06	1.87793e-05	4.14111e-05	7.00789e-05	8.97e-05		0.39	1.1e-08	3.84032e-07	3.42149e-06	1.1424e-05	2.69352e-05	5.19889e-05	7.87184e-05	9.0584e-05
-0.4	3.47e-08	6.49e-07	4.14e-06	1.33e-05	2.93e-05	4.99e-05	7.01e-05	8.44e-05		-0.4	5.2e-08	7.52e-07	4.53e-06	1.38e-05	2.97e-05	5.05e-05	6.92e-05	8.52e-05		0.4	2.35e-08	2.23671e-07	1.50065e-06	6.08415e-06	1.75318e-05	3.93877e-05	6.91218e-05	9.06981e-05		0.4	2.73e-08	2.40151e-07	1.61522e-06	6.45843e-06	1.87753e-05	4.14607e-05	7.04202e-05	9.07e-05		0.4	1.1e-08	3.83043e-07	3.4223e-06	1.14268e-05	2.69433e-05	5.20463e-05	7.90431e-05	9.16366e-05
-0.41	3.55e-08	6.51e-07	4.15e-06	1.33e-05	2.93e-05	5.01e-05	7.07e-05	8.57e-05		-0.41	5.27e-08	7.53e-07	4.53e-06	1.38e-05	2.97e-05	5.06e-05	6.97e-05	8.63e-05		0.41	2.23e-08	2.24674e-07	1.50583e-06	6.09902e-06	1.75662e-05	3.95021e-05	6.94038e-05	9.1481e-05		0.41	2.74e-08	2.40801e-07	1.61599e-06	6.45725e-06	1.87718e-05	4.14976e-05	7.07189e-05	9.16e-05		0.41	1.09e-08	3.82953e-07	3.42329e-06	1.14309e-05	2.69477e-05	5.20865e-05	7.93274e-05	9.26138e-05
-0.42	3.53e-08	6.53e-07	4.15e-06	1.34e-05	2.93e-05	5.02e-05	7.13e-05	8.68e-05		-0.42	5.31e-08	7.54e-07	4.53e-06	1.38e-05	2.98e-05	5.08e-05	7.02e-05	8.73e-05		0.42	2.25e-08	2.25342e-07	1.51011e-06	6.10994e-06	1.7603e-05	3.95753e-05	6.96032e-05	9.22513e-05		0.42	2.72e-08	2.40801e-07	1.61737e-06	6.45686e-06	1.87668e-05	4.15236e-05	7.09791e-05	9.24e-05		0.42	1.16e-08	3.82773e-07	3.4232e-06	1.14343e-05	2.69524e-05	5.21191e-05	7.95648e-05	9.34925e-05
-0.43	3.58e-08	6.55e-07	4.15e-06	1.34e-05	2.93e-05	5.04e-05	7.18e-05	8.79e-05		-0.43	5.36e-08	7.55e-07	4.53e-06	1.38e-05	2.98e-05	5.09e-05	7.06e-05	8.82e-05		0.43	2.25e-08	2.25231e-07	1.51396e-06	6.12609e-06	1.76405e-05	3.96498e-05	6.98265e-05	9.29382e-05		0.43	2.76e-08	2.41222e-07	1.6189e-06	6.45614e-06	1.87635e-05	4.15412e-05	7.1204e-05	9.32e-05		0.43	1.15e-08	3.82953e-07	3.42473e-06	1.14365e-05	2.69567e-05	5.21451e-05	7.97634e-05	9.43029e-05
-0.44	3.61e-08	6.57e-07	4.16e-06	1.34e-05	2.94e-05	5.05e-05	7.23e-05	8.89e-05		-0.44	5.42e-08	7.56e-07	4.54e-06	1.38e-05	2.98e-05	5.1e-05	7.1e-05	8.91e-05		0.44	2.31e-08	2.26957e-07	1.51741e-06	6.1335e-06	1.76742e-05	3.97563e-05	7.00344e-05	9.36037e-05		0.44	2.7e-08	2.41719e-07	1.6202e-06	6.4551e-06	1.87603e-05	4.15505e-05	7.13955e-05	9.38e-05		0.44	1.15e-08	3.83312e-07	3.42608e-06	1.14421e-05	2.69613e-05	5.21584e-05	7.99249e-05	9.50423e-05
-0.45	3.62e-08	6.6e-07	4.17e-06	1.34e-05	2.94e-05	5.06e-05	7.27e-05	8.99e-05		-0.45	5.47e-08	7.57e-07	4.54e-06	1.38e-05	2.98e-05	5.11e-05	7.13e-05	8.99e-05		0.45	2.28e-08	2.27291e-07	1.52086e-06	6.14648e-06	1.77106e-05	3.98331e-05	7.02155e-05	9.41522e-05		0.45	2.73e-08	2.41757e-07	1.62119e-06	6.45445e-06	1.87574e-05	4.15543e-05	7.15572e-05	9.45e-05		0.45	1.13e-08	3.82773e-07	3.42599e-06	1.14453e-05	2.69651e-05	5.21729e-05	8.00641e-05	9.56925e-05
-0.46	3.65e-08	6.62e-07	4.17e-06	1.34e-05	2.94e-05	5.07e-05	7.31e-05	9.08e-05		-0.46	5.53e-08	7.58e-07	4.54e-06	1.39e-05	2.98e-05	5.12e-05	7.17e-05	9.07e-05		0.46	2.31e-08	2.26735e-07	1.52382e-06	6.16419e-06	1.77535e-05	3.9912e-05	7.03951e-05	9.46736e-05		0.46	2.68e-08	2.41987e-07	1.62222e-06	6.45445e-06	1.8755e-05	4.15544e-05	7.16934e-05	9.5e-05		0.46	1.12e-08	3.83043e-07	3.42734e-06	1.14484e-05	2.69692e-05	5.21741e-05	8.01677e-05	9.62742e-05
-0.47	3.69e-08	6.64e-07	4.18e-06	1.34e-05	2.94e-05	5.08e-05	7.34e-05	9.17e-05		-0.47	5.58e-08	7.59e-07	4.54e-06	1.39e-05	2.98e-05	5.12e-05	7.19e-05	9.14e-05		0.47	2.29e-08	2.2835e-07	1.52738e-06	6.16675e-06	1.77763e-05	3.99679e-05	7.05532e-05	9.51196e-05		0.47	2.6e-08	2.42331e-07	1.62349e-06	6.4535e-06	1.87533e-05	4.15502e-05	7.18047e-05	9.55e-05		0.47	1.13e-08	3.82593e-07	3.42788e-06	1.14527e-05	2.69726e-05	5.21795e-05	8.0256e-05	9.68082e-05
-0.48	3.69e-08	6.66e-07	4.18e-06	1.34e-05	2.94e-05	5.08e-05	7.38e-05	9.25e-05		-0.48	5.63e-08	7.6e-07	4.54e-06	1.39e-05	2.98e-05	5.13e-05	7.22e-05	9.21e-05		0.48	2.26e-08	2.29074e-07	1.52944e-06	6.17705e-06	1.78044e-05	4.00524e-05	7.07363e-05	9.55464e-05		0.48	2.64e-08	2.42408e-07	1.62452e-06	6.45365e-06	1.87527e-05	4.15456e-05	7.18938e-05	9.6e-05		0.48	1.21e-08	3.82953e-07	3.42869e-06	1.1456e-05	2.69758e-05	5.21816e-05	8.03238e-05	9.72856e-05
-0.49	3.72e-08	6.68e-07	4.19e-06	1.34e-05	2.94e-05	5.09e-05	7.4e-05	9.32e-05		-0.49	5.66e-08	7.61e-07	4.54e-06	1.39e-05	2.98e-05	5.13e-05	7.24e-05	9.27e-05		0.49	2.32e-08	2.28962e-07	1.53423e-06	6.18686e-06	1.78359e-05	4.01391e-05	7.08632e-05	9.58925e-05		0.49	2.65e-08	2.42599e-07	1.62506e-06	6.45396e-06	1.87519e-05	4.15377e-05	7.19662e-05	9.64e-05		0.49	1.17e-08	3.83132e-07	3.42941e-06	1.14593e-05	2.69796e-05	5.21775e-05	8.03716e-05	9.76952e-05
-0.5	3.74e-08	6.7e-07	4.2e-06	1.34e-05	2.94e-05	5.09e-05	7.43e-05	9.39e-05		-0.5	5.74e-08	7.62e-07	4.54e-06	1.39e-05	2.99e-05	5.14e-05	7.26e-05	9.33e-05		0.5	2.24e-08	2.29297e-07	1.53573e-06	6.19421e-06	1.78741e-05	4.01722e-05	7.10279e-05	9.62069e-05		0.5	2.58e-08	2.42752e-07	1.62594e-06	6.4538e-06	1.87516e-05	4.15304e-05	7.20214e-05	9.68e-05		0.5	1.16e-08	3.83852e-07	3.43094e-06	1.14622e-05	2.69802e-05	5.21757e-05	8.04164e-05	9.80605e-05
-0.51	3.77e-08	6.72e-07	4.2e-06	1.34e-05	2.94e-05	5.1e-05	7.45e-05	9.46e-05		-0.51	5.77e-08	7.63e-07	4.55e-06	1.39e-05	2.99e-05	5.14e-05	7.28e-05	9.39e-05		0.51	2.18e-08	2.30355e-07	1.5378e-06	6.20435e-06	1.78949e-05	4.02312e-05	7.11346e-05	9.65106e-05		0.51	2.6e-08	2.43517e-07	1.62689e-06	6.45361e-06	1.87525e-05	4.1522e-05	7.20633e-05	9.71e-05		0.51	1.21e-08	3.83132e-07	3.43148e-06	1.14653e-05	2.69822e-05	5.21712e-05	8.04401e-05	9.83835e-05
-0.52	3.78e-08	6.74e-07	4.21e-06	1.34e-05	2.94e-05	5.1e-05	7.47e-05	9.52e-05		-0.52	5.83e-08	7.64e-07	4.55e-06	1.39e-05	2.99e-05	5.14e-05	7.29e-05	9.43e-05		0.52	2.22e-08	2.30243e-07	1.54036e-06	6.2161e-06	1.79224e-05	4.02874e-05	7.12267e-05	9.68087e-05		0.52	2.6e-08	2.43288e-07	1.62777e-06	6.45422e-06	1.87548e-05	4.15135e-05	7.20932e-05	9.74e-05		0.52	1.17e-08	3.83672e-07	3.43184e-06	1.1469e-05	2.69836e-05	5.21702e-05	8.04466e-05	9.86564e-05
-0.53	3.81e-08	6.76e-07	4.21e-06	1.34e-05	2.95e-05	5.1e-05	7.48e-05	9.57e-05		-0.53	5.87e-08	7.65e-07	4.55e-06	1.39e-05	2.99e-05	5.15e-05	7.3e-05	9.48e-05		0.53	2.28e-08	2.30968e-07	1.54147e-06	6.22378e-06	1.79446e-05	4.03503e-05	7.13687e-05	9.70481e-05		0.53	2.53e-08	2.44053e-07	1.6285e-06	6.45399e-06	1.87577e-05	4.15052e-05	7.21127e-05	9.76e-05		0.53	1.23e-08	3.83672e-07	3.43274e-06	1.14714e-05	2.69847e-05	5.21631e-05	8.0463e-05	9.88775e-05
-0.54	3.83e-08	6.78e-07	4.22e-06	1.34e-05	2.95e-05	5.11e-05	7.5e-05	9.62e-05		-0.54	5.92e-08	7.66e-07	4.55e-06	1.39e-05	2.99e-05	5.15e-05	7.32e-05	9.52e-05		0.54	2.18e-08	2.32081e-07	1.54448e-06	6.23097e-06	1.79755e-05	4.03962e-05	7.14754e-05	9.72789e-05		0.54	2.51e-08	2.43517e-07	1.63003e-06	6.45419e-06	1.87598e-05	4.14988e-05	7.21265e-05	9.78e-05		0.54	1.29e-08	3.83312e-07	3.434e-06	1.14739e-05	2.69866e-05	5.21566e-05	8.04626e-05	9.90672e-05
-0.55	3.86e-08	6.79e-07	4.23e-06	1.35e-05	2.95e-05	5.11e-05	7.51e-05	9.66e-05		-0.55	5.97e-08	7.67e-07	4.55e-06	1.39e-05	2.99e-05	5.15e-05	7.33e-05	9.56e-05		0.55	2.24e-08	2.32806e-07	1.54593e-06	6.24038e-06	1.79934e-05	4.0431e-05	7.16051e-05	9.74859e-05		0.55	2.49e-08	2.43594e-07	1.63041e-06	6.45419e-06	1.87629e-05	4.14935e-05	7.21328e-05	9.8e-05		0.55	1.29e-08	3.85202e-07	3.43409e-06	1.14769e-05	2.6988e-05	5.21444e-05	8.04643e-05	9.92384e-05
-0.56	3.87e-08	6.81e-07	4.23e-06	1.35e-05	2.95e-05	5.11e-05	7.52e-05	9.71e-05		-0.56	5.99e-08	7.68e-07	4.55e-06	1.39e-05	2.99e-05	5.15e-05	7.33e-05	9.59e-05		0.56	2.19e-08	2.32973e-07	1.54587e-06	6.24506e-06	1.7996e-05	4.04932e-05	7.16907e-05	9.76525e-05		0.56	2.49e-08	2.43364e-07	1.63156e-06	6.45403e-06	1.8766e-05	4.14889e-05	7.21329e-05	9.81e-05		0.56	1.29e-08	3.83582e-07	3.4348e-06	1.14791e-05	2.69882e-05	5.2138e-05	8.04622e-05	9.93882e-05
-0.57	3.88e-08	6.83e-07	4.24e-06	1.35e-05	2.95e-05	5.11e-05	7.53e-05	9.75e-05		-0.57	6.06e-08	7.69e-07	4.55e-06	1.39e-05	2.99e-05	5.15e-05	7.34e-05	9.62e-05		0.57	2.19e-08	2.35033e-07	1.54899e-06	6.25074e-06	1.80169e-05	4.05263e-05	7.17338e-05	9.78254e-05		0.57	2.48e-08	2.43555e-07	1.63301e-06	6.45388e-06	1.87671e-05	4.14851e-05	7.21292e-05	9.83e-05		0.57	1.33e-08	3.84392e-07	3.43588e-06	1.14815e-05	2.69915e-05	5.21326e-05	8.04469e-05	9.95163e-05
-0.58	3.9e-08	6.85e-07	4.24e-06	1.35e-05	2.95e-05	5.11e-05	7.53e-05	9.78e-05		-0.58	6.08e-08	7.69e-07	4.56e-06	1.39e-05	2.99e-05	5.15e-05	7.35e-05	9.65e-05		0.58	2.26e-08	2.34644e-07	1.54949e-06	6.25609e-06	1.8038e-05	4.05641e-05	7.18263e-05	9.79939e-05		0.58	2.51e-08	2.43326e-07	1.63389e-06	6.45392e-06	1.87682e-05	4.14837e-05	7.21252e-05	9.84e-05		0.58	1.39e-08	3.83762e-07	3.43534e-06	1.14822e-05	2.69908e-05	5.21233e-05	8.04329e-05	9.96167e-05
-0.59	3.91e-08	6.86e-07	4.25e-06	1.35e-05	2.95e-05	5.11e-05	7.54e-05	9.81e-05		-0.59	6.11e-08	7.7e-07	4.56e-06	1.39e-05	2.99e-05	5.16e-05	7.35e-05	9.67e-05		0.59	2.27e-08	2.35312e-07	1.55328e-06	6.26194e-06	1.80507e-05	4.06328e-05	7.19301e-05	9.81078e-05		0.59	2.47e-08	2.42752e-07	1.63447e-06	6.45403e-06	1.87692e-05	4.14824e-05	7.21172e-05	9.85e-05		0.59	1.55e-08	3.84572e-07	3.43687e-06	1.14851e-05	2.69923e-05	5.21147e-05	8.04232e-05	9.96884e-05
-0.6	3.92e-08	6.88e-07	4.26e-06	1.35e-05	2.95e-05	5.12e-05	7.55e-05	9.84e-05		-0.6	6.13e-08	7.71e-07	4.56e-06	1.39e-05	2.99e-05	5.16e-05	7.36e-05	9.7e-05		0.6	2.22e-08	2.3598e-07	1.5564e-06	6.26294e-06	1.80648e-05	4.06672e-05	7.20116e-05	9.82636e-05		0.6	2.47e-08	2.42752e-07	1.63588e-06	6.45373e-06	1.87683e-05	4.14848e-05	7.21092e-05	9.85e-05		0.6	1.75e-08	3.84842e-07	3.4375e-06	1.14873e-05	2.69944e-05	5.21079e-05	8.04076e-05	9.97483e-05
-0.61	3.95e-08	6.9e-07	4.26e-06	1.35e-05	2.95e-05	5.12e-05	7.55e-05	9.86e-05		-0.61	6.2e-08	7.71e-07	4.56e-06	1.39e-05	2.99e-05	5.16e-05	7.36e-05	9.72e-05		0.61	2.18e-08	2.35089e-07	1.55601e-06	6.2738e-06	1.80797e-05	4.07104e-05	7.21028e-05	9.83877e-05		0.61	2.5e-08	2.42599e-07	1.63623e-06	6.45327e-06	1.87668e-05	4.14867e-05	7.21011e-05	9.86e-05		0.61	1.62e-08	3.84752e-07	3.43876e-06	1.14883e-05	2.69969e-05	5.20989e-05	8.03867e-05	9.98041e-05
-0.62	3.94e-08	6.91e-07	4.27e-06	1.35e-05	2.95e-05	5.12e-05	7.55e-05	9.88e-05		-0.62	6.24e-08	7.72e-07	4.56e-06	1.39e-05	2.99e-05	5.16e-05	7.37e-05	9.73e-05		0.62	2.23e-08	2.35479e-07	1.55779e-06	6.28293e-06	1.80993e-05	4.07366e-05	7.21588e-05	9.84925e-05		0.62	2.49e-08	2.42637e-07	1.63691e-06	6.45331e-06	1.87651e-05	4.14898e-05	7.20923e-05	9.86e-05		0.62	1.33e-08	3.85921e-07	3.44038e-06	1.14905e-05	2.69967e-05	5.20937e-05	8.03713e-05	9.98447e-05
-0.63	3.97e-08	6.92e-07	4.27e-06	1.35e-05	2.95e-05	5.11e-05	7.55e-05	9.89e-05		-0.63	6.28e-08	7.72e-07	4.56e-06	1.39e-05	2.99e-05	5.16e-05	7.37e-05	9.75e-05		0.63	2.23e-08	2.37261e-07	1.56002e-06	6.28572e-06	1.81057e-05	4.07571e-05	7.22404e-05	9.86353e-05		0.63	2.51e-08	2.4279e-07	1.63795e-06	6.45277e-06	1.87623e-05	4.14932e-05	7.20839e-05	9.86e-05		0.63	1.22e-08	3.86371e-07	3.44137e-06	1.14934e-05	2.69991e-05	5.20819e-05	8.03495e-05	9.98797e-05
-0.64	3.98e-08	6.94e-07	4.28e-06	1.35e-05	2.95e-05	5.12e-05	7.55e-05	9.91e-05		-0.64	6.3e-08	7.73e-07	4.56e-06	1.39e-05	2.99e-05	5.16e-05	7.37e-05	9.77e-05		0.64	2.22e-08	2.38208e-07	1.56408e-06	6.29758e-06	1.81131e-05	4.07584e-05	7.22818e-05	9.87396e-05		0.64	2.51e-08	2.42255e-07	1.6386e-06	6.45308e-06	1.87589e-05	4.14963e-05	7.20779e-05	9.87e-05		0.64	1.18e-08	3.85561e-07	3.43939e-06	1.14945e-05	2.70028e-05	5.20749e-05	8.03348e-05	9.9896e-05
-0.65	4e-08	6.96e-07	4.28e-06	1.35e-05	2.95e-05	5.12e-05	7.56e-05	9.92e-05		-0.65	6.35e-08	7.73e-07	4.56e-06	1.39e-05	2.99e-05	5.16e-05	7.38e-05	9.78e-05		0.65	2.24e-08	2.38097e-07	1.56654e-06	6.29747e-06	1.81139e-05	4.08096e-05	7.23264e-05	9.88331e-05		0.65	2.54e-08	2.42293e-07	1.63867e-06	6.4522e-06	1.87574e-05	4.14977e-05	7.20716e-05	9.87e-05		0.65	1.2e-08	3.86101e-07	3.44164e-06	1.14979e-05	2.70022e-05	5.20681e-05	8.03151e-05	9.99104e-05
-0.66	4.03e-08	6.97e-07	4.29e-06	1.36e-05	2.95e-05	5.12e-05	7.56e-05	9.93e-05		-0.66	6.39e-08	7.73e-07	4.56e-06	1.39e-05	2.99e-05	5.16e-05	7.38e-05	9.79e-05		0.66	2.19e-08	2.39099e-07	1.56865e-06	6.30427e-06	1.81244e-05	4.08388e-05	7.24103e-05	9.89652e-05		0.66	2.56e-08	2.42637e-07	1.63913e-06	6.45227e-06	1.87546e-05	4.14995e-05	7.2066e-05	9.87e-05		0.66	1.19e-08	3.87721e-07	3.44299e-06	1.14997e-05	2.70016e-05	5.20561e-05	8.02946e-05	9.992e-05
-0.67	4.04e-08	6.99e-07	4.3e-06	1.36e-05	2.96e-05	5.12e-05	7.56e-05	9.94e-05		-0.67	6.43e-08	7.73e-07	4.56e-06	1.39e-05	2.99e-05	5.17e-05	7.38e-05	9.8e-05		0.67	2.19e-08	2.40213e-07	1.57138e-06	6.31034e-06	1.81137e-05	4.08614e-05	7.24535e-05	9.90262e-05		0.67	2.59e-08	2.42905e-07	1.63986e-06	6.45216e-06	1.87518e-05	4.14991e-05	7.20636e-05	9.87e-05		0.67	1.21e-08	3.87541e-07	3.44497e-06	1.15016e-05	2.70019e-05	5.2051e-05	8.02756e-05	9.99193e-05
-0.68	4.04e-08	7e-07	4.3e-06	1.36e-05	2.96e-05	5.12e-05	7.56e-05	9.94e-05		-0.68	6.46e-08	7.73e-07	4.56e-06	1.39e-05	2.99e-05	5.17e-05	7.39e-05	9.81e-05		0.68	2.3e-08	2.40715e-07	1.57149e-06	6.32008e-06	1.81329e-05	4.08608e-05	7.24959e-05	9.91506e-05		0.68	2.65e-08	2.42714e-07	1.63952e-06	6.45197e-06	1.87496e-05	4.14966e-05	7.20619e-05	9.87e-05		0.68	1.2e-08	3.8862e-07	3.44443e-06	1.15036e-05	2.70038e-05	5.20437e-05	8.02528e-05	9.9921e-05
-0.69	4.1e-08	7.02e-07	4.3e-06	1.36e-05	2.96e-05	5.12e-05	7.56e-05	9.95e-05		-0.69	6.5e-08	7.73e-07	4.55e-06	1.39e-05	2.99e-05	5.17e-05	7.39e-05	9.82e-05		0.69	2.3e-08	2.41272e-07	1.57573e-06	6.32203e-06	1.81348e-05	4.09105e-05	7.25249e-05	9.92438e-05		0.69	2.75e-08	2.42905e-07	1.64005e-06	6.45212e-06	1.8748e-05	4.14929e-05	7.20611e-05	9.87e-05		0.69	1.21e-08	3.92309e-07	3.4465e-06	1.15046e-05	2.70058e-05	5.20333e-05	8.0228e-05	9.99185e-05
-0.7	4.09e-08	7.04e-07	4.31e-06	1.36e-05	2.96e-05	5.12e-05	7.56e-05	9.96e-05		-0.7	6.56e-08	7.73e-07	4.55e-06	1.39e-05	2.99e-05	5.17e-05	7.39e-05	9.84e-05		0.7	2.26e-08	2.42553e-07	1.57745e-06	6.3285e-06	1.81454e-05	4.09513e-05	7.25806e-05	9.93319e-05		0.7	2.79e-08	2.43211e-07	1.64043e-06	6.45216e-06	1.87452e-05	4.14882e-05	7.20631e-05	9.87e-05		0.7	1.25e-08	3.97166e-07	3.44776e-06	1.1507e-05	2.70068e-05	5.20242e-05	8.02104e-05	9.99159e-05
[truncated: 9 more columns]

## Sheet: Fig. 2d
Time	I_D	Time	I_D		Time	I_D	Time	I_D		Time	I_D	Time	I_D		Time	I_D	Time	I_D
ms	μA	ms	μA		ms	μA	ms	μA		ms	μA	ms	μA		ms	μA	ms	μA
BBL	42 μm		fitted		BBL	12 μm		fitted		BBL	6 μm		fitted		BBL	3.6 μm		fitted
0	0.297	12.77	0.545		0.017	0.0308	2.434	1.89		0	0.0612	0.632	-1.37		0	0.64	0.556	-7.13
0.086	0.287	12.856	2.86		0.034	-0.00635	2.452	3.39		0.003	0.112	0.638	0.181		0.003	-0.388	0.566	-3.33
0.171	0.31	12.941	5.1		0.051	0.0729	2.469	4.84		0.007	-0.0508	0.642	0.944		0.007	0.00173	0.57	-2.1
0.256	0.303	13.027	7.25		0.068	0.0994	2.486	6.27		0.01	0.521	0.645	1.7		0.01	-0.228	0.573	-0.895
0.342	0.284	13.112	9.32		0.086	0.0396	2.503	7.66		0.014	-0.327	0.649	2.44		0.014	0.902	0.577	0.292
0.427	0.253	13.198	11.3		0.103	0.00769	2.52	9.01		0.017	-0.0198	0.652	3.18		0.017	-0.815	0.58	1.46
0.513	0.318	13.283	13.2		0.12	0.0193	2.537	10.3		0.021	0.667	0.656	3.91		0.021	0.326	0.584	2.61
0.598	0.27	13.369	15.1		0.137	0.0501	2.554	11.6		0.024	-0.357	0.659	4.63		0.024	1.03	0.587	3.74
0.684	0.308	13.454	16.9		0.154	0.07	2.571	12.9		0.027	0.0318	0.662	5.34		0.027	-1.3	0.59	4.85
0.769	0.265	13.54	18.6		0.171	-0.00583	2.588	14.1		0.031	0.646	0.666	6.04		0.031	1.22	0.594	5.94
0.855	0.324	13.625	20.3		0.188	-0.00924	2.605	15.3		0.034	-0.384	0.669	6.74		0.034	0.00993	0.597	7.01
0.94	0.323	13.711	21.9		0.205	0.0447	2.622	16.5		0.038	0.194	0.673	7.42		0.038	-0.954	0.601	8.07
1.026	0.249	13.796	23.4		0.222	0.0609	2.64	17.6		0.041	0.144	0.676	8.1		0.041	0.799	0.604	9.11
1.111	0.3	13.882	24.9		0.239	0.0426	2.657	18.7		0.045	0.183	0.679	8.77		0.045	0.379	0.608	10.1
1.197	0.273	13.967	26.3		0.257	-0.0215	2.674	19.8		0.048	0.0669	0.683	9.43		0.048	-0.573	0.611	11.1
1.282	0.273	14.053	27.7		0.274	0.0964	2.691	20.9		0.051	0.254	0.686	10.1		0.051	0.619	0.614	12.1
1.368	0.293	14.138	29		0.291	-0.0245	2.708	21.9		0.055	-0.078	0.69	10.7		0.055	0.162	0.618	13.1
1.453	0.304	14.224	30.3		0.308	0.068	2.725	22.9		0.058	-0.00673	0.693	11.4		0.058	-0.222	0.621	14.1
1.539	0.281	14.309	31.6		0.325	-0.0498	2.742	23.9		0.062	0.111	0.697	12		0.062	0.119	0.625	15
1.624	0.279	14.395	32.8		0.342	0.00544	2.759	24.9		0.065	0.468	0.7	12.6		0.065	1.17	0.628	15.9
1.71	0.297	14.48	33.9		0.359	0.0487	2.776	25.8		0.068	-0.356	0.703	13.2		0.068	-1.15	0.632	16.8
1.795	0.323	14.566	35		0.376	-0.0416	2.794	26.8		0.072	0.435	0.707	13.9		0.072	0.49	0.635	17.7
1.881	0.298	14.651	36.1		0.393	0.00594	2.811	27.7		0.075	0.151	0.71	14.5		0.075	1.47	0.638	18.6
1.966	0.258	14.737	37.1		0.41	-0.0221	2.828	28.5		0.079	-0.0261	0.714	15.1		0.079	-1.45	0.642	19.5
2.052	0.342	14.822	38.1		0.427	-0.00686	2.845	29.4		0.082	-0.0263	0.717	15.6		0.082	0.185	0.645	20.3
2.137	0.272	14.908	39.1		0.445	-0.0782	2.862	30.2		0.086	0.0228	0.721	16.2		0.086	1.22	0.649	21.2
2.223	0.264	14.993	40		0.462	0.0924	2.879	31		0.089	0.345	0.724	16.8		0.089	-1.06	0.652	22
2.308	0.277	15.079	40.9		0.479	0.0519	2.896	31.8		0.092	-0.0151	0.727	17.4		0.092	0.237	0.656	22.8
2.394	0.265	15.164	41.8		0.496	0.0257	2.913	32.6		0.096	0.21	0.731	17.9		0.096	0.54	0.659	23.6
2.479	0.249	15.25	42.6		0.513	0.0582	2.93	33.4		0.099	0.184	0.734	18.5		0.099	-0.214	0.662	24.4
2.565	0.259	15.335	43.5		0.53	0.0132	2.947	34.1		0.103	-0.354	0.738	19		0.103	-0.142	0.666	25.1
2.65	0.257	15.421	44.2		0.547	0.0442	2.965	34.9		0.106	0.61	0.741	19.6		0.106	0.711	0.669	25.9
2.736	0.287	15.506	45		0.564	0.0603	2.982	35.6		0.11	-0.00203	0.745	20.1		0.11	-0.269	0.673	26.6
2.821	0.283	15.592	45.7		0.581	0.079	2.999	36.3		0.113	-0.107	0.748	20.6		0.113	-0.716	0.676	27.4
2.907	0.293	15.677	46.4		0.599	0.0696	3.016	36.9		0.116	0.293	0.751	21.2		0.116	1.44	0.679	28.1
2.992	0.243	15.763	47.1		0.616	0.0462	3.033	37.6		0.12	-0.094	0.755	21.7		0.12	-0.412	0.683	28.8
3.078	0.314	15.848	47.8		0.633	0.0216	3.05	38.2		0.123	0.368	0.758	22.2		0.123	-0.978	0.686	29.5
3.163	0.325	15.934	48.4		0.65	0.0572	3.067	38.9		0.127	-0.073	0.762	22.7		0.127	1.45	0.69	30.2
3.249	0.22	16.019	49		0.667	0.0396	3.084	39.5		0.13	-0.0167	0.765	23.2		0.13	-0.507	0.693	30.9
3.334	0.236	16.105	49.6		0.684	0.0737	3.101	40.1		0.134	0.499	0.769	23.7		0.134	-0.21	0.697	31.5
3.42	0.264	16.19	50.2		0.701	-0.0185	3.118	40.7		0.137	-0.405	0.772	24.2		0.137	0.762	0.7	32.2
3.505	0.258	16.276	50.8		0.718	-0.00535	3.135	41.2		0.14	0.277	0.775	24.7		0.14	-0.47	0.703	32.8
3.591	0.258	16.361	51.3		0.735	0.0391	3.153	41.8		0.144	0.315	0.779	25.1		0.144	0.163	0.707	33.5
3.676	0.141	16.447	51.8		0.752	0.032	3.17	42.4		0.147	-0.163	0.782	25.6		0.147	-0.0363	0.71	34.1
3.762	0.224	16.532	52.3		0.77	-0.0265	3.187	42.9		0.151	0.133	0.786	26.1		0.151	0.474	0.714	34.7
3.847	0.206	16.583	52.6		0.787	0.075	3.204	43.4		0.154	-0.312	0.789	26.5		0.154	-0.191	0.717	35.3
3.933	0.244	16.618	52.8		0.804	0.0884	3.221	43.9		0.158	0.572	0.792	27		0.158	-0.294	0.721	35.9
4.018	0.211	16.63	52.9		0.821	0.0557	3.238	44.4		0.161	-0.332	0.796	27.4		0.161	0.767	0.724	36.5
4.104	0.231	16.677	53.2		0.838	0.0435	3.255	44.9		0.164	0.378	0.799	27.9		0.164	-0.569	0.727	37
4.189	0.23	16.703	53.3		0.855	0.0757	3.272	45.4		0.168	0.359	0.803	28.3		0.168	0.363	0.731	37.6
4.275	0.13	16.724	53.4		0.872	0.027	3.289	45.9		0.171	-0.553	0.806	28.7		0.171	0.456	0.734	38.1
4.36	0.245	16.771	53.7		0.889	0.085	3.307	46.3		0.175	0.734	0.81	29.2		0.175	-0.564	0.738	38.7
4.446	0.22	16.789	53.8		0.906	0.0959	3.324	46.8		0.178	0.0388	0.813	29.6		0.178	0.692	0.741	39.2
4.531	0.204	16.818	53.9		0.923	-0.024	3.341	47.2		0.182	-0.278	0.816	30		0.182	-0.0319	0.745	39.7
4.617	0.219	16.865	54.2		0.94	0.0864	3.358	47.6		0.185	0.428	0.82	30.4		0.185	0.109	0.748	40.3
4.702	0.255	16.874	54.2		0.958	0.0669	3.375	48.1		0.188	-0.211	0.823	30.8		0.188	0.0303	0.751	40.8
4.788	0.282	16.912	54.4		0.975	-0.0105	3.392	48.5		0.192	0.46	0.827	31.2		0.192	-0.175	0.755	41.3
4.873	0.226	16.96	54.6		0.992	0.056	3.409	48.9		0.195	-0.0118	0.83	31.6		0.195	0.51	0.758	41.8
4.959	0.204	16.96	54.6		1.009	0.0561	3.426	49.3		0.199	0.0357	0.834	32		0.199	-0.389	0.762	42.2
5.044	0.296	17.007	54.9		1.026	-0.0085	3.443	49.6		0.202	0.458	0.837	32.4		0.202	0.27	0.765	42.7
5.13	0.251	17.045	55.1		1.043	-0.0893	3.46	50		0.205	-0.536	0.84	32.8		0.205	0.579	0.769	43.2
5.215	0.211	17.054	55.1		1.06	0.194	3.478	50.4		0.209	0.212	0.844	33.2		0.209	-0.889	0.772	43.6
5.301	0.257	17.101	55.3		1.077	-0.0437	3.495	50.7		0.212	0.222	0.847	33.6		0.212	0.764	0.775	44.1
5.386	0.236	17.131	55.5		1.094	0.17	3.512	51.1		0.216	-0.159	0.851	33.9		0.216	0.00984	0.779	44.5
5.472	0.273	17.148	55.5		1.112	-0.0401	3.529	51.4		0.219	0.296	0.854	34.3		0.219	-0.117	0.782	45
5.557	0.202	17.195	55.8		1.129	0.0199	3.546	51.8		0.223	-0.163	0.858	34.7		0.223	0.23	0.786	45.4
5.643	0.213	17.216	55.9		1.146	0.171	3.563	52.1		0.226	0.275	0.861	35		0.226	-0.143	0.789	45.8
5.728	0.222	17.242	56		1.163	-0.0852	3.58	52.4		0.229	-0.177	0.864	35.4		0.229	0.164	0.792	46.3
5.814	0.164	17.289	56.2		1.18	0.0479	3.597	52.7		0.233	-0.00515	0.868	35.7		0.233	-0.0487	0.796	46.7
5.899	0.17	17.302	56.2		1.197	0.0803	3.614	53		0.236	0.397	0.871	36.1		0.236	0.651	0.799	47.1
5.985	0.158	17.336	56.4		1.214	-0.158	3.631	53.3		0.24	-0.252	0.875	36.4		0.24	-0.441	0.803	47.5
6.07	0.188	17.383	56.6		1.231	0.147	3.648	53.6		0.243	0.337	0.878	36.8		0.243	-1.15	0.806	47.9
6.156	0.135	17.387	56.6		1.248	-0.127	3.666	53.9		0.247	0.197	0.882	37.1		0.247	1.87	0.81	48.2
6.241	0.153	17.43	56.8		1.265	0.00934	3.683	54.2		0.25	-0.436	0.885	37.4		0.25	-0.755	0.813	48.6
6.327	0.234	17.473	57		1.283	0.0512	3.7	54.5		0.253	0.49	0.888	37.8		0.253	-0.269	0.816	49
6.412	0.13	17.477	57		1.3	-0.013	3.717	54.7		0.257	-0.152	0.892	38.1		0.257	1.1	0.82	49.4
6.498	0.0958	17.524	57.2		1.317	0.000657	3.734	55		0.26	0.171	0.895	38.4		0.26	-0.964	0.823	49.7
6.583	0.135	17.558	57.3		1.334	0.0936	3.751	55.3		0.264	0.225	0.899	38.7		0.264	0.616	0.827	50.1
6.669	0.161	17.571	57.4		1.351	0.068	3.768	55.5		0.267	-0.306	0.902	39		0.267	0.452	0.83	50.4
6.754	0.234	17.618	57.5		1.368	0.00715	3.785	55.8		0.271	0.641	0.906	39.3		0.271	0.0665	0.834	50.8
6.84	0.147	17.644	57.6		1.385	0.178	3.802	56		0.274	-0.204	0.909	39.7		0.274	-0.66	0.837	51.1
6.925	0.156	17.666	57.7		1.402	-0.0879	3.82	56.2		0.277	-0.00454	0.912	40		0.277	0.167	0.84	51.4
7.011	0.173	17.713	57.9		1.419	0.0186	3.837	56.5		0.281	0.264	0.916	40.3		0.281	0.471	0.844	51.7
7.096	0.19	17.729	58		1.436	0.0426	3.854	56.7		0.284	-0.397	0.919	40.5		0.284	-0.782	0.847	52.1
7.182	0.165	17.76	58.1		1.453	-0.0967	3.871	56.9		0.288	0.315	0.923	40.8		0.288	0.82	0.851	52.4
7.267	0.131	17.807	58.3		1.471	0.127	3.888	57.1		0.291	-0.346	0.926	41.1		0.291	0.265	0.854	52.7
7.353	0.165	17.815	58.3		1.488	-0.0524	3.905	57.4		0.295	0.247	0.929	41.4		0.295	-1.2	0.858	53
7.438	0.141	17.854	58.4		1.505	0.054	3.922	57.6		0.298	0.194	0.933	41.7		0.298	1.35	0.861	53.3
7.524	0.123	17.9	58.6		1.522	0.0276	3.939	57.8		0.301	-0.318	0.936	42		0.301	0.0376	0.864	53.6
7.609	0.111	17.901	58.6		1.539	0.0104	3.956	58		0.305	0.591	0.94	42.3		0.305	-0.578	0.868	53.9
7.695	0.159	17.948	58.8		1.556	0.0765	3.973	58.2		0.308	-0.484	0.943	42.5		0.308	0.631	0.871	54.2
7.78	0.0975	17.986	58.9		1.573	-0.11	3.991	58.4		0.312	0.575	0.947	42.8		0.312	-0.605	0.875	54.4
7.866	0.145	17.995	58.9		1.59	0.0766	4.008	58.6		0.315	0.0692	0.95	43.1		0.315	0.752	0.878	54.7
7.951	0.145	18.042	59.1		1.607	-0.0218	4.025	58.7		0.319	-0.441	0.953	43.3		0.319	-0.016	0.882	55
8.037	0.0824	18.071	59.2		1.625	0.0831	4.042	58.9		0.322	0.511	0.957	43.6		0.322	-0.221	0.885	55.2
8.122	0.179	18.089	59.2		1.642	-0.0208	4.059	59.1		0.325	-0.243	0.96	43.8		0.325	0.464	0.888	55.5
8.208	0.145	18.136	59.4		1.659	0.0459	4.076	59.3		0.329	0.0794	0.964	44.1		0.329	-0.594	0.892	55.8
8.293	0.186	18.157	59.5		1.676	-0.0604	4.093	59.5		0.332	0.404	0.967	44.3		0.332	0.699	0.895	56
8.379	0.132	18.183	59.5		1.693	0.0481	4.11	59.6		0.336	-0.46	0.971	44.6		0.336	0.209	0.899	56.3
8.464	0.117	18.23	59.7		1.71	0.0108	4.127	59.8		0.339	0.438	0.974	44.8		0.339	-0.371	0.902	56.5
8.55	0.119	18.242	59.7		1.727	-0.0285	4.144	60		0.342	-0.202	0.977	45.1		0.342	0.208	0.906	56.8
8.635	0.114	18.277	59.8		1.744	0.023	4.161	60.1		0.346	0.233	0.981	45.3		0.346	-0.238	0.909	57
8.72	0.133	18.325	60		1.761	-0.117	4.179	60.3		0.349	0.123	0.984	45.6		0.349	0.63	0.912	57.2
8.806	0.153	18.328	60		1.778	0.179	4.196	60.4		0.353	-0.356	0.988	45.8		0.353	-0.472	0.916	57.4
8.891	0.199	18.372	60.1		1.796	-0.22	4.213	60.6		0.356	0.273	0.991	46		0.356	-0.19	0.919	57.7
8.977	0.148	18.413	60.3		1.813	0.105	4.23	60.7		0.36	-0.242	0.995	46.3		0.36	0.869	0.923	57.9
9.062	0.139	18.419	60.3		1.83	0.0475	4.247	60.9		0.363	0.391	0.998	46.5		0.363	-0.625	0.926	58.1
9.148	0.129	18.466	60.4		1.847	-0.159	4.264	61		0.366	0.184	1.001	46.7		0.366	0.806	0.929	58.3
9.233	0.15	18.499	60.5		1.864	0.0911	4.281	61.1		0.37	-0.537	1.005	46.9		0.37	-0.0137	0.933	58.5
9.319	0.102	18.513	60.5		1.881	-0.0319	4.298	61.3		0.373	0.785	1.008	47.2		0.373	-0.643	0.936	58.7
9.404	0.175	18.56	60.7		1.898	-0.0123	4.315	61.4		0.377	-0.261	1.012	47.4		0.377	0.748	0.94	59
9.49	0.134	18.584	60.8		1.915	0.00175	4.333	61.6		0.38	-0.171	1.015	47.6		0.38	-0.554	0.943	59.2
9.575	0.13	18.607	60.8		1.932	-0.000749	4.35	61.7		0.384	0.473	1.019	47.8		0.384	0.363	0.947	59.3
9.661	0.195	18.654	60.9		1.949	-0.0712	4.367	61.8		0.387	-0.572	1.022	48		0.387	0.0849	0.95	59.5
9.746	0.117	18.67	61		1.966	0.0299	4.384	61.9		0.39	0.43	1.025	48.2		0.39	-0.302	0.953	59.7
9.832	0.142	18.701	61.1		1.984	-0.0767	4.401	62.1		0.394	-0.0518	1.029	48.4		0.394	0.612	0.957	59.9
9.935	-17.8	18.748	61.2		2.004	-7.22	4.418	62.2		0.397	0.0494	1.032	48.6		0.397	-0.898	0.96	60.1
10.035	-22.6	18.755	61.2		2.024	-6.51	4.435	62.3		0.401	0.275	1.036	48.8		0.401	0.755	0.964	60.3
10.12	-18.9	18.795	61.3		2.041	-4.72	4.452	62.4		0.404	-0.384	1.039	49		0.404	0.0724	0.967	60.5
10.206	-17.7	18.84	61.4		2.058	-4.47	4.469	62.5		0.408	0.37	1.043	49.2		0.408	-0.525	0.971	60.6
10.291	-16.6	18.842	61.4		2.075	-4.05	4.486	62.6		0.411	-0.157	1.046	49.4		0.411	1.39	0.974	60.8
10.376	-15.3	18.889	61.6		2.092	-3.75	4.504	62.7		0.414	-0.0015	1.049	49.6		0.414	-0.926	0.977	61
10.462	-13.9	18.926	61.7		2.11	-3.73	4.521	62.9		0.418	0.358	1.053	49.8		0.418	0.33	0.981	61.2
10.547	-12.4	18.936	61.7		2.127	-3.36	4.538	63		0.421	-0.0574	1.056	50		0.421	0.556	0.984	61.3
10.633	-10.9	18.984	61.8		2.144	-3.21	4.555	63.1		0.425	0.391	1.06	50.2		0.425	-0.678	0.988	61.5
10.718	-9.49	19.011	61.9		2.161	-3.17	4.572	63.2		0.428	-0.193	1.063	50.4		0.428	0.75	0.991	61.6
10.804	-8.34	19.031	61.9		2.178	-2.76	4.589	63.3		0.432	0.147	1.066	50.5		0.432	-0.472	0.995	61.8
10.889	-7.43	19.078	62		2.195	-2.7	4.606	63.4		0.435	0.257	1.07	50.7		0.435	0.657	0.998	61.9
10.975	-6.62	19.097	62.1		2.212	-2.48	4.623	63.5		0.438	-0.692	1.073	50.9		0.438	-0.407	1.001	62.1
11.06	-5.99	19.125	62.1		2.229	-2.34	4.64	63.6		0.442	0.777	1.077	51.1		0.442	0.526	1.005	62.2
11.146	-5.48	19.172	62.3		2.246	-2.13	4.657	63.7		0.445	-0.277	1.08	51.2		0.445	0.84	1.008	62.4
11.231	-5.03	19.182	62.3		2.263	-1.98	4.674	63.8		0.449	0.071	1.084	51.4		0.449	-1.51	1.012	62.5
11.317	-4.64	19.219	62.4		2.281	-1.81	4.692	63.8		0.452	0.446	1.087	51.6		0.452	1.15	1.015	62.7
11.402	-4.34	19.266	62.5		2.298	-1.76	4.709	63.9		0.456	-0.463	1.09	51.7		0.456	0.432	1.019	62.8
11.488	-4.16	19.268	62.5		2.315	-1.55	4.726	64		0.459	0.28	1.094	51.9		0.459	-1.2	1.022	63
11.573	-3.91	19.313	62.6		2.332	-1.52	4.743	64.1		0.462	0.0964	1.097	52.1		0.462	1.25	1.025	63.1
11.659	-3.66	19.353	62.7		2.349	-1.34	4.76	64.2		0.466	0.106	1.101	52.2		0.466	-0.0855	1.029	63.2
11.744	-3.51	19.36	62.7		2.366	-1.28	4.777	64.3		0.469	0.338	1.104	52.4		0.469	-0.347	1.032	63.4
11.83	-3.35	19.407	62.8		2.383	-0.965	4.794	64.4		0.473	-0.552	1.108	52.6		0.473	0.18	1.036	63.5
11.915	-3.23	19.439	62.8		2.4	-0.552	4.811	64.5		0.476	0.145	1.111	52.7		0.476	0.173	1.039	63.6
12.001	-3.06	19.454	62.9		2.417	-0.069	4.828	64.5		0.479	0.305	1.114	52.9		0.479	-0.00847	1.043	63.7
12.086	-2.88	19.501	63		2.434	1.11	4.846	64.6		0.483	-0.118	1.118	53		0.483	-0.122	1.046	63.8
12.172	-2.82	19.524	63		2.452	2.45	4.863	64.7		0.486	-0.17	1.121	53.2		0.486	0.883	1.049	64
12.257	-2.75	19.548	63.1		2.469	4.16	4.88	64.8		0.49	-0.0998	1.125	53.3		0.49	-0.375	1.053	64.1
12.343	-2.65	19.595	63.2		2.486	5.79	4.897	64.8		0.493	0.606	1.128	53.5		0.493	-0.439	1.056	64.2
12.428	-2.37	19.61	63.2		2.503	7.61	4.914	64.9		0.497	-0.0318	1.132	53.6		0.497	1.4	1.06	64.3
12.514	-2.13	19.642	63.3		2.52	9.1	4.931	65		0.501	-9.76	1.135	53.8		0.501	-8.94	1.063	64.4
12.599	-1.67	19.69	63.4		2.537	10.7	4.948	65.1		0.505	-9.1	1.138	53.9		0.505	-3.44	1.066	64.5
12.685	-0.856	19.695	63.4		2.554	12	4.965	65.1		0.508	-6.28	1.142	54.1		0.508	-2.65	1.07	64.6
12.77	0.162	19.737	63.5		2.571	13.3	4.982	65.2		0.512	-4.15	1.145	54.2		0.512	-2.83	1.073	64.8
12.856	2.03	19.781	63.5		2.588	14.6	4.999	65.3		0.515	-4.78	1.149	54.3		0.515	-1.37	1.077	64.9
12.941	4.37	19.784	63.5		2.605	15.8	5.017	65.3		0.518	-3.97	1.152	54.5		0.518	-2.16	1.08	65
13.027	6.78	19.831	63.6		2.622	16.9	5.034	65.4		0.522	-3.2	1.156	54.6		0.522	-1.39	1.084	65.1
13.112	9.11	19.866	63.7		2.64	18	5.051	65.5		0.525	-3.86	1.159	54.7		0.525	-1.57	1.087	65.2
13.198	11.4	19.878	63.7		2.657	19.2	5.068	65.5		0.529	-3.31	1.162	54.9		0.529	-1.01	1.09	65.3
13.283	13.5	19.925	63.8		2.674	20.2	5.085	65.6		0.532	-3.4	1.166	55		0.532	-1.36	1.094	65.4
13.369	15.4	19.952	63.9		2.691	21.2	5.102	65.7		0.536	-2.81	1.169	55.1		0.536	-1.44	1.097	65.5
13.454	17.3	19.972	63.9		2.708	22.2	5.119	65.7		0.539	-2.75	1.173	55.3		0.539	-0.28	1.101	65.5
13.54	19	20.019	64		2.725	23	5.136	65.8		0.542	-3.14	1.176	55.4		0.542	-1.72	1.104	65.6
13.625	20.7	20.037	64		2.742	24.2	5.153	65.9		0.546	-2.67	1.18	55.5		0.546	-0.492	1.108	65.7
13.711	22.4	20.066	64.1		2.759	25	5.17	65.9		0.549	-2.64	1.183	55.6		0.549	-0.00446	1.111	65.8
13.796	23.9	20.113	64.2		2.776	25.9	5.187	66		0.553	-2.35	1.186	55.8		0.553	-1.71	1.114	65.9
13.882	25.3	20.123	64.2		2.794	27	5.205	66		0.556	-2.69	1.19	55.9		0.556	0.539	1.118	66
13.967	26.7	20.16	64.2		2.811	27.6	5.222	66.1		0.56	-2.68	1.193	56		0.56	0.0391	1.121	66.1
14.053	28.1	20.207	64.3		2.828	28.6	5.239	66.1		0.563	-1.72	1.197	56.1		0.563	-0.6	1.125	66.2
14.138	29.3	20.208	64.3		2.845	29.5	5.256	66.2		0.566	-2.62	1.2	56.3		0.566	1.58	1.128	66.2
14.224	30.6	20.254	64.4		2.862	30.1	5.273	66.3		0.57	-1.65	1.203	56.4		0.57	0.939	1.132	66.3
14.309	31.8	20.294	64.5		2.879	31.1	5.29	66.3		0.573	-2.25	1.207	56.5		0.573	2.09	1.135	66.4
14.395	33.1	20.301	64.5		2.896	31.9	5.307	66.4		0.577	-2.5	1.21	56.6		0.577	2.67	1.138	66.5
14.48	34.1	20.349	64.6		2.913	32.5	5.324	66.4		0.58	-1.41	1.214	56.7		0.58	3.4	1.142	66.6
14.566	35.2	20.379	64.6		2.93	33.3	5.341	66.5		0.584	-2.2	1.217	56.8		0.584	3.74	1.145	66.6
14.651	36.2	20.396	64.6		2.947	34	5.359	66.5		0.587	-1.67	1.221	56.9		0.587	4.54	1.149	66.7
14.737	37.2	20.443	64.7		2.965	34.7	5.376	66.6		0.59	-1.68	1.224	57		0.59	5.94	1.152	66.8
14.822	38.1	20.465	64.7		2.982	35.6	5.393	66.6		0.594	-2.05	1.227	57.2		0.594	5.37	1.156	66.8
14.908	39.2	20.49	64.8		2.999	36.1	5.41	66.7		0.597	-1.22	1.231	57.3		0.597	6.8	1.159	66.9
14.993	40	20.537	64.9		3.016	36.9	5.427	66.7		0.601	-1.9	1.234	57.4		0.601	8.35	1.162	67
15.079	41	20.55	64.9		3.033	37.6	5.444	66.8		0.604	-0.976	1.238	57.5		0.604	7.51	1.166	67.1
15.164	41.7	20.584	64.9		3.05	38	5.461	66.8		0.608	-1.83	1.241	57.6		0.608	9.32	1.169	67.1
15.25	42.6	20.631	65		3.067	38.8	5.478	66.9		0.611	-1.16	1.245	57.7		0.611	9.89	1.173	67.2
15.335	43.3	20.636	65		3.084	39.5	5.495	66.9		0.614	-0.876	1.248	57.8		0.614	10.6	1.176	67.3
15.421	44.1	20.678	65.1		3.101	39.9	5.512	67		0.618	-1.48	1.251	57.9		0.618	11.7	1.18	67.3
15.506	44.9	20.721	65.1		3.118	40.6	5.53	67		0.621	-0.451	1.255	58		0.621	11.6	1.183	67.4
15.592	45.6	20.725	65.1		3.135	41.2	5.547	67.1		0.625	-0.746	1.258	58.1		0.625	14.1	1.186	67.4
15.677	46.3	20.772	65.2		3.153	41.7	5.564	67.1		0.628	-0.716	1.262	58.2		0.628	14.1	1.19	67.5
15.763	47	20.807	65.3		3.17	42.2	5.581	67.1		0.632	0.356	1.265	58.3		0.632	14.2	1.193	67.6
15.848	47.6	20.819	65.3		3.187	42.8	5.598	67.2		0.635	-0.164	1.269	58.4		0.635	16.6	1.197	67.6
15.934	48.3	20.866	65.3		3.204	43.3	5.615	67.2		0.638	1.04	1.272	58.5		0.638	16	1.2	67.7
16.019	48.9	20.892	65.4		3.221	43.8	5.632	67.3		0.642	1.42	1.275	58.6		0.642	17.8	1.203	67.7
16.105	49.4	20.913	65.4		3.238	44.4	5.649	67.3		0.645	1.19	1.279	58.7		0.645	18.4	1.207	67.8
16.19	50	20.96	65.5		3.255	44.8	5.666	67.4		0.649	2.4	1.282	58.7		0.649	18.7	1.21	67.8
16.276	50.7	20.978	65.5		3.272	45.3	5.683	67.4		0.652	2.88	1.286	58.8		0.652	20.4	1.214	67.9
16.361	51.1	21.007	65.5		3.289	45.8	5.7	67.4		0.655	3.41	1.289	58.9		0.655	20.5	1.217	68
16.447	51.6	21.055	65.6		3.307	46.2	5.718	67.5		0.659	3.98	1.293	59		0.659	22.3	1.221	68
16.532	52.2	21.063	65.6		3.324	46.8	5.735	67.5		0.662	4.88	1.296	59.1		0.662	22.3	1.224	68.1
16.618	52.6	21.102	65.7		3.341	47.2	5.752	67.6		0.666	5.76	1.299	59.2		0.666	22.5	1.227	68.1
16.703	53	21.149	65.7		3.358	47.6	5.769	67.6		0.669	6.13	1.303	59.3		0.669	24.8	1.231	68.2
16.789	53.4	21.149	65.7		3.375	48	5.786	67.6		0.673	7.3	1.306	59.4		0.673	24.3	1.234	68.2
16.874	54	21.196	65.8		3.392	48.6	5.803	67.7		0.676	7.89	1.31	59.4		0.676	26.2	1.238	68.3
16.96	54.4	21.234	65.8		3.409	48.8	5.82	67.7		0.679	8.29	1.313	59.5		0.679	26.4	1.241	68.3
17.045	54.9	21.243	65.9		3.426	49.3	5.837	67.7		0.683	9.7	1.317	59.6		0.683	27.3	1.245	68.3
17.131	55.3	21.29	65.9		3.443	49.6	5.854	67.8		0.686	9.37	1.32	59.7		0.686	28.3	1.248	68.4
17.216	55.7	21.32	65.9		3.46	50	5.872	67.8		0.69	11	1.323	59.8		0.69	28	1.251	68.4
17.302	55.9	21.337	66		3.478	50.3	5.889	67.9		0.693	11.6	1.327	59.9		0.693	30.3	1.255	68.5
17.387	56.5	21.384	66		3.495	50.7	5.906	67.9		0.697	11.4	1.33	59.9		0.697	30.1	1.258	68.5
17.473	56.8	21.405	66.1		3.512	51.1	5.923	67.9		0.7	13.4	1.334	60		0.7	30.5	1.262	68.6
17.558	57.1	21.431	66.1		3.529	51.3	5.94	68		0.703	13.1	1.337	60.1		0.703	32.7	1.265	68.6
17.644	57.5	21.478	66.1		3.546	51.8	5.957	68		0.707	13.6	1.34	60.2		0.707	31.8	1.269	68.7
17.729	57.9	21.491	66.2		3.563	52	5.974	68		0.71	15	1.344	60.2		0.71	33	1.272	68.7
17.815	58.2	21.525	66.2		3.58	52.3	5.991	68.1		0.714	14.7	1.347	60.3		0.714	34.3	1.275	68.7
17.9	58.4	21.572	66.3		3.597	52.6	6.008	68.1		0.717	16.4	1.351	60.4		0.717	34	1.279	68.8
17.986	58.8	21.576	66.3		3.614	53.1	6.025	68.1		0.721	16.1	1.354	60.5		0.721	35.2	1.282	68.8
18.071	59.1	21.619	66.3		3.631	53.2	6.043	68.2		0.724	17.1	1.358	60.5		0.724	35.7	1.286	68.8
18.157	59.3	21.662	66.4		3.648	53.6	6.06	68.2		0.727	17.5	1.361	60.6		0.727	37	1.289	68.9
18.242	59.5	21.666	66.4		3.666	53.8	6.077	68.2		0.731	17.7	1.364	60.7		0.731	36.5	1.293	68.9
18.328	59.9	21.714	66.4		3.683	54.1	6.094	68.3		0.734	19.4	1.368	60.8		0.734	37.7	1.296	69
18.413	60.2	21.747	66.5		3.7	54.4	6.111	68.3		0.738	18.7	1.371	60.8		0.738	38.7	1.299	69
18.499	60.5	21.761	66.5		3.717	54.7	6.126	68.3		0.741	19.8	1.375	60.9		0.741	38.3	1.303	69
18.584	60.7	21.808	66.5		3.734	55	6.128	68.3		0.745	20.8	1.378	61		0.745	39.8	1.306	69.1
18.67	61	21.833	66.6		3.751	55.2	6.136	68.3		0.748	19.9	1.382	61		0.748	39.6	1.31	69.1
18.755	61.1	21.855	66.6		3.768	55.5	6.145	68.3		0.751	22	1.385	61.1		0.751	40.7	1.313	69.1
18.84	61.2	21.902	66.6		3.785	55.7	6.145	68.3		0.755	21.4	1.388	61.2		0.755	41.6	1.317	69.2
18.926	61.6	21.918	66.6		3.802	56	6.154	68.4		0.758	22.5	1.392	61.2		0.758	40.9	1.32	69.2
19.011	61.8	21.949	66.7		3.82	56.2	6.162	68.4		0.762	22.9	1.395	61.3		0.762	42.8	1.323	69.2
19.097	62.1	21.996	66.7		3.837	56.5	6.164	68.4		0.765	22.5	1.399	61.4		0.765	43.1	1.327	69.3
19.182	62.2	22.004	66.7		3.854	56.7	6.173	68.4		0.769	24.5	1.402	61.4		0.769	42.3	1.33	69.3
19.268	62.3	22.043	66.8		3.871	56.9	6.179	68.4		0.772	24.1	1.406	61.5		0.772	44.4	1.334	69.3
19.353	62.7	22.089	66.8		3.888	57	6.183	68.4		0.775	24.4	1.409	61.6		0.775	43.8	1.337	69.3
19.439	62.9	22.09	66.8		3.905	57.4	6.192	68.4		0.779	25.2	1.412	61.6		0.779	45	1.34	69.4
19.524	63.1	22.137	66.9		3.922	57.6	6.196	68.4		0.782	25.2	1.416	61.7		0.782	45.5	1.344	69.4
19.61	63.3	22.175	66.9		3.939	57.7	6.202	68.4		0.786	26.6	1.419	61.7		0.786	45.5	1.347	69.4
19.695	63.3	22.184	66.9		3.956	58	6.211	68.5		0.789	26.2	1.423	61.8		0.789	46.8	1.351	69.5
19.781	63.6	22.231	67		3.973	58.2	6.213	68.5		0.792	27.3	1.426	61.9		0.792	46.3	1.354	69.5
19.866	63.9	22.26	67		3.991	58.4	6.221	68.5		0.796	27.5	1.43	61.9		0.796	47.5	1.358	69.5
19.952	64	22.278	67		4.008	58.6	6.23	68.5		0.799	27.1	1.433	62		0.799	47.6	1.361	69.5
20.037	64.1	22.325	67.1		4.025	58.8	6.231	68.5		0.803	28.9	1.436	62		0.803	47.3	1.364	69.6
20.123	64.3	22.346	67.1		4.042	58.9	6.24	68.5		0.806	28.6	1.44	62.1		0.806	49.8	1.368	69.6
20.208	64.4	22.372	67.1		4.059	59.2	6.248	68.5		0.81	28.9	1.443	62.2		0.81	48.1	1.371	69.6
20.294	64.5	22.42	67.2		4.076	59.2	6.249	68.5		0.813	29.8	1.447	62.2		0.813	49.8	1.375	69.6
20.379	64.7	22.431	67.2		4.093	59.5	6.259	68.5		0.816	29.7	1.45	62.3		0.816	49.7	1.378	69.7
20.465	64.8	22.467	67.2		4.11	59.7	6.265	68.6		0.82	30.7	1.454	62.3		0.82	49.6	1.382	69.7
20.55	65	22.514	67.3		4.127	59.7	6.268	68.6		0.823	30.7	1.457	62.4		0.823	51.4	1.385	69.7
20.636	65.1	22.517	67.3		4.144	60	6.278	68.6		0.827	30.7	1.46	62.4		0.827	50.2	1.388	69.7
20.721	65.2	22.561	67.3		4.161	60.1	6.282	68.6		0.83	32.2	1.464	62.5		0.83	51.4	1.392	69.8
20.807	65.3	22.602	67.3		4.179	60.3	6.287	68.6		0.834	31.3	1.467	62.5		0.834	52.2	1.395	69.8
20.892	65.5	22.608	67.3		4.196	60.4	6.296	68.6		0.837	32.4	1.471	62.6		0.837	50.7	1.399	69.8
20.978	65.5	22.655	67.4		4.213	60.5	6.299	68.6		0.84	33	1.474	62.6		0.84	53.2	1.402	69.8
21.063	65.8	22.688	67.4		4.23	60.6	6.306	68.6		0.844	32.8	1.477	62.7		0.844	52.4	1.406	69.9
21.149	65.8	22.702	67.4		4.247	60.8	6.315	68.6		0.847	33.6	1.481	62.7		0.847	53	1.406	69.9
21.234	66	22.749	67.5		4.264	60.9	6.316	68.6		0.851	33.5	1.484	62.8		0.851	53.1	1.408	69.9
21.32	66.1	22.773	67.5		4.281	61.1	6.325	68.7		0.854	34.2	1.488	62.9		0.854	53.3	1.409	69.9
21.405	66.2	22.796	67.5		4.298	61.3	6.333	68.7		0.858	34.5	1.491	62.9		0.858	54.4	1.411	69.9
21.491	66.4	22.843	67.5		4.315	61.4	6.334	68.7		0.861	34.7	1.495	63		0.861	53.7	1.412	69.9
21.576	66.3	22.859	67.6		4.333	61.5	6.344	68.7		0.864	35.9	1.498	63		0.864	54.8	1.413	69.9
21.662	66.5	22.89	67.6		4.35	61.6	6.35	68.7		0.868	35	1.501	63		0.868	54.9	1.415	69.9
21.747	66.5	22.937	67.6		4.367	61.9	6.353	68.7		0.871	36.4	1.505	63.1		0.871	54.2	1.416	69.9
21.833	66.5	22.944	67.6		4.384	61.8	6.363	68.7		0.875	36.5	1.508	63.1		0.875	56	1.418	69.9
21.918	66.7	22.984	67.7		4.401	62	6.367	68.7		0.878	35.9	1.512	63.2		0.878	55.3	1.419	69.9
22.004	66.9	23.03	67.7		4.418	62.1	6.372	68.7		0.882	37.5	1.515	63.2		0.882	56.4	1.42	69.9
22.089	67.1	23.031	67.7		4.435	62.3	6.382	68.7		0.885	37	1.519	63.3		0.885	56.5	1.423	70
22.175	67.1	23.079	67.7		4.452	62.3	6.385	68.7		0.888	37.7	1.522	63.3		0.888	55.2	1.423	70
22.26	67.1	23.115	67.8		4.469	62.5	6.391	68.8		0.892	38.2	1.525	63.4		0.892	58	1.425	70
22.346	67.1	23.126	67.8		4.486	62.6	6.401	68.8		0.895	37.8	1.529	63.4		0.895	56.9	1.426	70
22.431	67.3	23.173	67.8		4.504	62.7	6.402	68.8		0.899	39	1.532	63.5		0.899	56.9	1.428	70
22.517	67.4	23.201	67.8		4.521	62.9	6.41	68.8		0.902	38.6	1.536	63.5		0.902	58	1.43	70
22.602	67.5	23.22	67.9		4.538	62.9	6.419	68.8		0.906	39.5	1.539	63.6		0.906	57.2	1.43	70
22.688	67.6	23.267	67.9		4.555	63	6.419	68.8		0.909	39.4	1.543	63.6		0.909	58	1.433	70
22.773	67.6	23.286	67.9		4.572	63.1	6.429	68.8		0.912	39.5	1.546	63.6		0.912	58.5	1.433	70
22.859	67.7	23.314	67.9		4.589	63.3	6.436	68.8		0.916	40.5	1.549	63.7		0.916	57.8	1.435	70
22.944	67.8	23.361	68		4.606	63.3	6.438	68.8		0.919	39.9	1.553	63.7		0.919	58.8	1.436	70
23.03	67.8	23.372	68		4.623	63.5	6.448	68.8		0.923	41.3	1.556	63.8		0.923	58.4	1.437	70
23.115	68	23.408	68		4.64	63.5	6.453	68.9		0.926	41	1.56	63.8		0.926	60	1.44	70
23.201	68.1	23.455	68		4.657	63.6	6.457	68.9		0.929	40.6	1.563	63.9		0.929	58.9	1.44	70
23.286	68.1	23.457	68.1		4.674	63.7	6.467	68.9		0.933	42.5	1.567	63.9		0.933	59.3	1.442	70.1
23.372	68.2	23.502	68.1		4.692	63.8	6.47	68.9		0.936	41.5	1.57	63.9		0.936	60.4	1.443	70.1
23.457	68.2	23.543	68.1		4.709	64.1	6.476	68.9		0.94	42.3	1.573	64		0.94	59.3	1.445	70.1
23.543	68.2	23.549	68.1		4.726	64	6.486	68.9		0.943	42.7	1.577	64		0.943	60.5	1.447	70.1
23.628	68.3	23.596	68.2		4.743	64.1	6.487	68.9		0.947	42.4	1.58	64.1		0.947	60.4	1.447	70.1
23.714	68.2	23.628	68.2		4.76	64.2	6.495	68.9		0.95	43.2	1.584	64.1		0.95	59.6	1.45	70.1
23.799	68.3	23.643	68.2		4.777	64.3	6.504	68.9		0.953	43	1.587	64.1		0.953	61.8	1.45	70.1
23.885	68.5	23.69	68.2		4.794	64.4	6.505	68.9		0.957	43.9	1.591	64.2		0.957	60.2	1.452	70.1
23.97	68.6	23.714	68.2		4.811	64.4	6.514	68.9		0.96	43.5	1.594	64.2		0.96	61.1	1.454	70.1
24.056	68.5	23.738	68.3		4.828	64.5	6.521	69		0.964	44	1.597	64.2		0.964	61.6	1.454	70.1
24.141	68.7	23.785	68.3		4.846	64.6	6.524	69		0.967	44.7	1.601	64.3		0.967	60.4	1.457	70.1
24.227	68.7	23.799	68.3		4.863	64.6	6.533	69		0.971	44.4	1.604	64.3		0.971	62	1.457	70.1
24.312	68.7	23.832	68.3		4.88	64.8	6.538	69		0.974	45	1.608	64.4		0.974	61.5	1.459	70.1
24.398	68.8	23.879	68.4		4.897	64.8	6.543	69		0.977	44.9	1.611	64.4		0.977	61.9	1.46	70.1
24.483	68.8	23.885	68.4		4.914	64.9	6.552	69		0.981	45.1	1.614	64.4		0.981	61.9	1.462	70.2
24.569	69	23.926	68.4		4.931	65.1	6.556	69		0.984	46.1	1.618	64.5		0.984	61.8	1.464	70.2
24.654	68.8	23.97	68.4		4.948	65	6.561	69		0.988	45.2	1.621	64.5		0.988	63	1.464	70.2
24.74	69	23.973	68.4		4.965	65.1	6.571	69		0.991	46.2	1.625	64.5		0.991	61.4	1.467	70.2
24.825	69	24.02	68.5		4.982	65.1	6.573	69		0.995	46.6	1.628	64.6		0.995	63.3	1.467	70.2
24.911	69	24.056	68.5		4.999	65.3	6.58	69		0.998	45.9	1.632	64.6		0.998	62.5	1.469	70.2
24.996	69.1	24.067	68.5		5.017	65.3	6.59	69.1		1.001	47.4	1.635	64.6		1.001	61.9	1.471	70.2
25.082	69.4	24.114	68.5		5.034	65.4	6.59	69.1		1.005	46.3	1.638	64.7		1.005	64.1	1.472	70.2
25.167	69.3	24.141	68.5		5.051	65.4	6.599	69.1		1.008	47.6	1.642	64.7		1.008	62.2	1.474	70.2
25.253	69.3	24.161	68.6		5.068	65.5	6.607	69.1		1.012	47.5	1.645	64.7		1.012	63.3	1.474	70.2
25.338	69.4	24.208	68.6		5.085	65.7	6.609	69.1		1.015	47.2	1.649	64.8		1.015	63.7	1.476	70.2
25.424	69.3	24.227	68.6		5.102	65.6	6.618	69.1		1.019	48.4	1.652	64.8		1.019	62.8	1.477	70.2
25.509	69.5	24.255	68.6		5.119	65.8	6.624	69.1		1.022	47.8	1.656	64.8		1.022	64	1.479	70.2
25.595	69.6	24.302	68.6		5.136	65.8	6.628	69.1		1.025	48.3	1.659	64.9		1.025	63	1.481	70.2
25.68	69.5	24.312	68.7		5.153	65.9	6.637	69.1		1.029	48.8	1.662	64.9		1.029	64.2	1.481	70.2
25.766	69.6	24.349	68.7		5.17	66	6.641	69.1		1.032	48	1.666	64.9		1.032	63.9	1.484	70.3
25.851	69.6	24.396	68.7		5.187	66	6.647	69.1		1.036	49.4	1.669	65		1.036	63.4	1.484	70.3
25.937	69.6	24.398	68.7		5.205	66.2	6.656	69.1		1.039	48.6	1.673	65		1.039	64.8	1.486	70.3
26.022	69.5	24.444	68.7		5.222	66	6.658	69.1		1.043	49.4	1.676	65		1.043	63.5	1.488	70.3
26.108	69.6	24.483	68.8		5.239	66.2	6.666	69.2		1.046	49.7	1.68	65.1		1.046	64.8	1.489	70.3
26.193	69.6	24.491	68.8		5.256	66.2	6.675	69.2		1.049	49.2	1.683	65.1		1.049	64.4	1.491	70.3
26.279	69.8	24.538	68.8		5.273	66.4	6.675	69.2		1.053	50.2	1.686	65.1		1.053	64	1.491	70.3
26.364	69.9	24.569	68.8		5.29	66.4	6.685	69.2		1.056	50	1.69	65.2		1.056	65.8	1.494	70.3
26.45	69.8	24.585	68.8		5.307	66.4	6.692	69.2		1.06	50.1	1.693	65.2		1.06	63.8	1.495	70.3
26.535	69.8	24.632	68.8		5.324	66.5	6.694	69.2		1.063	51.1	1.697	65.2		1.063	64.8	1.496	70.3
26.621	69.9	24.654	68.9		5.341	66.5	6.703	69.2		1.066	49.9	1.7	65.3		1.066	65.6	1.498	70.3
26.706	69.9	24.679	68.9		5.359	66.7	6.709	69.2		1.07	51.1	1.704	65.3		1.07	64.4	1.498	70.3
26.792	69.9	24.726	68.9		5.376	66.7	6.713	69.2		1.073	51.2	1.707	65.3		1.073	65.3	1.501	70.3
26.877	70.1	24.74	68.9		5.393	66.7	6.722	69.2		1.077	50.7	1.71	65.3		1.077	65.2	1.501	70.3
26.963	70.1	24.773	68.9		5.41	66.8	6.726	69.2		1.08	51.7	1.714	65.4		1.08	65.6	1.503	70.3
27.048	70	24.82	69		5.427	66.8	6.732	69.2		1.084	51	1.717	65.4		1.084	65	1.505	70.3
27.134	70	24.825	69		5.444	66.8	6.741	69.3		1.087	52	1.721	65.4		1.087	65.2	1.506	70.3
27.219	70.2	24.867	69		5.461	66.9	6.744	69.3		1.09	51.9	1.724	65.5		1.09	66	1.508	70.3
27.305	70.1	24.911	69		5.478	67	6.751	69.3		1.094	51.7	1.728	65.5		1.094	65	1.508	70.3
27.39	70.1	24.914	69		5.495	67	6.76	69.3		1.097	52.5	1.731	65.5		1.097	66	1.511	70.4
27.475	70.3	24.961	69		5.512	67	6.761	69.3		1.101	52	1.734	65.5		1.101	66.3	1.512	70.4
27.561	70.2	24.996	69.1		5.53	67.1	6.77	69.3		1.104	52.5	1.738	65.6		1.104	65	1.513	70.4
27.646	70.3	25.008	69.1		5.547	67.2	6.778	69.3		1.108	53	1.741	65.6		1.108	66.4	1.515	70.4
27.732	70.2	25.055	69.1		5.564	67.2	6.779	69.3		1.111	52.4	1.745	65.6		1.111	65.7	1.516	70.4
27.817	70.3	25.082	69.1		5.581	67.2	6.789	69.3		1.114	53.4	1.748	65.6		1.114	65.7	1.518	70.4
27.903	70.3	25.103	69.1		5.598	67.3	6.795	69.3		1.118	52.6	1.751	65.7		1.118	66.6	1.519	70.4
27.988	70.4	25.15	69.1		5.615	67.4	6.798	69.3		1.121	53.5	1.755	65.7		1.121	65.6	1.52	70.4
28.074	70.4	25.167	69.2		5.632	67.2	6.808	69.3		1.125	53.5	1.758	65.7		1.125	66.2	1.522	70.4
28.159	70.4	25.197	69.2		5.649	67.5	6.812	69.4		1.128	53.5	1.762	65.7		1.128	66.6	1.523	70.4
28.245	70.5	25.244	69.2		5.666	67.3	6.817	69.4		1.132	53.7	1.765	65.8		1.132	66	1.525	70.4
28.33	70.5	25.253	69.2		5.683	67.5	6.827	69.4		1.135	53.7	1.769	65.8		1.135	66.7	1.525	70.4
28.416	70.5	25.291	69.2		5.7	67.6	6.829	69.4		1.138	54.4	1.772	65.8		1.138	66	1.528	70.4
28.501	70.6	25.338	69.2		5.718	67.5	6.836	69.4		1.142	54	1.775	65.8		1.142	66.9	1.529	70.4
28.587	70.5	25.338	69.2		5.735	67.6	6.845	69.4		1.145	54.1	1.779	65.9		1.145	66.4	1.53	70.4
28.672	70.6	25.385	69.3		5.752	67.5	6.846	69.4		1.149	55	1.782	65.9		1.149	66.8	1.532	70.4
28.758	70.5	25.424	69.3		5.769	67.8	6.855	69.4		1.152	54	1.786	65.9		1.152	66.8	1.533	70.4
28.843	70.6	25.432	69.3		5.786	67.7	6.863	69.4		1.156	54.8	1.789	65.9		1.156	66.1	1.535	70.4
28.929	70.6	25.479	69.3		5.803	67.8	6.864	69.4		1.159	55	1.793	66		1.159	67.8	1.536	70.4
29.014	70.8	25.509	69.3		5.82	67.8	6.874	69.4		1.162	54.7	1.796	66		1.162	66.6	1.537	70.5
29.1	70.7	25.526	69.3		5.837	67.9	6.88	69.4		1.166	55.4	1.799	66		1.166	66.6	1.539	70.5
29.185	70.7	25.573	69.4		5.854	67.9	6.883	69.4		1.169	54.9	1.803	66		1.169	67.6	1.54	70.5
29.271	70.7	25.595	69.4		5.872	67.9	6.893	69.5		1.173	55.7	1.806	66.1		1.173	66.6	1.542	70.5
29.356	70.7	25.62	69.4		5.889	67.9	6.898	69.5		1.176	55.5	1.81	66.1		1.176	67.4	1.543	70.5
29.442	70.7	25.667	69.4		5.906	67.9	6.902	69.5		1.18	55.5	1.813	66.1		1.18	67.5	1.545	70.5
29.527	70.8	25.68	69.4		5.923	68	6.912	69.5		1.183	55.7	1.817	66.1		1.183	67.1	1.546	70.5
29.613	70.9	25.714	69.4		5.94	68	6.915	69.5		1.186	55.9	1.82	66.2		1.186	67.5	1.547	70.5
29.698	70.9	25.761	69.5		5.957	68.2	6.921	69.5		1.19	56.3	1.823	66.2		1.19	66.8	1.549	70.5
29.784	70.9	25.766	69.5		5.974	68.1	6.931	69.5		1.193	55.8	1.827	66.2		1.193	68.1	1.55	70.5
29.869	70.9	25.809	69.5		5.991	68.2	6.932	69.5		1.197	56.1	1.83	66.2		1.197	66.8	1.552	70.5
29.955	70.8	25.851	69.5		6.008	68.1	6.94	69.5		1.2	56.9	1.834	66.2		1.2	68.3	1.553	70.5
30.04	70.9	25.856	69.5		6.025	68.3	6.949	69.5		1.203	55.9	1.837	66.3		1.203	67.2	1.555	70.5
30.126	70.9	25.903	69.5		6.043	68.1	6.95	69.5		1.207	56.9	1.841	66.3		1.207	67	1.556	70.5
30.211	70.9	25.937	69.5		6.06	68.3	6.959	69.5		1.21	56.9	1.844	66.3		1.21	68.6	1.557	70.5
30.297	70.9	25.95	69.6		6.077	68.2	6.966	69.5		1.214	56.5	1.847	66.3		1.214	67.2	1.559	70.5
30.382	71	25.997	69.6		6.094	68.3	6.969	69.5		1.217	57.2	1.851	66.4		1.217	67.9	1.56	70.5
30.468	71	26.022	69.6		6.111	68.3	6.978	69.6		1.221	56.4	1.854	66.4		1.221	68.4	1.562	70.5
30.553	70.9	26.044	69.6		6.128	68.3	6.983	69.6		1.224	57.7	1.858	66.4		1.224	66.8	1.563	70.5
30.639	71.1	26.091	69.6		6.145	68.4	6.987	69.6		1.227	57.1	1.861	66.4		1.227	68.7	1.564	70.5
30.724	71.1	26.108	69.6		6.162	68.4	6.997	69.6		1.231	56.9	1.865	66.4		1.231	67.9	1.567	70.5
30.81	71.1	26.138	69.6		6.179	68.5	7	69.6		1.234	58	1.868	66.5		1.234	67.8	1.567	70.5
30.895	71.1	26.185	69.7		6.196	68.5	7.006	69.6		1.238	57.1	1.871	66.5		1.238	67.8	1.569	70.5
30.981	71.1	26.193	69.7		6.213	68.6	7.016	69.6		1.241	58.1	1.875	66.5		1.241	67.9	1.57	70.5
31.066	71.2	26.232	69.7		6.231	68.5	7.017	69.6		1.245	57.8	1.878	66.5		1.245	68.5	1.572	70.6
31.152	71.1	26.279	69.7		6.248	68.6	7.025	69.6		1.248	57.3	1.882	66.5		1.248	67.6	1.573	70.6
31.237	71.1	26.279	69.7		6.265	68.7	7.034	69.6		1.251	58.6	1.885	66.6		1.251	68.4	1.574	70.6
31.323	71.1	26.326	69.7		6.282	68.7	7.035	69.6		1.255	57.6	1.888	66.6		1.255	68.2	1.577	70.6
31.408	71.2	26.364	69.7		6.299	68.8	7.044	69.6		1.258	58.5	1.892	66.6		1.258	67.4	1.577	70.6
31.494	71.1	26.373	69.7		6.316	68.6	7.051	69.6		1.262	58.2	1.895	66.6		1.262	69	1.579	70.6
31.579	71.3	26.42	69.8		6.333	68.9	7.054	69.6		1.265	57.9	1.899	66.6		1.265	68.1	1.58	70.6
31.665	71.3	26.45	69.8		6.35	68.8	7.063	69.6		1.269	58.7	1.902	66.7		1.269	67.9	1.581	70.6
31.75	71.1	26.468	69.8		6.367	68.7	7.069	69.7		1.272	58.3	1.906	66.7		1.272	69	1.584	70.6
31.836	71.2	26.515	69.8		6.385	68.8	7.073	69.7		1.275	58.6	1.909	66.7		1.275	67.3	1.584	70.6
31.921	71.4	26.535	69.8		6.402	68.9	7.082	69.7		1.279	58.5	1.912	66.7		1.279	69.4	1.586	70.6
32.007	71.3	26.562	69.8		6.419	68.8	7.086	69.7		1.282	58.7	1.916	66.7		1.282	68.3	1.587	70.6
32.092	71.3	26.609	69.8		6.436	68.9	7.092	69.7		1.286	59.3	1.919	66.8		1.286	67.5	1.589	70.6
32.178	71.4	26.621	69.9		6.453	68.9	7.101	69.7		1.289	58.6	1.923	66.8		1.289	69.4	1.591	70.6
32.263	71.3	26.656	69.9		6.47	69	7.103	69.7		1.293	59.1	1.926	66.8		1.293	68.2	1.591	70.6
32.349	71.4	26.703	69.9		6.487	69	7.11	69.7		1.296	59.4	1.93	66.8		1.296	68.7	1.594	70.6
32.434	71.4	26.706	69.9		6.504	68.9	7.12	69.7		1.299	58.9	1.933	66.8		1.299	68.6	1.594	70.6
32.52	71.3	26.75	69.9		6.521	69	7.12	69.7		1.303	59.6	1.936	66.8		1.303	68.4	1.596	70.6
32.605	71.4	26.792	69.9		6.538	69	7.129	69.7		1.306	59.1	1.94	66.9		1.306	69.1	1.597	70.6
32.691	71.3	26.797	69.9		6.556	69.1	7.137	69.7		1.31	59.8	1.943	66.9		1.31	68	1.598	70.6
32.776	71.4	26.844	69.9		6.573	69	7.139	69.7		1.313	59.5	1.947	66.9		1.313	69.3	1.601	70.6
32.862	71.4	26.877	70		6.59	69.2	7.148	69.7		1.317	59.4	1.95	66.9		1.317	69.1	1.601	70.6
32.947	71.5	26.891	70		6.607	69.1	7.154	69.7		1.32	59.9	1.954	66.9		1.32	67.9	1.603	70.6
33.033	71.5	26.938	70		6.624	69.2	7.158	69.8		1.323	59.8	1.957	67		1.323	69.7	1.604	70.6
33.118	71.5	26.963	70		6.641	69.1	7.167	69.8		1.327	59.8	1.96	67		1.327	68.2	1.606	70.6
33.204	71.4	26.985	70		6.658	69.2	7.171	69.8		1.33	60.3	1.964	67		1.33	69	1.608	70.6
33.289	71.5	27.032	70		6.675	69.2	7.177	69.8		1.334	59.9	1.967	67		1.334	68.9	1.608	70.6
33.375	71.6	27.048	70		6.692	69.2	7.186	69.8		1.337	60.2	1.971	67		1.337	68.7	1.611	70.7
33.46	71.5	27.079	70		6.709	69.3	7.188	69.8		1.34	60	1.974	67		1.34	69.2	1.611	70.7
33.546	71.6	27.126	70.1		6.726	69.3	7.196	69.8		1.344	60.6	1.978	67.1		1.344	68.7	1.613	70.7
33.631	71.5	27.134	70.1		6.744	69.2	7.205	69.8		1.347	60.2	1.981	67.1		1.347	69	1.614	70.7
33.717	71.5	27.174	70.1		6.761	69.3	7.205	69.8		1.351	60.1	1.984	67.1		1.351	69.1	1.616	70.7
33.802	71.5	27.219	70.1		6.778	69.1	7.215	69.8		1.354	61.1	1.988	67.1		1.354	68.5	1.618	70.7
33.888	71.6	27.221	70.1		6.795	69.4	7.222	69.8		1.358	60.1	1.991	67.1		1.358	69.4	1.618	70.7
33.973	71.5	27.268	70.1		6.812	69.4	7.224	69.8		1.361	60.7	1.995	67.1		1.361	68.4	1.62	70.7
34.059	71.7	27.305	70.1		6.829	69.3	7.234	69.8		1.364	61	1.998	67.2		1.364	69.7	1.621	70.7
34.144	71.5	27.315	70.1		6.846	69.4	7.239	69.8		1.368	60.2	2.002	67.2		1.368	69	1.623	70.7
34.23	71.6	27.362	70.1		6.863	69.5	7.243	69.8		1.371	61.2	2.005	67.2		1.371	68.7	1.625	70.7
34.315	71.7	27.39	70.2		6.88	69.3	7.252	69.9		1.375	60.8	2.008	67.2		1.375	69.9	1.625	70.7
34.401	71.6	27.409	70.2		6.898	69.4	7.257	69.9		1.378	61	2.012	67.2		1.378	68.4	1.628	70.7
34.486	71.6	27.456	70.2		6.915	69.4	7.262	69.9		1.382	61.4	2.015	67.2		1.382	69.8	1.628	70.7
34.572	71.7	27.475	70.2		6.932	69.6	7.271	69.9		1.385	60.6	2.019	67.3		1.385	69.2	1.63	70.7
34.657	71.7	27.503	70.2		6.949	69.4	7.274	69.9		1.388	61.6	2.022	67.3		1.388	69	1.632	70.7
34.743	71.6	27.55	70.2		6.966	69.5	7.281	69.9		1.392	61.1	2.025	67.3		1.392	69.6	1.633	70.7
34.828	71.7	27.561	70.2		6.983	69.5	7.29	69.9		1.395	61.5	2.029	67.3		1.395	68.6	1.635	70.7
34.914	71.7	27.597	70.2		7	69.6	7.291	69.9		1.399	61.4	2.032	67.3		1.399	69.8	1.635	70.7
34.999	71.8	27.644	70.2		7.017	69.5	7.3	69.9		1.402	61.1	2.036	67.3		1.402	69.2	1.638	70.7
35.085	71.7	27.646	70.2		7.034	69.6	7.308	69.9		1.406	62	2.039	67.3		1.406	68.9	1.638	70.7
35.17	71.7	27.691	70.3		7.051	69.7	7.309	69.9		1.409	61.1	2.043	67.4		1.409	70.3	1.64	70.7
35.256	71.6	27.732	70.3		7.069	69.6	7.319	69.9		1.412	61.8	2.046	67.4		1.412	68.5	1.642	70.7
35.341	71.7	27.738	70.3		7.086	69.6	7.325	69.9		1.416	61.9	2.049	67.4		1.416	69.9	1.642	70.7
35.427	71.8	27.785	70.3		7.103	69.6	7.328	69.9		1.419	61.2	2.053	67.4		1.419	69.2	1.645	70.7
35.512	71.9	27.817	70.3		7.12	69.8	7.338	69.9		1.423	62.3	2.056	67.4		1.423	69.5	1.645	70.7
35.598	71.9	27.833	70.3		7.137	69.7	7.342	69.9		1.426	61.8	2.06	67.4		1.426	69.7	1.647	70.7
35.683	71.7	27.88	70.3		7.154	69.7	7.347	69.9		1.43	61.8	2.063	67.4		1.43	68.6	1.649	70.7
35.769	71.7	27.903	70.3		7.171	69.7	7.357	70		1.433	61.8	2.067	67.5		1.433	70.4	1.65	70.7
35.854	71.7	27.927	70.3		7.188	69.9	7.359	70		1.436	62.1	2.07	67.5		1.436	69.5	1.652	70.7
35.939	71.9	27.974	70.4		7.205	69.7	7.366	70		1.44	62.5	2.073	67.5		1.44	68.7	1.652	70.7
36.025	71.9	27.988	70.4		7.222	69.8	7.376	70		1.443	61.6	2.077	67.5		1.443	70.3	1.655	70.7
36.11	71.9	28.021	70.4		7.239	69.8	7.376	70		1.447	62.6	2.08	67.5		1.447	69.2	1.656	70.7
36.196	71.9	28.068	70.4		7.257	69.8	7.385	70		1.45	62.5	2.084	67.5		1.45	69.8	1.657	70.7
36.281	71.9	28.074	70.4		7.274	69.8	7.393	70		1.454	61.4	2.087	67.5		1.454	69.4	1.659	70.7
36.367	72	28.115	70.4		7.291	69.8	7.394	70		1.457	63.2	2.091	67.6		1.457	69.5	1.66	70.8
36.452	72	28.159	70.4		7.308	69.8	7.404	70		1.46	62	2.094	67.6		1.46	69.9	1.662	70.8
36.538	71.8	28.162	70.4		7.325	70	7.411	70		1.464	62.4	2.097	67.6		1.464	68.9	1.662	70.8
36.623	71.9	28.209	70.4		7.342	70	7.413	70		1.467	62.7	2.101	67.6		1.467	70.3	1.664	70.8
36.709	71.9	28.245	70.4		7.359	69.9	7.423	70		1.471	62.1	2.104	67.6		1.471	69.8	1.666	70.8
36.794	71.9	28.256	70.5		7.376	70	7.428	70		1.474	62.9	2.108	67.6		1.474	69.2	1.667	70.8
36.88	72	28.303	70.5		7.393	70	7.432	70		1.477	62.5	2.111	67.6		1.477	70.2	1.669	70.8
36.965	72	28.33	70.5		7.411	69.9	7.442	70		1.481	62.7	2.115	67.7		1.481	69.4	1.669	70.8
37.051	71.9	28.35	70.5		7.428	70	7.445	70		1.484	62.9	2.118	67.7		1.484	70.1	1.672	70.8
37.136	72	28.397	70.5		7.445	69.9	7.451	70		1.488	62.5	2.121	67.7		1.488	69.7	1.673	70.8
37.222	71.9	28.416	70.5		7.462	70	7.461	70.1		1.491	63.3	2.125	67.7		1.491	69.3	1.674	70.8
37.307	71.9	28.444	70.5		7.479	70	7.462	70.1		1.495	62.7	2.128	67.7		1.495	70.4	1.676	70.8
37.393	71.9	28.492	70.5		7.496	70	7.47	70.1		1.498	63.2	2.132	67.7		1.498	69.4	1.677	70.8
37.478	71.9	28.501	70.5		7.513	70.1	7.479	70.1		1.501	63.1	2.135	67.7		1.501	70.1	1.679	70.8
37.564	72	28.539	70.5		7.53	70.1	7.48	70.1		1.505	62.2	2.139	67.8		1.505	70.1	1.68	70.8
37.649	72.1	28.586	70.6		7.547	70.1	7.489	70.1		1.508	63.9	2.142	67.8		1.508	69	1.681	70.8
37.735	72	28.587	70.6		7.564	70.1	7.496	70.1		1.512	62.9	2.145	67.8		1.512	70.5	1.683	70.8
37.82	72	28.633	70.6		7.582	70.1	7.499	70.1		1.515	62.8	2.149	67.8		1.515	69.4	1.684	70.8
37.906	72.1	28.672	70.6		7.599	70.2	7.508	70.1		1.519	64	2.152	67.8		1.519	70.4	1.686	70.8
37.991	72.1	28.68	70.6		7.616	70.1	7.513	70.1		1.522	62.6	2.156	67.8		1.522	69.7	1.686	70.8
38.077	72.1	28.727	70.6		7.633	70.1	7.518	70.1		1.525	63.5	2.159	67.8		1.525	68.9	1.689	70.8
38.162	72	28.758	70.6		7.65	70.2	7.527	70.1		1.529	63.6	2.162	67.8		1.529	71.3	1.69	70.8
38.248	72.1	28.774	70.6		7.667	70.2	7.53	70.1		1.532	63	2.166	67.9		1.532	69.5	1.691	70.8
38.333	72.1	28.821	70.6		7.684	70.2	7.536	70.1		1.536	63.9	2.169	67.9		1.536	69.5	1.693	70.8
38.419	72.1	28.843	70.6		7.701	70.2	7.546	70.1		1.539	63.2	2.173	67.9		1.539	71	1.694	70.8
38.504	72.1	28.868	70.6		7.718	70.2	7.547	70.1		1.543	64	2.176	67.9		1.543	68.9	1.696	70.8
38.59	72.1	28.915	70.7		7.735	70.2	7.555	70.1		1.546	63.4	2.18	67.9		1.546	70.7	1.697	70.8
38.675	72	28.929	70.7		7.752	70.2	7.564	70.2		1.549	63	2.183	67.9		1.549	70.3	1.699	70.8
38.761	72.1	28.962	70.7		7.77	70.3	7.565	70.2		1.553	64.3	2.186	67.9		1.553	69.6	1.7	70.8
38.846	72.1	29.009	70.7		7.787	70.3	7.574	70.2		1.556	63.4	2.19	67.9		1.556	70.4	1.701	70.8
38.932	72.1	29.014	70.7		7.804	70.4	7.582	70.2		1.56	64.2	2.193	68		1.56	69.5	1.703	70.8
39.017	72.1	29.056	70.7		7.821	70.3	7.584	70.2		1.563	63.7	2.197	68		1.563	71	1.704	70.8
39.103	72	29.1	70.7		7.838	70.3	7.593	70.2		1.567	63.5	2.198	68		1.567	69.5	1.706	70.8
39.188	72.2	29.103	70.7		7.855	70.3	7.599	70.2		1.57	64.3	2.2	68		1.57	70.1	1.707	70.8
39.274	72	29.15	70.7		7.872	70.3	7.603	70.2		1.573	63.6	2.2	68		1.573	70.8	1.708	70.8
39.359	72.2	29.185	70.7		7.889	70.4	7.612	70.2		1.577	64.1	2.202	68		1.577	69.3	1.71	70.8
39.445	72.1	29.198	70.7		7.906	70.4	7.616	70.2		1.58	64.2	2.204	68		1.58	71.1	1.711	70.8
39.53	72.1	29.245	70.7		7.924	70.5	7.622	70.2		1.584	63.8	2.205	68		1.584	69.8	1.713	70.8
39.616	72.1	29.271	70.8		7.941	70.4	7.631	70.2		1.587	64.5	2.207	68		1.587	69.7	1.714	70.8
39.701	72.2	29.292	70.8		7.958	70.4	7.633	70.2		1.591	63.7	2.207	68		1.591	71	1.716	70.8
39.787	72	29.339	70.8		7.975	70.5	7.641	70.2		1.594	64.7	2.209	68		1.594	69.1	1.717	70.8
39.872	72.2	29.356	70.8		7.992	70.3	7.65	70.2		1.597	63.8	2.21	68		1.597	71.1	1.718	70.8
39.958	72.2	29.386	70.8		8.009	70.4	7.65	70.2		1.601	63.8	2.212	68		1.601	70.4	1.721	70.8
40.043	72.2	29.433	70.8		8.026	70.5	7.66	70.2		1.604	65	2.214	68		1.604	69.4	1.721	70.8
40.129	72.2	29.442	70.8		8.043	70.4	7.667	70.2		1.608	63.6	2.214	68		1.608	70.7	1.723	70.8
40.214	72.2	29.48	70.8		8.06	70.5	7.669	70.2		1.611	64.7	2.216	68		1.611	69.8	1.724	70.8
40.3	72.1	29.527	70.8		8.077	70.5	7.678	70.2		1.614	64.5	2.217	68		1.614	70.6	1.725	70.9
40.385	72.1	29.527	70.8		8.095	70.5	7.684	70.3		1.618	64	2.219	68		1.618	70	1.728	70.9
40.471	72.1	29.574	70.8		8.112	70.6	7.688	70.3		1.621	64.9	2.221	68.1		1.621	70.1	1.728	70.9
40.556	72.2	29.613	70.8		8.129	70.5	7.697	70.3		1.625	64	2.221	68.1		1.625	71.1	1.73	70.9
40.642	72.1	29.621	70.8		8.146	70.7	7.701	70.3		1.628	64.8	2.224	68.1		1.628	69.3	1.731	70.9
40.727	72.2	29.668	70.9		8.163	70.5	7.707	70.3		1.632	64.3	2.224	68.1		1.632	71.3	1.733	70.9
40.813	72.2	29.698	70.9		8.18	70.6	7.716	70.3		1.635	64.4	2.226	68.1		1.635	70.2	1.734	70.9
40.898	72.3	29.715	70.9		8.197	70.8	7.718	70.3		1.638	65.4	2.228	68.1		1.638	69.2	1.735	70.9
40.984	72.3	29.762	70.9		8.214	70.5	7.726	70.3		1.642	64.2	2.228	68.1		1.642	71.3	1.738	70.9
41.069	72.3	29.784	70.9		8.231	70.6	7.735	70.3		1.645	64.8	2.231	68.1		1.645	70.1	1.738	70.9
41.155	72.2	29.809	70.9		8.248	70.7	7.735	70.3		1.649	64.6	2.231	68.1		1.649	70.4	1.74	70.9
41.24	72.2	29.857	70.9		8.266	70.5	7.745	70.3		1.652	64.7	2.233	68.1		1.652	70.7	1.741	70.9
41.326	72.3	29.869	70.9		8.283	70.7	7.752	70.3		1.656	65	2.234	68.1		1.656	70.4	1.743	70.9
41.411	72.3	29.904	70.9		8.3	70.5	7.754	70.3		1.659	64.1	2.235	68.1		1.659	70.4	1.745	70.9
41.497	72.3	29.951	70.9		8.317	70.6	7.764	70.3		1.662	65.6	2.238	68.1		1.662	69.7	1.745	70.9
41.582	72.4	29.955	70.9		8.334	70.8	7.77	70.3		1.666	65	2.238	68.1		1.666	71.3	1.747	70.9
41.668	72.2	29.998	70.9		8.351	70.6	7.773	70.3		1.669	64.1	2.24	68.1		1.669	70.4	1.748	70.9
41.753	72.4	30.04	70.9		8.368	70.7	7.783	70.3		1.673	65.7	2.241	68.1		1.673	69.6	1.75	70.9
41.839	72.3	30.045	71		8.385	70.7	7.787	70.3		1.676	64.6	2.243	68.1		1.676	71.6	1.751	70.9
41.924	72.3	30.092	71		8.402	70.6	7.792	70.3		1.68	65.1	2.245	68.1		1.68	69.7	1.752	70.9
42.01	72.3	30.126	71		8.419	70.8	7.801	70.4		1.683	65.2	2.245	68.1		1.683	70.8	1.755	70.9
42.095	72.4	30.139	71		8.436	70.7	7.804	70.4		1.686	64.8	2.247	68.1		1.686	70.7	1.755	70.9
42.181	72.3	30.186	71		8.454	70.7	7.811	70.4		1.69	65.3	2.248	68.1		1.69	69.6	1.757	70.9
42.266	72.2	30.211	71		8.471	70.9	7.82	70.4		1.693	64.9	2.25	68.1		1.693	71.6	1.758	70.9
42.352	72.3	30.233	71		8.488	70.7	7.821	70.4		1.697	65.4	2.252	68.2		1.697	70	1.76	70.9
42.437	72.3	30.28	71		8.505	70.8	7.83	70.4		1.7	65.1	2.252	68.2		1.7	70.4	1.762	70.9
42.523	72.3	30.297	71		8.522	70.8	7.838	70.4		1.704	64.7	2.254	68.2		1.704	71.2	1.762	70.9
42.608	72.3	30.327	71		8.539	70.7	7.839	70.4		1.707	65.9	2.255	68.2		1.707	70.1	1.764	70.9
42.694	72.2	30.374	71		8.556	70.9	7.849	70.4		1.71	64.7	2.257	68.2		1.71	70.7	1.765	70.9
42.779	72.3	30.382	71		8.573	70.8	7.855	70.4		1.714	65.8	2.258	68.2		1.714	70.2	1.767	70.9
42.865	72.2	30.421	71		8.59	70.9	7.858	70.4		1.717	65.3	2.259	68.2		1.717	71.4	1.769	70.9
42.95	72.4	30.468	71		8.608	70.7	7.868	70.4		1.721	64.9	2.261	68.2		1.721	70	1.769	70.9
43.036	72.3	30.468	71		8.625	70.9	7.872	70.4		1.724	65.9	2.262	68.2		1.724	70.4	1.772	70.9
43.121	72.4	30.515	71.1		8.642	70.8	7.877	70.4		1.728	65.2	2.264	68.2		1.728	71.1	1.772	70.9
43.207	72.3	30.553	71.1		8.659	70.9	7.887	70.4		1.731	65.5	2.265	68.2		1.731	70.2	1.774	70.9
43.292	72.3	30.563	71.1		8.676	70.8	7.889	70.4		1.734	65.9	2.266	68.2		1.734	70.8	1.775	70.9
43.378	72.3	30.61	71.1		8.693	71	7.896	70.4		1.738	64.9	2.269	68.2		1.738	70.8	1.777	70.9
43.463	72.2	30.639	71.1		8.71	70.8	7.906	70.4		1.741	65.8	2.269	68.2		1.741	70	1.779	70.9
43.549	72.3	30.657	71.1		8.727	70.9	7.906	70.4		1.745	65.6	2.271	68.2		1.745	71.1	1.779	70.9
43.634	72.3	30.704	71.1		8.744	71	7.915	70.4		1.748	65.2	2.272	68.2		1.748	70	1.782	70.9
43.72	72.3	30.724	71.1		8.761	70.8	7.923	70.4		1.751	66	2.273	68.2		1.751	70.9	1.782	70.9
43.805	72.3	30.751	71.1		8.779	71	7.925	70.4		1.755	65	2.276	68.2		1.755	70.6	1.784	70.9
43.891	72.2	30.798	71.1		8.796	70.9	7.934	70.5		1.758	66.5	2.276	68.2		1.758	70.2	1.786	70.9
43.976	72.2	30.81	71.1		8.813	71	7.941	70.5		1.762	65.3	2.278	68.2		1.762	71.4	1.786	70.9
44.062	72.2	30.845	71.1		8.83	71.1	7.943	70.5		1.765	65.4	2.279	68.2		1.765	69.9	1.789	70.9
44.147	72.3	30.892	71.1		8.847	70.8	7.953	70.5		1.769	66.3	2.28	68.2		1.769	71.2	1.789	70.9
44.233	72.3	30.895	71.1		8.864	71.1	7.958	70.5		1.772	65.3	2.282	68.3		1.772	70.6	1.791	70.9
44.318	72.3	30.939	71.2		8.881	71	7.962	70.5		1.775	65.8	2.283	68.3		1.775	70.1	1.793	70.9
44.404	72.4	30.981	71.2		8.898	71	7.972	70.5		1.779	65.9	2.285	68.3		1.779	71.4	1.794	70.9
44.489	72.3	30.986	71.2		8.915	70.9	7.975	70.5		1.782	65.9	2.286	68.3		1.782	70.2	1.796	70.9
44.574	72.4	31.033	71.2		8.932	71.2	7.981	70.5		1.786	65.9	2.287	68.3		1.786	70.8	1.796	70.9
44.66	72.2	31.066	71.2		8.949	71	7.991	70.5		1.789	65.7	2.289	68.3		1.789	71.3	1.799	70.9
44.745	72.2	31.08	71.2		8.967	71.1	7.992	70.5		1.793	66.2	2.29	68.3		1.793	69.9	1.799	70.9
44.831	72.3	31.127	71.2		8.984	71	8	70.5		1.796	66	2.292	68.3		1.796	71.2	1.801	70.9
44.916	72.4	31.152	71.2		9.001	71.1	8.009	70.5		1.799	65.9	2.293	68.3		1.799	70.8	1.803	70.9
45.002	72.4	31.174	71.2		9.018	71.1	8.01	70.5		1.803	66.1	2.295	68.3		1.803	70.7	1.804	70.9
45.087	72.4	31.222	71.2		9.035	71	8.019	70.5		1.806	65.4	2.296	68.3		1.806	70.8	1.806	70.9
45.173	72.3	31.237	71.2		9.052	71.1	8.026	70.5		1.81	66.6	2.297	68.3		1.81	70.3	1.806	70.9
45.258	72.4	31.269	71.2		9.069	71.1	8.029	70.5		1.813	66.2	2.299	68.3		1.813	71.6	1.808	70.9
45.344	72.3	31.316	71.2		9.086	71.1	8.038	70.5		1.817	65.9	2.299	68.3		1.817	70.5	1.81	70.9
45.429	72.3	31.323	71.2		9.103	71.1	8.043	70.5		1.82	66.3	2.302	68.3		1.82	70.9	1.811	70.9
45.515	72.3	31.363	71.2		9.121	71.1	8.048	70.5		1.823	65.6	2.303	68.3		1.823	71.5	1.813	70.9
45.6	72.3	31.408	71.2		9.138	71.2	8.057	70.5		1.827	66.4	2.304	68.3		1.827	69.8	1.813	70.9
45.686	72.3	31.41	71.2		9.155	71.1	8.06	70.5		1.83	66.4	2.306	68.3		1.83	71.3	1.816	70.9
45.771	72.4	31.457	71.3		9.172	71.2	8.067	70.6		1.834	66	2.306	68.3		1.834	70.9	1.817	70.9
45.857	72.4	31.494	71.3		9.189	71.2	8.076	70.6		1.837	66.4	2.309	68.3		1.837	70.3	1.818	70.9
45.942	72.5	31.504	71.3		9.206	71.3	8.077	70.6		1.841	66	2.31	68.3		1.841	71.5	1.82	71
46.028	72.4	31.551	71.3		9.223	71.2	8.085	70.6		1.844	66.7	2.311	68.3		1.844	69.6	1.821	71
46.113	72.3	31.579	71.3		9.24	71.2	8.095	70.6		1.847	66.2	2.313	68.4		1.847	72	1.823	71
46.199	72.3	31.598	71.3		9.257	71.3	8.095	70.6		1.851	66	2.313	68.4		1.851	70.3	1.823	71
46.284	72.5	31.645	71.3		9.274	71.3	8.104	70.6		1.854	66.6	2.316	68.4		1.854	70.4	1.826	71
46.37	72.5	31.665	71.3		9.292	71.2	8.112	70.6		1.858	66	2.317	68.4		1.858	71.6	1.827	71
46.455	72.2	31.692	71.3		9.309	71.3	8.114	70.6		1.861	66.7	2.318	68.4		1.861	70.4	1.828	71
46.541	72.3	31.739	71.3		9.326	71.2	8.123	70.6		1.865	66.3	2.32	68.4		1.865	70.9	1.83	71
46.626	72.4	31.75	71.3		9.343	71.2	8.129	70.6		1.868	66.4	2.321	68.4		1.868	71.2	1.83	71
46.712	72.4	31.786	71.3		9.36	71.3	8.133	70.6		1.871	66.6	2.323	68.4		1.871	70.9	1.833	71
46.797	72.5	31.833	71.3		9.377	71.4	8.142	70.6		1.875	66	2.323	68.4		1.875	71	1.834	71
46.883	72.5	31.836	71.3		9.394	71.2	8.146	70.6		1.878	67	2.325	68.4		1.878	69.8	1.835	71
46.968	72.3	31.88	71.3		9.411	71.3	8.152	70.6		1.882	66.2	2.327	68.4		1.882	71.9	1.837	71
47.054	72.4	31.921	71.3		9.428	71.4	8.161	70.6		1.885	66.5	2.328	68.4		1.885	70.4	1.838	71
47.139	72.4	31.928	71.3		9.445	71.4	8.163	70.6		1.888	67.1	2.33	68.4		1.888	70.9	1.84	71
47.225	72.4	31.975	71.4		9.462	71.3	8.171	70.6		1.892	65.9	2.33	68.4		1.892	71.3	1.841	71
47.31	72.5	32.007	71.4		9.48	71.3	8.18	70.6		1.895	66.9	2.332	68.4		1.895	70	1.843	71
47.396	72.4	32.022	71.4		9.497	71.4	8.18	70.6		1.899	66.7	2.334	68.4		1.899	71.4	1.844	71
47.481	72.4	32.069	71.4		9.514	71.3	8.19	70.6		1.902	66.2	2.335	68.4		1.902	71.2	1.845	71
47.567	72.3	32.092	71.4		9.531	71.3	8.197	70.6		1.906	66.7	2.337	68.4		1.906	70.8	1.847	71
47.652	72.3	32.116	71.4		9.548	71.3	8.199	70.6		1.909	66.6	2.337	68.4		1.909	71.3	1.847	71
47.738	72.5	32.163	71.4		9.565	71.4	8.209	70.7		1.912	67	2.339	68.4		1.912	70.1	1.85	71
47.823	72.5	32.178	71.4		9.582	71.3	8.214	70.7		1.916	66.4	2.341	68.4		1.916	71.2	1.851	71
47.909	72.4	32.21	71.4		9.599	71.4	8.218	70.7		1.919	66.7	2.342	68.4		1.919	71.3	1.852	71
47.994	72.5	32.257	71.4		9.616	71.5	8.227	70.7		1.923	67.2	2.344	68.4		1.923	70.7	1.854	71
48.08	72.4	32.263	71.4		9.634	71.3	8.231	70.7		1.926	65.9	2.344	68.4		1.926	70.9	1.855	71
48.165	72.4	32.304	71.4		9.651	71.5	8.237	70.7		1.93	67.5	2.347	68.5		1.93	71	1.857	71
48.251	72.4	32.349	71.4		9.668	71.3	8.246	70.7		1.933	66.6	2.347	68.5		1.933	71.2	1.858	71
48.336	72.4	32.351	71.4		9.685	71.4	8.248	70.7		1.936	66.6	2.349	68.5		1.936	70.6	1.86	71
48.422	72.5	32.398	71.4		9.702	71.3	8.256	70.7		1.94	67.4	2.351	68.5		1.94	71.1	1.861	71
48.507	72.5	32.434	71.4		9.719	71.5	8.265	70.7		1.943	66.1	2.351	68.5		1.943	70.5	1.862	71
48.593	72.4	32.445	71.4		9.736	71.4	8.266	70.7		1.947	67.4	2.354	68.5		1.947	71.1	1.865	71
48.678	72.5	32.492	71.4		9.753	71.5	8.275	70.7		1.95	67.1	2.354	68.5		1.95	71.3	1.865	71
48.764	72.4	32.52	71.4		9.77	71.4	8.283	70.7		1.954	66.1	2.356	68.5		1.954	70.9	1.867	71
48.849	72.3	32.539	71.5		9.787	71.4	8.284	70.7		1.957	67.5	2.358	68.5		1.957	70.8	1.868	71
48.935	72.4	32.587	71.5		9.805	71.4	8.294	70.7		1.96	66.8	2.358	68.5		1.96	71.2	1.869	71
49.02	72.5	32.605	71.5		9.822	71.5	8.3	70.7		1.964	67	2.361	68.5		1.964	70.7	1.871	71
49.106	72.4	32.634	71.5		9.839	71.4	8.303	70.7		1.967	66.9	2.361	68.5		1.967	71.2	1.872	71
49.191	72.4	32.681	71.5		9.856	71.4	8.313	70.7		1.971	66.6	2.363	68.5		1.971	70.8	1.874	71
49.277	72.4	32.691	71.5		9.873	71.4	8.317	70.7		1.974	67.7	2.365	68.5		1.974	70.7	1.875	71
49.362	72.6	32.728	71.5		9.89	71.5	8.322	70.7		1.978	66.5	2.366	68.5		1.978	71.8	1.877	71
49.448	72.6	32.775	71.5		9.907	71.5	8.332	70.7		1.981	67.2	2.368	68.5		1.981	70.2	1.878	71
49.533	72.6	32.776	71.5		9.924	71.4	8.334	70.7		1.984	67.2	2.368	68.5		1.984	71.5	1.879	71
49.619	72.4	32.822	71.5		9.941	71.4	8.341	70.7		1.988	66.8	2.37	68.5		1.988	70.5	1.882	71
49.704	72.5	32.862	71.5		9.958	71.5	8.351	70.7		1.991	67.6	2.371	68.5		1.991	70.8	1.882	71
49.79	72.6	32.869	71.5		9.975	71.4	8.351	70.7		1.995	66.6	2.373	68.5		1.995	71.7	1.884	71
49.875	72.4	32.916	71.5		9.993	71.5	8.36	70.8		1.998	67.2	2.375	68.5		1.998	70.4	1.885	71
49.961	72.5	32.947	71.5		10.01	71.4	8.368	70.8		2.002	67.2	2.375	68.5		2.002	71.3	1.887	71
50.046	72.5	32.963	71.5		10.027	71.6	8.369	70.8		2.005	67.1	2.377	68.5		2.005	71.1	1.888	71
50.132	72.5	33.01	71.5		10.044	71.4	8.379	70.8		2.008	67.3	2.378	68.5		2.008	70.4	1.889	71
50.217	72.5	33.033	71.5		10.061	71.7	8.385	70.8		2.012	66.9	2.38	68.5		2.012	71.5	1.891	71
50.303	72.5	33.057	71.5		10.078	71.5	8.388	70.8		2.015	67.6	2.382	68.6		2.015	70.5	1.892	71
50.388	72.6	33.104	71.5		10.095	71.6	8.398	70.8		2.019	67.3	2.382	68.6		2.019	71.4	1.894	71
50.474	72.5	33.118	71.5		10.112	71.5	8.402	70.8		2.022	66.9	2.384	68.6		2.022	71.4	1.895	71
50.559	72.5	33.151	71.5		10.129	71.5	8.407	70.8		2.025	68	2.385	68.6		2.025	70.2	1.896	71
50.645	72.5	33.198	71.6		10.147	71.6	8.417	70.8		2.029	66.7	2.387	68.6		2.029	71.7	1.899	71
50.73	72.6	33.204	71.6		10.164	71.6	8.419	70.8		2.032	67.6	2.389	68.6		2.032	70.6	1.899	71
50.816	72.4	33.246	71.6		10.181	71.7	8.426	70.8		2.036	67.7	2.389	68.6		2.036	71.4	1.901	71
50.901	72.5	33.289	71.6		10.198	71.6	8.436	70.8		2.039	67	2.392	68.6		2.039	71	1.902	71
50.987	72.6	33.293	71.6		10.215	71.7	8.436	70.8		2.043	67.6	2.392	68.6		2.043	70.6	1.904	71
51.072	72.7	33.34	71.6		10.232	71.6	8.445	70.8		2.046	67.3	2.394	68.6		2.046	71.7	1.906	71
51.158	72.5	33.375	71.6		10.249	71.7	8.454	70.8		2.049	67.5	2.395	68.6		2.049	70.5	1.906	71
51.243	72.4	33.387	71.6		10.266	71.5	8.455	70.8		2.053	67.5	2.396	68.6		2.053	71.6	1.909	71
51.329	72.6	33.434	71.6		10.283	71.7	8.464	70.8		2.056	67.1	2.399	68.6		2.056	71.5	1.909	71
51.414	72.7	33.46	71.6		10.3	71.7	8.471	70.8		2.06	68	2.399	68.6		2.06	70.2	1.911	71
51.5	72.6	33.481	71.6		10.318	71.6	8.474	70.8		2.063	67.1	2.401	68.6		2.063	71.7	1.912	71
51.585	72.5	33.528	71.6		10.335	71.7	8.483	70.8		2.067	67.8	2.402	68.6		2.067	70.6	1.913	71
51.671	72.5	33.546	71.6		10.352	71.7	8.488	70.8		2.07	67.6	2.403	68.6		2.07	71.7	1.916	71
51.756	72.7	33.575	71.6		10.369	71.8	8.492	70.8		2.073	67.2	2.406	68.6		2.073	71.1	1.916	71
51.842	72.6	33.622	71.6		10.386	71.7	8.502	70.8		2.077	68	2.406	68.6		2.077	70.9	1.918	71
51.927	72.6	33.631	71.6		10.403	71.7	8.505	70.8		2.08	67.1	2.408	68.6		2.08	71.5	1.919	71
52.013	72.6	33.669	71.6		10.42	71.7	8.511	70.8		2.084	68.1	2.409	68.6		2.084	70.7	1.921	71
52.098	72.6	33.716	71.6		10.437	71.8	8.521	70.9		2.087	67.8	2.41	68.6		2.087	71.6	1.923	71
52.184	72.6	33.717	71.6		10.454	71.6	8.522	70.9		2.091	66.8	2.413	68.6		2.091	70.7	1.923	71
52.269	72.4	33.763	71.6		10.471	71.8	8.53	70.9		2.094	68.3	2.413	68.6		2.094	70.7	1.926	71
52.355	72.6	33.802	71.6		10.488	71.7	8.539	70.9		2.097	67.3	2.415	68.6		2.097	72.2	1.926	71
52.44	72.7	33.81	71.6		10.506	71.8	8.54	70.9		2.101	67.6	2.416	68.6		2.101	70.2	1.928	71
52.526	72.6	33.857	71.7		10.523	71.6	8.549	70.9		2.104	68.1	2.418	68.7		2.104	71.4	1.93	71
52.611	72.5	33.888	71.7		10.54	71.8	8.556	70.9		2.108	67.2	2.419	68.7		2.108	71.7	1.93	71
52.697	72.6	33.904	71.7		10.557	71.8	8.559	70.9		2.111	68	2.42	68.7		2.111	70.4	1.933	71
52.782	72.6	33.952	71.7		10.574	71.7	8.568	70.9		2.115	67.4	2.422	68.7		2.115	71.7	1.933	71
52.868	72.6	33.973	71.7		10.591	71.7	8.573	70.9		2.118	67.7	2.423	68.7		2.118	70.7	1.935	71
52.953	72.6	33.999	71.7		10.608	71.7	8.578	70.9		2.121	67.9	2.425	68.7		2.121	71.4	1.936	71
53.038	72.6	34.046	71.7		10.625	71.7	8.587	70.9		2.125	67.3	2.426	68.7		2.125	70.7	1.938	71
53.124	72.6	34.059	71.7		10.642	71.7	8.59	70.9		2.128	68.3	2.427	68.7		2.128	71.9	1.94	71
53.209	72.6	34.093	71.7		10.66	71.6	8.597	70.9		2.132	67.4	2.429	68.7		2.132	71	1.94	71
53.295	72.6	34.14	71.7		10.677	71.7	8.606	70.9		2.135	67.9	2.43	68.7		2.135	70.7	1.943	71
53.38	72.5	34.144	71.7		10.694	71.8	8.608	70.9		2.139	67.8	2.432	68.7		2.139	71.8	1.943	71
53.466	72.4	34.187	71.7		10.711	71.8	8.616	70.9		2.142	67.2	2.433	68.7		2.142	71.2	1.945	71
53.551	72.6	34.23	71.7		10.728	71.8	8.625	70.9		2.145	68.6	2.434	68.7		2.145	70.6	1.947	71
53.637	72.7	34.234	71.7		10.745	71.9	8.625	70.9		2.149	67.4	2.436	68.7		2.149	72	1.948	71
53.722	72.6	34.281	71.7		10.762	71.6	8.634	70.9		2.152	67.7	2.436	68.7		2.152	71	1.95	71
53.808	72.6	34.315	71.7		10.779	71.8	8.642	70.9		2.156	68.3	2.439	68.7		2.156	71.4	1.95	71
53.893	72.6	34.328	71.7		10.796	71.7	8.644	70.9		2.159	67.1	2.44	68.7		2.159	71.3	1.952	71
53.979	72.7	34.375	71.7		10.813	71.8	8.653	70.9		2.162	68.3	2.441	68.7		2.162	71.2	1.954	71
54.064	72.7	34.401	71.7		10.831	71.7	8.659	70.9		2.166	68	2.443	68.7		2.166	71.1	1.955	71
54.15	72.6	34.422	71.7		10.848	71.8	8.663	70.9		2.169	67.7	2.444	68.7		2.169	71.2	1.957	71
54.235	72.7	34.469	71.7		10.865	71.8	8.672	70.9		2.173	68	2.446	68.7		2.173	71.6	1.957	71
54.321	72.7	34.486	71.7		10.882	71.8	8.676	70.9		2.176	67.5	2.447	68.7		2.176	71.2	1.96	71
54.406	72.6	34.516	71.7		10.899	71.8	8.682	70.9		2.18	68.7	2.448	68.7		2.18	70.9	1.96	71
54.492	72.7	34.563	71.7		10.916	71.8	8.691	71		2.183	67.6	2.45	68.7		2.183	72	1.962	71
54.577	72.7	34.572	71.7		10.933	71.8	8.693	71		2.186	67.7	2.451	68.7		2.186	70.8	1.964	71
54.663	72.6	34.611	71.7		10.95	71.9	8.701	71		2.19	68.5	2.453	68.7		2.19	71.5	1.965	71
54.748	72.7	34.657	71.8		10.967	71.8	8.71	71		2.193	67.2	2.454	68.8		2.193	71.9	1.967	71
54.834	72.7	34.658	71.8		10.984	71.8	8.71	71		2.197	68.4	2.455	68.8		2.197	70.3	1.967	71
54.919	72.6	34.705	71.8		11.001	71.9	8.72	71		2.2	68	2.457	68.8		2.2	72.4	1.97	71
55.005	72.6	34.743	71.8		11.019	71.8	8.727	71		2.204	67.5	2.458	68.8		2.204	70.7	1.971	71
55.09	72.6	34.752	71.8		11.036	71.9	8.729	71		2.207	68.4	2.46	68.8		2.207	71.6	1.972	71
55.176	72.7	34.799	71.8		11.053	71.8	8.739	71		2.21	67.7	2.46	68.8		2.21	71.5	1.974	71
55.261	72.7	34.828	71.8		11.07	71.8	8.744	71		2.214	68.4	2.463	68.8		2.214	70	1.974	71
55.347	72.7	34.846	71.8		11.087	72	8.748	71		2.217	68	2.464	68.8		2.217	72.3	1.977	71
55.432	72.7	34.893	71.8		11.104	71.9	8.758	71		2.221	68.1	2.465	68.8		2.221	71.2	1.978	71
55.518	72.6	34.914	71.8		11.121	72	8.761	71		2.224	68.3	2.467	68.8		2.224	71	1.979	71
55.603	72.7	34.94	71.8		11.138	71.8	8.767	71		2.228	67.6	2.467	68.8		2.228	71.6	1.981	71
55.689	72.8	34.987	71.8		11.155	72	8.776	71		2.231	68.5	2.47	68.8		2.231	70.7	1.982	71
55.774	72.8	34.999	71.8		11.173	71.9	8.779	71		2.234	68	2.471	68.8		2.234	71.7	1.984	71
55.86	72.7	35.034	71.8		11.19	72.1	8.786	71		2.238	67.6	2.472	68.8		2.238	71.2	1.984	71
55.945	72.8	35.081	71.8		11.207	71.9	8.795	71		2.241	68.8	2.474	68.8		2.241	70.9	1.987	71
56.031	72.8	35.085	71.8		11.224	72	8.796	71		2.245	67.4	2.474	68.8		2.245	71.9	1.988	71
56.116	72.7	35.128	71.8		11.241	71.8	8.805	71		2.248	68.6	2.477	68.8		2.248	70.6	1.989	71
56.202	72.8	35.17	71.8		11.258	71.9	8.813	71		2.252	68.4	2.478	68.8		2.252	71.9	1.991	71
56.287	72.8	35.175	71.8		11.275	72	8.814	71		2.255	67.2	2.479	68.8		2.255	71.3	1.992	71
56.373	72.7	35.222	71.8		11.292	71.9	8.824	71		2.258	68.9	2.481	68.8		2.258	71.1	1.994	71
56.458	72.8	35.256	71.8		11.309	71.9	8.83	71		2.262	67.9	2.481	68.8		2.262	71.4	1.995	71
56.544	72.8	35.269	71.8		11.326	71.9	8.833	71		2.265	68	2.484	68.8		2.265	70.8	1.996	71
56.629	72.8	35.317	71.8		11.344	72	8.843	71		2.269	68.4	2.484	68.8		2.269	72.1	1.998	71
56.715	72.6	35.341	71.8		11.361	72	8.847	71		2.272	68	2.486	68.8		2.272	70.8	1.999	71
56.8	72.7	35.364	71.8		11.378	72	8.852	71		2.276	68.3	2.488	68.8		2.276	71.4	2.001	71
56.886	72.8	35.411	71.8		11.395	72	8.862	71		2.279	67.8	2.489	68.8		2.279	71.8	2.002	71.1
56.971	72.7	35.427	71.8		11.412	71.9	8.864	71		2.282	68.6	2.491	68.8		2.282	70.7	2.004	71.1
57.057	72.7	35.458	71.8		11.429	72	8.871	71		2.286	68.2	2.491	68.8		2.286	71.7	2.005	71.1
57.142	72.9	35.505	71.9		11.446	71.9	8.881	71.1		2.289	67.7	2.493	68.9		2.289	71.4	2.006	71.1
57.228	72.8	35.512	71.9		11.463	72.2	8.881	71.1		2.293	68.7	2.495	68.9		2.293	71.1	2.008	71.1
57.313	72.8	35.552	71.9		11.48	71.9	8.89	71.1		2.296	68	2.496	68.9		2.296	71.7	2.009	71.1
57.399	72.7	35.598	71.9		11.497	72	8.898	71.1		2.299	68.6	2.498	68.9		2.299	70.9	2.011	71.1
57.484	72.8	35.599	71.9		11.514	72	8.9	71.1		2.303	68.5	2.498	68.9		2.303	72.1	2.012	71.1
57.57	72.7	35.646	71.9		11.532	72.1	8.909	71.1		2.306	67.9	2.5	68.9		2.306	70.8	2.013	71.1
57.655	72.8	35.683	71.9		11.549	71.9	8.915	71.1		2.31	68.7	2.502	68.9		2.31	71.9	2.015	71.1
57.741	72.7	35.693	71.9		11.566	72	8.918	71.1		2.313	68.1	2.503	68.9		2.313	71.2	2.016	71.1
57.826	72.8	35.74	71.9		11.583	71.9	8.928	71.1		2.317	68.6	2.505	68.9		2.317	71.3	2.018	71.1
57.912	72.9	35.769	71.9		11.6	72	8.932	71.1		2.32	68.4	2.505	68.9		2.32	71.8	2.019	71.1
57.997	72.9	35.787	71.9		11.617	72	8.937	71.1		2.323	68.4	2.507	68.9		2.323	71.2	2.021	71.1
58.083	72.9	35.834	71.9		11.634	72	8.947	71.1		2.327	68.5	2.508	68.9		2.327	71.4	2.022	71.1
58.168	72.7	35.854	71.9		11.651	71.9	8.949	71.1		2.33	68.2	2.51	68.9		2.33	72.1	2.023	71.1
58.254	72.7	35.881	71.9		11.668	72.1	8.956	71.1		2.334	68.9	2.512	68.9		2.334	70.4	2.025	71.1
58.339	72.7	35.928	71.9		11.686	72.1	8.966	71.1		2.337	68.4	2.512	68.9		2.337	72.1	2.026	71.1
58.425	72.9	35.939	71.9		11.703	72	8.967	71.1		2.341	68	2.515	68.9		2.341	71.3	2.028	71.1
58.51	72.8	35.976	71.9		11.72	72.1	8.975	71.1		2.344	69.1	2.515	68.9		2.344	70.9	2.029	71.1
58.596	72.8	36.023	71.9		11.737	71.9	8.984	71.1		2.347	68	2.517	68.9		2.347	72	2.031	71.1
58.681	72.7	36.025	71.9		11.754	72	8.985	71.1		2.351	68.6	2.519	68.9		2.351	71.5	2.032	71.1
58.767	72.8	36.07	71.9		11.771	72	8.994	71.1		2.354	68.8	2.519	68.9		2.354	71.4	2.033	71.1
58.852	72.8	36.11	71.9		11.788	71.9	9.001	71.1		2.358	68.1	2.522	68.9		2.358	71.6	2.035	71.1
58.938	72.8	36.117	71.9		11.805	72.1	9.004	71.1		2.361	68.8	2.522	68.9		2.361	71	2.036	71.1
59.023	72.6	36.164	71.9		11.822	72.1	9.013	71.1		2.365	68.3	2.524	68.9		2.365	72.1	2.038	71.1
59.109	72.7	36.196	71.9		11.839	72.1	9.018	71.1		2.368	68.8	2.526	68.9		2.368	70.8	2.039	71.1
59.194	72.8	36.211	71.9		11.857	72.1	9.023	71.1		2.371	68.8	2.526	68.9		2.371	72	2.04	71.1
59.28	72.9	36.258	71.9		11.874	72.2	9.032	71.1		2.375	68.1	2.529	68.9		2.375	71.1	2.043	71.1
59.365	72.9	36.281	71.9		11.891	72	9.035	71.1		2.378	69.1	2.529	68.9		2.378	71.1	2.043	71.1
59.451	72.8	36.305	71.9		11.908	72.1	9.042	71.1		2.382	68.2	2.531	68.9		2.382	72.5	2.045	71.1
59.536	72.8	36.352	71.9		11.925	72.1	9.051	71.1		2.385	68.6	2.532	69		2.385	70.1	2.046	71.1
59.622	72.7	36.367	71.9		11.942	72.1	9.052	71.1		2.389	68.9	2.533	69		2.389	72.5	2.048	71.1
59.707	72.6	36.399	71.9		11.959	72.1	9.06	71.1		2.392	68.4	2.536	69		2.392	71.5	2.049	71.1
59.793	72.7	36.446	71.9		11.976	72.1	9.069	71.1		2.395	68.8	2.536	69		2.395	70.4	2.05	71.1
		36.452	71.9				9.07	71.1		2.399	68.2	2.538	69		2.399	72.7	2.053	71.1
		36.493	71.9				9.079	71.2		2.402	69.1	2.539	69		2.402	70.9	2.053	71.1
		36.538	72				9.086	71.2		2.406	68.8	2.541	69		2.406	71.6	2.055	71.1
		36.54	72				9.089	71.2		2.409	67.9	2.543	69		2.409	71.8	2.056	71.1
		36.587	72				9.098	71.2		2.413	69.4	2.543	69		2.413	71.1	2.057	71.1
		36.623	72				9.103	71.2		2.416	68.5	2.545	69		2.416	72	2.06	71.1
		36.634	72				9.108	71.2		2.419	68.4	2.546	69		2.419	71.1	2.06	71.1
		36.682	72				9.117	71.2		2.423	69.3	2.548	69		2.423	72	2.062	71.1
		36.709	72				9.121	71.2		2.426	68.2	2.55	69		2.426	71.9	2.063	71.1
		36.729	72				9.127	71.2		2.43	68.8	2.55	69		2.43	71	2.065	71.1
		36.776	72				9.136	71.2		2.433	68.9	2.552	69		2.433	72	2.067	71.1
		36.794	72				9.138	71.2		2.436	68.7	2.553	69		2.436	71.2	2.067	71.1
		36.823	72				9.146	71.2		2.44	68.7	2.555	69		2.44	71.9	2.07	71.1
		36.87	72				9.155	71.2		2.443	68.4	2.556	69		2.443	71.6	2.07	71.1
		36.88	72				9.155	71.2		2.447	69.3	2.557	69		2.447	71	2.072	71.1
		36.917	72				9.165	71.2		2.45	68.5	2.56	69		2.45	72.1	2.073	71.1
		36.964	72				9.172	71.2		2.454	69	2.56	69		2.454	71	2.075	71.1
		36.965	72				9.174	71.2		2.457	69.2	2.562	69		2.457	72.2	2.077	71.1
		37.011	72				9.183	71.2		2.46	68	2.563	69		2.46	71.6	2.077	71.1
		37.051	72				9.189	71.2		2.464	69.7	2.564	69		2.464	71.1	2.079	71.1
		37.058	72				9.193	71.2		2.467	68.3	2.567	69		2.467	72.4	2.08	71.1
		37.105	72				9.202	71.2		2.471	69.1	2.567	69		2.471	70.9	2.082	71.1
		37.136	72				9.206	71.2		2.474	69.2	2.569	69		2.474	71.8	2.084	71.1
		37.152	72				9.212	71.2		2.478	68.1	2.57	69		2.478	71.8	2.084	71.1
		37.199	72				9.221	71.2		2.481	69.5	2.571	69		2.481	71.1	2.087	71.1
		37.222	72				9.223	71.2		2.484	69	2.573	69		2.484	72	2.087	71.1
		37.246	72				9.231	71.2		2.488	68.7	2.574	69.1		2.488	71.2	2.089	71.1
		37.293	72				9.24	71.2		2.491	69	2.576	69.1		2.491	72.2	2.091	71.1
		37.307	72				9.24	71.2		2.495	68.6	2.577	69.1		2.495	71.5	2.092	71.1
		37.341	72				9.25	71.2		2.498	69.4	2.578	69.1		2.498	71.1	2.094	71.1
		37.388	72				9.257	71.2		2.502	68.7	2.58	69.1		2.502	72.2	2.094	71.1
		37.393	72				9.259	71.2		2.505	69.3	2.581	69.1		2.505	71.2	2.096	71.1
		37.435	72				9.269	71.2		2.508	69	2.583	69.1		2.508	71.6	2.099	71.1
		37.478	72				9.274	71.2		2.512	68.4	2.584	69.1		2.512	72.1	2.101	71.1
		37.482	72				9.278	71.2		2.515	69.3	2.586	69.1		2.515	70.9	2.101	71.1
		37.529	72				9.288	71.2		2.519	68.9	2.587	69.1		2.519	72.1	2.104	71.1
		37.564	72				9.292	71.3		2.522	68.8	2.588	69.1		2.522	71.5	2.104	71.1
		37.576	72				9.297	71.3		2.526	69.3	2.59	69.1		2.526	71.3	2.106	71.1
		37.623	72				9.307	71.3		2.529	68.5	2.591	69.1		2.529	72.1	2.108	71.1
		37.649	72				9.309	71.3		2.532	69.6	2.593	69.1		2.532	70.9	2.109	71.1
		37.67	72				9.316	71.3		2.536	68.8	2.594	69.1		2.536	72.7	2.111	71.1
		37.717	72.1				9.325	71.3		2.539	68.5	2.595	69.1		2.539	71.5	2.111	71.1
		37.735	72.1				9.326	71.3		2.543	69.5	2.597	69.1		2.543	71.2	2.114	71.1
		37.764	72.1				9.335	71.3		2.546	68.7	2.597	69.1		2.546	72.3	2.115	71.1
		37.811	72.1				9.343	71.3		2.55	69	2.6	69.1		2.55	71	2.116	71.1
		37.82	72.1				9.344	71.3		2.553	69.4	2.601	69.1		2.553	72	2.118	71.1
		37.858	72.1				9.354	71.3		2.556	68.8	2.602	69.1		2.556	71.6	2.118	71.1
		37.905	72.1				9.36	71.3		2.56	69.2	2.604	69.1		2.56	71.8	2.121	71.1
		37.906	72.1				9.363	71.3		2.563	69	2.604	69.1		2.563	71.8	2.121	71.1
		37.952	72.1				9.373	71.3		2.567	69.4	2.607	69.1		2.567	71.1	2.123	71.1
		37.991	72.1				9.377	71.3		2.57	69	2.608	69.1		2.57	72.2	2.125	71.1
		38	72.1				9.382	71.3		2.573	69	2.609	69.1		2.573	71.8	2.126	71.1
		38.047	72.1				9.392	71.3		2.577	69.6	2.611	69.1		2.577	71.4	2.128	71.1
		38.077	72.1				9.394	71.3		2.58	68.7	2.612	69.1		2.58	71.8	2.128	71.1
		38.094	72.1				9.401	71.3		2.584	69.6	2.614	69.1		2.584	71.3	2.131	71.1
		38.141	72.1				9.411	71.3		2.587	69.1	2.615	69.1		2.587	72	2.132	71.1
		38.162	72.1				9.411	71.3		2.591	68.7	2.616	69.1		2.591	71.7	2.133	71.1
		38.188	72.1				9.42	71.3		2.594	69.7	2.618	69.2		2.594	71.5	2.135	71.1
		38.235	72.1				9.428	71.3		2.597	68.8	2.619	69.2		2.597	71.8	2.136	71.1
		38.248	72.1				9.43	71.3		2.601	69.1	2.621	69.2		2.601	71.3	2.138	71.1
		38.282	72.1				9.439	71.3		2.604	69.8	2.621	69.2		2.604	72.1	2.139	71.1
		38.329	72.1				9.445	71.3		2.608	68.4	2.623	69.2		2.608	71.4	2.14	71.1
		38.333	72.1				9.449	71.3		2.611	69.8	2.625	69.2		2.611	71.8	2.142	71.1
		38.376	72.1				9.458	71.3		2.615	69.1	2.626	69.2		2.615	71.7	2.143	71.1
		38.419	72.1				9.462	71.3		2.618	69	2.628	69.2		2.618	71.1	2.145	71.1
		38.423	72.1				9.467	71.3		2.621	69.5	2.628	69.2		2.621	72.4	2.145	71.1
		38.47	72.1				9.477	71.3		2.625	69.2	2.63	69.2		2.625	71.6	2.148	71.1
		38.504	72.1				9.48	71.3		2.628	69.5	2.632	69.2		2.628	71.4	2.15	71.1
		38.517	72.1				9.486	71.3		2.632	68.9	2.633	69.2		2.632	72.1	2.152	71.1
		38.564	72.1				9.496	71.3		2.635	69.8	2.635	69.2		2.635	71.3	2.153	71.1
		38.59	72.1				9.497	71.3		2.639	69.1	2.635	69.2		2.639	72.3	2.155	71.1
		38.611	72.1				9.505	71.3		2.642	68.8	2.638	69.2		2.642	71.3	2.156	71.1
		38.658	72.1				9.514	71.3		2.645	69.9	2.639	69.2		2.645	71.7	2.157	71.1
		38.675	72.1				9.515	71.3		2.649	68.8	2.64	69.2		2.649	72.1	2.159	71.1
		38.706	72.1				9.524	71.3		2.652	69.7	2.642	69.2		2.652	71.1	2.16	71.1
		38.753	72.1				9.531	71.4		2.656	69.4	2.642	69.2		2.656	72.1	2.162	71.1
		38.761	72.1				9.534	71.4		2.659	69	2.645	69.2		2.659	71.8	2.162	71.1
		38.8	72.1				9.543	71.4		2.663	69.5	2.647	69.2		2.663	71.5	2.165	71.1
		38.846	72.1				9.548	71.4		2.666	69	2.649	69.2		2.666	72.1	2.166	71.1
		38.847	72.1				9.553	71.4		2.669	69.6	2.649	69.2		2.669	71.3	2.167	71.1
		38.932	72.1				9.562	71.4		2.673	69.6	2.652	69.2		2.673	71.8	2.169	71.1
		39.017	72.1				9.565	71.4		2.676	69	2.652	69.2		2.676	72	2.17	71.1
		39.103	72.2				9.572	71.4		2.68	69.4	2.654	69.2		2.68	71.1	2.172	71.1
		39.188	72.2				9.581	71.4		2.683	69.3	2.656	69.2		2.683	72.7	2.173	71.1
		39.274	72.2				9.582	71.4		2.687	69.6	2.656	69.2		2.687	71	2.175	71.1
		39.359	72.2				9.591	71.4		2.69	69.2	2.659	69.2		2.69	71.8	2.176	71.1
		39.445	72.2				9.599	71.4		2.693	69.3	2.659	69.2		2.693	72.2	2.177	71.1
		39.53	72.2				9.6	71.4		2.697	69.7	2.661	69.2		2.697	71.2	2.179	71.1
		39.616	72.2				9.609	71.4		2.7	69.1	2.663	69.3		2.7	72.1	2.18	71.1
		39.701	72.2				9.616	71.4		2.704	69.8	2.664	69.3		2.704	71.3	2.182	71.1
		39.787	72.2				9.619	71.4		2.707	69.7	2.666	69.3		2.707	72.4	2.184	71.1
		39.872	72.2				9.628	71.4		2.71	69	2.666	69.3		2.71	71.3	2.186	71.1
		39.958	72.2				9.634	71.4		2.714	69.9	2.668	69.3		2.714	71.6	2.187	71.1
		40.043	72.2				9.638	71.4		2.717	69.2	2.669	69.3		2.717	72.1	2.189	71.1
		40.129	72.2				9.647	71.4		2.721	69.4	2.671	69.3		2.721	71.5	2.19	71.1
		40.214	72.2				9.651	71.4		2.724	69.8	2.673	69.3		2.724	72	2.192	71.1
		40.3	72.2				9.657	71.4		2.728	69.2	2.673	69.3		2.728	71.6	2.193	71.1
		40.385	72.2				9.666	71.4		2.731	69.7	2.675	69.3		2.731	71.3	2.194	71.1
		40.471	72.2				9.668	71.4		2.734	69.3	2.676	69.3		2.734	72.6	2.197	71.1
		40.556	72.2				9.676	71.4		2.738	69.6	2.678	69.3		2.738	70.9	2.197	71.1
		40.642	72.2				9.685	71.4		2.741	69.5	2.68	69.3		2.741	72.4	2.199	71.1
		40.727	72.2				9.685	71.4		2.745	69.5	2.68	69.3		2.745	71.6	2.201	71.1
		40.813	72.2				9.695	71.4		2.748	69.7	2.683	69.3		2.748	71	2.204	71.1
		40.898	72.3				9.702	71.4		2.752	69.6	2.683	69.3		2.752	73.3	2.204	71.1
		40.984	72.3				9.704	71.4		2.755	69.6	2.685	69.3		2.755	70.4	2.206	71.1
		41.069	72.3				9.714	71.4		2.758	69.5	2.687	69.3		2.758	72.4	2.207	71.1
		41.155	72.3				9.719	71.4		2.762	69.3	2.687	69.3		2.762	72.1	2.209	71.1
		41.24	72.3				9.723	71.4		2.765	70	2.69	69.3		2.765	71.2	2.21	71.1
		41.326	72.3				9.733	71.4		2.769	69.5	2.69	69.3		2.769	72.4	2.211	71.1
		41.411	72.3				9.736	71.4		2.772	69.5	2.692	69.3		2.772	71.6	2.214	71.1
		41.497	72.3				9.742	71.4		2.776	69.5	2.693	69.3		2.776	72.2	2.214	71.1
		41.582	72.3				9.751	71.4		2.779	69.4	2.694	69.3		2.779	71.8	2.216	71.1
		41.668	72.3				9.753	71.4		2.782	70	2.697	69.3		2.782	71.5	2.219	71.1
		41.753	72.3				9.761	71.4		2.786	69.6	2.697	69.3		2.786	72.1	2.221	71.1
		41.839	72.3				9.77	71.4		2.789	69.5	2.699	69.3		2.789	71.8	2.221	71.1
		41.924	72.3				9.77	71.4		2.793	69.9	2.7	69.3		2.793	71.9	2.223	71.1
		42.01	72.3				9.78	71.4		2.796	69.1	2.701	69.3		2.796	72.3	2.224	71.1
		42.095	72.3				9.787	71.4		2.8	70.1	2.704	69.3		2.8	71.3	2.226	71.1
		42.181	72.3				9.789	71.4		2.803	69.7	2.704	69.3		2.803	72.2	2.228	71.1
		42.266	72.3				9.799	71.5		2.806	69.8	2.706	69.3		2.806	71.6	2.228	71.1
		42.352	72.3				9.805	71.5		2.81	69.3	2.707	69.3		2.81	72.2	2.231	71.1
		42.437	72.3				9.808	71.5		2.813	69.6	2.709	69.4		2.813	71.9	2.231	71.1
		42.523	72.3				9.818	71.5		2.817	70.2	2.71	69.4		2.817	71.3	2.233	71.1
		42.608	72.3				9.822	71.5		2.82	69.5	2.711	69.4		2.82	72.4	2.234	71.1
		42.694	72.3				9.827	71.5		2.824	69.7	2.713	69.4		2.824	72.1	2.236	71.1
		42.779	72.3				9.837	71.5		2.827	69.8	2.716	69.4		2.827	71.5	2.238	71.1
		42.865	72.3				9.839	71.5		2.83	69.3	2.717	69.4		2.83	72.2	2.238	71.1
		42.95	72.3				9.846	71.5		2.834	70.3	2.718	69.4		2.834	71.5	2.24	71.1
		43.036	72.3				9.856	71.5		2.837	69.4	2.72	69.4		2.837	72	2.241	71.1
		43.121	72.3				9.856	71.5		2.841	69.7	2.721	69.4		2.841	71.8	2.243	71.1
		43.207	72.3				9.865	71.5		2.844	70.1	2.723	69.4		2.844	72.6	2.245	71.1
		43.292	72.4				9.873	71.5		2.847	69.3	2.724	69.4		2.847	71.5	2.245	71.1
		43.378	72.4				9.874	71.5		2.851	70.1	2.725	69.4		2.851	71.5	2.248	71.1
		43.463	72.4				9.884	71.5		2.854	69.8	2.727	69.4		2.854	72.4	2.248	71.1
		43.549	72.4				9.89	71.5		2.858	69.7	2.728	69.4		2.858	71.4	2.25	71.1
		43.634	72.4				9.893	71.5		2.861	69.9	2.73	69.4		2.861	71.8	2.252	71.1
		43.72	72.4				9.903	71.5		2.865	69.5	2.731	69.4		2.865	71.9	2.253	71.1
		43.805	72.4				9.907	71.5		2.868	70.2	2.732	69.4		2.868	71.8	2.255	71.1
		43.891	72.4				9.912	71.5		2.871	69.6	2.734	69.4		2.871	72.3	2.255	71.1
		43.976	72.4				9.922	71.5		2.875	69.7	2.735	69.4		2.875	71.1	2.258	71.1
		44.062	72.4				9.924	71.5		2.878	70.2	2.737	69.4		2.878	72.3	2.258	71.1
		44.147	72.4				9.931	71.5		2.882	69.4	2.738	69.4		2.882	72.5	2.26	71.1
		44.233	72.4				9.941	71.5		2.885	70.1	2.739	69.4		2.885	71	2.262	71.1
		44.318	72.4				9.941	71.5		2.889	69.6	2.741	69.4		2.889	72.6	2.262	71.1
		44.404	72.4				9.95	71.5		2.892	69.7	2.742	69.4		2.892	71.6	2.265	71.1
		44.489	72.4				9.958	71.5		2.895	70.2	2.744	69.4		2.895	71.4	2.265	71.1
		44.574	72.4				9.96	71.5		2.899	69.3	2.745	69.4		2.899	72.8	2.267	71.1
		44.66	72.4				9.969	71.5		2.902	70.3	2.746	69.4		2.902	71	2.27	71.1
		44.745	72.4				9.975	71.5		2.906	69.7	2.748	69.4		2.906	72.4	2.272	71.1
		44.831	72.4				9.979	71.5		2.909	69.6	2.749	69.4		2.909	72	2.272	71.1
		44.916	72.4				9.988	71.5		2.913	70.5	2.751	69.4		2.913	71.5	2.275	71.1
		45.002	72.4				9.993	71.5		2.916	69.4	2.752	69.4		2.916	72.3	2.276	71.1
		45.087	72.4				9.998	71.5		2.919	69.9	2.753	69.4		2.919	71.6	2.277	71.1
		45.173	72.4				10.007	71.5		2.923	70.3	2.755	69.4		2.923	72.4	2.279	71.1
		45.258	72.4				10.01	71.5		2.926	69.3	2.756	69.4		2.926	71.8	2.28	71.1
		45.344	72.4				10.016	71.5		2.93	70.2	2.758	69.5		2.93	71.8	2.282	71.1
		45.429	72.4				10.026	71.5		2.933	69.8	2.758	69.5		2.933	72.1	2.282	71.1
		45.515	72.4				10.027	71.5		2.937	70.2	2.761	69.5		2.937	71.4	2.284	71.1
		45.6	72.4				10.035	71.5		2.94	69.7	2.762	69.5		2.94	72.4	2.286	71.1
		45.686	72.4				10.044	71.5		2.943	69.7	2.763	69.5		2.943	72	2.287	71.1
		45.771	72.4				10.045	71.5		2.947	70.5	2.765	69.5		2.947	71.9	2.289	71.1
		45.857	72.4				10.054	71.5		2.95	69.4	2.768	69.5		2.95	72.3	2.289	71.1
		45.942	72.4				10.061	71.5		2.954	70.4	2.769	69.5		2.954	71.6	2.292	71.1
		46.028	72.4				10.064	71.5		2.957	69.9	2.77	69.5		2.957	72.5	2.293	71.1
		46.113	72.4				10.073	71.5		2.961	69.7	2.772	69.5		2.961	71.8	2.294	71.1
		46.199	72.4				10.078	71.5		2.964	70.4	2.772	69.5		2.964	72.1	2.296	71.1
		46.284	72.4				10.083	71.6		2.967	69.4	2.775	69.5		2.967	72.2	2.297	71.1
		46.37	72.4				10.092	71.6		2.971	70.4	2.776	69.5		2.971	71.7	2.299	71.1
		46.455	72.4				10.095	71.6		2.974	70.1	2.777	69.5		2.974	72.2	2.299	71.1
		46.541	72.4				10.102	71.6		2.978	69.4	2.779	69.5		2.978	72.3	2.302	71.1
		46.626	72.4				10.111	71.6		2.981	70.7	2.78	69.5		2.981	71.7	2.304	71.1
		46.712	72.4				10.112	71.6		2.984	69.6	2.782	69.5		2.984	71.9	2.306	71.1
		46.797	72.4				10.121	71.6		2.988	70.3	2.784	69.5		2.988	72	2.31	71.1
		46.883	72.4				10.129	71.6		2.991	70	2.786	69.5		2.991	72.6	2.313	71.1
		46.968	72.4				10.13	71.6		2.995	69.6	2.787	69.5		2.995	71.4	2.317	71.1
		47.054	72.5				10.14	71.6				2.789	69.5				2.32	71.1
		47.139	72.5				10.147	71.6				2.789	69.5				2.323	71.1
		47.225	72.5				10.149	71.6				2.791	69.5				2.327	71.1
		47.31	72.5				10.158	71.6				2.793	69.5				2.334	71.1
		47.396	72.5				10.164	71.6				2.794	69.5				2.341	71.1
		47.481	72.5				10.168	71.6				2.796	69.5				2.344	71.1
		47.567	72.5				10.177	71.6				2.796	69.5				2.347	71.1
		47.652	72.5				10.181	71.6				2.798	69.5				2.351	71.1
		47.738	72.5				10.187	71.6				2.801	69.5				2.354	71.1
		47.823	72.5				10.196	71.6				2.803	69.5				2.358	71.1
		47.909	72.5				10.198	71.6				2.803	69.5				2.361	71.1
		47.994	72.5				10.206	71.6				2.806	69.5				2.368	71.1
		48.08	72.5				10.215	71.6				2.806	69.5				2.371	71.1
		48.165	72.5				10.215	71.6				2.808	69.6				2.375	71.1
		48.251	72.5				10.225	71.6				2.81	69.6				2.378	71.1
		48.336	72.5				10.232	71.6				2.81	69.6				2.385	71.1
		48.422	72.5				10.234	71.6				2.813	69.6				2.392	71.1
		48.507	72.5				10.244	71.6				2.813	69.6				2.395	71.1
		48.593	72.5				10.249	71.6				2.815	69.6				2.402	71.1
		48.678	72.5				10.253	71.6				2.817	69.6				2.406	71.1
		48.764	72.5				10.263	71.6				2.82	69.6				2.409	71.1
		48.849	72.5				10.266	71.6				2.82	69.6				2.413	71.1
		48.935	72.5				10.272	71.6				2.822	69.6				2.419	71.1
		49.02	72.5				10.282	71.6				2.824	69.6				2.426	71.1
		49.106	72.5				10.283	71.6				2.824	69.6				2.43	71.1
		49.191	72.5				10.291	71.6				2.827	69.6				2.436	71.1
		49.277	72.5				10.3	71.6				2.827	69.6				2.44	71.1
		49.362	72.5				10.3	71.6				2.829	69.6				2.443	71.1
		49.448	72.5				10.31	71.6				2.83	69.6				2.447	71.1
		49.533	72.5				10.318	71.6				2.832	69.6				2.454	71.1
		49.619	72.5				10.319	71.6				2.834	69.6				2.46	71.1
		49.704	72.5				10.329	71.6				2.836	69.6				2.464	71.1
		49.79	72.5				10.335	71.6				2.837	69.6				2.471	71.1
		49.875	72.5				10.338	71.6				2.839	69.6				2.474	71.1
		49.961	72.5				10.348	71.6				2.841	69.6				2.478	71.1
		50.046	72.5				10.352	71.6				2.841	69.6				2.481	71.1
		50.132	72.5				10.357	71.6				2.843	69.6				2.488	71.1
		50.217	72.5				10.367	71.6				2.846	69.6				2.495	71.1
		50.303	72.5				10.369	71.6				2.847	69.6				2.498	71.1
		50.388	72.5				10.376	71.6				2.848	69.6				2.505	71.1
		50.474	72.5				10.386	71.6				2.85	69.6				2.508	71.1
		50.559	72.5				10.386	71.6				2.853	69.6				2.515	71.1
		50.645	72.5				10.395	71.6				2.854	69.6				2.522	71.1
		50.73	72.5				10.403	71.6				2.855	69.6				2.526	71.1
		50.816	72.5				10.405	71.6				2.858	69.6				2.532	71.1
		50.901	72.5				10.414	71.7				2.858	69.6				2.539	71.1
		50.987	72.5				10.42	71.7				2.86	69.7				2.543	71.1
		51.072	72.5				10.424	71.7				2.861	69.7				2.55	71.1
		51.158	72.5				10.433	71.7				2.862	69.7				2.556	71.1
		51.243	72.5				10.437	71.7				2.865	69.7				2.56	71.1
		51.329	72.5				10.442	71.7				2.865	69.7				2.563	71.1
		51.414	72.5				10.452	71.7				2.867	69.7				2.567	71.1
		51.5	72.5				10.454	71.7				2.869	69.7				2.573	71.1
		51.585	72.5				10.471	71.7				2.871	69.7				2.577	71.1
		51.671	72.5				10.488	71.7				2.872	69.7				2.58	71.1
		51.756	72.5				10.506	71.7				2.874	69.7				2.584	71.1
		51.842	72.5				10.523	71.7				2.875	69.7				2.591	71.1
		51.927	72.5				10.54	71.7				2.876	69.7				2.594	71.1
		52.013	72.5				10.557	71.7				2.879	69.7				2.597	71.1
		52.098	72.5				10.574	71.7				2.881	69.7				2.601	71.1
		52.184	72.5				10.591	71.7				2.882	69.7				2.608	71.1
		52.269	72.5				10.608	71.7				2.884	69.7				2.611	71.1
		52.355	72.5				10.625	71.7				2.886	69.7				2.615	71.1
		52.44	72.5				10.642	71.7				2.888	69.7				2.618	71.1
		52.526	72.5				10.66	71.7				2.889	69.7				2.625	71.1
		52.611	72.5				10.677	71.7				2.891	69.7				2.628	71.1
		52.697	72.5				10.694	71.7				2.892	69.7				2.635	71.1
		52.782	72.5				10.711	71.7				2.893	69.7				2.642	71.1
		52.868	72.5				10.728	71.7				2.895	69.7				2.645	71.1
		52.953	72.5				10.745	71.7				2.898	69.7				2.652	71.1
		53.038	72.5				10.762	71.7				2.899	69.7				2.659	71.1
		53.124	72.5				10.779	71.7				2.9	69.7				2.663	71.1
		53.209	72.5				10.796	71.8				2.903	69.7				2.669	71.1
		53.295	72.5				10.813	71.8				2.905	69.7				2.673	71.1
		53.38	72.5				10.831	71.8				2.906	69.7				2.68	71.1
		53.466	72.5				10.848	71.8				2.907	69.7				2.687	71.1
		53.551	72.5				10.865	71.8				2.909	69.7				2.69	71.1
		53.637	72.5				10.882	71.8				2.91	69.7				2.697	71.1
		53.722	72.5				10.899	71.8				2.912	69.7				2.704	71.1
		53.808	72.5				10.916	71.8				2.914	69.8				2.71	71.1
		53.893	72.5				10.933	71.8				2.916	69.8				2.714	71.1
		53.979	72.5				10.95	71.8				2.917	69.8				2.721	71.1
		54.064	72.5				10.967	71.8				2.919	69.8				2.728	71.1
		54.15	72.5				10.984	71.8				2.919	69.8				2.731	71.1
		54.235	72.5				11.001	71.8				2.921	69.8				2.738	71.1
		54.321	72.5				11.019	71.8				2.924	69.8				2.745	71.1
		54.406	72.5				11.036	71.8				2.926	69.8				2.748	71.1
		54.492	72.5				11.053	71.8				2.926	69.8				2.755	71.1
		54.577	72.5				11.07	71.8				2.929	69.8				2.765	71.1
		54.663	72.5				11.087	71.8				2.931	69.8				2.772	71.1
		54.748	72.5				11.104	71.8				2.933	69.8				2.779	71.1
		54.834	72.5				11.121	71.8				2.933	69.8				2.782	71.1
		54.919	72.5				11.138	71.8				2.936	69.8				2.789	71.1
		55.005	72.5				11.155	71.8				2.938	69.8				2.793	71.1
		55.09	72.5				11.173	71.8				2.94	69.8				2.8	71.1
		55.176	72.5				11.207	71.8				2.94	69.8				2.806	71.1
		55.261	72.5				11.224	71.8				2.943	69.8				2.813	71.1
		55.347	72.5				11.241	71.9				2.943	69.8				2.817	71.1
		55.432	72.5				11.258	71.9				2.945	69.8				2.827	71.1
		55.518	72.5				11.275	71.9				2.947	69.8				2.834	71.1
		55.603	72.5				11.292	71.9				2.95	69.8				2.837	71.1
		55.689	72.6				11.309	71.9				2.95	69.8				2.841	71.1
		55.86	72.6				11.326	71.9				2.952	69.8				2.847	71.1
		56.116	72.6				11.344	71.9				2.955	69.8				2.851	71.1
		56.202	72.6				11.361	71.9				2.957	69.8				2.858	71.1
		56.287	72.6				11.378	71.9				2.959	69.8				2.861	71.1
		56.373	72.6				11.395	71.9				2.961	69.8				2.865	71.1
		56.629	72.6				11.412	71.9				2.962	69.8				2.868	71.1
		56.715	72.6				11.429	71.9				2.964	69.8				2.875	71.1
		56.8	72.6				11.446	71.9				2.966	69.8				2.885	71.1
		56.971	72.6				11.48	71.9				2.967	69.8				2.892	71.1
		57.057	72.6				11.497	71.9				2.969	69.8				2.895	71.1
		57.399	72.6				11.514	71.9				2.971	69.9				2.902	71.1
		57.484	72.6				11.549	71.9				2.973	69.9				2.913	71.1
		57.57	72.6				11.583	71.9				2.976	69.9				2.919	71.1
		57.741	72.6				11.6	71.9				2.978	69.9				2.926	71.1
		58.168	72.6				11.617	71.9				2.978	69.9				2.93	71.1
		58.254	72.6				11.634	71.9				2.981	69.9				2.937	71.1
		58.339	72.6				11.651	71.9				2.983	69.9				2.947	71.1
		58.681	72.6				11.703	71.9				2.984	69.9				2.954	71.1
		59.023	72.6				11.737	71.9				2.985	69.9				2.961	71.1
		59.109	72.6				11.754	71.9				2.988	69.9				2.971	71.1
		59.622	72.6				11.771	71.9				2.99	69.9				2.981	71.1
		59.707	72.6				11.788	72				2.992	69.9				2.984	71.1
		59.793	72.6				11.891	72				2.995	69.9				2.995	71.1

## Sheet: Fig. 2e
Time	I_D	Time	I_D		Time	I_D	Time	I_D		Time	I_D	Time	I_D		Time	I_D	Time	I_D
ms	μA	ms	μA		ms	μA	ms	μA		ms	μA	ms	μA		ms	μA	ms	μA
FBDPPV-OEG	42 μm		fitted		FBDPPV-OEG	12 μm		fitted		FBDPPV-OEG	6 μm		fitted		FBDPPV-OEG	3.6 μm		fitted
0	0.439	12.001	7.41		0.017	0.351	2.246	4.57		0	0.605	0.584	2.1		0	0.478	0.532	1.92
0.086	0.467	12.049	11.7		0.034	0.366	2.263	7.41		0.003	0.913	0.587	3.86		0.003	0.435	0.536	4.81
0.171	0.525	12.086	14.9		0.051	0.329	2.281	10.1		0.007	0.578	0.59	5.57		0.007	0.466	0.539	7.6
0.256	0.477	12.097	15.7		0.068	0.353	2.298	12.7		0.01	0.68	0.594	7.24		0.01	0.441	0.542	10.3
0.342	0.478	12.144	19.3		0.086	0.407	2.315	15.2		0.014	0.859	0.597	8.86		0.014	0.389	0.546	12.8
0.427	0.451	12.172	21.2		0.103	0.353	2.332	17.6		0.017	0.597	0.601	10.4		0.017	0.434	0.549	15.3
0.513	0.449	12.192	22.6		0.12	0.362	2.349	19.9		0.021	0.795	0.604	12		0.021	0.357	0.553	17.6
0.598	0.445	12.24	25.6		0.137	0.376	2.366	22.1		0.024	0.775	0.608	13.5		0.024	0.451	0.556	19.9
0.684	0.444	12.257	26.6		0.154	0.368	2.383	24.2		0.027	0.779	0.611	15		0.027	0.499	0.56	22
0.769	0.476	12.288	28.3		0.171	0.343	2.4	26.2		0.031	0.712	0.614	16.4		0.031	0.464	0.563	24.1
0.855	0.458	12.336	30.8		0.188	0.288	2.417	28.2		0.034	0.766	0.618	17.8		0.034	0.349	0.566	26.1
0.94	0.428	12.343	31.2		0.205	0.29	2.434	30		0.038	0.715	0.621	19.2		0.038	0.379	0.57	28
1.026	0.408	12.384	33.1		0.222	0.308	2.452	31.8		0.041	0.603	0.625	20.5		0.041	0.401	0.573	29.9
1.111	0.406	12.428	35.1		0.239	0.286	2.469	33.5		0.045	0.91	0.628	21.8		0.045	0.442	0.577	31.6
1.197	0.356	12.431	35.3		0.257	0.334	2.486	35.2		0.048	0.713	0.632	23.1		0.048	0.419	0.58	33.3
1.282	0.318	12.479	37.2		0.274	0.332	2.503	36.8		0.051	0.676	0.635	24.3		0.051	0.421	0.584	35
1.368	0.38	12.514	38.6		0.291	0.268	2.52	38.3		0.055	0.772	0.638	25.5		0.055	0.488	0.587	36.5
1.453	0.392	12.527	39		0.308	0.341	2.537	39.7		0.058	0.688	0.642	26.7		0.058	0.356	0.59	38
1.539	0.392	12.575	40.7		0.325	0.353	2.554	41.1		0.062	0.605	0.645	27.9		0.062	0.445	0.594	39.5
1.624	0.378	12.599	41.5		0.342	0.369	2.571	42.5		0.065	0.751	0.649	29		0.065	0.413	0.597	40.9
1.71	0.367	12.623	42.3		0.359	0.288	2.588	43.7		0.069	0.708	0.652	30.1		0.069	0.444	0.601	42.2
1.795	0.455	12.671	43.7		0.376	0.31	2.605	45		0.072	0.637	0.656	31.2		0.072	0.401	0.604	43.5
1.881	0.388	12.685	44.1		0.393	0.323	2.623	46.2		0.075	0.805	0.659	32.2		0.075	0.378	0.608	44.7
1.966	0.398	12.718	45		0.41	0.364	2.64	47.3		0.079	0.618	0.662	33.2		0.079	0.289	0.611	45.9
2.052	0.394	12.766	46.3		0.428	0.351	2.657	48.4		0.082	0.786	0.666	34.2		0.082	0.373	0.614	47
2.137	0.41	12.77	46.4		0.445	0.324	2.674	49.5		0.086	0.837	0.669	35.2		0.086	0.433	0.618	48.1
2.223	0.366	12.814	47.4		0.462	0.365	2.691	50.5		0.089	0.654	0.673	36.1		0.089	0.388	0.621	49.2
2.308	0.373	12.856	48.4		0.479	0.353	2.708	51.4		0.092	1.04	0.676	37		0.092	0.354	0.625	50.2
2.394	0.411	12.862	48.5		0.496	0.376	2.725	52.4		0.096	0.492	0.679	38		0.096	0.435	0.628	51.2
2.479	0.385	12.91	49.6		0.513	0.325	2.742	53.3		0.099	0.726	0.683	38.8		0.099	0.369	0.632	52.1
2.565	0.39	12.941	50.2		0.53	0.351	2.759	54.2		0.103	0.66	0.686	39.7		0.103	0.347	0.635	53
2.65	0.386	12.958	50.5		0.547	0.321	2.776	55		0.106	0.741	0.69	40.5		0.106	0.389	0.638	53.9
2.736	0.412	13.006	51.4		0.564	0.296	2.794	55.8		0.11	0.707	0.693	41.4		0.11	0.343	0.642	54.7
2.821	0.392	13.027	51.8		0.581	0.346	2.811	56.6		0.113	0.527	0.697	42.2		0.113	0.36	0.645	55.5
2.907	0.418	13.053	52.3		0.599	0.349	2.828	57.3		0.116	0.903	0.7	42.9		0.116	0.329	0.649	56.3
2.992	0.368	13.101	53.1		0.616	0.363	2.845	58		0.12	0.711	0.703	43.7		0.12	0.478	0.652	57
3.078	0.417	13.112	53.3		0.633	0.325	2.857	58.5		0.123	0.587	0.707	44.4		0.123	0.392	0.656	57.8
3.163	0.363	13.149	53.8		0.65	0.324	2.862	58.7		0.127	0.989	0.71	45.2		0.127	0.393	0.659	58.5
3.249	0.418	13.197	54.6		0.667	0.313	2.866	58.9		0.13	0.455	0.714	45.9		0.13	0.467	0.662	59.1
3.334	0.426	13.198	54.6		0.684	0.343	2.876	59.3		0.134	0.93	0.717	46.6		0.134	0.413	0.666	59.8
3.42	0.367	13.245	55.3		0.701	0.317	2.879	59.4		0.137	0.556	0.721	47.3		0.137	0.442	0.669	60.4
3.505	0.348	13.283	55.8		0.718	0.307	2.886	59.6		0.14	0.871	0.724	47.9		0.14	0.348	0.673	61
3.591	0.377	13.293	55.9		0.735	0.341	2.895	60		0.144	0.739	0.727	48.6		0.144	0.406	0.676	61.6
3.676	0.452	13.34	56.5		0.752	0.334	2.896	60		0.147	0.648	0.731	49.2		0.147	0.335	0.679	62.1
3.762	0.382	13.369	56.9		0.77	0.308	2.905	60.4		0.151	0.772	0.734	49.8		0.151	0.367	0.683	62.7
3.847	0.391	13.388	57.1		0.787	0.336	2.913	60.7		0.154	0.655	0.738	50.4		0.154	0.303	0.686	63.2
3.933	0.36	13.436	57.7		0.804	0.288	2.915	60.7		0.158	0.796	0.741	51		0.158	0.412	0.69	63.7
4.018	0.405	13.454	57.9		0.821	0.367	2.924	61.1		0.161	0.685	0.745	51.6		0.161	0.411	0.693	64.2
4.104	0.419	13.484	58.3		0.838	0.321	2.93	61.3		0.164	0.687	0.748	52.1		0.164	0.42	0.697	64.6
4.189	0.373	13.532	58.8		0.855	0.299	2.934	61.4		0.168	0.676	0.751	52.7		0.168	0.424	0.7	65.1
4.275	0.37	13.54	58.9		0.872	0.366	2.944	61.7		0.171	0.758	0.755	53.2		0.171	0.391	0.703	65.5
4.36	0.372	13.58	59.3		0.889	0.295	2.947	61.8		0.175	0.82	0.758	53.7		0.175	0.453	0.707	65.9
4.446	0.391	13.625	59.7		0.906	0.313	2.954	62		0.178	0.652	0.762	54.3		0.178	0.342	0.71	66.3
4.531	0.361	13.627	59.8		0.923	0.297	2.963	62.3		0.182	0.68	0.765	54.8		0.182	0.329	0.714	66.7
4.617	0.384	13.675	60.2		0.941	0.365	2.965	62.4		0.185	0.817	0.769	55.3		0.185	0.333	0.717	67.1
4.702	0.404	13.711	60.6		0.958	0.323	2.973	62.6		0.188	0.864	0.772	55.7		0.188	0.374	0.721	67.5
4.788	0.397	13.723	60.7		0.975	0.319	2.982	62.9		0.192	0.582	0.775	56.2		0.192	0.369	0.724	67.8
4.873	0.358	13.771	61.1		0.992	0.258	2.983	62.9		0.195	0.66	0.779	56.7		0.195	0.345	0.727	68.2
4.959	0.424	13.796	61.4		1.009	0.341	2.992	63.2		0.199	0.806	0.782	57.1		0.199	0.4	0.731	68.5
5.044	0.395	13.819	61.6		1.026	0.298	2.999	63.4		0.202	0.695	0.786	57.5		0.202	0.35	0.734	68.8
5.13	0.4	13.867	62		1.043	0.276	3.002	63.5		0.206	0.68	0.789	58		0.206	0.393	0.738	69.1
5.215	0.368	13.882	62.1		1.06	0.333	3.012	63.8		0.209	0.769	0.793	58.4		0.209	0.395	0.741	69.4
5.301	0.443	13.914	62.4		1.077	0.285	3.016	63.9		0.212	0.682	0.796	58.8		0.212	0.297	0.745	69.7
5.386	0.441	13.962	62.7		1.094	0.334	3.021	64.1		0.216	0.657	0.799	59.2		0.216	0.389	0.748	70
5.472	0.416	13.967	62.8		1.112	0.294	3.031	64.4		0.219	0.756	0.803	59.6		0.219	0.384	0.751	70.3
5.557	0.405	14.01	63.1		1.129	0.311	3.033	64.4		0.223	0.762	0.806	60		0.223	0.415	0.755	70.5
5.643	0.444	14.053	63.4		1.146	0.275	3.041	64.6		0.226	0.752	0.81	60.3		0.226	0.374	0.758	70.8
5.728	0.424	14.058	63.5		1.163	0.277	3.05	64.9		0.229	0.734	0.813	60.7		0.229	0.462	0.762	71
5.814	0.446	14.106	63.8		1.18	0.331	3.05	64.9		0.233	0.684	0.816	61.1		0.233	0.4	0.765	71.3
5.899	0.47	14.138	64.1		1.197	0.299	3.06	65.1		0.236	0.754	0.82	61.4		0.236	0.443	0.769	71.5
5.985	0.374	14.154	64.2		1.214	0.316	3.067	65.3		0.24	0.844	0.823	61.7		0.24	0.363	0.772	71.7
6.07	0.389	14.202	64.5		1.231	0.322	3.07	65.4		0.243	0.672	0.827	62.1		0.243	0.458	0.775	71.9
6.156	0.423	14.224	64.7		1.248	0.335	3.079	65.6		0.247	0.739	0.83	62.4		0.247	0.265	0.779	72.1
6.241	0.431	14.249	64.8		1.265	0.348	3.084	65.8		0.25	0.66	0.834	62.7		0.25	0.448	0.782	72.3
6.327	0.39	14.297	65.2		1.283	0.299	3.089	65.9		0.253	0.72	0.837	63		0.253	0.435	0.786	72.5
6.412	0.379	14.309	65.2		1.3	0.281	3.099	66.1		0.257	0.843	0.84	63.3		0.257	0.305	0.789	72.7
6.498	0.424	14.345	65.5		1.317	0.288	3.101	66.2		0.26	0.742	0.844	63.6		0.26	0.344	0.793	72.9
6.583	0.442	14.393	65.8		1.334	0.315	3.109	66.3		0.264	0.738	0.847	63.9		0.264	0.339	0.796	73.1
6.669	0.447	14.395	65.8		1.351	0.299	3.118	66.6		0.267	0.625	0.851	64.2		0.267	0.447	0.799	73.3
6.754	0.384	14.441	66.1		1.368	0.331	3.118	66.6		0.271	0.74	0.854	64.5		0.271	0.382	0.803	73.4
6.84	0.414	14.48	66.3		1.385	0.294	3.128	66.8		0.274	0.709	0.858	64.8		0.274	0.396	0.806	73.6
6.925	0.427	14.489	66.3		1.402	0.294	3.136	67		0.277	0.687	0.861	65		0.277	0.407	0.81	73.8
7.011	0.423	14.536	66.6		1.419	0.294	3.138	67		0.281	0.743	0.864	65.3		0.281	0.407	0.813	73.9
7.096	0.433	14.566	66.8		1.436	0.297	3.147	67.2		0.284	0.602	0.868	65.6		0.284	0.369	0.816	74.1
7.182	0.4	14.584	66.9		1.454	0.284	3.153	67.3		0.288	0.725	0.871	65.8		0.288	0.413	0.82	74.2
7.267	0.477	14.632	67.2		1.471	0.281	3.157	67.4		0.291	0.646	0.875	66.1		0.291	0.323	0.823	74.4
7.353	0.391	14.651	67.3		1.488	0.343	3.167	67.6		0.295	0.759	0.878	66.3		0.295	0.486	0.827	74.5
7.438	0.397	14.68	67.4		1.505	0.331	3.17	67.7		0.298	0.62	0.882	66.5		0.298	0.399	0.83	74.6
7.524	0.439	14.728	67.7		1.522	0.25	3.176	67.8		0.301	0.643	0.885	66.8		0.301	0.418	0.834	74.8
7.609	0.392	14.737	67.7		1.539	0.278	3.186	68		0.305	0.794	0.888	67		0.305	0.411	0.837	74.9
7.695	0.411	14.776	67.9		1.556	0.349	3.187	68.1		0.308	0.675	0.892	67.2		0.308	0.351	0.84	75
7.78	0.464	14.822	68.2		1.573	0.323	3.196	68.2		0.312	0.651	0.895	67.4		0.312	0.435	0.844	75.1
7.866	0.463	14.823	68.2		1.59	0.347	3.204	68.4		0.315	0.762	0.899	67.6		0.315	0.376	0.847	75.2
7.951	0.431	14.871	68.4		1.607	0.336	3.205	68.4		0.319	0.631	0.902	67.8		0.319	0.358	0.851	75.3
8.037	0.403	14.908	68.6		1.625	0.314	3.215	68.6		0.322	0.636	0.906	68		0.322	0.407	0.854	75.5
8.122	0.46	14.919	68.6		1.642	0.29	3.221	68.7		0.325	0.715	0.909	68.2		0.325	0.382	0.858	75.6
8.208	0.413	14.967	68.9		1.659	0.349	3.225	68.8		0.329	0.612	0.912	68.4		0.329	0.36	0.861	75.7
8.293	0.404	14.993	69		1.676	0.277	3.235	69		0.332	0.678	0.916	68.6		0.332	0.458	0.864	75.8
8.379	0.392	15.015	69.1		1.693	0.316	3.238	69		0.336	0.648	0.919	68.8		0.336	0.457	0.868	75.9
8.464	0.425	15.063	69.3		1.71	0.261	3.244	69.2		0.339	0.657	0.923	69		0.339	0.292	0.871	76
8.55	0.399	15.079	69.4		1.727	0.344	3.254	69.3		0.343	0.53	0.926	69.2		0.343	0.359	0.875	76
8.635	0.37	15.11	69.5		1.744	0.306	3.255	69.3		0.346	0.65	0.93	69.4		0.346	0.383	0.878	76.1
8.721	0.383	15.158	69.7		1.761	0.286	3.264	69.5		0.349	0.723	0.933	69.5		0.349	0.351	0.882	76.2
8.806	0.462	15.164	69.8		1.778	0.32	3.272	69.6		0.353	0.724	0.936	69.7		0.353	0.282	0.885	76.3
8.891	0.364	15.206	69.9		1.796	0.298	3.273	69.7		0.356	0.885	0.94	69.9		0.356	0.411	0.888	76.4
8.977	0.358	15.25	70.1		1.813	0.296	3.283	69.8		0.36	0.559	0.943	70		0.36	0.396	0.892	76.5
9.062	0.395	15.254	70.1		1.83	0.29	3.289	69.9		0.363	0.63	0.947	70.2		0.363	0.32	0.895	76.6
9.148	0.395	15.302	70.3		1.847	0.318	3.293	70		0.366	0.633	0.95	70.3		0.366	0.376	0.899	76.6
9.233	0.387	15.335	70.5		1.864	0.303	3.302	70.1		0.37	0.613	0.953	70.5		0.37	0.359	0.902	76.7
9.319	0.389	15.35	70.5		1.881	0.295	3.307	70.2		0.373	0.807	0.957	70.6		0.373	0.425	0.906	76.8
9.404	0.399	15.398	70.7		1.898	0.284	3.312	70.3		0.377	0.572	0.96	70.8		0.377	0.359	0.909	76.8
9.49	0.409	15.421	70.8		1.915	0.298	3.322	70.5		0.38	0.669	0.964	70.9		0.38	0.434	0.912	76.9
9.575	0.412	15.445	70.9		1.932	0.255	3.324	70.5		0.384	0.722	0.967	71.1		0.384	0.365	0.916	77
9.661	0.407	15.493	71.1		1.949	0.278	3.331	70.6		0.387	0.703	0.971	71.2		0.387	0.444	0.919	77
9.746	0.412	15.506	71.1		1.967	0.24	3.341	70.7		0.39	0.627	0.974	71.3		0.39	0.396	0.923	77.1
9.832	0.414	15.541	71.3		1.984	0.249	3.341	70.7		0.394	0.661	0.977	71.5		0.394	0.321	0.926	77.2
9.935	-7.19	15.589	71.4		2.004	-4.91	3.351	70.9		0.397	0.756	0.981	71.6		0.397	0.316	0.93	77.2
10.035	-6.68	15.592	71.4		2.024	-3.22	3.358	71		0.401	0.609	0.984	71.7		0.401	0.361	0.933	77.3
10.12	-5.9	15.637	71.6		2.041	-2.3	3.36	71		0.404	0.569	0.988	71.8		0.404	0.391	0.936	77.4
10.206	-6.05	15.677	71.7		2.058	-2.1	3.37	71.2		0.408	0.653	0.991	72		0.408	0.365	0.94	77.4
10.291	-6.41	15.685	71.8		2.075	-2.09	3.375	71.2		0.411	0.542	0.995	72.1		0.411	0.318	0.943	77.5
10.376	-6.98	15.732	71.9		2.092	-2.09	3.38	71.3		0.414	0.746	0.998	72.2		0.414	0.329	0.947	77.5
10.462	-7.56	15.763	72		2.11	-2.06	3.39	71.4		0.418	0.69	1.001	72.3		0.418	0.308	0.95	77.6
10.547	-8.21	15.78	72.1		2.127	-2.06	3.392	71.5		0.421	0.632	1.005	72.4		0.421	0.335	0.953	77.6
10.633	-8.86	15.828	72.2		2.144	-2.12	3.399	71.6		0.425	0.79	1.008	72.5		0.425	0.397	0.957	77.7
10.718	-9.52	15.848	72.3		2.161	-2.14	3.409	71.7		0.428	0.66	1.012	72.6		0.428	0.275	0.96	77.7
10.804	-9.97	15.876	72.4		2.178	-2.1	3.409	71.7		0.432	0.579	1.015	72.8		0.432	0.353	0.964	77.8
10.889	-10.4	15.924	72.5		2.195	-2.12	3.419	71.8		0.435	0.789	1.019	72.9		0.435	0.296	0.967	77.8
10.975	-10.4	15.934	72.6		2.212	-1.51	3.426	71.9		0.438	0.537	1.022	73		0.438	0.309	0.971	77.9
11.06	-10.2	15.972	72.7		2.229	0.108	3.428	71.9		0.442	0.674	1.025	73.1		0.442	0.328	0.974	77.9
11.146	-9.63	16.019	72.8		2.246	4	3.438	72.1		0.445	0.669	1.029	73.2		0.445	0.202	0.977	77.9
11.231	-8.95	16.019	72.8		2.263	7.58	3.443	72.1		0.449	0.538	1.032	73.3		0.449	0.393	0.981	78
11.317	-8.25	16.067	73		2.281	10.6	3.448	72.2		0.452	0.773	1.036	73.3		0.452	0.245	0.984	78
11.402	-7.55	16.105	73.1		2.298	13.2	3.457	72.3		0.456	0.496	1.039	73.4		0.456	0.292	0.988	78.1
11.488	-6.92	16.115	73.1		2.315	15.5	3.46	72.3		0.459	0.707	1.043	73.5		0.459	0.313	0.991	78.1
11.573	-6.38	16.163	73.3		2.332	17.8	3.467	72.4		0.462	0.739	1.046	73.6		0.462	0.332	0.995	78.1
11.659	-5.89	16.19	73.3		2.349	19.9	3.477	72.5		0.466	0.631	1.049	73.7		0.466	0.307	0.998	78.2
11.744	-5.32	16.211	73.4		2.366	22	3.478	72.5		0.469	0.711	1.053	73.8		0.469	0.367	1.001	78.2
11.83	-4.01	16.259	73.5		2.383	24	3.486	72.7		0.473	0.658	1.056	73.9		0.473	0.331	1.005	78.2
11.915	-0.167	16.276	73.6		2.4	26.1	3.495	72.7		0.476	0.712	1.06	74		0.476	0.403	1.008	78.3
12.001	6.16	16.306	73.6		2.417	28	3.496	72.8		0.48	0.635	1.063	74		0.48	0.387	1.012	78.3
12.086	14.4	16.354	73.8		2.434	29.8	3.506	72.9		0.483	0.674	1.067	74.1		0.483	0.334	1.015	78.3
12.172	22.8	16.361	73.8		2.452	31.6	3.512	72.9		0.486	0.738	1.07	74.2		0.486	0.362	1.019	78.4
12.257	27.8	16.402	73.9		2.469	33.4	3.515	73		0.49	0.63	1.073	74.3		0.49	0.33	1.022	78.4
12.343	31.8	16.447	74		2.486	35.1	3.525	73.1		0.493	0.818	1.077	74.3		0.493	0.371	1.025	78.4
12.428	35.5	16.45	74		2.503	36.6	3.529	73.1		0.497	0.659	1.08	74.4		0.497	0.35	1.029	78.5
12.514	38.7	16.498	74.1		2.52	38.1	3.535	73.2		0.501	-16.9	1.084	74.5		0.501	-4.74	1.032	78.5
12.599	41.2	16.532	74.2		2.537	39.6	3.545	73.3		0.505	-15.3	1.087	74.6		0.505	-5.43	1.036	78.5
12.685	43.7	16.546	74.2		2.554	41.1	3.546	73.3		0.508	-10.9	1.09	74.6		0.508	-3.44	1.039	78.6
12.77	45.9	16.594	74.4		2.571	42.4	3.554	73.4		0.512	-9.41	1.094	74.7		0.512	-2.71	1.043	78.6
12.856	47.9	16.618	74.4		2.588	43.7	3.563	73.5		0.515	-8.87	1.097	74.8		0.515	-2.19	1.046	78.6
12.941	49.6	16.641	74.5		2.605	44.9	3.564	73.5		0.519	-8.44	1.101	74.8		0.519	-1.83	1.049	78.6
13.027	51.1	16.689	74.6		2.623	46.1	3.574	73.6		0.522	-8.16	1.104	74.9		0.522	-1.61	1.053	78.7
13.112	52.8	16.703	74.6		2.64	47.3	3.58	73.6		0.525	-7.97	1.108	75		0.525	-1.34	1.056	78.7
13.198	54	16.737	74.7		2.657	48.4	3.583	73.7		0.529	-7.77	1.111	75		0.529	-0.677	1.06	78.7
13.283	55.3	16.785	74.8		2.674	49.5	3.593	73.8		0.532	-7.53	1.114	75.1		0.532	0.835	1.063	78.7
13.369	56.5	16.789	74.8		2.691	50.4	3.597	73.8		0.536	-7.56	1.118	75.1		0.536	2.94	1.067	78.8
13.454	57.7	16.833	74.9		2.708	51.5	3.603	73.8		0.539	-7.37	1.121	75.2		0.539	6.64	1.07	78.8
13.54	58.6	16.874	75		2.725	52.4	3.612	73.9		0.542	-7.42	1.125	75.3		0.542	10.1	1.073	78.8
13.625	59.6	16.881	75		2.742	53.4	3.614	74		0.546	-7.18	1.128	75.3		0.546	13.5	1.077	78.8
13.711	60.5	16.928	75.1		2.759	54.2	3.622	74		0.549	-7.15	1.132	75.4		0.549	16.2	1.08	78.8
13.796	61.4	16.96	75.1		2.776	55.1	3.631	74.1		0.553	-7.07	1.135	75.4		0.553	18.7	1.084	78.9
13.882	62.1	16.976	75.2		2.794	55.9	3.632	74.1		0.556	-6.81	1.138	75.5		0.556	20.9	1.087	78.9
13.967	62.6	17.024	75.3		2.811	56.7	3.641	74.2		0.56	-6.99	1.142	75.5		0.56	23.1	1.09	78.9
14.053	63.5	17.045	75.3		2.828	57.5	3.649	74.3		0.563	-6.65	1.145	75.6		0.563	25	1.094	78.9
14.138	64.2	17.072	75.4		2.845	58.1	3.651	74.3		0.566	-6.49	1.149	75.6		0.566	26.8	1.097	78.9
14.224	64.9	17.12	75.5		2.862	58.8	3.661	74.4		0.57	-6.63	1.152	75.7		0.57	28.6	1.101	79
14.309	65.4	17.131	75.5		2.879	59.4	3.666	74.4		0.573	-5.74	1.156	75.7		0.573	30.4	1.104	79
14.395	66	17.168	75.5		2.896	60.2	3.67	74.4		0.577	-3.09	1.159	75.8		0.577	32	1.108	79
14.48	66.6	17.215	75.6		2.913	60.7	3.68	74.5		0.58	-0.713	1.162	75.8		0.58	33.6	1.111	79
14.566	67	17.216	75.6		2.93	61.4	3.683	74.5		0.584	1.62	1.166	75.9		0.584	35	1.114	79
14.651	67.6	17.263	75.7		2.947	61.8	3.69	74.6		0.587	3.9	1.169	75.9		0.587	36.7	1.118	79
14.737	68.1	17.302	75.8		2.965	62.5	3.7	74.7		0.59	5.94	1.173	76		0.59	38.1	1.121	79.1
14.822	68.5	17.311	75.8		2.982	63.1	3.7	74.7		0.594	7.56	1.176	76		0.594	39.3	1.125	79.1
14.908	68.9	17.359	75.9		2.999	63.5	3.709	74.7		0.597	9.39	1.18	76.1		0.597	40.8	1.128	79.1
14.993	69.4	17.387	75.9		3.016	64.1	3.717	74.8		0.601	11.3	1.183	76.1		0.601	41.9	1.132	79.1
15.079	69.8	17.407	76		3.033	64.5	3.719	74.8		0.604	12.2	1.186	76.1		0.604	43.1	1.135	79.1
15.164	70.1	17.455	76		3.05	64.9	3.729	74.9		0.608	13.8	1.19	76.2		0.608	44.5	1.138	79.1
15.25	70.5	17.473	76.1		3.067	65.4	3.734	74.9		0.611	15.1	1.193	76.2		0.611	45.5	1.142	79.1
15.335	70.7	17.502	76.1		3.084	65.8	3.738	75		0.614	16.4	1.197	76.3		0.614	46.7	1.145	79.2
15.421	71.1	17.55	76.2		3.101	66.2	3.748	75		0.618	17.6	1.2	76.3		0.618	47.5	1.149	79.2
15.506	71.5	17.558	76.2		3.118	66.6	3.751	75.1		0.621	18.7	1.204	76.3		0.621	48.8	1.152	79.2
15.592	71.8	17.598	76.3		3.136	67	3.758	75.1		0.625	20.6	1.207	76.4		0.625	49.8	1.156	79.2
15.677	72.1	17.644	76.3		3.153	67.4	3.767	75.2		0.628	21.3	1.21	76.4		0.628	50.6	1.158	79.2
15.763	72.4	17.646	76.3		3.17	67.7	3.768	75.2		0.632	22.7	1.214	76.5		0.632	51.8	1.159	79.2
15.848	72.6	17.694	76.4		3.187	68.1	3.777	75.2		0.635	24.2	1.217	76.5		0.635	52.5	1.161	79.2
15.934	72.9	17.729	76.5		3.204	68.5	3.785	75.3		0.638	24.8	1.221	76.5		0.638	53.4	1.162	79.2
16.019	73.2	17.742	76.5		3.221	68.8	3.787	75.3		0.642	26.4	1.224	76.6		0.642	54.3	1.163	79.2
16.105	73.3	17.789	76.5		3.238	69.2	3.796	75.4		0.645	27.3	1.227	76.6		0.645	55.1	1.166	79.2
16.19	73.4	17.815	76.6		3.255	69.4	3.802	75.4		0.649	28.7	1.231	76.6		0.649	55.9	1.166	79.2
16.276	73.7	17.837	76.6		3.272	69.8	3.806	75.4		0.652	30.1	1.234	76.7		0.652	56.7	1.168	79.2
16.361	74.1	17.885	76.7		3.289	69.8	3.816	75.5		0.656	30.7	1.238	76.7		0.656	57.5	1.169	79.2
16.447	74.1	17.9	76.7		3.307	70.3	3.82	75.5		0.659	32.2	1.241	76.7		0.659	58.3	1.171	79.2
16.532	74.4	17.933	76.7		3.324	70.5	3.825	75.6		0.662	33	1.245	76.8		0.662	58.7	1.173	79.3
16.618	74.6	17.981	76.8		3.341	70.7	3.835	75.6		0.666	33.9	1.248	76.8		0.666	59.6	1.173	79.3
16.703	74.8	17.986	76.8		3.358	71	3.837	75.6		0.669	35.4	1.251	76.8		0.669	60.2	1.176	79.3
16.789	74.9	18.029	76.9		3.375	71.1	3.845	75.7		0.673	36.1	1.255	76.8		0.673	60.8	1.176	79.3
16.874	75	18.071	76.9		3.392	71.4	3.854	75.7		0.676	36.9	1.258	76.9		0.676	61.4	1.178	79.3
16.96	75.3	18.077	76.9		3.409	71.6	3.855	75.7		0.679	38	1.262	76.9		0.679	62.2	1.18	79.3
17.045	75.6	18.124	77		3.426	71.9	3.864	75.8		0.683	38.8	1.265	76.9		0.683	62.6	1.181	79.3
17.131	75.5	18.157	77		3.443	72	3.871	75.8		0.686	39.7	1.269	77		0.686	63.1	1.183	79.3
17.216	75.6	18.172	77		3.46	72.4	3.874	75.9		0.69	40.3	1.272	77		0.69	63.7	1.183	79.3
17.302	76	18.22	77.1		3.478	72.5	3.884	75.9		0.693	41.8	1.275	77		0.693	64.4	1.185	79.3
17.387	76	18.242	77.1		3.495	72.8	3.888	75.9		0.697	42.3	1.279	77		0.697	64.6	1.186	79.3
17.473	76.1	18.268	77.2		3.512	72.9	3.893	76		0.7	42.7	1.282	77.1		0.7	65.1	1.188	79.3
17.558	76.1	18.316	77.2		3.529	73.1	3.903	76		0.703	44.2	1.286	77.1		0.703	65.8	1.19	79.3
17.644	76.3	18.328	77.2		3.546	73.2	3.905	76		0.707	44.5	1.289	77.1		0.707	66.1	1.19	79.3
17.729	76.6	18.364	77.3		3.563	73.3	3.913	76.1		0.71	45.2	1.293	77.1		0.71	66.5	1.193	79.3
17.815	76.5	18.411	77.3		3.58	73.6	3.922	76.1		0.714	46	1.296	77.2		0.714	66.9	1.193	79.3
17.9	76.6	18.413	77.3		3.597	73.7	3.922	76.1		0.717	46.7	1.299	77.2		0.717	67.5	1.195	79.3
17.986	76.8	18.459	77.4		3.614	73.9	3.932	76.2		0.721	47.9	1.303	77.2		0.721	67.6	1.197	79.3
18.071	76.9	18.499	77.4		3.631	74	3.939	76.2		0.724	47.6	1.306	77.2		0.724	68.1	1.198	79.3
18.157	76.8	18.507	77.4		3.649	74.1	3.942	76.2		0.727	48.6	1.31	77.3		0.727	68.4	1.2	79.3
18.242	77	18.555	77.5		3.666	74.3	3.951	76.3		0.731	49.5	1.313	77.3		0.731	68.6	1.2	79.3
18.328	77.2	18.584	77.5		3.683	74.4	3.956	76.3		0.734	49.8	1.317	77.3		0.734	69.1	1.203	79.3
18.413	77.2	18.603	77.5		3.7	74.5	3.961	76.3		0.738	50.6	1.32	77.3		0.738	69.3	1.204	79.3
18.499	77.2	18.651	77.6		3.717	74.8	3.971	76.4		0.741	51.3	1.323	77.3		0.741	69.6	1.205	79.4
18.584	77.3	18.67	77.6		3.734	74.8	3.973	76.4		0.745	51.6	1.327	77.4		0.745	69.8	1.207	79.4
18.67	77.4	18.698	77.6		3.751	74.9	3.981	76.4		0.748	52.2	1.33	77.4		0.748	70	1.208	79.4
18.755	77.5	18.746	77.7		3.768	75.2	3.99	76.5		0.751	52.8	1.334	77.4		0.751	70.7	1.21	79.4
18.841	77.6	18.755	77.7		3.785	75.2	3.991	76.5		0.755	53.6	1.337	77.4		0.755	70.6	1.21	79.4
18.926	77.7	18.794	77.7		3.802	75.3	4	76.5		0.758	53.5	1.341	77.4		0.758	70.8	1.213	79.4
19.011	77.7	18.841	77.7		3.82	75.4	4.008	76.5		0.762	54.4	1.344	77.5		0.762	71.3	1.214	79.4
19.097	77.8	18.842	77.7		3.837	75.5	4.01	76.6		0.765	55	1.347	77.5		0.765	71.3	1.215	79.4
19.182	77.7	18.89	77.8		3.854	75.5	4.019	76.6		0.769	55.1	1.351	77.5		0.769	71.6	1.217	79.4
19.268	77.8	18.926	77.8		3.871	75.8	4.025	76.6		0.772	56	1.354	77.5		0.772	71.8	1.217	79.4
19.353	78	18.938	77.8		3.888	75.9	4.029	76.6		0.775	56.5	1.358	77.5		0.775	72.1	1.22	79.4
19.439	78	18.985	77.9		3.905	75.9	4.039	76.7		0.779	56.7	1.361	77.6		0.779	72.2	1.221	79.4
19.524	78.1	19.011	77.9		3.922	76	4.042	76.7		0.782	57.1	1.364	77.6		0.782	72.4	1.222	79.4
19.61	78	19.033	77.9		3.939	76.2	4.048	76.7		0.786	57.5	1.368	77.6		0.786	72.8	1.224	79.4
19.695	78.1	19.081	78		3.956	76.3	4.058	76.8		0.789	58.4	1.371	77.6		0.789	72.8	1.225	79.4
19.781	78.3	19.097	78		3.973	76.3	4.059	76.8		0.793	58.3	1.375	77.6		0.793	72.9	1.227	79.4
19.866	78.2	19.129	78		3.991	76.5	4.068	76.8		0.796	58.7	1.378	77.6		0.796	73.2	1.227	79.4
19.952	78.2	19.177	78		4.008	76.5	4.076	76.9		0.799	59.7	1.382	77.7		0.799	73.3	1.23	79.4
20.037	78.3	19.182	78		4.025	76.6	4.077	76.9		0.803	59.5	1.385	77.7		0.803	73.5	1.231	79.4
20.123	78.3	19.225	78.1		4.042	76.7	4.087	76.9		0.806	59.7	1.388	77.7		0.806	73.6	1.232	79.4
20.208	78.5	19.268	78.1		4.059	76.8	4.093	76.9		0.81	60.6	1.392	77.7		0.81	73.9	1.234	79.4
20.294	78.5	19.273	78.1		4.076	76.8	4.097	76.9		0.813	61	1.395	77.7		0.813	73.9	1.235	79.4
20.379	78.4	19.32	78.1		4.093	77	4.106	77		0.816	61	1.399	77.7		0.816	74	1.237	79.4
20.465	78.4	19.353	78.2		4.11	76.9	4.11	77		0.82	61.2	1.402	77.7		0.82	74.4	1.238	79.4
20.55	78.6	19.368	78.2		4.127	77	4.116	77		0.823	62	1.406	77.8		0.823	74.3	1.24	79.4
20.636	78.6	19.416	78.2		4.144	77.1	4.126	77.1		0.827	62	1.409	77.8		0.827	74.5	1.241	79.4
20.721	78.6	19.439	78.2		4.162	77	4.127	77.1		0.83	62.4	1.412	77.8		0.83	74.8	1.242	79.4
20.807	78.6	19.464	78.2		4.179	77.2	4.136	77.1		0.834	63.1	1.416	77.8		0.834	74.7	1.245	79.4
20.892	78.7	19.512	78.3		4.196	77.3	4.144	77.1		0.837	62.8	1.419	77.8		0.837	75	1.245	79.4
20.978	78.8	19.524	78.3		4.213	77.4	4.145	77.1		0.84	63.4	1.423	77.8		0.84	75.1	1.247	79.5
21.063	78.8	19.56	78.3		4.23	77.3	4.155	77.2		0.844	63.6	1.426	77.8		0.844	75.2	1.248	79.5
21.149	78.7	19.607	78.3		4.247	77.4	4.162	77.2		0.847	64	1.43	77.9		0.847	75.3	1.25	79.5
21.234	78.7	19.61	78.3		4.264	77.5	4.165	77.2		0.851	64.3	1.433	77.9		0.851	75.2	1.251	79.5
21.32	78.8	19.655	78.4		4.281	77.5	4.174	77.2		0.854	64.1	1.436	77.9		0.854	75.7	1.252	79.5
21.405	78.7	19.695	78.4		4.298	77.5	4.179	77.2		0.858	65.1	1.44	77.9		0.858	75.6	1.254	79.5
21.491	78.9	19.703	78.4		4.315	77.6	4.184	77.3		0.861	65	1.443	77.9		0.861	75.7	1.255	79.5
21.576	78.8	19.751	78.4		4.333	77.7	4.194	77.3		0.864	65	1.447	77.9		0.864	75.8	1.257	79.5
21.662	78.7	19.781	78.4		4.35	77.7	4.196	77.3		0.868	65.7	1.45	77.9		0.868	75.8	1.258	79.5
21.747	78.9	19.799	78.5		4.367	77.9	4.203	77.3		0.871	65.8	1.454	77.9		0.871	76.2	1.259	79.5
21.833	79	19.847	78.5		4.384	77.9	4.213	77.4		0.875	65.8	1.457	78		0.875	76	1.262	79.5
21.918	78.9	19.866	78.5		4.401	77.9	4.213	77.4		0.878	66.1	1.46	78		0.878	76.2	1.262	79.5
22.004	79.1	19.894	78.5		4.418	77.8	4.223	77.4		0.882	66.6	1.464	78		0.882	76.4	1.264	79.5
22.089	79.1	19.942	78.5		4.435	78.1	4.23	77.4		0.885	66.9	1.467	78		0.885	76.2	1.265	79.5
22.175	78.9	19.952	78.5		4.452	78	4.232	77.4		0.888	66.6	1.471	78		0.888	76.5	1.267	79.5
22.26	78.9	19.99	78.6		4.469	78.1	4.242	77.5		0.892	67.2	1.474	78		0.892	76.7	1.269	79.5
22.346	79.1	20.037	78.6		4.486	78.2	4.247	77.5		0.895	67.3	1.478	78		0.895	76.5	1.269	79.5
22.431	79	20.038	78.6		4.504	78.1	4.252	77.5		0.899	67.6	1.481	78		0.899	76.7	1.272	79.5
22.517	79.1	20.086	78.6		4.521	78.2	4.261	77.5		0.902	67.8	1.484	78		0.902	76.9	1.272	79.5
22.602	78.9	20.123	78.6		4.538	78.3	4.264	77.5		0.906	67.9	1.484	78		0.906	76.8	1.274	79.5
22.688	79.1	20.134	78.6		4.555	78.3	4.271	77.6		0.909	68.3	1.486	78		0.909	77	1.275	79.5
22.773	79.3	20.181	78.7		4.572	78.2	4.281	77.6		0.912	68	1.488	78		0.912	76.9	1.277	79.5
22.859	79.1	20.208	78.7		4.589	78.3	4.281	77.6		0.916	68.6	1.489	78		0.916	77.1	1.279	79.5
22.944	79.1	20.229	78.7		4.606	78.4	4.291	77.6		0.919	69	1.491	78.1		0.919	77	1.279	79.5
23.03	79.3	20.277	78.7		4.623	78.4	4.298	77.6		0.923	68.6	1.491	78.1		0.923	77.1	1.282	79.5
23.115	79.2	20.294	78.7		4.64	78.4	4.3	77.6		0.926	69	1.494	78.1		0.926	77.2	1.282	79.5
23.201	79.2	20.325	78.7		4.657	78.5	4.31	77.7		0.93	69.5	1.495	78.1		0.93	77.2	1.284	79.5
23.286	79.1	20.373	78.8		4.675	78.4	4.315	77.7		0.933	69.3	1.496	78.1		0.933	77.5	1.286	79.5
23.372	79.2	20.379	78.8		4.692	78.6	4.32	77.7		0.936	69.7	1.498	78.1		0.936	77.3	1.287	79.5
23.457	79.2	20.421	78.8		4.709	78.6	4.329	77.7		0.94	70	1.498	78.1		0.94	77.6	1.289	79.5
23.543	79.4	20.465	78.8		4.726	78.6	4.333	77.7		0.943	69.9	1.501	78.1		0.943	77.5	1.289	79.5
23.628	79.3	20.469	78.8		4.743	78.7	4.339	77.8		0.947	69.9	1.501	78.1		0.947	77.4	1.291	79.5
23.714	79.3	20.516	78.8		4.76	78.7	4.349	77.8		0.95	70.3	1.503	78.1		0.95	77.8	1.293	79.5
23.799	79.3	20.55	78.8		4.777	78.7	4.35	77.8		0.953	70.6	1.505	78.1		0.953	77.6	1.294	79.5
23.885	79.2	20.564	78.9		4.794	78.7	4.358	77.8		0.957	70.2	1.506	78.1		0.957	77.6	1.296	79.5
23.97	79.4	20.612	78.9		4.811	78.8	4.367	77.8		0.96	71.1	1.508	78.1		0.96	77.9	1.296	79.5
24.056	79.4	20.636	78.9		4.828	78.7	4.368	77.8		0.964	70.6	1.508	78.1		0.964	77.7	1.299	79.5
24.141	79.2	20.66	78.9		4.846	78.8	4.378	77.9		0.967	71.2	1.51	78.1		0.967	77.9	1.299	79.5
24.227	79.3	20.708	78.9		4.863	78.8	4.384	77.9		0.971	71.2	1.512	78.1		0.971	77.7	1.301	79.5
24.312	79.3	20.721	78.9		4.88	78.8	4.387	77.9		0.974	71	1.513	78.1		0.974	77.9	1.303	79.5
24.398	79.4	20.756	78.9		4.897	78.9	4.397	77.9		0.977	71.8	1.515	78.1		0.977	77.9	1.304	79.5
24.483	79.4	20.803	79		4.914	78.8	4.401	77.9		0.981	71.5	1.515	78.1		0.981	77.8	1.306	79.6
24.569	79.4	20.807	79		4.931	78.9	4.407	77.9		0.984	71.3	1.518	78.1		0.984	78.1	1.306	79.6
24.654	79.4	20.851	79		4.948	78.9	4.416	78		0.988	72.2	1.519	78.1		0.988	78	1.309	79.6
24.74	79.5	20.892	79		4.965	79	4.418	78		0.991	71.7	1.52	78.1		0.991	78	1.31	79.6
24.825	79.4	20.899	79		4.982	78.9	4.426	78		0.995	72.1	1.522	78.1		0.995	78	1.311	79.6
24.911	79.4	20.947	79		4.999	78.9	4.435	78		0.998	72.1	1.522	78.1		0.998	78.1	1.313	79.6
24.996	79.5	20.978	79		5.017	79	4.436	78		1.001	72.2	1.525	78.1		1.001	78.3	1.314	79.6
25.082	79.6	20.995	79		5.034	79	4.446	78		1.005	72.5	1.525	78.1		1.005	78	1.316	79.6
25.167	79.4	21.043	79		5.051	79	4.452	78		1.008	72.4	1.527	78.1		1.008	78.4	1.317	79.6
25.253	79.5	21.063	79		5.068	78.9	4.455	78		1.012	72.8	1.529	78.1		1.012	78.2	1.319	79.6
25.338	79.5	21.09	79.1		5.085	79.1	4.465	78.1		1.015	72.3	1.53	78.2		1.015	78.1	1.32	79.6
25.424	79.4	21.138	79.1		5.102	79	4.469	78.1		1.019	72.8	1.532	78.2		1.019	78.4	1.321	79.6
25.509	79.4	21.149	79.1		5.119	79.1	4.475	78.1		1.022	73.4	1.532	78.2		1.022	78.3	1.323	79.6
25.595	79.5	21.186	79.1		5.136	79	4.484	78.1		1.025	72.9	1.535	78.2		1.025	78.3	1.323	79.6
25.68	79.5	21.234	79.1		5.153	79.1	4.486	78.1		1.029	73.5	1.536	78.2		1.029	78.4	1.326	79.6
25.766	79.5	21.234	79.1		5.17	79.1	4.494	78.1		1.032	73	1.537	78.2		1.032	78.3	1.327	79.6
25.851	79.6	21.282	79.1		5.188	79.1	4.504	78.2		1.036	73.6	1.539	78.2		1.036	78.7	1.328	79.6
25.937	79.5	21.32	79.1		5.205	79.2	4.504	78.2		1.039	73.7	1.539	78.2		1.039	78.3	1.33	79.6
26.022	79.6	21.33	79.1		5.222	79.2	4.513	78.2		1.043	73.1	1.542	78.2		1.043	78.5	1.331	79.6
26.108	79.6	21.377	79.2		5.239	79.3	4.521	78.2		1.046	74	1.543	78.2		1.046	78.6	1.333	79.6
26.193	79.6	21.405	79.2		5.256	79.1	4.523	78.2		1.049	73.7	1.544	78.2		1.049	78.5	1.334	79.6
26.279	79.5	21.425	79.2		5.273	79.3	4.533	78.2		1.053	73.4	1.546	78.2		1.053	78.7	1.336	79.6
26.364	79.5	21.473	79.2		5.29	79.3	4.538	78.2		1.056	74.1	1.547	78.2		1.056	78.6	1.337	79.6
26.45	79.6	21.491	79.2		5.307	79.4	4.542	78.2		1.06	73.9	1.549	78.2		1.06	78.7	1.338	79.6
26.535	79.6	21.521	79.2		5.324	79.3	4.552	78.3		1.063	74.2	1.549	78.2		1.063	78.7	1.341	79.6
26.621	79.5	21.569	79.2		5.341	79.3	4.555	78.3		1.067	74.1	1.551	78.2		1.067	78.6	1.341	79.6
26.706	79.5	21.576	79.2		5.359	79.2	4.562	78.3		1.07	74.4	1.553	78.2		1.07	78.9	1.343	79.6
26.792	79.7	21.617	79.2		5.376	79.3	4.571	78.3		1.073	74.4	1.554	78.2		1.073	78.7	1.344	79.6
26.877	79.7	21.662	79.2		5.393	79.3	4.572	78.3		1.077	74.1	1.556	78.2		1.077	78.7	1.346	79.6
26.963	79.6	21.664	79.2		5.41	79.4	4.581	78.3		1.08	74.7	1.556	78.2		1.08	79	1.347	79.6
27.048	79.6	21.712	79.3		5.427	79.4	4.589	78.3		1.084	74.8	1.559	78.2		1.084	78.7	1.348	79.6
27.134	79.7	21.747	79.3		5.444	79.2	4.591	78.3		1.087	74.6	1.56	78.2		1.087	78.9	1.351	79.6
27.219	79.5	21.76	79.3		5.461	79.5	4.601	78.3		1.09	74.8	1.561	78.2		1.09	78.9	1.351	79.6
27.305	79.6	21.808	79.3		5.478	79.4	4.606	78.4		1.094	74.7	1.563	78.2		1.094	78.8	1.353	79.6
27.39	79.5	21.833	79.3		5.495	79.5	4.61	78.4		1.097	75	1.564	78.2		1.097	78.9	1.354	79.6
27.475	79.6	21.856	79.3		5.512	79.4	4.62	78.4		1.101	74.8	1.566	78.2		1.101	78.8	1.356	79.6
27.561	79.6	21.904	79.3		5.53	79.4	4.623	78.4		1.104	74.9	1.567	78.2		1.104	79.1	1.358	79.6
27.646	79.6	21.918	79.3		5.547	79.4	4.63	78.4		1.108	75.3	1.568	78.2		1.108	78.9	1.358	79.6
27.732	79.7	21.952	79.3		5.564	79.4	4.639	78.4		1.111	74.7	1.57	78.2		1.111	78.8	1.36	79.6
27.817	79.7	21.999	79.3		5.581	79.3	4.64	78.4		1.114	75.3	1.571	78.2		1.114	79.2	1.361	79.6
27.903	79.6	22.004	79.3		5.598	79.5	4.649	78.4		1.118	75.4	1.573	78.2		1.118	78.7	1.363	79.6
27.988	79.7	22.047	79.3		5.615	79.4	4.657	78.4		1.121	74.8	1.573	78.2		1.121	79	1.364	79.6
28.074	79.7	22.089	79.3		5.632	79.4	4.659	78.5		1.125	75.5	1.576	78.2		1.125	79.1	1.365	79.6
28.159	79.8	22.095	79.3		5.649	79.5	4.668	78.5		1.128	75.4	1.577	78.3		1.128	78.9	1.368	79.6
28.245	79.8	22.143	79.4		5.666	79.4	4.675	78.5		1.132	75.3	1.578	78.3		1.132	79.2	1.368	79.6
28.33	79.8	22.175	79.4		5.683	79.5	4.678	78.5		1.135	75.5	1.58	78.3		1.135	78.8	1.37	79.6
28.416	79.6	22.191	79.4		5.701	79.5	4.688	78.5		1.138	75.1	1.58	78.3		1.138	79	1.371	79.6
28.501	79.6	22.239	79.4		5.718	79.5	4.692	78.5		1.142	76	1.583	78.3		1.142	79.2	1.373	79.6
28.587	79.7	22.26	79.4		5.735	79.4	4.697	78.5		1.145	75.4	1.584	78.3		1.145	78.9	1.375	79.6
28.672	79.8	22.286	79.4		5.752	79.5	4.707	78.5		1.149	75.6	1.585	78.3		1.149	79.2	1.375	79.6
28.758	79.8	22.334	79.4		5.769	79.5	4.709	78.5		1.152	75.9	1.587	78.3		1.152	79.1	1.378	79.6
28.843	79.8	22.346	79.4		5.786	79.5	4.717	78.5		1.156	75.5	1.588	78.3		1.156	79	1.378	79.6
28.929	79.6	22.382	79.4		5.803	79.5	4.726	78.6		1.159	75.8	1.59	78.3		1.159	79.2	1.38	79.6
29.014	79.7	22.43	79.4		5.82	79.4	4.727	78.6		1.162	75.4	1.591	78.3		1.162	79.1	1.382	79.6
29.1	79.8	22.431	79.4		5.837	79.6	4.736	78.6		1.166	76.3	1.592	78.3		1.166	79.1	1.383	79.6
29.185	79.7	22.478	79.4		5.854	79.5	4.743	78.6		1.169	75.7	1.594	78.3		1.169	79.1	1.385	79.6
29.271	79.9	22.517	79.4		5.872	79.5	4.746	78.6		1.173	75.4	1.595	78.3		1.173	79.3	1.385	79.6
29.356	79.9	22.526	79.4		5.889	79.5	4.756	78.6		1.176	76.6	1.597	78.3		1.176	79.1	1.388	79.6
29.442	79.8	22.573	79.4		5.906	79.6	4.76	78.6		1.18	75.8	1.597	78.3		1.18	79.1	1.388	79.6
29.527	79.9	22.602	79.5		5.923	79.6	4.765	78.6		1.183	75.9	1.6	78.3		1.183	79.2	1.39	79.6
29.613	79.7	22.621	79.5		5.94	79.6	4.775	78.6		1.186	76.3	1.601	78.3		1.186	79.2	1.392	79.6
29.698	79.7	22.669	79.5		5.957	79.6	4.777	78.6		1.19	75.8	1.602	78.3		1.19	79.2	1.393	79.6
29.784	79.7	22.688	79.5		5.974	79.5	4.785	78.6		1.193	76.5	1.604	78.3		1.193	79.2	1.395	79.6
29.869	79.8	22.717	79.5		5.991	79.6	4.794	78.7		1.197	75.9	1.605	78.3		1.197	79.3	1.395	79.6
29.955	79.8	22.765	79.5		6.008	79.4	4.794	78.7		1.2	76.3	1.607	78.3		1.2	79.3	1.397	79.7
30.04	79.7	22.773	79.5		6.025	79.7	4.804	78.7		1.204	76.4	1.608	78.3		1.204	79.1	1.399	79.7
30.126	79.8	22.813	79.5		6.043	79.5	4.811	78.7		1.207	75.9	1.609	78.3		1.207	79.2	1.4	79.7
30.211	79.9	22.859	79.5		6.06	79.7	4.814	78.7		1.21	76.7	1.611	78.3		1.21	79.4	1.402	79.7
30.297	79.7	22.86	79.5		6.077	79.5	4.823	78.7		1.214	76.3	1.612	78.3		1.214	79.2	1.402	79.7
30.382	79.7	22.908	79.5		6.094	79.6	4.828	78.7		1.217	76.4	1.614	78.3		1.217	79.3	1.405	79.7
30.468	79.8	22.944	79.5		6.111	79.6	4.833	78.7		1.221	76.5	1.615	78.3		1.221	79.4	1.406	79.7
30.553	79.8	22.956	79.5		6.128	79.6	4.843	78.7		1.224	76.4	1.617	78.3		1.224	79.3	1.407	79.7
30.639	79.8	23.004	79.5		6.145	79.6	4.846	78.7		1.227	76.5	1.618	78.3		1.227	79.2	1.409	79.7
30.724	79.9	23.03	79.5		6.162	79.6	4.852	78.7		1.231	76.2	1.619	78.3		1.231	79.4	1.41	79.7
30.81	79.8	23.052	79.5		6.179	79.6	4.862	78.8		1.234	77.1	1.621	78.3		1.234	79.4	1.412	79.7
30.895	79.8	23.1	79.5		6.196	79.5	4.863	78.8		1.238	76.9	1.621	78.3		1.238	79.3	1.412	79.7
30.981	79.9	23.115	79.5		6.214	79.7	4.872	78.8		1.241	76.1	1.624	78.3		1.241	79.4	1.415	79.7
31.066	79.8	23.148	79.5		6.231	79.6	4.88	78.8		1.245	77	1.625	78.3		1.245	79.6	1.416	79.7
31.152	79.7	23.195	79.5		6.248	79.6	4.882	78.8		1.248	76.9	1.626	78.3		1.248	79.3	1.417	79.7
31.237	79.8	23.201	79.5		6.265	79.6	4.891	78.8		1.251	76.7	1.628	78.3		1.251	79.5	1.419	79.7
31.323	79.9	23.243	79.6		6.282	79.6	4.897	78.8		1.255	77	1.629	78.3		1.255	79.4	1.42	79.7
31.408	79.9	23.286	79.6		6.299	79.6	4.901	78.8		1.258	76.7	1.631	78.3		1.258	79.6	1.422	79.7
31.494	79.9	23.291	79.6		6.316	79.6	4.911	78.8		1.262	77.3	1.632	78.3		1.262	79.3	1.423	79.7
31.579	80	23.339	79.6		6.333	79.6	4.914	78.8		1.265	76.5	1.634	78.3		1.265	79.4	1.425	79.7
31.665	79.8	23.372	79.6		6.35	79.5	4.92	78.8		1.269	76.8	1.635	78.3		1.269	79.6	1.426	79.7
31.75	80	23.387	79.6		6.367	79.6	4.93	78.8		1.272	77.6	1.636	78.3		1.272	79.3	1.427	79.7
31.836	79.9	23.435	79.6		6.385	79.6	4.931	78.8		1.275	76.6	1.638	78.4		1.275	79.4	1.429	79.7
31.921	79.8	23.457	79.6		6.402	79.6	4.94	78.8		1.279	77.1	1.638	78.4		1.279	79.6	1.43	79.7
32.007	80	23.482	79.6		6.419	79.6	4.948	78.9		1.282	77	1.641	78.4		1.282	79.3	1.432	79.7
32.092	79.9	23.53	79.6		6.436	79.7	4.949	78.9		1.286	76.7	1.642	78.4		1.286	79.5	1.433	79.7
32.178	79.8	23.543	79.6		6.453	79.7	4.959	78.9		1.289	77.3	1.643	78.4		1.289	79.4	1.434	79.7
32.263	79.9	23.578	79.6		6.47	79.7	4.965	78.9		1.293	77.2	1.645	78.4		1.293	79.5	1.436	79.7
32.349	79.9	23.626	79.6		6.487	79.7	4.969	78.9		1.296	77.4	1.646	78.4		1.296	79.5	1.437	79.7
32.434	79.8	23.628	79.6		6.504	79.7	4.978	78.9		1.299	76.7	1.648	78.4		1.299	79.4	1.439	79.7
32.52	79.9	23.674	79.6		6.521	79.6	4.982	78.9		1.303	77.2	1.649	78.4		1.303	79.7	1.44	79.7
32.605	80	23.714	79.6		6.538	79.6	4.988	78.9		1.306	77.6	1.65	78.4		1.306	79.4	1.442	79.7
32.691	79.9	23.722	79.6		6.556	79.8	4.998	78.9		1.31	76.9	1.652	78.4		1.31	79.4	1.443	79.7
32.776	79.8	23.769	79.6		6.573	79.7	4.999	78.9		1.313	77.5	1.653	78.4		1.313	79.4	1.444	79.7
32.862	79.9	23.799	79.6		6.59	79.7	5.007	78.9		1.317	77.4	1.655	78.4		1.317	79.4	1.447	79.7
32.947	79.9	23.817	79.6		6.607	79.7	5.017	78.9		1.32	77.1	1.656	78.4		1.32	79.5	1.447	79.7
33.033	80	23.865	79.6		6.624	79.7	5.017	78.9		1.323	77.6	1.658	78.4		1.323	79.2	1.449	79.7
33.118	80	23.885	79.6		6.641	79.7	5.027	78.9		1.327	77	1.659	78.4		1.327	79.6	1.45	79.7
33.204	79.8	23.913	79.6		6.658	79.7	5.034	78.9		1.33	77.5	1.66	78.4		1.33	79.4	1.452	79.7
33.289	80	23.961	79.6		6.675	79.7	5.037	78.9		1.334	77.4	1.662	78.4		1.334	79.3	1.454	79.7
33.375	80	23.97	79.6		6.692	79.8	5.046	79		1.337	77.1	1.662	78.4		1.337	79.7	1.454	79.7
33.46	79.8	24.009	79.6		6.709	79.7	5.051	79		1.341	78	1.665	78.4		1.341	79.6	1.457	79.7
33.546	79.9	24.056	79.7		6.727	79.7	5.056	79		1.344	77.5	1.666	78.4		1.344	79.4	1.457	79.7
33.631	80.1	24.056	79.7		6.744	79.8	5.066	79		1.347	77.2	1.667	78.4		1.347	79.5	1.459	79.7
33.717	80.1	24.104	79.7		6.761	79.7	5.068	79		1.351	77.5	1.669	78.4		1.351	79.5	1.46	79.7
33.802	79.9	24.141	79.7		6.778	79.7	5.075	79		1.354	77.6	1.67	78.4		1.354	79.5	1.462	79.7
33.888	79.9	24.152	79.7		6.795	79.7	5.085	79		1.358	77.5	1.672	78.4		1.358	79.5	1.464	79.7
33.973	79.9	24.2	79.7		6.812	79.7	5.085	79		1.361	77.3	1.673	78.4		1.361	79.5	1.464	79.7
34.059	79.9	24.227	79.7		6.829	79.7	5.095	79		1.364	77.8	1.675	78.4		1.364	79.6	1.466	79.7
34.144	80.1	24.248	79.7		6.846	79.8	5.102	79		1.368	77.4	1.676	78.4		1.368	79.4	1.467	79.7
34.23	80	24.296	79.7		6.863	79.7	5.104	79		1.371	77.4	1.677	78.4		1.371	79.5	1.469	79.7
34.315	79.9	24.312	79.7		6.88	79.7	5.114	79		1.375	78	1.679	78.4		1.375	79.6	1.471	79.7
34.401	79.9	24.344	79.7		6.898	79.7	5.119	79		1.378	77.3	1.68	78.4		1.378	79.5	1.471	79.7
34.486	79.9	24.391	79.7		6.915	79.7	5.124	79		1.382	77.5	1.682	78.4		1.382	79.4	1.474	79.7
34.572	79.9	24.398	79.7		6.932	79.7	5.133	79		1.385	77.9	1.683	78.4		1.385	79.7	1.474	79.7
34.657	80	24.439	79.7		6.949	79.6	5.136	79		1.388	77.5	1.684	78.4		1.388	79.7	1.476	79.7
34.743	79.9	24.483	79.7		6.966	79.7	5.143	79		1.392	77.8	1.686	78.4		1.392	79.4	1.478	79.7
34.828	80	24.487	79.7		6.983	79.7	5.153	79.1		1.395	77.7	1.687	78.4		1.395	79.7	1.479	79.7
34.914	80	24.535	79.7		7	79.8	5.153	79.1		1.399	77.8	1.689	78.4		1.399	79.6	1.481	79.7
34.999	80	24.569	79.7		7.017	79.7	5.162	79.1		1.402	77.9	1.69	78.4		1.402	79.6	1.481	79.7
35.085	79.9	24.583	79.7		7.034	79.7	5.17	79.1		1.406	77.7	1.691	78.4		1.406	79.6	1.484	79.7
35.17	79.8	24.631	79.7		7.051	79.7	5.172	79.1		1.409	77.7	1.693	78.4		1.409	79.7	1.484	79.7
35.256	80.1	24.654	79.7		7.069	79.7	5.182	79.1		1.412	77.9	1.694	78.4		1.412	79.7	1.486	79.7
35.341	79.9	24.678	79.7		7.086	79.7	5.188	79.1		1.416	78.2	1.696	78.4		1.416	79.6	1.488	79.7
35.427	80	24.726	79.7		7.103	79.6	5.192	79.1		1.419	77.7	1.697	78.4		1.419	79.6	1.489	79.7
35.512	80.1	24.74	79.7		7.12	79.8	5.201	79.1		1.423	78	1.699	78.4		1.423	79.7	1.491	79.7
35.598	80	24.774	79.7		7.137	79.7	5.205	79.1		1.426	78.2	1.7	78.4		1.426	79.6	1.491	79.7
35.683	80.1	24.822	79.7		7.154	79.8	5.211	79.1		1.43	77.6	1.701	78.4		1.43	79.5	1.494	79.7
35.769	80	24.825	79.7		7.171	79.7	5.221	79.1		1.433	78	1.703	78.4		1.433	79.8	1.495	79.7
35.854	80.1	24.87	79.7		7.188	79.8	5.222	79.1		1.436	78.3	1.704	78.4		1.436	79.5	1.496	79.7
35.94	80	24.911	79.7		7.205	79.7	5.23	79.1		1.44	77.7	1.706	78.4		1.44	79.7	1.498	79.7
36.025	79.9	24.918	79.7		7.222	79.7	5.239	79.1		1.443	77.9	1.707	78.4		1.443	79.7	1.499	79.7
36.11	79.9	24.965	79.7		7.24	79.7	5.24	79.1		1.447	78.2	1.708	78.4		1.447	79.7	1.501	79.7
36.196	80.1	24.996	79.7		7.257	79.7	5.25	79.1		1.45	77.9	1.71	78.4		1.45	79.8	1.501	79.7
36.281	80	25.013	79.7		7.274	79.8	5.256	79.1		1.454	77.6	1.711	78.4		1.454	79.6	1.503	79.7
36.367	79.9	25.061	79.7		7.291	79.7	5.259	79.1		1.457	78	1.713	78.4		1.457	79.9	1.505	79.7
36.452	80	25.082	79.7		7.308	79.8	5.269	79.1		1.46	78.1	1.714	78.4		1.46	79.6	1.506	79.7
36.538	80.1	25.109	79.7		7.325	79.7	5.273	79.1		1.464	77.7	1.716	78.4		1.464	79.7	1.508	79.7
36.623	80	25.157	79.7		7.342	79.8	5.279	79.1		1.467	78	1.717	78.4		1.467	80	1.508	79.7
36.709	80	25.167	79.7		7.359	79.7	5.288	79.2		1.471	78.2	1.718	78.4		1.471	79.6	1.511	79.7
36.794	80.1	25.205	79.7		7.376	79.7	5.29	79.2		1.474	77.9	1.72	78.5		1.474	79.7	1.512	79.7
36.88	79.9	25.252	79.7		7.393	79.7	5.298	79.2		1.478	78.1	1.721	78.5		1.478	79.5	1.513	79.7
36.965	80.1	25.253	79.7		7.411	79.8	5.307	79.2		1.481	78.1	1.723	78.5		1.481	79.9	1.515	79.7
37.051	80.1	25.3	79.8		7.428	79.8	5.308	79.2		1.484	78.3	1.724	78.5		1.484	79.8	1.516	79.7
37.136	80.1	25.338	79.8		7.445	79.7	5.317	79.2		1.488	78	1.725	78.5		1.488	79.4	1.518	79.7
37.222	80.1	25.348	79.8		7.462	79.8	5.324	79.2		1.491	77.9	1.728	78.5		1.491	79.9	1.519	79.7
37.307	79.9	25.396	79.8		7.479	79.7	5.327	79.2		1.495	78.4	1.728	78.5		1.495	79.6	1.521	79.7
37.393	80	25.424	79.8		7.496	79.8	5.337	79.2		1.498	78	1.73	78.5		1.498	79.6	1.522	79.7
37.478	80	25.444	79.8		7.513	79.7	5.341	79.2		1.501	78	1.731	78.5		1.501	79.9	1.523	79.7
37.564	80.1	25.492	79.8		7.53	79.8	5.347	79.2		1.505	78.4	1.732	78.5		1.505	79.6	1.525	79.7
37.649	80.1	25.509	79.8		7.547	79.7	5.356	79.2		1.508	78.3	1.734	78.5		1.508	79.8	1.526	79.7
37.735	80	25.539	79.8		7.564	79.8	5.359	79.2		1.512	77.9	1.735	78.5		1.512	79.7	1.528	79.7
37.82	80.1	25.587	79.8		7.582	79.7	5.366	79.2		1.515	77.9	1.737	78.5		1.515	79.9	1.529	79.7
37.906	80	25.595	79.8		7.599	79.6	5.376	79.2		1.519	78.6	1.738	78.5		1.519	79.6	1.531	79.7
37.991	80.1	25.635	79.8		7.616	79.7	5.376	79.2		1.522	78	1.74	78.5		1.522	79.5	1.532	79.7
38.077	80.1	25.68	79.8		7.633	79.7	5.385	79.2		1.525	78	1.741	78.5		1.525	79.9	1.533	79.7
38.162	80.1	25.683	79.8		7.65	79.7	5.393	79.2		1.529	78.5	1.742	78.5		1.529	79.6	1.535	79.7
38.248	80	25.731	79.8		7.667	79.7	5.395	79.2		1.532	78.1	1.745	78.5		1.532	79.6	1.536	79.7
38.333	80	25.766	79.8		7.684	79.9	5.405	79.2		1.536	78.2	1.745	78.5		1.536	79.7	1.538	79.7
38.419	80.1	25.779	79.8		7.701	79.7	5.41	79.2		1.539	78.5	1.747	78.5		1.539	79.7	1.539	79.7
38.504	80.2	25.827	79.8		7.718	79.7	5.414	79.2		1.543	78.1	1.748	78.5		1.543	79.9	1.54	79.7
38.59	79.9	25.851	79.8		7.735	79.8	5.424	79.2		1.546	78.3	1.749	78.5		1.546	79.6	1.543	79.7
38.675	80	25.874	79.8		7.753	79.8	5.427	79.2		1.549	78	1.752	78.5		1.549	79.6	1.543	79.7
38.761	80	25.922	79.8		7.77	79.7	5.434	79.2		1.553	78.6	1.752	78.5		1.553	80	1.545	79.7
38.846	80	25.937	79.8		7.787	79.8	5.443	79.2		1.556	78.2	1.754	78.5		1.556	79.5	1.546	79.7
38.932	80.1	25.97	79.8		7.804	79.8	5.444	79.2		1.56	78	1.755	78.5		1.56	79.7	1.548	79.7
39.017	80	26.018	79.8		7.821	79.7	5.453	79.3		1.563	78.5	1.757	78.5		1.563	80	1.549	79.7
39.103	79.8	26.022	79.8		7.838	79.7	5.461	79.3		1.567	78.3	1.758	78.5		1.567	79.6	1.55	79.7
39.188	80	26.066	79.8		7.855	79.7	5.463	79.3		1.57	78.2	1.759	78.5		1.57	79.8	1.553	79.7
39.274	80	26.108	79.8		7.872	79.8	5.473	79.3		1.573	78.2	1.761	78.5		1.573	79.8	1.553	79.7
39.359	80.1	26.114	79.8		7.889	79.6	5.478	79.3		1.577	78.5	1.762	78.5		1.577	79.8	1.555	79.7
39.445	80.2	26.161	79.8		7.906	79.7	5.482	79.3		1.58	78.2	1.764	78.5		1.58	79.8	1.556	79.7
39.53	80.1	26.193	79.8		7.924	79.7	5.492	79.3		1.584	78	1.765	78.5		1.584	79.6	1.558	79.7
39.616	80	26.209	79.8		7.941	79.7	5.495	79.3		1.587	78.7	1.766	78.5		1.587	80	1.56	79.7
39.701	80	26.257	79.8		7.958	79.7	5.502	79.3		1.591	78.2	1.769	78.5		1.591	79.7	1.56	79.7
39.787	80.1	26.279	79.8		7.975	79.7	5.511	79.3		1.594	78	1.769	78.5		1.594	79.7	1.563	79.7
39.872	80.1	26.305	79.8		7.992	79.7	5.512	79.3		1.597	78.6	1.771	78.5		1.597	79.9	1.563	79.7
39.958	80	26.353	79.8		8.009	79.6	5.521	79.3		1.601	78.1	1.772	78.5		1.601	79.6	1.565	79.7
40.043	80.1	26.364	79.8		8.026	79.7	5.53	79.3		1.604	78.3	1.773	78.5		1.604	79.9	1.567	79.7
40.129	79.9	26.401	79.8		8.043	79.7	5.531	79.3		1.608	78.4	1.775	78.5		1.608	79.8	1.568	79.7
40.214	80.1	26.448	79.8		8.06	79.8	5.54	79.3		1.611	78.2	1.776	78.5		1.611	79.8	1.57	79.7
40.3	80.2	26.45	79.8		8.077	79.7	5.547	79.3		1.615	78.5	1.778	78.5		1.615	79.7	1.57	79.7
40.385	80.1	26.496	79.8		8.095	79.8	5.55	79.3		1.618	78.1	1.779	78.5		1.618	79.6	1.572	79.7
40.471	80.1	26.535	79.8		8.112	79.7	5.56	79.3		1.621	78.5	1.781	78.5		1.621	80	1.573	79.7
40.556	80	26.544	79.8		8.129	79.7	5.564	79.3		1.625	78.6	1.782	78.5		1.625	79.6	1.575	79.7
40.642	80.1	26.592	79.8		8.146	79.7	5.569	79.3		1.628	78.5	1.783	78.5		1.628	79.8	1.577	79.7
40.727	80.1	26.621	79.8		8.163	79.7	5.579	79.3		1.632	78.3	1.786	78.5		1.632	79.9	1.577	79.7
40.813	80.1	26.64	79.8		8.18	79.7	5.581	79.3		1.635	78.4	1.786	78.5		1.635	79.5	1.58	79.7
40.898	80	26.688	79.8		8.197	79.7	5.589	79.3		1.638	78.3	1.788	78.5		1.638	79.9	1.58	79.7
40.984	80	26.706	79.8		8.214	79.7	5.598	79.3		1.642	78.5	1.789	78.5		1.642	79.7	1.582	79.7
41.069	80	26.735	79.8		8.231	79.7	5.598	79.3		1.645	78.5	1.79	78.5		1.645	80	1.584	79.7
41.155	80.2	26.783	79.8		8.248	79.8	5.608	79.3		1.649	78.6	1.793	78.5		1.649	79.9	1.585	79.7
41.24	80.1	26.792	79.8		8.266	79.7	5.615	79.3		1.652	78.2	1.793	78.5		1.652	79.6	1.587	79.7
41.326	80.1	26.831	79.8		8.283	79.7	5.618	79.3		1.656	78.4	1.795	78.5		1.656	80.1	1.587	79.7
41.411	80	26.877	79.8		8.3	79.7	5.628	79.3		1.659	78.7	1.796	78.5		1.659	79.8	1.59	79.7
41.497	80.2	26.879	79.8		8.317	79.7	5.632	79.3		1.662	78.1	1.798	78.5		1.662	79.8	1.591	79.7
41.582	80	26.927	79.8		8.334	79.5	5.637	79.3		1.666	78.6	1.799	78.5		1.666	79.9	1.592	79.7
41.668	80.2	26.963	79.8		8.351	79.7	5.647	79.3		1.669	78.4	1.8	78.5		1.669	79.8	1.594	79.7
41.753	80	26.975	79.8		8.368	79.8	5.649	79.3		1.673	78.6	1.802	78.5		1.673	80	1.595	79.7
41.839	80	27.023	79.8		8.385	79.7	5.657	79.3		1.676	78.5	1.803	78.5		1.676	79.7	1.597	79.7
41.924	80.1	27.048	79.8		8.402	79.8	5.666	79.4		1.68	78.2	1.805	78.5		1.68	79.9	1.597	79.7
42.01	80.1	27.07	79.8		8.419	79.8	5.666	79.4		1.683	78.8	1.806	78.5		1.683	79.9	1.6	79.7
42.095	80	27.118	79.8		8.437	79.8	5.676	79.4		1.686	78.2	1.807	78.5		1.686	79.6	1.601	79.7
42.181	80	27.134	79.8		8.454	79.7	5.683	79.4		1.69	78.3	1.81	78.5		1.69	79.9	1.602	79.7
42.266	80.2	27.166	79.8		8.471	79.7	5.686	79.4		1.693	78.9	1.81	78.5		1.693	79.8	1.604	79.7
42.352	80.2	27.214	79.8		8.488	79.7	5.695	79.4		1.697	78.3	1.812	78.5		1.697	79.9	1.604	79.7
42.437	80	27.219	79.8		8.505	79.7	5.701	79.4		1.7	78.3	1.813	78.5		1.7	79.8	1.607	79.7
42.523	80.2	27.262	79.8		8.522	79.8	5.705	79.4		1.704	78.6	1.815	78.5		1.704	79.7	1.608	79.7
42.608	80	27.305	79.8		8.539	79.7	5.715	79.4		1.707	78.5	1.817	78.5		1.707	79.9	1.609	79.7
42.694	80.1	27.31	79.8		8.556	79.8	5.724	79.4		1.71	78.4	1.817	78.5		1.71	79.7	1.611	79.7
42.779	80.2	27.357	79.8		8.573	79.6	5.734	79.4		1.714	78.2	1.819	78.5		1.714	79.9	1.612	79.7
42.865	80	27.39	79.8		8.59	79.7	5.735	79.4		1.717	79	1.82	78.5		1.717	80	1.614	79.7
42.95	80.1	27.405	79.8		8.608	79.6	5.744	79.4		1.721	78.2	1.822	78.5		1.721	79.7	1.615	79.7
43.036	80.2	27.453	79.8		8.625	79.7	5.752	79.4		1.724	78.4	1.823	78.5		1.724	79.8	1.617	79.7
43.121	80.1	27.475	79.8		8.642	79.6	5.753	79.4		1.728	78.6	1.824	78.5		1.728	80	1.618	79.7
43.207	80.2	27.501	79.8		8.659	79.7	5.763	79.4		1.731	78	1.827	78.5		1.731	79.7	1.619	79.7
43.292	80.1	27.549	79.8		8.676	79.7	5.773	79.4		1.734	78.8	1.827	78.5		1.734	79.8	1.621	79.7
43.378	80.1	27.561	79.8		8.693	79.7	5.783	79.4		1.738	78.4	1.829	78.5		1.738	79.9	1.622	79.7
43.463	80.1	27.597	79.8		8.71	79.6	5.786	79.4		1.741	78.4	1.83	78.5		1.741	79.9	1.624	79.7
43.549	80.2	27.644	79.8		8.727	79.6	5.792	79.4		1.745	78.5	1.831	78.5		1.745	79.7	1.625	79.7
43.634	80.2	27.646	79.8		8.744	79.7	5.802	79.4		1.748	78.2	1.834	78.5		1.748	79.8	1.627	79.7
43.72	80.2	27.692	79.8		8.761	79.6	5.812	79.4		1.752	78.8	1.834	78.5		1.752	80.1	1.628	79.7
43.805	80	27.732	79.8		8.779	79.7	5.82	79.4		1.755	78.4	1.836	78.5		1.755	79.7	1.629	79.7
43.891	80.1	27.74	79.8		8.796	79.7	5.821	79.4		1.758	78.3	1.837	78.5		1.758	79.8	1.632	79.7
43.976	80.1	27.788	79.8		8.813	79.7	5.831	79.4		1.762	78.4	1.839	78.5		1.762	79.9	1.632	79.7
44.062	80.1	27.817	79.8		8.83	79.7	5.841	79.4		1.765	78.4	1.841	78.5		1.765	79.8	1.634	79.7
44.147	80.1	27.836	79.8		8.847	79.7	5.85	79.4		1.769	78.7	1.841	78.5		1.769	79.9	1.635	79.7
44.233	80.2	27.884	79.8		8.864	79.7	5.854	79.4		1.772	78.3	1.843	78.5		1.772	79.7	1.637	79.7
44.318	80.1	27.903	79.8		8.881	79.7	5.86	79.4		1.775	78.6	1.844	78.5		1.775	80	1.638	79.7
44.404	80.1	27.931	79.8		8.898	79.7	5.87	79.4		1.779	78.8	1.846	78.5		1.779	79.8	1.639	79.7
44.489	80	27.979	79.8		8.915	79.6	5.872	79.4		1.782	77.8	1.847	78.5		1.782	79.7	1.641	79.7
44.574	80.2	27.988	79.8		8.932	79.7	5.879	79.4		1.786	78.9	1.848	78.5		1.786	80.1	1.642	79.7
44.66	80	28.027	79.8		8.95	79.6	5.889	79.4		1.789	78.7	1.851	78.5		1.789	79.8	1.644	79.7
44.745	80.1	28.074	79.8		8.967	79.6	5.889	79.4		1.793	78.1	1.851	78.5		1.793	79.9	1.645	79.7
44.831	80.1	28.075	79.8		8.984	79.6	5.899	79.4		1.796	78.7	1.853	78.6		1.796	80	1.646	79.8
44.916	80	28.123	79.8		9.001	79.7	5.908	79.4		1.799	78.3	1.854	78.6		1.799	79.8	1.649	79.8
45.002	80.2	28.159	79.8		9.018	79.7	5.918	79.4		1.803	78.7	1.856	78.6		1.803	80	1.649	79.8
45.087	80	28.171	79.8		9.035	79.8	5.928	79.4		1.806	78.3	1.858	78.6		1.806	79.7	1.651	79.8
45.173	80.1	28.219	79.9		9.052	79.6	5.938	79.4		1.81	78.6	1.858	78.6		1.81	79.9	1.652	79.8
45.258	80.1	28.245	79.9		9.069	79.7	5.947	79.4		1.813	78.8	1.86	78.6		1.813	79.8	1.654	79.8
45.344	80	28.266	79.9		9.086	79.7	5.957	79.4		1.817	78.1	1.861	78.6		1.817	79.7	1.656	79.8
45.429	80.1	28.314	79.9		9.103	79.6	5.967	79.5		1.82	78.8	1.863	78.6		1.82	80.1	1.656	79.8
45.515	80.2	28.33	79.9		9.121	79.7	5.974	79.5		1.823	78.7	1.865	78.6		1.823	79.7	1.659	79.8
45.6	79.9	28.362	79.9		9.138	79.6	5.976	79.5		1.827	78.1	1.865	78.6		1.827	79.8	1.659	79.8
45.686	80.1	28.41	79.9		9.155	79.6	5.986	79.5		1.83	78.8	1.868	78.6		1.83	79.7	1.661	79.8
45.771	80.3	28.416	79.9		9.172	79.6	5.996	79.5		1.834	78.4	1.868	78.6		1.834	79.9	1.662	79.8
45.857	80.1	28.458	79.9		9.189	79.7	6.005	79.5		1.837	78.6	1.87	78.6		1.837	79.9	1.664	79.8
45.942	80	28.501	79.9		9.206	79.6	6.008	79.5		1.841	78.5	1.871	78.6		1.841	79.8	1.666	79.8
46.028	79.9	28.506	79.9		9.223	79.6	6.015	79.5		1.844	78.1	1.872	78.6		1.844	79.9	1.666	79.8
46.113	80.2	28.553	79.9		9.24	79.7	6.025	79.5		1.847	79	1.875	78.6		1.847	79.9	1.669	79.8
46.199	80.2	28.587	79.9		9.257	79.6	6.034	79.5		1.851	78.3	1.875	78.6		1.851	79.7	1.669	79.8
46.284	80.1	28.601	79.9		9.274	79.6	6.044	79.5		1.854	78.7	1.877	78.6		1.854	79.9	1.671	79.8
46.37	80.1	28.649	79.9		9.292	79.5	6.054	79.5		1.858	78.7	1.878	78.6		1.858	79.9	1.673	79.8
46.455	80	28.672	79.9		9.309	79.7	6.063	79.5		1.861	78.6	1.88	78.6		1.861	79.9	1.674	79.8
46.541	80	28.697	79.9		9.326	79.6	6.073	79.5		1.865	78.6	1.882	78.6		1.865	79.9	1.676	79.8
46.626	80.1	28.745	79.9		9.343	79.8	6.083	79.5		1.868	78.3	1.882	78.6		1.868	79.9	1.676	79.8
46.712	80.1	28.758	79.9		9.36	79.7	6.093	79.5		1.871	78.9	1.885	78.6		1.871	79.7	1.678	79.8
46.797	80	28.793	79.9		9.377	79.8	6.102	79.5		1.875	78.4	1.885	78.6		1.875	79.9	1.68	79.8
46.883	80.2	28.84	79.9		9.394	79.6	6.112	79.5		1.878	78.2	1.887	78.6		1.878	79.9	1.681	79.8
46.968	80.1	28.843	79.9		9.411	79.7	6.122	79.5		1.882	79	1.889	78.6		1.882	80	1.683	79.8
47.054	80	28.888	79.9		9.428	79.7	6.131	79.5		1.885	78.5	1.889	78.6		1.885	79.8	1.683	79.8
47.139	80	28.929	79.9		9.445	79.7	6.141	79.5		1.889	78.5	1.892	78.6		1.889	79.9	1.686	79.8
47.225	80	28.936	79.9		9.463	79.7	6.151	79.5		1.892	78.7	1.892	78.6		1.892	79.9	1.686	79.8
47.31	80.1	28.984	79.9		9.48	79.7	6.16	79.5		1.895	78.6	1.894	78.6		1.895	79.9	1.688	79.8
47.396	80.1	29.014	79.9		9.497	79.8	6.17	79.5		1.899	78.8	1.895	78.6		1.899	79.8	1.69	79.8
47.481	80.1	29.032	79.9		9.514	79.6	6.18	79.5		1.902	78.3	1.897	78.6		1.902	79.9	1.691	79.8
47.567	79.9	29.08	79.9		9.531	79.8	6.189	79.5		1.906	78.9	1.899	78.6		1.906	79.8	1.693	79.8
47.652	80	29.1	79.9		9.548	79.7	6.199	79.5		1.909	78.6	1.899	78.6		1.909	79.7	1.693	79.8
47.738	80.2	29.127	79.9		9.565	79.7	6.209	79.5		1.912	78.2	1.901	78.6		1.912	79.9	1.696	79.8
47.823	80.1	29.175	79.9		9.582	79.7	6.219	79.5		1.916	79	1.902	78.6		1.916	79.9	1.697	79.8
47.909	80.1	29.185	79.9		9.599	79.7	6.228	79.5		1.919	78.6	1.904	78.6		1.919	79.8	1.698	79.8
47.994	80	29.223	79.9		9.616	79.6	6.238	79.5		1.923	78.4	1.906	78.6		1.923	79.8	1.7	79.8
48.08	80	29.271	79.9		9.634	79.7	6.248	79.5		1.926	78.7	1.906	78.6		1.926	79.8	1.701	79.8
48.165	79.8	29.271	79.9		9.651	79.7	6.257	79.5		1.93	78.8	1.909	78.6		1.93	79.9	1.703	79.8
48.251	80.1	29.319	79.9		9.668	79.6	6.267	79.5		1.933	78.5	1.909	78.6		1.933	79.7	1.704	79.8
48.336	80.1	29.356	79.9		9.685	79.7	6.277	79.5		1.936	78.5	1.911	78.6		1.936	79.8	1.706	79.8
48.422	80.1	29.367	79.9		9.702	79.6	6.286	79.5		1.94	78.6	1.912	78.6		1.94	79.9	1.707	79.8
48.507	80	29.414	79.9		9.719	79.7	6.296	79.5		1.943	78.9	1.913	78.6		1.943	79.8	1.708	79.8
48.593	80.2	29.442	79.9		9.736	79.6	6.306	79.5		1.947	78.6	1.916	78.6		1.947	79.8	1.71	79.8
48.678	80	29.462	79.9		9.753	79.7	6.315	79.5		1.95	78.8	1.916	78.6		1.95	80	1.71	79.8
48.764	80.1	29.51	79.9		9.77	79.7	6.325	79.5		1.954	78.5	1.918	78.6		1.954	79.9	1.713	79.8
48.849	80	29.527	79.9		9.787	79.7	6.335	79.5		1.957	78.6	1.919	78.6		1.957	79.8	1.714	79.8
48.935	80.1	29.558	79.9		9.805	79.6	6.344	79.5		1.96	78.9	1.921	78.6		1.96	79.8	1.715	79.8
49.02	80.1	29.606	79.9		9.822	79.6	6.35	79.5		1.964	78.4	1.923	78.6		1.964	80.1	1.717	79.8
49.106	80	29.613	79.9		9.839	79.7	6.354	79.5		1.967	78.9	1.923	78.6		1.967	79.7	1.718	79.8
49.191	80.1	29.654	79.9		9.856	79.6	6.364	79.5		1.971	78.5	1.926	78.6		1.971	79.9	1.72	79.8
49.277	80.2	29.698	79.9		9.873	79.7	6.374	79.5		1.974	78.3	1.926	78.6		1.974	80	1.721	79.8
49.362	80.1	29.702	79.9		9.89	79.6	6.383	79.5		1.978	79.2	1.928	78.6		1.978	79.8	1.723	79.8
49.448	80	29.749	79.9		9.907	79.7	6.393	79.5		1.981	78.3	1.93	78.6		1.981	79.9	1.724	79.8
49.533	80	29.784	79.9		9.924	79.7	6.403	79.5		1.984	78.5	1.93	78.6		1.984	79.9	1.725	79.8
49.619	80.1	29.797	79.9		9.941	79.7	6.412	79.5		1.988	78.9	1.933	78.6		1.988	79.9	1.728	79.8
49.704	80	29.845	79.9		9.958	79.7	6.422	79.5		1.991	78.6	1.933	78.6		1.991	79.8	1.728	79.8
49.79	80	29.869	79.9		9.976	79.6	6.432	79.5		1.995	78.5	1.935	78.6		1.995	79.7	1.73	79.8
49.875	80	29.893	79.9		9.993	79.6	6.441	79.5		1.998	78.6	1.936	78.6		1.998	79.9	1.731	79.8
49.961	80.2	29.941	79.9		10.01	79.5	6.451	79.5		2.002	78.9	1.938	78.6		2.002	80	1.733	79.8
50.046	80.1	29.955	79.9		10.027	79.7	6.461	79.5		2.005	78.4	1.94	78.6		2.005	79.6	1.734	79.8
50.132	79.8	29.989	79.9		10.044	79.6	6.47	79.5		2.008	78.4	1.94	78.6		2.008	80	1.735	79.8
50.217	80	30.036	79.9		10.061	79.6	6.48	79.5		2.012	79.1	1.942	78.6		2.012	79.9	1.738	79.8
50.303	80.2	30.04	79.9		10.078	79.6	6.49	79.5		2.015	78.4	1.943	78.6		2.015	79.8	1.738	79.8
50.388	80.1	30.084	79.9		10.095	79.7	6.499	79.5		2.019	78.6	1.945	78.6		2.019	79.9	1.74	79.8
50.474	80.2	30.126	79.9		10.112	79.6	6.509	79.6		2.022	78.8	1.947	78.6		2.022	79.8	1.741	79.8
50.559	80.3	30.132	79.9		10.129	79.7	6.519	79.6		2.026	78.6	1.947	78.6		2.026	79.8	1.743	79.8
50.645	80.1	30.18	79.9		10.147	79.7	6.529	79.6		2.029	78.8	1.95	78.6		2.029	79.6	1.745	79.8
50.73	80	30.211	79.9		10.164	79.7	6.538	79.6		2.032	78.3	1.95	78.6		2.032	80	1.745	79.8
50.816	80	30.228	79.9		10.181	79.6	6.548	79.6		2.036	78.7	1.952	78.6		2.036	79.8	1.747	79.8
50.901	80.3	30.276	79.9		10.198	79.6	6.558	79.6		2.039	78.8	1.954	78.6		2.039	79.6	1.748	79.8
50.987	80	30.297	79.9		10.215	79.7	6.567	79.6		2.043	78.3	1.955	78.6		2.043	79.9	1.75	79.8
51.072	80	30.323	79.9		10.232	79.6	6.577	79.6		2.046	78.8	1.957	78.6		2.046	79.7	1.752	79.8
51.158	80.1	30.371	79.9		10.249	79.7	6.587	79.6		2.049	78.7	1.957	78.6		2.049	79.9	1.752	79.8
51.243	80.2	30.382	79.9		10.266	79.6	6.596	79.6		2.053	78.6	1.959	78.6		2.053	79.8	1.755	79.8
51.329	80	30.419	79.9		10.283	79.6	6.606	79.6		2.056	78.5	1.96	78.6		2.056	79.8	1.755	79.8
51.414	80	30.467	79.9		10.3	79.5	6.616	79.6		2.06	78.9	1.962	78.6		2.06	79.9	1.757	79.8
51.5	80.1	30.468	79.9		10.318	79.7	6.625	79.6		2.063	78.7	1.964	78.6		2.063	79.8	1.758	79.8
51.585	80.3	30.515	79.9		10.335	79.6	6.635	79.6		2.067	78.2	1.964	78.6		2.067	79.9	1.76	79.8
51.671	80.1	30.553	79.9		10.352	79.6	6.645	79.6		2.07	79.2	1.967	78.6		2.07	80	1.762	79.8
51.756	79.9	30.563	79.9		10.369	79.6	6.654	79.6		2.073	78.6	1.967	78.6		2.073	79.7	1.762	79.8
51.842	80	30.61	79.9		10.386	79.6	6.664	79.6		2.077	78.2	1.969	78.6		2.077	79.9	1.765	79.8
51.927	80.2	30.639	79.9		10.403	79.6	6.674	79.6		2.08	79	1.971	78.6		2.08	79.9	1.765	79.8
52.013	80.1	30.658	79.9		10.42	79.5	6.684	79.6		2.084	78.6	1.971	78.6		2.084	79.9	1.767	79.8
52.098	80	30.706	79.9		10.437	79.7	6.693	79.6		2.087	78.7	1.974	78.6		2.087	79.8	1.769	79.8
52.184	80.2	30.724	79.9		10.454	79.6	6.703	79.6		2.091	78.7	1.974	78.6		2.091	79.9	1.77	79.8
52.269	80.2	30.754	79.9		10.471	79.7	6.713	79.6		2.094	78.6	1.976	78.6		2.094	80	1.772	79.8
52.355	80.1	30.802	79.9		10.489	79.7	6.722	79.6		2.097	78.8	1.978	78.6		2.097	79.7	1.772	79.8
52.44	80.1	30.81	79.9		10.506	79.7	6.732	79.6		2.101	78.4	1.979	78.6		2.101	79.9	1.775	79.8
52.526	80.1	30.85	79.9		10.523	79.6	6.742	79.6		2.104	79.1	1.981	78.6		2.104	80.2	1.775	79.8
52.611	80	30.895	79.9		10.54	79.6	6.751	79.6		2.108	78.6	1.981	78.6		2.108	79.8	1.777	79.8
52.697	80.2	30.898	79.9		10.557	79.7	6.761	79.6		2.111	78.6	1.983	78.6		2.111	79.9	1.779	79.8
52.782	80.1	30.945	79.9		10.574	79.6	6.771	79.6		2.115	78.8	1.984	78.6		2.115	79.9	1.78	79.8
52.868	80.1	30.981	79.9		10.591	79.7	6.78	79.6		2.118	78.6	1.986	78.6		2.118	79.9	1.782	79.8
52.953	79.9	30.993	79.9		10.608	79.6	6.79	79.6		2.121	78.9	1.988	78.6		2.121	79.9	1.782	79.8
53.039	80	31.041	79.9		10.625	79.7	6.8	79.6		2.125	78.5	1.988	78.6		2.125	79.7	1.784	79.8
53.124	80	31.066	79.9		10.642	79.6	6.809	79.6		2.128	78.9	1.991	78.6		2.128	80	1.786	79.8
53.209	80.1	31.089	79.9		10.66	79.7	6.819	79.6		2.132	78.6	1.991	78.6		2.132	79.8	1.787	79.8
53.295	80.1	31.137	79.9		10.677	79.6	6.829	79.6		2.135	78.4	1.993	78.6		2.135	79.9	1.789	79.8
53.38	80.1	31.152	79.9		10.694	79.6	6.839	79.6		2.139	79.1	1.995	78.6		2.139	80	1.789	79.8
53.466	80.1	31.185	79.9		10.711	79.6	6.848	79.6		2.142	78.7	1.996	78.6		2.142	79.6	1.792	79.8
53.551	80.1	31.232	79.9		10.728	79.6	6.858	79.6		2.145	78.6	1.998	78.6		2.145	80.1	1.793	79.8
53.637	80.1	31.237	79.9		10.745	79.7	6.868	79.6		2.149	78.7	1.998	78.6		2.149	79.8	1.794	79.8
53.722	80.2	31.28	79.9		10.762	79.5	6.877	79.6		2.152	78.6	2	78.6		2.152	79.9	1.796	79.8
53.808	80.2	31.323	79.9		10.779	79.6	6.887	79.6		2.156	78.9	2.002	78.6		2.156	79.9	1.797	79.8
53.893	80.1	31.328	79.9		10.796	79.5	6.897	79.6		2.159	78.5	2.003	78.6		2.159	79.7	1.799	79.8
53.979	80	31.376	79.9		10.813	79.6	6.906	79.6		2.163	78.3	2.005	78.6		2.163	80	1.799	79.8
54.064	80.2	31.408	79.9		10.831	79.5	6.916	79.6		2.166	78.8	2.005	78.6		2.166	79.7	1.802	79.8
54.15	80	31.424	79.9		10.848	79.7	6.926	79.6		2.169	78.7	2.008	78.6		2.169	79.7	1.803	79.8
54.235	80.1	31.472	79.9		10.865	79.6	6.935	79.6		2.173	78.5	2.008	78.6		2.173	79.9	1.804	79.8
54.321	80.2	31.494	79.9		10.882	79.6	6.945	79.6		2.176	78.9	2.01	78.6		2.176	79.9	1.806	79.8
54.406	80.1	31.519	79.9		10.899	79.6	6.955	79.6		2.18	78.6	2.012	78.6		2.18	79.8	1.807	79.8
54.492	80	31.567	79.9		10.916	79.6	6.965	79.6		2.183	78.3	2.012	78.6		2.183	79.8	1.809	79.8
54.577	80	31.579	79.9		10.933	79.7	6.974	79.6		2.186	78.9	2.015	78.6		2.186	79.9	1.81	79.8
54.663	80.1	31.615	79.9		10.95	79.6	6.984	79.6		2.19	78.9	2.015	78.6		2.19	79.8	1.812	79.8
54.748	80.1	31.663	79.9		10.967	79.6	6.994	79.6		2.193	78.4	2.017	78.6		2.193	79.7	1.813	79.8
54.834	80.1	31.665	79.9		10.984	79.5	7.003	79.6		2.197	78.6	2.019	78.6		2.197	80	1.814	79.8
54.919	80	31.711	79.9		11.002	79.7	7.013	79.6		2.2	79	2.02	78.6		2.2	79.9	1.816	79.8
55.005	80.1	31.75	79.9		11.019	79.5	7.023	79.6		2.204	78.3	2.022	78.6		2.204	79.5	1.817	79.8
55.09	80.1	31.759	79.9		11.036	79.6	7.032	79.6		2.207	78.7	2.022	78.6		2.207	80	1.819	79.8
55.176	80.1	31.806	79.9		11.053	79.7	7.042	79.6		2.21	78.8	2.025	78.6		2.21	79.8	1.82	79.8
55.261	80.1	31.836	79.9		11.07	79.6	7.052	79.6		2.214	78.6	2.026	78.6		2.214	79.7	1.821	79.8
55.347	80.2	31.854	79.9		11.087	79.6	7.061	79.6		2.217	78.7	2.027	78.6		2.217	79.8	1.823	79.8
55.432	80.1	31.902	79.9		11.104	79.6	7.071	79.6		2.221	78.5	2.029	78.6		2.221	79.8	1.824	79.8
55.518	80.1	31.921	79.9		11.121	79.7	7.081	79.6		2.224	78.8	2.029	78.6		2.224	79.9	1.826	79.8
55.603	80.2	31.95	79.9		11.138	79.5	7.09	79.6		2.228	78.6	2.032	78.6		2.228	79.7	1.827	79.8
55.689	80.2	31.998	79.9		11.155	79.6	7.1	79.6		2.231	78.5	2.032	78.6		2.231	80	1.829	79.8
55.774	80.2	32.007	79.9		11.173	79.6	7.11	79.6		2.234	79.1	2.034	78.6		2.234	79.9	1.83	79.8
55.86	80.1	32.046	79.9		11.19	79.6	7.12	79.6		2.238	78.4	2.036	78.6		2.238	79.7	1.831	79.8
55.945	80.1	32.092	79.9		11.207	79.6	7.129	79.6		2.241	78.6	2.037	78.6		2.241	80	1.834	79.8
56.031	80.1	32.094	79.9		11.224	79.6	7.139	79.6		2.245	78.8	2.039	78.6		2.245	79.8	1.834	79.8
56.116	80	32.141	79.9		11.241	79.4	7.149	79.6		2.248	78.7	2.039	78.6		2.248	79.9	1.836	79.8
56.202	80	32.178	79.9		11.258	79.6	7.158	79.6		2.252	79	2.041	78.6		2.252	79.7	1.837	79.8
56.287	79.9	32.189	79.9		11.275	79.5	7.168	79.6		2.255	78.4	2.043	78.6		2.255	79.8	1.839	79.8
56.373	80.1	32.237	79.9		11.292	79.5	7.178	79.6		2.258	78.9	2.044	78.6		2.258	79.9	1.841	79.8
56.458	80.1	32.263	79.9		11.309	79.7	7.187	79.6		2.262	78.7	2.046	78.6		2.262	79.8	1.841	79.8
56.544	80.2	32.285	79.9		11.326	79.5	7.197	79.6		2.265	78.7	2.046	78.6		2.265	79.8	1.844	79.8
56.629	80.1	32.333	79.9		11.344	79.6	7.207	79.6		2.269	78.7	2.049	78.6		2.269	80	1.844	79.8
56.715	80.2	32.349	79.9		11.361	79.5	7.216	79.6		2.272	78.4	2.049	78.6		2.272	79.6	1.846	79.8
56.8	80.3	32.381	79.9		11.378	79.6	7.226	79.6		2.276	78.9	2.051	78.6		2.276	79.9	1.847	79.8
56.886	80	32.428	79.9		11.395	79.6	7.236	79.6		2.279	78.4	2.053	78.6		2.279	79.9	1.851	79.8
56.971	80	32.434	79.9		11.412	79.6	7.245	79.6		2.282	78.7	2.053	78.6		2.282	79.8	1.854	79.8
57.057	80.3	32.476	79.9		11.429	79.6	7.255	79.6		2.286	78.9	2.056	78.6		2.286	79.8	1.858	79.8
57.142	80.1	32.52	79.9		11.446	79.6	7.265	79.6		2.289	78.3	2.056	78.6		2.289	79.7	1.861	79.8
57.228	80	32.524	79.9		11.463	79.6	7.275	79.6		2.293	78.8	2.058	78.6		2.293	80	1.865	79.8
57.313	80	32.572	79.9		11.48	79.6	7.284	79.6		2.296	79.1	2.06	78.6		2.296	79.7	1.868	79.8
57.399	80	32.605	79.9		11.497	79.6	7.294	79.6		2.3	78.4	2.061	78.6		2.3	79.6	1.871	79.8
57.484	80.2	32.62	79.9		11.515	79.5	7.304	79.6		2.303	78.6	2.063	78.6		2.303	80	1.875	79.8
57.57	80.1	32.668	79.9		11.532	79.6	7.313	79.6		2.306	78.8	2.063	78.6		2.306	79.6	1.878	79.8
57.655	80.1	32.691	79.9		11.549	79.5	7.323	79.6		2.31	78.6	2.066	78.6		2.31	79.7	1.882	79.8
57.741	80.1	32.715	79.9		11.566	79.6	7.333	79.6		2.313	78.5	2.067	78.6		2.313	79.8	1.885	79.8
57.826	80.1	32.763	79.9		11.583	79.5	7.342	79.6		2.317	78.9	2.068	78.6		2.317	79.7	1.889	79.8
57.912	80.1	32.776	79.9		11.6	79.6	7.352	79.6		2.32	78.7	2.07	78.6		2.32	79.9	1.892	79.8
57.997	80.3	32.811	79.9		11.617	79.6	7.362	79.6		2.323	78.2	2.07	78.6		2.323	79.5	1.895	79.8
58.083	80.1	32.859	79.9		11.634	79.6	7.371	79.6		2.327	78.8	2.073	78.6		2.327	79.9	1.899	79.8
58.168	80.1	32.862	79.9		11.651	79.6	7.381	79.6		2.33	78.9	2.073	78.6		2.33	79.7	1.902	79.8
58.254	80.1	32.907	79.9		11.668	79.5	7.391	79.6		2.334	78.4	2.075	78.6		2.334	79.7	1.906	79.8
58.339	80.1	32.947	79.9		11.686	79.6	7.4	79.6		2.337	79	2.077	78.6		2.337	80	1.909	79.8
58.425	80.2	32.955	79.9		11.703	79.5	7.41	79.6		2.341	78.7	2.078	78.6		2.341	79.6	1.912	79.8
58.51	80.1	33.002	79.9		11.72	79.6	7.42	79.6		2.344	78.7	2.08	78.6		2.344	79.9	1.916	79.8
58.596	80	33.033	79.9		11.737	79.5	7.43	79.6		2.347	78.8	2.08	78.6		2.347	79.5	1.919	79.8
58.681	80	33.05	79.9		11.754	79.6	7.439	79.6		2.351	78.4	2.082	78.6		2.351	79.8	1.923	79.8
58.767	80.1	33.098	79.9		11.771	79.5	7.449	79.6		2.354	79.2	2.084	78.6		2.354	79.9	1.926	79.8
58.852	80.1	33.118	79.9		11.788	79.5	7.459	79.6		2.358	78.4	2.085	78.6		2.358	79.5	1.93	79.8
58.938	80.2	33.146	79.9		11.805	79.5	7.468	79.6		2.361	78.5	2.087	78.6		2.361	80	1.933	79.8
59.023	80.1	33.194	79.9		11.822	79.5	7.478	79.6		2.365	79.2	2.087	78.6		2.365	79.8	1.936	79.8
59.109	80	33.204	79.9		11.839	79.5	7.488	79.6		2.368	78.4	2.09	78.6		2.368	79.7	1.94	79.8
59.194	80.1	33.242	79.9		11.857	79.5	7.497	79.6		2.371	78.8	2.091	78.6		2.371	79.9	1.943	79.8
59.28	80	33.289	79.9		11.874	79.5	7.507	79.6		2.375	78.6	2.092	78.6		2.375	79.7	1.947	79.8
59.365	80.2	33.29	79.9		11.891	79.5	7.517	79.6		2.378	78.7	2.094	78.6		2.378	79.9	1.95	79.8
59.451	80.2	33.337	79.9		11.908	79.6	7.526	79.6		2.382	78.7	2.095	78.6		2.382	79.8	1.954	79.8
59.536	80.2	33.375	79.9		11.925	79.5	7.536	79.6		2.385	78.5	2.097	78.6		2.385	79.9	1.957	79.8
59.622	80.1	33.385	79.9		11.942	79.6	7.546	79.6		2.389	79.2	2.097	78.6		2.389	80	1.96	79.8
59.707	80	33.433	79.9		11.959	79.5	7.555	79.6		2.392	78.4	2.099	78.6		2.392	79.6	1.964	79.8
59.793	80.1	33.46	79.9		11.976	79.6	7.565	79.6		2.395	78.9	2.101	78.6		2.395	79.9	1.967	79.8
		33.481	79.9				7.575	79.6		2.399	78.7	2.102	78.6		2.399	79.9	1.971	79.8
		33.529	79.9				7.585	79.6		2.402	78.4	2.104	78.6		2.402	79.6	1.974	79.8
		33.546	79.9				7.594	79.6		2.406	79.1	2.104	78.6		2.406	79.8	1.978	79.8
		33.577	79.9				7.604	79.6		2.409	78.5	2.107	78.6		2.409	79.8	1.981	79.8
		33.624	79.9				7.614	79.6		2.413	78.5	2.108	78.6		2.413	79.8	1.984	79.8
		33.631	79.9				7.623	79.6		2.416	79	2.109	78.6		2.416	79.8	1.988	79.8
		33.672	79.9				7.633	79.6		2.419	78.1	2.111	78.6		2.419	79.8	1.991	79.8
		33.717	79.9				7.643	79.6		2.423	79.2	2.111	78.6		2.423	79.8	1.995	79.8
		33.72	79.9				7.652	79.6		2.426	78.9	2.114	78.6		2.426	79.7	1.998	79.8
		33.768	79.9				7.662	79.6		2.43	78.2	2.115	78.6		2.43	79.8	2.002	79.8
		33.802	79.9				7.672	79.6		2.433	78.8	2.116	78.6		2.433	79.9	2.005	79.8
		33.816	79.9				7.681	79.6		2.437	78.7	2.118	78.6		2.437	79.6	2.008	79.8
		33.864	79.9				7.691	79.6		2.44	78.7	2.119	78.6		2.44	79.9	2.012	79.8
		33.888	79.9				7.701	79.6		2.443	78.5	2.121	78.6		2.443	79.6	2.015	79.8
		33.911	79.9				7.71	79.6		2.447	79.1	2.121	78.6		2.447	79.7	2.019	79.8
		33.959	79.9				7.72	79.6		2.45	78.4	2.123	78.6		2.45	79.8	2.022	79.8
		33.973	79.9				7.73	79.6		2.454	78.4	2.125	78.6		2.454	79.6	2.026	79.8
		34.007	79.9				7.74	79.6		2.457	79.4	2.126	78.6		2.457	79.9	2.029	79.8
		34.055	79.9				7.749	79.6		2.46	78.6	2.128	78.6		2.46	79.7	2.032	79.8
		34.059	79.9				7.759	79.6		2.464	78.5	2.128	78.6		2.464	79.7	2.036	79.8
		34.103	79.9				7.769	79.6		2.467	79	2.131	78.6		2.467	79.8	2.039	79.8
		34.151	79.9				7.778	79.6		2.471	78.5	2.132	78.6		2.471	79.8	2.043	79.8
		34.198	79.9				7.788	79.6		2.474	78.9	2.133	78.6		2.474	79.7	2.046	79.8
		34.23	79.9				7.798	79.6		2.478	78.9	2.135	78.6		2.478	79.6	2.049	79.8
		34.246	79.9				7.807	79.6		2.481	78.4	2.136	78.6		2.481	79.8	2.053	79.8
		34.294	79.9				7.817	79.6		2.484	78.9	2.138	78.6		2.484	79.6	2.056	79.8
		34.315	79.9				7.827	79.6		2.488	78.5	2.139	78.6		2.488	79.6	2.06	79.8
		34.342	79.9				7.836	79.6		2.491	78.8	2.14	78.6		2.491	79.9	2.063	79.8
		34.39	79.9				7.846	79.6		2.495	78.7	2.142	78.6		2.495	79.7	2.067	79.8
		34.401	79.9				7.856	79.6		2.498	78.4	2.143	78.6		2.498	79.7	2.07	79.8
		34.438	79.9				7.866	79.6		2.502	78.7	2.145	78.6		2.502	80	2.073	79.8
		34.485	79.9				7.875	79.6		2.505	78.7	2.145	78.6		2.505	79.6	2.077	79.8
		34.486	79.9				7.885	79.6		2.508	79	2.148	78.6		2.508	79.8	2.08	79.8
		34.533	79.9				7.895	79.6		2.512	78.4	2.149	78.6		2.512	79.8	2.084	79.8
		34.572	79.9				7.904	79.6		2.515	78.7	2.15	78.6		2.515	79.8	2.087	79.8
		34.581	79.9				7.914	79.6		2.519	79	2.152	78.6		2.519	79.9	2.091	79.8
		34.629	79.9				7.924	79.6		2.522	78.3	2.152	78.6		2.522	79.7	2.094	79.8
		34.657	79.9				7.933	79.6		2.526	78.7	2.155	78.6		2.526	79.9	2.097	79.8
		34.677	79.9				7.943	79.6		2.529	78.9	2.156	78.6		2.529	79.7	2.101	79.8
		34.725	79.9				7.953	79.6		2.532	78.3	2.157	78.6		2.532	79.9	2.104	79.8
		34.743	79.9				7.962	79.6		2.536	78.6	2.159	78.6		2.536	79.7	2.108	79.8
		34.773	79.9				7.972	79.6		2.539	78.6	2.16	78.6		2.539	79.9	2.111	79.8
		34.82	79.9				7.982	79.6		2.543	78.9	2.162	78.6		2.543	79.7	2.115	79.8
		34.828	79.9				7.991	79.6		2.546	78.7	2.163	78.6		2.546	79.6	2.118	79.8
		34.868	79.9				8.001	79.6		2.55	78.1	2.164	78.6		2.55	80	2.121	79.8
		34.914	79.9				8.011	79.6		2.553	79.2	2.166	78.6		2.553	79.8	2.125	79.8
		34.916	79.9				8.021	79.6		2.556	78.5	2.167	78.6		2.556	79.7	2.128	79.8
		34.964	79.9				8.03	79.6		2.56	78.6	2.169	78.6		2.56	79.8	2.132	79.8
		34.999	79.9				8.04	79.6		2.563	78.9	2.169	78.6		2.563	79.8	2.135	79.8
		35.012	79.9				8.05	79.6		2.567	78.5	2.172	78.6		2.567	79.8	2.139	79.8
		35.06	79.9				8.059	79.6		2.57	78.7	2.173	78.6		2.57	79.6	2.142	79.8
		35.085	79.9				8.069	79.6		2.574	78.4	2.174	78.6		2.574	79.8	2.145	79.8
		35.107	79.9				8.079	79.6		2.577	78.9	2.176	78.6		2.577	79.7	2.149	79.8
		35.155	79.9				8.088	79.6		2.58	78.4	2.177	78.6		2.58	79.6	2.152	79.8
		35.17	79.9				8.098	79.6		2.584	78.5	2.179	78.6		2.584	79.8	2.156	79.8
		35.203	79.9				8.108	79.6		2.587	79	2.18	78.6		2.587	79.7	2.159	79.8
		35.251	79.9				8.117	79.6		2.591	78.2	2.181	78.6		2.591	79.7	2.163	79.8
		35.256	79.9				8.127	79.6		2.594	78.7	2.183	78.6		2.594	79.8	2.166	79.8
		35.299	79.9				8.137	79.6		2.597	78.7	2.184	78.6		2.597	79.8	2.169	79.8
		35.341	79.9				8.146	79.6		2.601	78.4	2.186	78.6		2.601	79.8	2.173	79.8
		35.347	79.9				8.156	79.6		2.604	78.9	2.186	78.6		2.604	79.6	2.176	79.8
		35.394	79.9				8.166	79.6		2.608	78.2	2.189	78.6		2.608	80	2.18	79.8
		35.427	79.9				8.176	79.6		2.611	78.6	2.19	78.6		2.611	79.8	2.183	79.8
		35.442	79.9				8.185	79.6		2.615	79	2.191	78.6		2.615	79.7	2.186	79.8
		35.49	79.9				8.195	79.6		2.618	78.2	2.193	78.7		2.618	79.7	2.19	79.8
		35.512	79.9				8.205	79.6		2.621	78.6	2.193	78.7		2.621	79.8	2.193	79.8
		35.538	79.9				8.214	79.6		2.625	78.6	2.197	78.7		2.625	79.7	2.197	79.8
		35.586	79.9				8.224	79.6		2.628	78.6	2.2	78.7		2.628	79.7	2.2	79.8
		35.598	79.9				8.234	79.6		2.632	78.5	2.204	78.7		2.632	79.7	2.204	79.8
		35.634	79.9				8.243	79.6		2.635	78.7	2.207	78.7		2.635	79.8	2.207	79.8
		35.681	79.9				8.253	79.6		2.639	78.8	2.21	78.7		2.639	79.7	2.21	79.8
		35.683	79.9				8.263	79.6		2.642	78.1	2.214	78.7		2.642	79.6	2.214	79.8
		35.729	79.9				8.272	79.6		2.645	78.9	2.217	78.7		2.645	79.8	2.217	79.8
		35.769	79.9				8.282	79.6		2.649	78.8	2.221	78.7		2.649	79.7	2.221	79.8
		35.777	79.9				8.292	79.6		2.652	78.3	2.224	78.7		2.652	79.6	2.224	79.8
		35.825	79.9				8.301	79.6		2.656	78.8	2.228	78.7		2.656	79.8	2.228	79.8
		35.854	79.9				8.311	79.6		2.659	78.8	2.231	78.7		2.659	79.7	2.231	79.8
		35.873	79.9				8.321	79.6		2.663	78.4	2.234	78.7		2.663	79.7	2.234	79.8
		35.921	79.9				8.331	79.6		2.666	79	2.238	78.7		2.666	79.6	2.238	79.8
		35.94	79.9				8.34	79.6		2.669	78.8	2.241	78.7		2.669	80	2.241	79.8
		35.969	79.9				8.35	79.6		2.673	78.8	2.245	78.7		2.673	79.7	2.245	79.8
		36.016	79.9				8.36	79.6		2.676	78.2	2.248	78.7		2.676	79.5	2.248	79.8
		36.025	79.9				8.369	79.6		2.68	79	2.252	78.7		2.68	80	2.252	79.8
		36.064	79.9				8.379	79.6		2.683	78.8	2.255	78.7		2.683	79.5	2.255	79.8
		36.11	79.9				8.389	79.6		2.687	78.6	2.258	78.7		2.687	79.7	2.258	79.8
		36.112	79.9				8.398	79.6		2.69	79	2.262	78.7		2.69	79.9	2.262	79.8
		36.16	79.9				8.408	79.6		2.693	78.7	2.265	78.7		2.693	79.6	2.265	79.8
		36.196	79.9				8.418	79.6		2.697	78.9	2.269	78.7		2.697	79.9	2.269	79.8
		36.208	79.9				8.427	79.6		2.7	78.7	2.272	78.7		2.7	79.7	2.272	79.8
		36.256	79.9				8.437	79.6		2.704	78.6	2.276	78.7		2.704	79.8	2.276	79.8
		36.281	79.9				8.447	79.6		2.707	78.8	2.279	78.7		2.707	79.7	2.279	79.8
		36.303	79.9				8.456	79.6		2.711	78.9	2.282	78.7		2.711	79.7	2.282	79.8
		36.351	79.9				8.466	79.6		2.714	78.6	2.286	78.7		2.714	80	2.286	79.8
		36.367	79.9				8.476	79.6		2.717	78.8	2.289	78.7		2.717	79.6	2.289	79.8
		36.399	79.9				8.486	79.6		2.721	79	2.293	78.7		2.721	79.8	2.293	79.8
		36.447	79.9				8.495	79.6		2.724	78.5	2.296	78.7		2.724	79.7	2.296	79.8
		36.452	79.9				8.505	79.6		2.728	78.6	2.3	78.7		2.728	79.7	2.3	79.8
		36.495	79.9				8.515	79.6		2.731	78.9	2.303	78.7		2.731	79.8	2.303	79.8
		36.538	79.9				8.524	79.6		2.734	78.6	2.306	78.7		2.734	79.5	2.306	79.8
		36.543	79.9				8.534	79.6		2.738	78.6	2.31	78.7		2.738	80	2.31	79.8
		36.59	79.9				8.544	79.6		2.741	79.1	2.313	78.7		2.741	79.8	2.313	79.8
		36.623	79.9				8.553	79.6		2.745	78.5	2.317	78.7		2.745	79.4	2.317	79.8
		36.638	79.9				8.563	79.6		2.748	78.5	2.32	78.7		2.748	79.9	2.32	79.8
		36.686	79.9				8.573	79.6		2.752	79.1	2.323	78.7		2.752	79.8	2.323	79.8
		36.709	79.9				8.582	79.6		2.755	78.7	2.327	78.7		2.755	79.6	2.327	79.8
		36.734	79.9				8.592	79.6		2.758	78.7	2.33	78.7		2.758	79.8	2.33	79.8
		36.782	79.9				8.602	79.6		2.762	78.7	2.334	78.7		2.762	79.8	2.334	79.8
		36.83	79.9				8.612	79.6		2.765	78.6	2.337	78.7		2.765	79.8	2.337	79.8
		36.877	79.9				8.621	79.6		2.769	78.7	2.341	78.7		2.769	79.5	2.341	79.8
		36.88	79.9				8.631	79.6		2.772	78.4	2.344	78.7		2.772	79.8	2.344	79.8
		36.925	79.9				8.641	79.6		2.776	79	2.347	78.7		2.776	79.7	2.347	79.8
		36.965	79.9				8.65	79.6		2.779	78.6	2.351	78.7		2.779	79.6	2.351	79.8
		36.973	79.9				8.66	79.6		2.782	78.3	2.354	78.7		2.782	79.8	2.354	79.8
		37.021	79.9				8.67	79.6		2.786	78.6	2.358	78.7		2.786	79.7	2.358	79.8
		37.069	79.9				8.679	79.6		2.789	78.8	2.361	78.7		2.789	79.8	2.361	79.8
		37.117	79.9				8.689	79.6		2.793	78.7	2.365	78.7		2.793	79.8	2.365	79.8
		37.165	79.9				8.699	79.6		2.796	78.3	2.368	78.7		2.796	79.7	2.368	79.8
		37.212	79.9				8.708	79.6		2.8	79	2.371	78.7		2.8	80	2.371	79.8
		37.222	79.9				8.718	79.6		2.803	78.5	2.375	78.7		2.803	79.6	2.375	79.8
		37.26	79.9				8.728	79.6		2.806	78.4	2.378	78.7		2.806	79.7	2.378	79.8
		37.307	79.9				8.737	79.6		2.81	78.9	2.382	78.7		2.81	79.9	2.382	79.8
		37.308	79.9				8.747	79.6		2.813	78.6	2.385	78.7		2.813	79.4	2.385	79.8
		37.356	79.9				8.757	79.6		2.817	78.6	2.389	78.7		2.817	79.9	2.389	79.8
		37.393	79.9				8.767	79.6		2.82	78.7	2.392	78.7		2.82	79.9	2.392	79.8
		37.404	79.9				8.776	79.6		2.824	78.6	2.395	78.7		2.824	79.5	2.395	79.8
		37.452	79.9				8.786	79.6		2.827	78.7	2.399	78.7		2.827	79.7	2.399	79.8
		37.478	79.9				8.796	79.6		2.83	78.6	2.402	78.7		2.83	79.5	2.402	79.8
		37.499	79.9				8.805	79.6		2.834	78.6	2.406	78.7		2.834	79.9	2.406	79.8
		37.547	79.9				8.815	79.6		2.837	78.9	2.409	78.7		2.837	79.7	2.409	79.8
		37.564	79.9				8.825	79.6		2.841	78.6	2.413	78.7		2.841	79.6	2.413	79.8
		37.595	79.9				8.834	79.6		2.844	78.3	2.416	78.7		2.844	79.8	2.416	79.8
		37.643	79.9				8.844	79.6		2.848	78.7	2.419	78.7		2.848	79.6	2.419	79.8
		37.691	79.9				8.854	79.6		2.851	78.7	2.423	78.7		2.851	79.8	2.423	79.8
		37.735	79.9				8.863	79.6		2.854	78.4	2.426	78.7		2.854	79.6	2.426	79.8
		37.739	79.9				8.873	79.6		2.858	78.8	2.43	78.7		2.858	79.7	2.43	79.8
		37.786	79.9				8.883	79.6		2.861	78.9	2.433	78.7		2.861	79.9	2.433	79.8
		37.834	79.9				8.892	79.6		2.865	78.1	2.437	78.7		2.865	79.5	2.437	79.8
		37.906	79.9				8.902	79.6		2.868	78.8	2.44	78.7		2.868	80	2.44	79.8
		37.991	79.9				8.912	79.6		2.871	79.1	2.443	78.7		2.871	79.8	2.443	79.8
		38.077	79.9				8.922	79.6		2.875	78	2.447	78.7		2.875	79.5	2.447	79.8
		38.248	79.9				8.931	79.6		2.878	78.8	2.45	78.7		2.878	80	2.45	79.8
		38.333	79.9				8.941	79.6		2.882	78.9	2.454	78.7		2.882	79.6	2.454	79.8
		38.419	79.9				8.951	79.6		2.885	78.3	2.457	78.7		2.885	79.8	2.457	79.8
		38.59	79.9				8.96	79.6		2.889	78.6	2.46	78.7		2.889	79.7	2.46	79.8
		38.675	79.9				8.97	79.6		2.892	78.4	2.464	78.7		2.892	79.8	2.464	79.8
		38.761	79.9				8.98	79.6		2.895	78.8	2.467	78.7		2.895	79.7	2.467	79.8
		38.846	79.9				8.989	79.6		2.899	78.5	2.471	78.7		2.899	79.5	2.471	79.8
		38.932	79.9				8.999	79.6		2.902	78.6	2.474	78.7		2.902	79.9	2.474	79.8
		39.017	79.9				9.009	79.6		2.906	78.8	2.478	78.7		2.906	79.7	2.478	79.8
		39.103	79.9				9.018	79.6		2.909	78.3	2.481	78.7		2.909	79.4	2.481	79.8
		39.188	79.9				9.028	79.6		2.913	78.7	2.484	78.7		2.913	79.9	2.484	79.8
		39.274	79.9				9.038	79.6		2.916	78.4	2.488	78.7		2.916	79.5	2.488	79.8
		39.359	79.9				9.047	79.6		2.919	78.6	2.491	78.7		2.919	79.7	2.491	79.8
		39.53	79.9				9.057	79.6		2.923	78.8	2.495	78.7		2.923	79.6	2.495	79.8
		39.616	79.9				9.067	79.6		2.926	78	2.498	78.7		2.926	79.7	2.498	79.8
		39.701	79.9				9.077	79.6		2.93	79.1	2.502	78.7		2.93	79.8	2.502	79.8
		39.872	79.9				9.086	79.6		2.933	78.4	2.505	78.7		2.933	79.5	2.505	79.8
		39.958	79.9				9.096	79.6		2.937	78.3	2.508	78.7		2.937	79.7	2.508	79.8
		40.043	79.9				9.106	79.6		2.94	79.2	2.512	78.7		2.94	79.6	2.512	79.8
		40.129	79.9				9.115	79.6		2.943	78.2	2.515	78.7		2.943	79.7	2.515	79.8
		40.214	79.9				9.125	79.6		2.947	78.7	2.519	78.7		2.947	79.8	2.519	79.8
		40.385	79.9				9.135	79.6		2.95	78.7	2.522	78.7		2.95	79.6	2.522	79.8
		40.471	79.9				9.144	79.6		2.954	78.6	2.526	78.7		2.954	79.7	2.526	79.8
		40.556	79.9				9.154	79.6		2.957	78.6	2.529	78.7		2.957	79.8	2.529	79.8
		40.727	79.9				9.164	79.6		2.961	78.2	2.532	78.7		2.961	79.6	2.532	79.8
		40.898	79.9				9.173	79.6		2.964	79	2.536	78.7		2.964	79.8	2.536	79.8
		40.984	79.9				9.183	79.6		2.967	78.5	2.539	78.7		2.967	79.6	2.539	79.8
		41.069	79.9				9.193	79.6		2.971	78.5	2.543	78.7		2.971	79.4	2.543	79.8
		41.24	79.9				9.202	79.6		2.974	78.7	2.546	78.7		2.974	79.9	2.546	79.8
		41.326	79.9				9.212	79.6		2.978	78.5	2.55	78.7		2.978	79.5	2.55	79.8
		41.411	79.9				9.222	79.6		2.981	78.7	2.553	78.7		2.981	79.7	2.553	79.8
		41.582	79.9				9.232	79.6		2.985	78.5	2.556	78.7		2.985	79.6	2.556	79.8
		41.753	79.9				9.241	79.6		2.988	78.8	2.56	78.7		2.988	79.7	2.56	79.8
		41.839	79.9				9.251	79.6		2.991	79	2.563	78.7		2.991	79.6	2.563	79.8
		41.924	79.9				9.261	79.6		2.995	78	2.567	78.7		2.995	79.5	2.567	79.8
		42.01	79.9				9.27	79.6				2.57	78.7				2.57	79.8
		42.095	79.9				9.28	79.6				2.574	78.7				2.574	79.8
		42.181	79.9				9.29	79.6				2.577	78.7				2.577	79.8
		42.437	79.9				9.299	79.6				2.58	78.7				2.58	79.8
		42.608	79.9				9.309	79.6				2.584	78.7				2.584	79.8
		42.694	79.9				9.319	79.6				2.587	78.7				2.587	79.8
		42.865	79.9				9.328	79.6				2.591	78.7				2.591	79.8
		42.95	79.9				9.338	79.6				2.594	78.7				2.594	79.8
		43.121	79.9				9.348	79.6				2.597	78.7				2.597	79.8
		43.378	79.9				9.358	79.6				2.601	78.7				2.601	79.8
		43.463	79.9				9.367	79.6				2.604	78.7				2.604	79.8
		43.805	79.9				9.377	79.6				2.608	78.7				2.608	79.8
		43.891	79.9				9.387	79.6				2.611	78.7				2.611	79.8
		43.976	79.9				9.396	79.6				2.615	78.7				2.615	79.8
		44.147	79.9				9.406	79.6				2.618	78.7				2.618	79.8
		44.404	79.9				9.416	79.6				2.621	78.7				2.621	79.8
		44.489	79.9				9.425	79.6				2.625	78.7				2.625	79.8
		44.66	79.9				9.435	79.6				2.628	78.7				2.628	79.8
		44.916	79.9				9.445	79.6				2.632	78.7				2.632	79.8
		45.087	79.9				9.454	79.6				2.635	78.7				2.635	79.8
		45.173	79.9				9.464	79.6				2.639	78.7				2.639	79.8
		45.344	79.9				9.474	79.6				2.642	78.7				2.642	79.8
		45.429	79.9				9.483	79.6				2.645	78.7				2.645	79.8
		45.6	79.9				9.493	79.6				2.649	78.7				2.649	79.8
		45.686	79.9				9.503	79.6				2.652	78.7				2.652	79.8
		45.857	79.9				9.513	79.6				2.656	78.7				2.656	79.8
		45.942	79.9				9.522	79.6				2.659	78.7				2.659	79.8
		46.028	79.9				9.532	79.6				2.663	78.7				2.663	79.8
		46.37	79.9				9.542	79.6				2.666	78.7				2.666	79.8
		46.455	79.9				9.551	79.6				2.669	78.7				2.669	79.8
		46.541	79.9				9.561	79.6				2.673	78.7				2.673	79.8
		46.626	79.9				9.571	79.6				2.676	78.7				2.676	79.8
		46.712	79.9				9.58	79.6				2.68	78.7				2.68	79.8
		46.797	79.9				9.59	79.6				2.683	78.7				2.683	79.8
		46.968	79.9				9.6	79.6				2.687	78.7				2.687	79.8
		47.054	79.9				9.609	79.6				2.69	78.7				2.69	79.8
		47.139	79.9				9.619	79.6				2.693	78.7				2.693	79.8
		47.225	79.9				9.629	79.6				2.697	78.7				2.697	79.8
		47.567	79.9				9.638	79.6				2.7	78.7				2.7	79.8
		47.652	79.9				9.648	79.6				2.704	78.7				2.704	79.8
		47.823	79.9				9.658	79.6				2.707	78.7				2.707	79.8
		47.909	79.9				9.668	79.6				2.711	78.7				2.711	79.8
		47.994	79.9				9.677	79.6				2.714	78.7				2.714	79.8
		48.08	79.9				9.687	79.6				2.717	78.7				2.717	79.8
		48.165	79.9				9.697	79.6				2.721	78.7				2.721	79.8
		48.251	79.9				9.706	79.6				2.724	78.7				2.724	79.8
		48.336	79.9				9.716	79.6				2.728	78.7				2.728	79.8
		48.422	79.9				9.726	79.6				2.731	78.7				2.731	79.8
		48.507	79.9				9.735	79.6				2.734	78.7				2.734	79.8
		48.678	79.9				9.745	79.6				2.738	78.7				2.738	79.8
		48.764	79.9				9.755	79.6				2.741	78.7				2.741	79.8
		48.849	79.9				9.764	79.6				2.745	78.7				2.745	79.8
		48.935	79.9				9.774	79.6				2.748	78.7				2.748	79.8
		49.106	79.9				9.784	79.6				2.752	78.7				2.752	79.8
		49.191	79.9				9.793	79.6				2.755	78.7				2.755	79.8
		49.448	79.9				9.803	79.6				2.758	78.7				2.758	79.8
		49.533	79.9				9.813	79.6				2.762	78.7				2.762	79.8
		49.619	79.9				9.823	79.6				2.765	78.7				2.765	79.8
		49.704	79.9				9.832	79.6				2.769	78.7				2.769	79.8
		49.79	79.9				9.842	79.6				2.772	78.7				2.772	79.8
		49.875	79.9				9.852	79.6				2.776	78.7				2.776	79.8
		50.132	79.9				9.861	79.6				2.779	78.7				2.779	79.8
		50.217	79.9				9.871	79.6				2.782	78.7				2.782	79.8
		50.73	79.9				9.881	79.6				2.786	78.7				2.786	79.8
		50.816	79.9				9.89	79.6				2.789	78.7				2.789	79.8
		50.987	79.9				9.9	79.6				2.793	78.7				2.793	79.8
		51.072	79.9				9.91	79.6				2.796	78.7				2.796	79.8
		51.158	79.9				9.919	79.6				2.8	78.7				2.8	79.8
		51.329	79.9				9.929	79.6				2.803	78.7				2.803	79.8
		51.414	79.9				9.939	79.6				2.806	78.7				2.806	79.8
		51.5	79.9				9.948	79.6				2.81	78.7				2.81	79.8
		51.756	79.9				9.958	79.6				2.813	78.7				2.813	79.8
		51.842	79.9				9.968	79.6				2.817	78.7				2.817	79.8
		52.098	79.9				9.978	79.6				2.82	78.7				2.82	79.8
		52.44	79.9				9.987	79.6				2.824	78.7				2.824	79.8
		52.526	79.9				9.997	79.6				2.827	78.7				2.827	79.8
		52.611	79.9				10.007	79.6				2.83	78.7				2.83	79.8
		52.782	79.9				10.01	79.6				2.834	78.7				2.834	79.8
		52.868	79.9				10.016	79.6				2.837	78.7				2.837	79.8
		52.953	79.9				10.026	79.6				2.841	78.7				2.841	79.8
		53.039	79.9				10.036	79.6				2.844	78.7				2.844	79.8
		53.124	79.9				10.045	79.6				2.848	78.7				2.848	79.8
		53.209	79.9				10.055	79.6				2.851	78.7				2.851	79.8
		53.295	79.9				10.065	79.6				2.854	78.7				2.854	79.8
		53.38	79.9				10.074	79.6				2.858	78.7				2.858	79.8
		53.551	79.9				10.084	79.6				2.861	78.7				2.861	79.8
		53.637	79.9				10.094	79.6				2.865	78.7				2.865	79.8
		53.893	79.9				10.104	79.6				2.868	78.7				2.868	79.8
		53.979	79.9				10.113	79.6				2.871	78.7				2.871	79.8
		54.15	79.9				10.123	79.6				2.875	78.7				2.875	79.8
		54.235	79.9				10.133	79.6				2.878	78.7				2.878	79.8
		54.406	79.9				10.142	79.6				2.882	78.7				2.882	79.8
		54.492	79.9				10.152	79.6				2.885	78.7				2.885	79.8
		54.577	79.9				10.162	79.6				2.889	78.7				2.889	79.8
		54.663	79.9				10.171	79.6				2.892	78.7				2.892	79.8
		54.834	79.9				10.181	79.6				2.895	78.7				2.895	79.8
		54.919	79.9				10.191	79.6				2.899	78.7				2.899	79.8
		55.176	79.9				10.2	79.6				2.902	78.7				2.902	79.8
		55.432	79.9				10.21	79.6				2.906	78.7				2.906	79.8
		55.518	79.9				10.22	79.6				2.909	78.7				2.909	79.8
		55.86	79.9				10.229	79.6				2.913	78.7				2.913	79.8
		56.116	79.9				10.239	79.6				2.916	78.7				2.916	79.8
		56.202	79.9				10.249	79.6				2.919	78.7				2.919	79.8
		56.287	79.9				10.259	79.6				2.923	78.7				2.923	79.8
		56.373	79.9				10.762	79.6				2.926	78.7				2.926	79.8
		56.458	79.9				10.796	79.6				2.93	78.7				2.93	79.8
		56.886	79.9				10.984	79.6				2.933	78.7				2.933	79.8
		56.971	79.9				11.019	79.6				2.937	78.7				2.937	79.8
		57.228	79.9				11.241	79.6				2.94	78.7				2.94	79.8
		57.313	79.9				11.292	79.6				2.943	78.7				2.943	79.8
		57.399	79.9				11.361	79.6				2.947	78.7				2.947	79.8
		57.57	79.9				11.549	79.6				2.95	78.7				2.95	79.8
		57.655	79.9				11.583	79.6				2.954	78.7				2.954	79.8
		57.912	79.9				11.668	79.6				2.957	78.7				2.957	79.8
		58.083	79.9				11.703	79.6				2.961	78.7				2.961	79.8
		58.168	79.9				11.737	79.6				2.964	78.7				2.964	79.8
		58.254	79.9				11.771	79.6				2.967	78.7				2.967	79.8
		58.596	79.9				11.788	79.6				2.971	78.7				2.971	79.8
		58.681	79.9				11.805	79.6				2.974	78.7				2.974	79.8
		59.023	79.9				11.822	79.6				2.978	78.7				2.978	79.8
		59.109	79.9				11.839	79.6				2.981	78.7				2.981	79.8
		59.28	79.9				11.857	79.6				2.985	78.7				2.985	79.8
		59.622	79.9				11.874	79.6				2.988	78.7				2.988	79.8
		59.707	79.9				11.891	79.6				2.991	78.7				2.991	79.8
		59.793	79.9				11.925	79.6				2.995	78.7				2.995	79.8

## Sheet: Fig. 2f
Channel length, L	Delay	Delay	Delay	Delay	Delay	Delay
μm	ms	ms	ms	ms	ms	ms
	τON, P(g32T-T)	TON, 90%, P(g32T-T)	τON, BBL	TON, 90%, BBL	τON, FBDPPV-OEG	TON, 90%, FBDPPV-OEG
3.6	0.116	0.302	0.206	0.57	0.102	0.268
6	0.191	0.506	0.333	0.989	0.161	0.456
12	0.437	1.15	0.937	2.87	0.49	1.38
42	1.32	3.81	3.18	10.9	1.55	5.76

## Sheet: Fig. 2g
Channel length, L	Channel capacitance	S.D.		Channel capacitance	S.D.		Channel capacitance	S.D.
μm	nF	nF		nF	nF		nF	nF
	P(g32T-TT)			BBL			FBDPPV-OEG
3.6	0.606	0.01		10.4	0.2		4.85	0.01
6	1.57	0.02		29.6	0.1		11.7	0.1
12	5.66	0.03		108	1		35.5	0.3
42	51.2	0.7		1000	10		342	2

## Sheet: Fig. 2h
V_in	Gain		V_in	Gain		V_in	Gain		V_in	Gain		V_in	Gain		V_in	Gain		V_in	Gain
V	V/V		V	V/V		V	V/V		V	V/V		V	V/V		V	V/V		V	V/V
0.1 V	0.1 V		0.2 V	0.2 V		0.3 V	0.3 V		0.4 V	0.4 V		0.5 V	0.5 V		0.6 V	0.6 V		0.7 V	0.7 V
0	--		0	--		0	--		0	--		0	--		0	--		0	--
0.001	0.0948		0.001	0.00425		0.001	0.0041		0.001	0.000167		0.001	-0.000236		0.001	-0.00137		0.001	-0.00125
0.002	0.098		0.002	0.00482		0.002	-0.00221		0.002	-0.00246		0.002	-0.00115		0.002	-0.00121		0.002	-0.00272
0.003	0.0844		0.003	0.00369		0.003	0.000523		0.003	0.000169		0.003	0.00121		0.003	0.000911		0.003	-0.00297
0.004	0.126		0.004	-0.00341		0.004	0.00214		0.004	-0.000827		0.004	-0.00132		0.004	-0.00118		0.004	-0.00528
0.005	0.0795		0.005	0.00762		0.005	-0.00371		0.005	-0.000675		0.005	-0.00111		0.005	0.00054		0.005	-0.00138
0.006	0.103		0.006	-0.00454		0.006	0.00189		0.006	0.00224		0.006	-0.00293		0.006	-0.00228		0.006	-0.00148
0.007	0.145		0.007	0.00754		0.007	-0.00253		0.007	-0.00258		0.007	0.00101		0.007	0.000388		0.007	-0.00152
0.008	0.143		0.008	0.00825		0.008	-0.0032		0.008	-0.00108		0.008	0.000489		0.008	-0.00278		0.008	-0.00702
0.009	0.138		0.009	0.000388		0.009	-0.00121		0.009	-0.000557		0.009	-0.000961		0.009	0.000725		0.009	-0.00354
0.01	0.168		0.01	-0.00101		0.01	0.00347		0.01	-0.00086		0.01	-0.0015		0.01	-0.00032		0.01	-0.00361
0.011	0.14		0.011	-0.00398		0.011	-0.00204		0.011	-0.000961		0.011	-0.0028		0.011	-0.000337		0.011	-0.00319
0.012	0.174		0.012	0.0084		0.012	-0.0028		0.012	0.000337		0.012	0.00116		0.012	0.00137		0.012	-0.00148
0.013	0.197		0.013	0.00283		0.013	-0.00302		0.013	-8.44e-05		0.013	0.000236		0.013	-0.000759		0.013	-0.00192
0.014	0.178		0.014	0.00789		0.014	0.00209		0.014	-0.00211		0.014	0.00142		0.014	-0.00238		0.014	-0.00543
0.015	0.238		0.015	0.00985		0.015	-0.000287		0.015	-0.000287		0.015	-0.000928		0.015	0.00486		0.015	-0.0038
0.016	0.259		0.016	0.00246		0.016	0.00177		0.016	0.00081		0.016	-0.00126		0.016	0.00644		0.016	0.00211
0.017	0.284		0.017	0.00191		0.017	-0.00207		0.017	-0.000354		0.017	-0.00159		0.017	-0.00327		0.017	-0.00418
0.018	0.302		0.018	0.0149		0.018	-0.00388		0.018	0.000506		0.018	0.000152		0.018	-0.00288		0.018	-0.0059
0.019	0.315		0.019	0.00309		0.019	0.00501		0.019	-0.00223		0.019	-0.000337		0.019	-0.000219		0.019	-0.00359
0.02	0.315		0.02	0.0101		0.02	0.00184		0.02	-0.000928		0.02	0.000523		0.02	0.00631		0.02	-0.00214
0.021	0.379		0.021	0.0017		0.021	0.00147		0.021	-0.000692		0.021	0.000776		0.021	-0.00086		0.021	1.65e-05
0.022	0.374		0.022	0.00054		0.022	-0.0046		0.022	-0.00194		0.022	-0.000422		0.022	-0.0016		0.022	-0.00118
0.023	0.461		0.023	0.0105		0.023	0.00086		0.023	0.0012		0.023	-0.00147		0.023	0.000725		0.023	-0.0053
0.024	0.472		0.024	0.00678		0.024	0.00236		0.024	-0.000135		0.024	0.00133		0.024	-0.0031		0.024	-0.00177
0.025	0.503		0.025	0.00218		0.025	0		0.025	-0.00187		0.025	-0.00135		0.025	-0.00191		0.025	0
0.026	0.537		0.026	0.00793		0.026	0.00159		0.026	-0.0014		0.026	8.44e-05		0.026	-0.00105		0.026	-0.0043
0.027	0.589		0.027	0.0173		0.027	0.0042		0.027	0.0018		0.027	0.00127		0.027	-0.00157		0.027	-0.0028
0.028	0.684		0.028	0.0131		0.028	-0.00368		0.028	-0.00189		0.028	-0.00177		0.028	0.00218		0.028	-0.00327
0.029	0.748		0.029	0.0099		0.029	0.00032		0.029	0.00126		0.029	-0.00253		0.029	-0.00261		0.029	-0.00442
0.03	0.786		0.03	0.0137		0.03	0.00278		0.03	0.000388		0.03	0.000658		0.03	0.000152		0.03	-0.00521
0.031	0.844		0.031	0.00606		0.031	0.00147		0.031	-0.00128		0.031	-3.38e-05		0.031	-0.000894		0.031	-0.00238
0.032	0.953		0.032	0.0196		0.032	-0.00152		0.032	0.000624		0.032	-0.00118		0.032	-0.0015		0.032	-0.00283
0.033	1.03		0.033	0.0086		0.033	0.00356		0.033	0.000709		0.033	0.000607		0.033	-0.000607		0.033	0.000236
0.034	1.09		0.034	0.0144		0.034	-0.00105		0.034	0.00159		0.034	0.000371		0.034	-0.00142		0.034	-0.00422
0.035	1.26		0.035	0.0105		0.035	-0.00224		0.035	0.00865		0.035	-0.00147		0.035	-0.000253		0.035	-0.00486
0.036	1.33		0.036	0.0182		0.036	0.00207		0.036	-0.00457		0.036	-0.00103		0.036	0.000456		0.036	-0.00231
0.037	1.46		0.037	0.0218		0.037	0.00165		0.037	-0.00285		0.037	0.00147		0.037	-0.00175		0.037	-0.00459
0.038	1.57		0.038	0.019		0.038	0.00341		0.038	-0.00245		0.038	-0.000843		0.038	0.0167		0.038	-0.00353
0.039	1.64		0.039	0.00386		0.039	-0.00339		0.039	-0.00288		0.039	0.00128		0.039	-0.00904		0.039	0.0013
0.04	1.8		0.04	0.0266		0.04	6.78e-05		0.04	0.00192		0.04	-0.00196		0.04	-0.00727		0.04	-0.00626
0.041	1.91		0.041	0.0179		0.041	0.000421		0.041	0.00027		0.041	0.000607		0.041	-5.06e-05		0.041	-0.000945
0.042	2.08		0.042	0.00948		0.042	0.00494		0.042	0.000725		0.042	-0.0029		0.042	-0.000422		0.042	-0.00784
0.043	2.17		0.043	0.0268		0.043	0.00218		0.043	0.000118		0.043	0.000523		0.043	-0.00194		0.043	-0.00142
0.044	2.32		0.044	0.0117		0.044	0.00216		0.044	0.000962		0.044	0.000573		0.044	-0.00143		0.044	-0.00403
0.045	2.36		0.045	0.0208		0.045	0.00315		0.045	-0.000843		0.045	0.00132		0.045	-0.000826		0.045	-0.00182
0.046	2.55		0.046	0.0306		0.046	0.00137		0.046	-0.000118		0.046	-0.000523		0.046	0.000557		0.046	-0.00665
0.047	2.56		0.047	0.0358		0.047	0.000186		0.047	0.000219		0.047	0.000202		0.047	-0.00027		0.047	-0.0044
0.048	2.55		0.048	0.0279		0.048	0.00541		0.048	0.00201		0.048	-0.00164		0.048	-0.00248		0.048	-0.000708
0.049	2.56		0.049	0.0358		0.049	0.00162		0.049	-0.00196		0.049	-0.00032		0.049	-0.00101		0.049	-0.00145
0.05	2.53		0.05	0.0156		0.05	0.00221		0.05	0.00116		0.05	0.000354		0.05	-0.000152		0.05	-0.00509
0.051	2.5		0.051	0.0417		0.051	0.00526		0.051	-0.00167		0.051	0.00118		0.051	-0.000692		0.051	-0.00455
0.052	2.46		0.052	0.0256		0.052	0.00137		0.052	0.00218		0.052	0.000607		0.052	-0.00125		0.052	-0.00192
0.053	2.32		0.053	0.0529		0.053	0.00128		0.053	0.000472		0.053	-0.00169		0.053	0.000472		0.053	-1.7e-05
0.054	2.28		0.054	0.0382		0.054	0.0038		0.054	-0.000371		0.054	0.0018		0.054	-0.000978		0.054	-0.00457
0.055	2.13		0.055	0.0301		0.055	-0.00427		0.055	0.0012		0.055	-0.00164		0.055	0.000742		0.055	0.00108
0.056	1.92		0.056	0.0418		0.056	0.00427		0.056	0.000337		0.056	0.00127		0.056	-0.00354		0.056	-0.00113
0.057	1.84		0.057	0.0605		0.057	0.00253		0.057	0.00172		0.057	-0.00184		0.057	0.00207		0.057	-0.00428
0.058	1.78		0.058	0.0583		0.058	0.00604		0.058	0.00201		0.058	0.000388		0.058	-0.000894		0.058	-0.00697
0.059	1.58		0.059	0.0538		0.059	-0.00027		0.059	0.000928		0.059	0.00128		0.059	-0.00118		0.059	-0.00175
0.06	1.49		0.06	0.0695		0.06	0.00339		0.06	0.00086		0.06	-0.0017		0.06	-0.00116		0.06	-0.00317
0.061	1.33		0.061	0.0509		0.061	0.0067		0.061	0.000725		0.061	-0.00164		0.061	-0.00219		0.061	-0.00207
0.062	1.2		0.062	0.0738		0.062	0.00186		0.062	0.000793		0.062	0.00383		0.062	0.000354		0.062	0.00059
0.063	1.13		0.063	0.0926		0.063	0.00462		0.063	-0.000641		0.063	-0.00115		0.063	0.000776		0.063	-0.00656
0.064	1.03		0.064	0.0849		0.064	0.00288		0.064	-0.000438		0.064	-0.00207		0.064	-0.00368		0.064	-0.000573
0.065	0.928		0.065	0.0956		0.065	0.00671		0.065	0.00331		0.065	0.00032		0.065	0.000944		0.065	-0.0015
0.066	0.883		0.066	0.0995		0.066	0.00148		0.066	-0.000455		0.066	-0.000354		0.066	-0.00211		0.066	-0.0016
0.067	0.76		0.067	0.1		0.067	0.00693		0.067	0.00192		0.067	0.000472		0.067	-0.000388		0.067	-0.00388
0.068	0.748		0.068	0.127		0.068	0.00663		0.068	-0.000506		0.068	5.05e-05		0.068	0.000135		0.068	-0.00201
0.069	0.682		0.069	0.147		0.069	0.00621		0.069	0.00332		0.069	0.000843		0.069	0.000287		0.069	-0.00406
0.07	0.61		0.07	0.141		0.07	0.00165		0.07	-0.000995		0.07	-0.00238		0.07	-0.00201		0.07	-0.00118
0.071	0.538		0.071	0.16		0.071	0.00629		0.071	0.000152		0.071	-0.000202		0.071	0.000135		0.071	-0.00427
0.072	0.51		0.072	0.169		0.072	0.0116		0.072	0.000472		0.072	-0.00187		0.072	-0.000911		0.072	-0.00391
0.073	0.545		0.073	0.2		0.073	0.00606		0.073	0.0013		0.073	0.00179		0.073	-0.0011		0.073	-0.00462
0.074	0.417		0.074	0.222		0.074	0.0053		0.074	-0.000826		0.074	0.0027		0.074	0.00191		0.074	0.00142
0.075	0.382		0.075	0.248		0.075	0.00722		0.075	0.00155		0.075	-0.000945		0.075	-0.00265		0.075	-0.00469
0.076	0.388		0.076	0.277		0.076	0.00622		0.076	0.000287		0.076	0.000506		0.076	-0.00118		0.076	-0.00543
0.077	0.402		0.077	0.329		0.077	0.00651		0.077	0.00307		0.077	-0.000658		0.077	-0.00132		0.077	-0.000978
0.078	0.312		0.078	0.354		0.078	0.00896		0.078	-0.00108		0.078	0.000287		0.078	-0.000185		0.078	-0.00326
0.079	0.33		0.079	0.41		0.079	0.00719		0.079	0.00329		0.079	0.000337		0.079	-0.000742		0.079	-0.0026
0.08	0.306		0.08	0.466		0.08	0.011		0.08	-0.00278		0.08	-8.43e-05		0.08	-0.000692		0.08	0.00142
0.081	0.273		0.081	0.552		0.081	0.00953		0.081	0.00383		0.081	-0.000337		0.081	0.000371		0.081	-0.00383
0.082	0.25		0.082	0.616		0.082	0.00832		0.082	0.00059		0.082	0.0018		0.082	-0.000624		0.082	-0.00238
0.083	0.251		0.083	0.753		0.083	0.0144		0.083	0.00285		0.083	-0.00125		0.083	-0.00223		0.083	-0.00557
0.084	0.238		0.084	0.87		0.084	0.00639		0.084	0.00791		0.084	0.000995		0.084	-0.000456		0.084	-0.00248
0.085	0.216		0.085	1.04		0.085	0.0143		0.085	-0.00256		0.085	0.00201		0.085	0.000607		0.085	-0.00462
0.086	0.214		0.086	1.26		0.086	0.0107		0.086	3.38e-05		0.086	-0.00253		0.086	-0.00113		0.086	0.000827
0.087	0.198		0.087	1.52		0.087	0.00918		0.087	-0.000776		0.087	0.00223		0.087	0.000776		0.087	-0.0026
0.088	0.162		0.088	1.85		0.088	0.0125		0.088	0.00315		0.088	0.000506		0.088	-0.00157		0.088	-0.00361
0.089	0.168		0.089	2.22		0.089	0.0161		0.089	0.00349		0.089	0.00127		0.089	-0.000742		0.089	-0.00445
0.09	0.134		0.09	2.75		0.09	0.0178		0.09	-0.00133		0.09	-0.00315		0.09	0.00626		0.09	-0.00118
0.091	0.148		0.091	3.39		0.091	0.014		0.091	0.00207		0.091	0.00133		0.091	-0.00199		0.091	0.000793
0.092	0.158		0.092	4.2		0.092	0.0147		0.092	0.0032		0.092	0.00115		0.092	-0.00282		0.092	-0.00142
0.093	0.14		0.093	5.13		0.093	0.0205		0.093	0.00202		0.093	0.000607		0.093	-0.00032		0.093	-0.00233
0.094	0.116		0.094	6.2		0.094	0.0151		0.094	0.000961		0.094	0.000506		0.094	-0.00137		0.094	-0.00435
0.095	0.134		0.095	7.54		0.095	0.02		0.095	0.00189		0.095	-0.00192		0.095	-0.000776		0.095	-0.00749
0.096	0.139		0.096	9.04		0.096	0.0231		0.096	0.00243		0.096	0.00133		0.096	-0.000708		0.096	0.0024
0.097	0.0946		0.097	10.6		0.097	0.0182		0.097	0.00226		0.097	-0.000405		0.097	-0.00027		0.097	-0.00649
0.098	0.107		0.098	12.3		0.098	0.0203		0.098	0.00287		0.098	-0.00101		0.098	-0.000169		0.098	-0.00388
0.099	0.104		0.099	13.5		0.099	0.0178		0.099	0.00233		0.099	0.000422		0.099	-0.00108		0.099	-6.75e-05
0.1	--		0.1	14.5		0.1	0.0235		0.1	0.00184		0.1	0.000641		0.1	0.000135		0.1	-0.0011
0.1	--		0.101	14.4		0.101	0.0265		0.101	0.00209		0.101	0.00133		0.101	-0.000405		0.101	-0.00229
0.099	0.0309		0.102	13.3		0.102	0.0257		0.102	0.00209		0.102	0.000118		0.102	-0.00167		0.102	-0.00354
0.098	-0.0129		0.103	11.1		0.103	0.0291		0.103	0.00272		0.103	0.000236		0.103	-0.00111		0.103	-0.00221
0.097	0.0116		0.104	9.1		0.104	0.0316		0.104	0.00535		0.104	0.00155		0.104	0.0013		0.104	-0.0043
0.096	0.00073		0.105	7.11		0.105	0.0326		0.105	0.00169		0.105	-0.00032		0.105	0.000472		0.105	-0.00309
0.095	0.00983		0.106	5.52		0.106	0.0294		0.106	0.00209		0.106	-0.000455		0.106	0.000135		0.106	-0.00314
0.094	-0.00636		0.107	4.25		0.107	0.0404		0.107	0.00509		0.107	0.00152		0.107	-0.000287		0.107	-0.00126
0.093	0.0212		0.108	3.27		0.108	0.0356		0.108	0.00081		0.108	-0.000607		0.108	-0.00174		0.108	-0.0042
0.092	-0.00124		0.109	2.51		0.109	0.0393		0.109	0.00423		0.109	0.00165		0.109	5.06e-05		0.109	-0.00363
0.091	-0.0233		0.11	2.05		0.11	0.0425		0.11	0.00103		0.11	-0.0013		0.11	-0.000354		0.11	-0.00268
0.09	0.0563		0.111	1.64		0.111	0.0437		0.111	0.00373		0.111	-1.69e-05		0.111	-1.69e-05		0.111	-0.00418
0.089	0.0446		0.112	1.36		0.112	0.0513		0.112	0.00535		0.112	0.00128		0.112	0.00123		0.112	-0.00499
0.088	-0.0167		0.113	1.14		0.113	0.0506		0.113	0.00255		0.113	0.0011		0.113	-0.000354		0.113	0.00027
0.087	0.0503		0.114	0.947		0.114	0.0554		0.114	0.00135		0.114	-0.000928		0.114	-0.00113		0.114	-0.00464
0.086	-0.003		0.115	0.831		0.115	0.0591		0.115	0.00295		0.115	0.00261		0.115	-0.000152		0.115	-0.00729
0.085	0.00676		0.116	0.715		0.116	0.0676		0.116	0.0127		0.116	-0.000641		0.116	0.00106		0.116	0.000135
0.084	0.0161		0.117	0.649		0.117	0.0663		0.117	0.00189		0.117	-0.000371		0.117	-0.000843		0.117	-0.00523
0.083	0.0445		0.118	0.57		0.118	0.0813		0.118	-0.00224		0.118	0.00135		0.118	0.00027		0.118	-0.00368
0.082	0.0271		0.119	0.499		0.119	0.0823		0.119	0.00562		0.119	0.000422		0.119	0.00115		0.119	-0.00349
0.081	0.0267		0.12	0.456		0.12	0.0859		0.12	0.00427		0.12	0.00152		0.12	-0.000877		0.12	-0.00263
0.08	0.0454		0.121	0.42		0.121	0.102		0.121	0.00385		0.121	-0.00027		0.121	0.00126		0.121	-0.00535
0.079	-0.00388		0.122	0.396		0.122	0.113		0.122	0.00486		0.122	0.00116		0.122	-0.000624		0.122	-0.00342
0.078	0.0853		0.123	0.345		0.123	0.121		0.123	0.00661		0.123	6.74e-05		0.123	-0.00111		0.123	-0.0016
0.077	0.0537		0.124	0.315		0.124	0.134		0.124	0.00385		0.124	-0.00059		0.124	0.00165		0.124	-0.00513
0.076	0.0407		0.125	0.304		0.125	0.147		0.125	0.00589		0.125	0.00288		0.125	-0.00157		0.125	-0.000439
0.075	0.0437		0.126	0.284		0.126	0.164		0.126	0.00261		0.126	0.000186		0.126	0.000607		0.126	-0.00347
0.074	0.0554		0.127	0.269		0.127	0.192		0.127	0.00734		0.127	0.00175		0.127	-0.0015		0.127	-0.00361
0.073	0.0652		0.128	0.249		0.128	0.205		0.128	0.00884		0.128	0.00135		0.128	-0.000388		0.128	-0.00266
0.072	0.0511		0.129	0.235		0.129	0.232		0.129	0.00606		0.129	0.0012		0.129	0.000135		0.129	-0.00528
0.071	0.101		0.13	0.207		0.13	0.264		0.13	0.00754		0.13	-0.000253		0.13	0.00211		0.13	-0.00326
0.07	0.0612		0.131	0.213		0.131	0.306		0.131	0.00432		0.131	0.00177		0.131	-0.000455		0.131	-0.00283
0.069	0.0943		0.132	0.19		0.132	0.353		0.132	0.00788		0.132	0.00285		0.132	-0.000624		0.132	-0.00585
0.068	0.0938		0.133	0.191		0.133	0.414		0.133	0.00536		0.133	0.0011		0.133	0.000337		0.133	0.00081
0.067	0.101		0.134	0.178		0.134	0.486		0.134	0.0191		0.134	0.00344		0.134	-0.00081		0.134	-0.00641
0.066	0.116		0.135	0.158		0.135	0.586		0.135	0.00663		0.135	0.000843		0.135	0.000506		0.135	-0.00118
0.065	0.16		0.136	0.152		0.136	0.71		0.136	0.00926		0.136	6.75e-05		0.136	0.000321		0.136	-0.00604
0.064	0.103		0.137	0.148		0.137	0.866		0.137	0.00626		0.137	-0.000169		0.137	0.000169		0.137	-0.00437
0.063	0.193		0.138	0.139		0.138	1.09		0.138	0.00744		0.138	0.00327		0.138	-0.00133		0.138	-0.0031
0.062	0.165		0.139	0.139		0.139	1.34		0.139	0.00919		0.139	0.0018		0.139	8.44e-05		0.139	-0.00337
0.061	0.162		0.14	0.126		0.14	1.76		0.14	0.00933		0.14	-0.000843		0.14	-0.000135		0.14	-0.00541
0.06	0.241		0.141	0.118		0.141	2.31		0.141	0.00919		0.141	0.00256		0.141	0.000793		0.141	-0.00471
0.059	0.229		0.142	0.108		0.142	3.09		0.142	0.0133		0.142	-0.000439		0.142	0.000152		0.142	-0.0059
0.058	0.293		0.143	0.113		0.143	4.29		0.143	0.00963		0.143	0.00319		0.143	-0.000793		0.143	-0.00164
0.057	0.292		0.144	0.109		0.144	5.78		0.144	0.011		0.144	0.000557		0.144	0.000506		0.144	-0.00347
0.056	0.307		0.145	0.107		0.145	8.19		0.145	0.0142		0.145	0.00302		0.145	0.00209		0.145	-0.00756
0.055	0.384		0.146	0.0918		0.146	11.8		0.146	0.0105		0.146	0.000624		0.146	-0.000489		0.146	-0.00106
0.054	0.403		0.147	0.0908		0.147	16.3		0.147	0.0144		0.147	0.00263		0.147	0.00138		0.147	-0.00573
0.053	0.491		0.148	0.0853		0.148	22.9		0.148	0.0133		0.148	1.68e-05		0.148	-0.000574		0.148	-0.00481
0.052	0.485		0.149	0.0795		0.149	30.6		0.149	0.0164		0.149	0.00337		0.149	-0.00121		0.149	-0.00238
0.051	0.537		0.15	0.0833		0.15	39		0.15	0.0169		0.15	0.00197		0.15	0.000236		0.15	-0.00432
0.05	0.628		0.151	0.0795		0.151	40.2		0.151	0.016		0.151	0.000793		0.151	-0.000928		0.151	0.000219
0.049	0.721		0.152	0.0623		0.152	32.3		0.152	0.0163		0.152	0.00223		0.152	0.000843		0.152	-0.00626
0.048	0.752		0.153	0.0693		0.153	20.7		0.153	0.0193		0.153	0.00211		0.153	-0.000388		0.153	-0.00649
0.047	0.829		0.154	0.0631		0.154	12.2		0.154	0.0198		0.154	0.00105		0.154	0.00054		0.154	-0.00275
0.046	0.943		0.155	0.06		0.155	7.72		0.155	0.0194		0.155	0.00331		0.155	0.000405		0.155	-0.000135
0.045	0.957		0.156	0.0578		0.156	5.09		0.156	0.0221		0.156	0.00331		0.156	0.00138		0.156	-0.00644
0.044	1.04		0.157	0.0622		0.157	3.63		0.157	0.0239		0.157	0.000742		0.157	-0.000135		0.157	-0.00587
0.043	1.19		0.158	0.0511		0.158	2.74		0.158	0.0263		0.158	0.00332		0.158	0.000202		0.158	-0.00406
0.042	1.23		0.159	0.0472		0.159	2.11		0.159	0.0243		0.159	0.00118		0.159	-0.00081		0.159	-0.00629
0.041	1.3		0.16	0.0435		0.16	1.72		0.16	0.0281		0.16	0.00201		0.16	-0.0013		0.16	-0.00253
0.04	1.38		0.161	0.049		0.161	1.38		0.161	0.0275		0.161	0.00361		0.161	0.00457		0.161	-0.00513
0.039	1.41		0.162	0.0438		0.162	1.13		0.162	0.0309		0.162	0.00633		0.162	0.00101		0.162	-0.00417
0.038	1.52		0.163	0.0456		0.163	0.947		0.163	0.0369		0.163	0.00108		0.163	0.00081		0.163	-0.00801
0.037	1.53		0.164	0.0406		0.164	0.76		0.164	0.0332		0.164	0.00349		0.164	-0.00206		0.164	-0.00398
0.036	1.66		0.165	0.0405		0.165	0.639		0.165	0.04		0.165	0.00192		0.165	0.000911		0.165	-0.00518
0.035	1.59		0.166	0.0282		0.166	0.542		0.166	0.0395		0.166	0.00153		0.166	0.000135		0.166	-0.00444
0.034	1.64		0.167	0.0349		0.167	0.464		0.167	0.0421		0.167	0.0056		0.167	0.000709		0.167	-0.00553
0.033	1.68		0.168	0.0373		0.168	0.401		0.168	0.0497		0.168	0.00322		0.168	-0.000337		0.168	-0.00509
0.032	1.67		0.169	0.0327		0.169	0.355		0.169	0.0493		0.169	0.00315		0.169	-0.000422		0.169	-0.00388
0.031	1.71		0.17	0.0352		0.17	0.312		0.17	0.059		0.17	0.00314		0.17	0.000472		0.17	-0.00342
0.03	1.72		0.171	0.0194		0.171	0.287		0.171	0.0626		0.171	0.00368		0.171	0.00138		0.171	-0.00675
0.029	1.69		0.172	0.0322		0.172	0.25		0.172	0.0665		0.172	0.0032		0.172	-6.75e-05		0.172	-0.00567
0.028	1.8		0.173	0.0275		0.173	0.225		0.173	0.068		0.173	0.00518		0.173	0.00027		0.173	-0.00393
0.027	1.66		0.174	0.0327		0.174	0.208		0.174	0.0822		0.174	0.0046		0.174	0.00153		0.174	-0.00712
0.026	1.69		0.175	0.0267		0.175	0.187		0.175	0.0887		0.175	0.00521		0.175	0.00192		0.175	-0.00799
0.025	1.68		0.176	0.0298		0.176	0.173		0.176	0.0995		0.176	0.0027		0.176	-0.000911		0.176	-0.00479
0.024	1.63		0.177	0.014		0.177	0.162		0.177	0.107		0.177	0.00361		0.177	0.0017		0.177	-0.00245
0.023	1.65		0.178	0.0277		0.178	0.147		0.178	0.122		0.178	0.00368		0.178	0.00165		0.178	-0.00791
0.022	1.62		0.179	0.0224		0.179	0.135		0.179	0.132		0.179	0.00648		0.179	0.00197		0.179	-0.00327
0.021	1.49		0.18	0.0302		0.18	0.129		0.18	0.152		0.18	0.00557		0.18	-0.00221		0.18	-0.00366
0.02	1.59		0.181	0.017		0.181	0.122		0.181	0.177		0.181	0.00474		0.181	0.00174		0.181	-0.00983
0.019	1.5		0.182	0.0185		0.182	0.118		0.182	0.198		0.182	0.00385		0.182	-3.36e-05		0.182	-0.00558
0.018	1.54		0.183	0.021		0.183	0.108		0.183	0.23		0.183	0.00538		0.183	0.00233		0.183	-0.00584
0.017	1.44		0.184	0.0136		0.184	0.0963		0.184	0.263		0.184	0.0081		0.184	-0.000624		0.184	-0.00309
0.016	1.36		0.185	0.0188		0.185	0.0928		0.185	0.31		0.185	0.00523		0.185	-0.000236		0.185	-0.00531
0.015	1.32		0.186	0.0251		0.186	0.0886		0.186	0.367		0.186	0.00563		0.186	0.00108		0.186	-0.00751
0.014	1.3		0.187	0.0156		0.187	0.0825		0.187	0.441		0.187	0.00956		0.187	0.000945		0.187	-0.00315
0.013	1.25		0.188	0.0157		0.188	0.079		0.188	0.537		0.188	0.0052		0.188	0.00339		0.188	-0.00761
0.012	1.19		0.189	0.00861		0.189	0.0711		0.189	0.654		0.189	0.00966		0.189	0.000928		0.189	-0.00579
0.011	1.09		0.19	0.0251		0.19	0.0662		0.19	0.823		0.19	0.007		0.19	0.00138		0.19	-0.00568
0.01	1.13		0.191	0.016		0.191	0.0642		0.191	1.08		0.191	0.00713		0.191	0.00135		0.191	-0.00567
0.009	1.08		0.192	0.0226		0.192	0.061		0.192	1.42		0.192	0.00907		0.192	0.000422		0.192	-0.00504
0.008	0.966		0.193	0.0105		0.193	0.0568		0.193	1.92		0.193	0.00712		0.193	0.000911		0.193	-0.00214
0.007	0.962		0.194	0.0184		0.194	0.0507		0.194	2.76		0.194	0.0099		0.194	0.0028		0.194	-0.00801
0.006	0.871		0.195	0.00776		0.195	0.0506		0.195	4.18		0.195	0.00771		0.195	-0.000439		0.195	-0.00462
0.005	0.949		0.196	0.0112		0.196	0.0527		0.196	6.61		0.196	0.0111		0.196	0.00121		0.196	-0.0084
0.004	0.818		0.197	0.02		0.197	0.0491		0.197	10.8		0.197	0.0082		0.197	0.00081		0.197	-0.00766
0.003	0.742		0.198	0.0146		0.198	0.0441		0.198	17.8		0.198	0.0118		0.198	0.000135		0.198	-0.00447
0.002	0.754		0.199	0.011		0.199	0.0432		0.199	31		0.199	0.0111		0.199	0.00211		0.199	-0.006
0.001	0.764		0.2	--		0.2	0.042		0.2	53.6		0.2	0.0087		0.2	0.0028		0.2	-0.00363
0	--		0.2	--		0.201	0.0375		0.201	98.6		0.201	0.0119		0.201	0.0012		0.201	-0.00707
			0.199	-0.00562		0.202	0.0356		0.202	68.3		0.202	0.014		0.202	0.00293		0.202	-0.00374
			0.198	-0.00505		0.203	0.0384		0.203	40.6		0.203	0.013		0.203	0.00133		0.203	-0.00562
			0.197	-0.00482		0.204	0.0358		0.204	18.7		0.204	0.0155		0.204	0.00299		0.204	-0.00754
			0.196	-0.00266		0.205	0.035		0.205	9.61		0.205	0.0139		0.205	0.0017		0.205	-0.00604
			0.195	-0.00216		0.206	0.0349		0.206	5.68		0.206	0.0145		0.206	-0.000371		0.206	-0.00815
			0.194	-0.00157		0.207	0.0312		0.207	3.74		0.207	0.016		0.207	0.00209		0.207	-0.00435
			0.193	-0.00192		0.208	0.0275		0.208	2.57		0.208	0.0176		0.208	0.000793		0.208	-0.00754
			0.192	-0.00291		0.209	0.0317		0.209	1.94		0.209	0.0188		0.209	0.00368		0.209	-0.00595
			0.191	-0.00375		0.21	0.0248		0.21	1.43		0.21	0.019		0.21	0.000388		0.21	-0.00466
			0.19	-0.00378		0.211	0.0247		0.211	1.12		0.211	0.022		0.211	0.00393		0.211	-0.00818
			0.189	-0.00258		0.212	0.0249		0.212	0.89		0.212	0.0195		0.212	0.00351		0.212	-0.00617
			0.188	-0.00282		0.213	0.0315		0.213	0.704		0.213	0.0237		0.213	0.00234		0.213	-0.007
			0.187	-0.00301		0.214	0.0238		0.214	0.586		0.214	0.0231		0.214	0.00261		0.214	-0.00288
			0.186	-0.00296		0.215	0.0245		0.215	0.491		0.215	0.0266		0.215	0.00307		0.215	-0.00906
			0.185	-0.00402		0.216	0.0213		0.216	0.412		0.216	0.0285		0.216	0.00197		0.216	-0.00555
			0.184	-0.00297		0.217	0.024		0.217	0.356		0.217	0.0281		0.217	0.00526		0.217	-0.006
			0.183	-0.0027		0.218	0.023		0.218	0.3		0.218	0.0312		0.218	0.00197		0.218	-0.0041
			0.182	-0.00378		0.219	0.0244		0.219	0.269		0.219	0.0334		0.219	0.0029		0.219	-0.00681
			0.181	-0.00319		0.22	0.0182		0.22	0.236		0.22	0.0368		0.22	0.0103		0.22	-0.00486
			0.18	-0.00269		0.221	0.0199		0.221	0.212		0.221	0.0388		0.221	-0.00315		0.221	-0.00972
			0.179	-0.0029		0.222	0.0196		0.222	0.194		0.222	0.0428		0.222	0.0017		0.222	-0.00472
			0.178	-0.00129		0.223	0.0211		0.223	0.172		0.223	0.0452		0.223	0.00236		0.223	-0.00762
			0.177	-0.000903		0.224	0.0216		0.224	0.153		0.224	0.0511		0.224	0.00216		0.224	-0.00697
			0.176	-0.00365		0.225	0.019		0.225	0.141		0.225	0.0541		0.225	0.00646		0.225	-0.00604
			0.175	-0.00182		0.226	0.0137		0.226	0.129		0.226	0.0585		0.226	0.00344		0.226	-0.00476
			0.174	-0.0018		0.227	0.0182		0.227	0.122		0.227	0.0662		0.227	0.00334		0.227	-0.00666
			0.173	-0.00175		0.228	0.0172		0.228	0.111		0.228	0.0689		0.228	0.0056		0.228	-0.00698
			0.172	-0.00111		0.229	0.017		0.229	0.102		0.229	0.0771		0.229	0.00567		0.229	-0.00692
			0.171	0.000334		0.23	0.0177		0.23	0.0945		0.23	0.0808		0.23	0.00646		0.23	-0.007
			0.17	-0.000873		0.231	0.0201		0.231	0.0852		0.231	0.0959		0.231	0.00509		0.231	-0.0045
			0.169	-0.00162		0.232	0.0138		0.232	0.0815		0.232	0.107		0.232	0.00565		0.232	-0.0056
			0.168	-0.00353		0.233	0.0186		0.233	0.0728		0.233	0.121		0.233	0.00508		0.233	-0.00889
			0.167	-0.0028		0.234	0.0155		0.234	0.0441		0.234	0.133		0.234	0.00499		0.234	-0.00415
			0.166	-0.000742		0.235	0.0154		0.235	0.0618		0.235	0.148		0.235	0.0038		0.235	-0.00821
			0.165	-0.000361		0.236	0.0128		0.236	0.0602		0.236	0.171		0.236	0.00766		0.236	-0.00609
			0.164	-0.0023		0.237	0.0194		0.237	0.0557		0.237	0.198		0.237	0.0052		0.237	-0.00398
			0.163	-0.00249		0.238	0.0157		0.238	0.0498		0.238	0.228		0.238	0.00626		0.238	-0.00646
			0.162	0.000244		0.239	0.0159		0.239	0.0466		0.239	0.273		0.239	0.00941		0.239	-0.00772
			0.161	-0.00106		0.24	0.0145		0.24	0.047		0.24	0.307		0.24	0.00847		0.24	-0.00476
			0.16	-0.00202		0.241	0.0131		0.241	0.0398		0.241	0.38		0.241	0.00665		0.241	-0.00746
			0.159	-9.24e-05		0.242	0.0182		0.242	0.0388		0.242	0.457		0.242	0.00746		0.242	-0.0032
			0.158	0.00104		0.243	0.0121		0.243	0.0376		0.243	0.569		0.243	0.00719		0.243	-0.00288
			0.157	-0.0018		0.244	0.0157		0.244	0.0354		0.244	0.726		0.244	0.00931		0.244	-0.00287
			0.156	-0.000957		0.245	0.0109		0.245	0.0328		0.245	0.907		0.245	0.00756		0.245	-0.00774
			0.155	0.000924		0.246	0.0115		0.246	0.0327		0.246	1.23		0.246	0.0207		0.246	-0.00719
			0.154	0.000909		0.247	0.0169		0.247	0.0276		0.247	1.73		0.247	-0.00248		0.247	-0.00472
			0.153	0.000757		0.248	0.0104		0.248	0.0255		0.248	2.53		0.248	0.0125		0.248	-0.00388
			0.152	0.00239		0.249	0.0133		0.249	0.0264		0.249	3.95		0.249	0.0133		0.249	-0.0039
			0.151	0.00194		0.25	0.0111		0.25	0.0295		0.25	6.58		0.25	0.0135		0.25	-0.00504
			0.15	0.0022		0.251	0.00918		0.251	0.0209		0.251	12.4		0.251	0.0111		0.251	-0.00457
			0.149	0.00121		0.252	0.0206		0.252	0.0237		0.252	26.4		0.252	0.0113		0.252	-0.00589
			0.148	0.00218		0.253	0.00954		0.253	0.0213		0.253	59.7		0.253	0.013		0.253	-0.00334
			0.147	0.000688		0.254	0.0137		0.254	0.0221		0.254	186		0.254	0.015		0.254	-0.00508
			0.146	0.00251		0.255	0.00885		0.255	0.0222		0.255	127		0.255	0.0139		0.255	-0.00487
			0.145	0.00126		0.256	0.0125		0.256	0.0152		0.256	25.1		0.256	0.0167		0.256	-0.00445
			0.144	0.00456		0.257	0.00826		0.257	0.0203		0.257	11.5		0.257	0.0176		0.257	-0.00418
			0.143	0.00481		0.258	0.0138		0.258	0.0156		0.258	6.76		0.258	0.0173		0.258	-0.00251
			0.142	0.0051		0.259	0.0105		0.259	0.0144		0.259	4.38		0.259	0.0187		0.259	-0.00415
			0.141	0.00395		0.26	0.0101		0.26	0.0184		0.26	2.97		0.26	0.0188		0.26	-0.00361
			0.14	0.00454		0.261	0.0112		0.261	0.0139		0.261	2.18		0.261	0.024		0.261	-0.00197
			0.139	0.00443		0.262	0.0114		0.262	0.015		0.262	1.67		0.262	0.0235		0.262	-0.00354
			0.138	0.00561		0.263	0.0124		0.263	0.0134		0.263	1.27		0.263	0.0218		0.263	-0.00359
			0.137	0.00756		0.264	0.0131		0.264	0.0151		0.264	0.999		0.264	0.0227		0.264	-0.00344
			0.136	0.00772		0.265	0.00998		0.265	0.0148		0.265	0.793		0.265	0.0278		0.265	-0.00201
			0.135	0.0106		0.266	0.011		0.266	0.0147		0.266	0.649		0.266	0.0317		0.266	-0.00172
			0.134	0.0123		0.267	0.00626		0.267	0.0127		0.267	0.536		0.267	0.0289		0.267	0.000135
			0.133	0.0126		0.268	0.013		0.268	0.0125		0.268	0.452		0.268	0.0315		0.268	-0.0025
			0.132	0.0131		0.269	0.00879		0.269	0.0161		0.269	0.387		0.269	0.0349		0.269	-0.00258
			0.131	0.0149		0.27	0.0107		0.27	0.0142		0.27	0.321		0.27	0.0385		0.27	-0.00293
			0.13	0.0148		0.271	0.00724		0.271	0.012		0.271	0.28		0.271	0.0405		0.271	0.000287
			0.129	0.0155		0.272	0.0119		0.272	0.0123		0.272	0.242		0.272	0.0433		0.272	-0.00116
			0.128	0.0178		0.273	0.0114		0.273	0.00945		0.273	0.216		0.273	0.045		0.273	-0.00157
			0.127	0.0203		0.274	0.00864		0.274	0.0144		0.274	0.186		0.274	0.0486		0.274	-0.000759
			0.126	0.0237		0.275	0.009		0.275	0.0127		0.275	0.164		0.275	0.0549		0.275	0.000489
			0.125	0.026		0.276	0.00656		0.276	0.0121		0.276	0.145		0.276	0.0594		0.276	0.000405
			0.124	0.026		0.277	0.0113		0.277	0.0106		0.277	0.122		0.277	0.0665		0.277	0.00218
			0.123	0.0311		0.278	0.0109		0.278	0.0129		0.278	0.11		0.278	0.0663		0.278	0.000978
			0.122	0.0354		0.279	0.011		0.279	0.0132		0.279	0.0912		0.279	0.0758		0.279	0.00142
			0.121	0.0392		0.28	0.00864		0.28	0.00936		0.28	0.0802		0.28	0.0854		0.28	0.00376
			0.12	0.0453		0.281	0.00307		0.281	0.0138		0.281	0.0757		0.281	0.093		0.281	0.00223
			0.119	0.0518		0.282	0.00593		0.282	0.0103		0.282	0.0614		0.282	0.103		0.282	0.00272
			0.118	0.0551		0.283	0.00846		0.283	0.013		0.283	0.0551		0.283	0.111		0.283	0.0053
			0.117	0.0618		0.284	0.0123		0.284	0.0126		0.284	0.047		0.284	0.124		0.284	0.00364
			0.116	0.0721		0.285	0.00715		0.285	0.00954		0.285	0.0385		0.285	0.144		0.285	0.00381
			0.115	0.0837		0.286	0.00951		0.286	0.0117		0.286	0.0362		0.286	0.157		0.286	0.00449
			0.114	0.0977		0.287	0.00313		0.287	0.0136		0.287	0.031		0.287	0.182		0.287	0.00668
			0.113	0.114		0.288	0.00957		0.288	0.012		0.288	0.0269		0.288	0.198		0.288	0.00612
			0.112	0.131		0.289	0.00778		0.289	0.0106		0.289	0.0245		0.289	0.228		0.289	0.0055
			0.111	0.154		0.29	0.0108		0.29	0.0103		0.29	0.019		0.29	0.273		0.29	0.00988
			0.11	0.183		0.291	0.00614		0.291	0.0127		0.291	0.0207		0.291	0.32		0.291	0.0081
			0.109	0.217		0.292	0.0059		0.292	0.00989		0.292	0.0186		0.292	0.37		0.292	0.0105
			0.108	0.26		0.293	0.00924		0.293	0.0136		0.293	0.0205		0.293	0.426		0.293	0.00933
			0.107	0.313		0.294	0.00823		0.294	0.0131		0.294	0.0171		0.294	0.525		0.294	0.0115
			0.106	0.38		0.295	0.0096		0.295	0.00927		0.295	0.0163		0.295	0.657		0.295	0.0136
			0.105	0.468		0.296	0.00948		0.296	0.00992		0.296	0.0174		0.296	0.818		0.296	0.0114
			0.104	0.585		0.297	0.00423		0.297	0.0124		0.297	0.0191		0.297	1.06		0.297	0.0149
			0.103	0.73		0.298	0.0112		0.298	0.0138		0.298	0.0235		0.298	1.36		0.298	0.0142
			0.102	0.911		0.299	0.00733		0.299	0.0107		0.299	0.0238		0.299	1.92		0.299	0.0163
			0.101	1.13		0.3	--		0.3	0.0137		0.3	0.0205		0.3	2.82		0.3	0.0195
			0.1	1.41		0.3	--		0.301	0.00861		0.301	0.0232		0.301	4.45		0.301	0.0184
			0.099	1.74		0.299	-0.00429		0.302	0.00882		0.302	0.0297		0.302	8.1		0.302	0.0206
			0.098	2.14		0.298	-0.0014		0.303	0.0118		0.303	0.0288		0.303	16.5		0.303	0.0242
			0.097	2.63		0.297	-0.0025		0.304	0.0128		0.304	0.0282		0.304	41.4		0.304	0.0248
			0.096	3.17		0.296	-0.00298		0.305	0.0132		0.305	0.0334		0.305	120		0.305	0.0252
			0.095	3.77		0.295	-0.00831		0.306	0.0101		0.306	0.0303		0.306	261		0.306	0.029
			0.094	4.42		0.294	-0.0053		0.307	0.00817		0.307	0.0347		0.307	78.5		0.307	0.0273
			0.093	5.12		0.293	-0.00298		0.308	0.00921		0.308	0.0306		0.308	20.5		0.308	0.0342
			0.092	5.86		0.292	-0.00101		0.309	0.0118		0.309	0.0326		0.309	9.78		0.309	0.0364
			0.091	6.58		0.291	-2.98e-05		0.31	0.0125		0.31	0.0323		0.31	5.65		0.31	0.0369
			0.09	7.26		0.29	-0.00575		0.311	0.00885		0.311	0.0359		0.311	3.68		0.311	0.0391
			0.089	7.8		0.289	-0.0039		0.312	0.011		0.312	0.0306		0.312	2.64		0.312	0.0435
			0.088	8.19		0.288	-0.00331		0.313	0.0084		0.313	0.0328		0.313	1.87		0.313	0.0462
			0.087	8.37		0.287	-0.00313		0.314	0.0115		0.314	0.0325		0.314	1.46		0.314	0.0504
			0.086	8.4		0.286	-0.000924		0.315	0.00855		0.315	0.0317		0.315	1.12		0.315	0.0551
			0.085	8.25		0.285	-0.00349		0.316	0.0111		0.316	0.0346		0.316	0.886		0.316	0.0571
			0.084	8.01		0.284	-0.00209		0.317	0.00876		0.317	0.0302		0.317	0.713		0.317	0.0622
			0.083	7.71		0.283	-0.00498		0.318	0.00983		0.318	0.0329		0.318	0.582		0.318	0.0703
			0.082	7.38		0.282	-0.00364		0.319	0.00975		0.319	0.0252		0.319	0.496		0.319	0.0725
			0.081	7.03		0.281	-0.00176		0.32	0.00697		0.32	0.0283		0.32	0.426		0.32	0.0823
			0.08	6.69		0.28	-0.00268		0.321	0.00972		0.321	0.0262		0.321	0.362		0.321	0.0837
			0.079	6.34		0.279	-0.00405		0.322	0.0124		0.322	0.0298		0.322	0.313		0.322	0.0945
			0.078	5.94		0.278	-0.00146		0.323	0.0105		0.323	0.0279		0.323	0.27		0.323	0.104
			0.077	5.5		0.277	-0.00402		0.324	0.00817		0.324	0.0267		0.324	0.244		0.324	0.11
			0.076	5		0.276	-0.00122		0.325	0.0068		0.325	0.0257		0.325	0.215		0.325	0.123
			0.075	4.47		0.275	-0.00137		0.326	0.0105		0.326	0.0235		0.326	0.189		0.326	0.132
			0.074	3.94		0.274	-0.00238		0.327	0.00715		0.327	0.0239		0.327	0.167		0.327	0.147
			0.073	3.43		0.273	-0.00367		0.328	0.0105		0.328	0.027		0.328	0.14		0.328	0.161
			0.072	2.99		0.272	-0.00483		0.329	0.00906		0.329	0.0252		0.329	0.128		0.329	0.183
			0.071	2.6		0.271	-0.00221		0.33	0.00665		0.33	0.0201		0.33	0.117		0.33	0.195
			0.07	2.27		0.27	-0.00355		0.331	0.00736		0.331	0.0221		0.331	0.107		0.331	0.221
			0.069	1.98		0.269	-0.0025		0.332	0.00659		0.332	0.0224		0.332	0.0952		0.332	0.248
			0.068	1.75		0.268	-0.00113		0.333	0.0101		0.333	0.0235		0.333	0.0839		0.333	0.275
			0.067	1.54		0.267	-0.00331		0.334	0.00882		0.334	0.019		0.334	0.0849		0.334	0.317
			0.066	1.37		0.266	-0.0034		0.335	0.0073		0.335	0.0223		0.335	0.0792		0.335	0.345
			0.065	1.23		0.265	-0.00158		0.336	0.00644		0.336	0.0187		0.336	0.0728		0.336	0.402
			0.064	1.12		0.264	-0.00188		0.337	0.00766		0.337	0.0185		0.337	0.0682		0.337	0.463
			0.063	1		0.263	0.000328		0.338	0.00715		0.338	0.0204		0.338	0.0589		0.338	0.536
			0.062	0.906		0.262	-0.00581		0.339	0.00739		0.339	0.0184		0.339	0.0578		0.339	0.632
			0.061	0.822		0.261	-0.000745		0.34	0.0087		0.34	0.021		0.34	0.0532		0.34	0.725
			0.06	0.755		0.26	-0.00417		0.341	0.00757		0.341	0.0158		0.341	0.0485		0.341	0.881
			0.059	0.693		0.259	-0.00498		0.342	0.00387		0.342	0.0162		0.342	0.0492		0.342	1.1
			0.058	0.646		0.258	0.000358		0.343	0.00846		0.343	0.016		0.343	0.0448		0.343	1.35
			0.057	0.602		0.257	-0.0039		0.344	0.00674		0.344	0.0165		0.344	0.041		0.344	1.75
			0.056	0.549		0.256	0.000536		0.345	0.00691		0.345	0.0155		0.345	0.0406		0.345	2.28
			0.055	0.505		0.255	-0.00465		0.346	0.00507		0.346	0.014		0.346	0.0338		0.346	3.15
			0.054	0.465		0.254	-0.00215		0.347	0.00876		0.347	0.0168		0.347	0.0379		0.347	4.74
			0.053	0.43		0.253	0.00179		0.348	0.00462		0.348	0.0137		0.348	0.0324		0.348	7.73
			0.052	0.383		0.252	-0.00563		0.349	0.00563		0.349	0.0157		0.349	0.0337		0.349	14.6
			0.051	0.385		0.251	-0.00167		0.35	0.0079		0.35	0.0145		0.35	0.0314		0.35	35.7
			0.05	0.324		0.25	5.96e-05		0.351	0.00927		0.351	0.0123		0.351	0.0267		0.351	154
			0.049	0.319		0.249	-0.0034		0.352	0.0037		0.352	0.014		0.352	0.0278		0.352	405
			0.048	0.294		0.248	-0.00167		0.353	0.00474		0.353	0.0128		0.353	0.02		0.353	33.7
			0.047	0.27		0.247	-0.000179		0.354	0.00617		0.354	0.0145		0.354	0.0247		0.354	9.17
			0.046	0.215		0.246	-0.00316		0.355	0.00608		0.355	0.0133		0.355	0.0246		0.355	4.37
			0.045	0.259		0.245	0.000775		0.356	0.00548		0.356	0.013		0.356	0.041		0.356	2.66
			0.044	0.214		0.244	-0.00346		0.357	0.00596		0.357	0.0137		0.357	0.029		0.357	1.79
			0.043	0.184		0.243	-0.00298		0.358	0.00501		0.358	0.0108		0.358	0.0265		0.358	1.28
			0.042	0.198		0.242	0.00203		0.359	0.00507		0.359	0.0112		0.359	0.0312		0.359	0.949
			0.041	0.184		0.241	-0.00241		0.36	0.00411		0.36	0.0127		0.36	0.0202		0.36	0.723
			0.04	0.144		0.24	5.96e-05		0.361	0.00575		0.361	0.0128		0.361	0.0215		0.361	0.569
			0.039	0.156		0.239	-0.00343		0.362	0.00373		0.362	0.012		0.362	0.0319		0.362	0.464
			0.038	0.142		0.238	-0.000596		0.363	0.00677		0.363	0.0103		0.363	0.0204		0.363	0.376
			0.037	0.115		0.237	-0.000834		0.364	0.0039		0.364	0.013		0.364	-0.00101		0.364	0.309
			0.036	0.122		0.236	-0.00447		0.365	0.0051		0.365	0.0108		0.365	0.0249		0.365	0.258
			0.035	0.146		0.235	0.000775		0.366	0.00539		0.366	0.00784		0.366	0.0233		0.366	0.23
			0.034	0.109		0.234	-0.0017		0.367	0.00617		0.367	0.0118		0.367	0.0219		0.367	0.197
			0.033	0.121		0.233	-0.00191		0.368	0.0037		0.368	0.0126		0.368	0.0145		0.368	0.174
			0.032	0.122		0.232	-0.00617		0.369	0.00274		0.369	0.00748		0.369	0.0179		0.369	0.153
			0.031	0.103		0.231	-0.000864		0.37	0.00361		0.37	0.0139		0.37	0.0217		0.37	0.131
			0.03	0.0523		0.23	-0.00277		0.371	0.0056		0.371	0.00474		0.371	0.012		0.371	0.115
			0.029	0.0815		0.229	0.00206		0.372	0.00426		0.372	0.0106		0.372	0.0265		0.372	0.105
			0.028	0.0599		0.228	-0.000775		0.373	0.00489		0.373	0.0117		0.373	0.0126		0.373	0.0913
			0.027	0.029		0.227	-0.00101		0.374	0.00435		0.374	0.0122		0.374	0.0209		0.374	0.0805
			0.026	0.084		0.226	-0.00113		0.375	0.00274		0.375	0.00843		0.375	0.00912		0.375	0.0725
			0.025	0.08		0.225	0.00176		0.376	0.00381		0.376	0.00811		0.376	0.022		0.376	0.0691
			0.024	0.0555		0.224	-0.00155		0.377	0.00507		0.377	0.00611		0.377	0.0144		0.377	0.0577
			0.023	0.0705		0.223	-0.0039		0.378	0.00337		0.378	0.00772		0.378	0.0189		0.378	0.0525
			0.022	0.0893		0.222	0.00298		0.379	0.00221		0.379	0.0103		0.379	0.018		0.379	0.0503
			0.021	0.0267		0.221	0.000656		0.38	0.00733		0.38	0.0101		0.38	0.0152		0.38	0.044
			0.02	0.0373		0.22	-0.000805		0.381	0.00283		0.381	0.00659		0.381	0.0157		0.381	0.0401
			0.019	0.0374		0.219	-0.00152		0.382	0.00423		0.382	0.00638		0.382	0.0169		0.382	0.0401
			0.018	0.0359		0.218	0.00337		0.383	0.00468		0.383	0.00963		0.383	0.0162		0.383	0.0381
			0.017	0.034		0.217	-0.00134		0.384	0.00361		0.384	0.00924		0.384	0.0148		0.384	0.0352
			0.016	0.0442		0.216	0.00256		0.385	0.00191		0.385	0.00858		0.385	0.0177		0.385	0.0289
			0.015	0.0408		0.215	-0.00149		0.386	0.0034		0.386	0.00513		0.386	0.015		0.386	0.0311
			0.014	0.0384		0.214	0.00262		0.387	0.00665		0.387	0.00608		0.387	0.0132		0.387	0.0291
			0.013	0.0337		0.213	0.00167		0.388	0.00343		0.388	0.0084		0.388	0.0163		0.388	0.0267
			0.012	0.0328		0.212	-0.00387		0.389	0.00194		0.389	0.00837		0.389	0.0141		0.389	0.0272
			0.011	0.0297		0.211	0.0017		0.39	0.00259		0.39	0.00679		0.39	0.0143		0.39	0.0245
			0.01	0.0281		0.21	0.00164		0.391	0.00355		0.391	0.00799		0.391	0.0141		0.391	0.0227
			0.009	0.0282		0.209	0.00459		0.392	0.0034		0.392	0.00712		0.392	0.0131		0.392	0.0209
			0.008	0.0264		0.208	0.00241		0.393	0.00334		0.393	0.00677		0.393	0.0131		0.393	0.0215
			0.007	0.0252		0.207	-0.00218		0.394	0.00381		0.394	0.0059		0.394	0.0122		0.394	0.0206
			0.006	0.0229		0.206	0.000626		0.395	0.00429		0.395	0.00694		0.395	0.013		0.395	0.0208
			0.005	0.0244		0.205	0.0053		0.396	0.00113		0.396	0.00766		0.396	0.012		0.396	0.0184
			0.004	0.0234		0.204	-0.000507		0.397	0.00596		0.397	0.00772		0.397	0.0141		0.397	0.0194
			0.003	0.0241		0.203	0.00229		0.398	0.00194		0.398	0.0087		0.398	0.00983		0.398	0.0169
			0.002	0.0221		0.202	0.00322		0.399	0.00408		0.399	0.00527		0.399	0.011		0.399	0.016
			0.001	0.0232		0.201	0.000209		0.4	--		0.4	0.00432		0.4	0.0111		0.4	0.0165
			0	--		0.2	0.0051		0.4	--		0.401	0.00927		0.401	0.0104		0.401	0.0148
						0.199	0.00799		0.399	-0.00244		0.402	0.00608		0.402	0.0141		0.402	0.0153
						0.198	0.00417		0.398	-0.00155		0.403	0.00754		0.403	0.0118		0.403	0.0146
						0.197	0.00319		0.397	-0.000685		0.404	0.00554		0.404	0.00715		0.404	0.0142
						0.196	0.00268		0.396	-0.00197		0.405	0.00799		0.405	0.00966		0.405	0.0113
						0.195	0.00641		0.395	-0.00149		0.406	0.00271		0.406	0.0107		0.406	0.0157
						0.194	0.00855		0.394	2.98e-05		0.407	0.00706		0.407	0.00977		0.407	0.0117
						0.193	0.00706		0.393	-0.0017		0.408	0.00581		0.408	0.00882		0.408	0.0122
						0.192	0.00438		0.392	-0.00113		0.409	0.00435		0.409	0.00638		0.409	0.0124
						0.191	0.00462		0.391	-0.00516		0.41	0.00584		0.41	0.0068		0.41	0.0112
						0.19	0.0125		0.39	-0.00384		0.411	0.00665		0.411	0.0123		0.411	0.0106
						0.189	0.00826		0.389	-0.000149		0.412	0.00674		0.412	0.00936		0.412	0.00834
						0.188	0.0103		0.388	0.000536		0.413	0.0059		0.413	0.0116		0.413	0.0115
						0.187	0.00891		0.387	-0.00253		0.414	0.00513		0.414	0.0037		0.414	0.0106
						0.186	0.00694		0.386	0		0.415	0.00384		0.415	0.0143		0.415	0.00894
						0.185	0.0114		0.385	-0.00268		0.416	0.0059		0.416	0.00989		0.416	0.00894
						0.184	0.0165		0.384	0.000775		0.417	0.00408		0.417	-0.00292		0.417	0.00834
						0.183	0.01		0.383	-0.00265		0.418	0.00462		0.418	0.0117		0.418	0.00954
						0.182	0.01		0.382	0.000238		0.419	0.0062		0.419	0.0102		0.419	0.00739
						0.181	0.0185		0.381	-0.00206		0.42	0.00376		0.42	0.00751		0.42	0.00769
						0.18	0.017		0.38	-0.000596		0.421	0.00778		0.421	0.00423		0.421	0.00852
						0.179	0.0196		0.379	-0.000685		0.422	0.00399		0.422	0.00578		0.422	0.00715
						0.178	0.0235		0.378	-0.00328		0.423	0.00635		0.423	0.00238		0.423	0.0065
						0.177	0.0249		0.377	0.00104		0.424	0.00161		0.424	0.00101		0.424	0.00727
						0.176	0.0241		0.376	-0.00268		0.425	0.00525		0.425	0.0287		0.425	0.00584
						0.175	0.0294		0.375	-0.00107		0.426	0.00337		0.426	-0.00793		0.426	0.0056
						0.174	0.0284		0.374	-0.000268		0.427	0.0076		0.427	0.00596		0.427	0.00805
						0.173	0.0357		0.373	0.000358		0.428	0.00229		0.428	0.0126		0.428	0.00608
						0.172	0.0377		0.372	-0.00364		0.429	0.00542		0.429	0.00811		0.429	0.00459
						0.171	0.0428		0.371	-0.00113		0.43	0.00116		0.43	0.00739		0.43	0.0053
						0.17	0.0507		0.37	0.000596		0.431	0.00727		0.431	0.015		0.431	0.00864
						0.169	0.0549		0.369	0.000745		0.432	0.00694		0.432	0.00954		0.432	0.00227
						0.168	0.061		0.368	-0.000417		0.433	0.00283		0.433	-0.00471		0.433	0.0053
						0.167	0.0739		0.367	-0.00238		0.434	0.00647		0.434	0.00411		0.434	0.0062
						0.166	0.0799		0.366	2.98e-05		0.435	0.00492		0.435	0.00918		0.435	0.00304
						0.165	0.0933		0.365	-0.00519		0.436	0.00212		0.436	0.01		0.436	0.00471
						0.164	0.115		0.364	-2.98e-05		0.437	0.00399		0.437	0.00757		0.437	0.0065
						0.163	0.128		0.363	-0.000447		0.438	0.00894		0.438	0.000298		0.438	0.00578
						0.162	0.144		0.362	-0.00179		0.439	-0.000387		0.439	0.00775		0.439	0.00399
						0.161	0.185		0.361	-0.00134		0.44	0.00805		0.44	0.00536		0.44	0.00137
						0.16	0.213		0.36	-0.00155		0.441	0.00289		0.441	0.00352		0.441	0.00656
						0.159	0.276		0.359	-0.00101		0.442	0.0014		0.442	0.00197		0.442	0.00405
						0.158	0.334		0.358	-0.000238		0.443	0.00173		0.443	0.0068		0.443	0.00513
						0.157	0.415		0.357	-8.94e-05		0.444	0.00438		0.444	0.0087		0.444	0.00519
						0.156	0.535		0.356	-0.000477		0.445	0.00596		0.445	-0.000954		0.445	0.00119
						0.155	0.708		0.355	-0.00232		0.446	0.00453		0.446	0.00447		0.446	0.00602
						0.154	0.939		0.354	-0.00194		0.447	0.00227		0.447	0.00608		0.447	0.00334
						0.153	1.31		0.353	0.000298		0.448	-0.000328		0.448	0.0157		0.448	0.0025
						0.152	1.75		0.352	-0.00182		0.449	0.0048		0.449	0.0126		0.449	0.00495
						0.151	2.48		0.351	-0.000596		0.45	0.00352		0.45	-0.0034		0.45	0.00334
						0.15	3.47		0.35	-0.000983		0.451	0.007		0.451	0.000119		0.451	0.00286
						0.149	4.88		0.349	-0.00313		0.452	0.00459		0.452	0.0059		0.452	0.00364
						0.148	6.52		0.348	-0.00125		0.453	0.00212		0.453	0.00197		0.453	0.0031
						0.147	8.14		0.347	0.00128		0.454	0.00179		0.454	0.0192		0.454	0.00286
						0.146	11		0.346	-0.000983		0.455	0.00632		0.455	-0.0176		0.455	0.0028
						0.145	16.3		0.345	0.000775		0.456	0.00349		0.456	0.0131		0.456	0.00334
						0.144	20.8		0.344	-0.000924		0.457	0.00238		0.457	0.0101		0.457	0.00238
						0.143	30.3		0.343	-0.00149		0.458	0.00492		0.458	0.00411		0.458	0.00268
						0.142	35.5		0.342	-0.000179		0.459	0.00128		0.459	0.0131		0.459	0.00441
						0.141	35.2		0.341	-0.00247		0.46	0.00119		0.46	-0.00495		0.46	0.00268
						0.14	27		0.34	0.000447		0.461	0.0034		0.461	-0.00209		0.461	0.000238
						0.139	17.4		0.339	0.000149		0.462	0.00215		0.462	0.00477		0.462	0.00554
						0.138	12.9		0.338	-0.00358		0.463	0.00411		0.463	0.0053		0.463	0.00405
						0.137	9.4		0.337	-0.000656		0.464	0.00286		0.464	0.00691		0.464	0.00131
						0.136	6.7		0.336	0.000209		0.465	0.00507		0.465	0.00656		0.465	0.00375
						0.135	5.57		0.335	0.00215		0.466	-0.000536		0.466	0.00185		0.466	0.00417
						0.134	4.77		0.334	-0.00307		0.467	0.0025		0.467	0.00471		0.467	0.000238
						0.133	3.97		0.333	-0.00104		0.468	0.0017		0.468	0.00489		0.468	0.00381
						0.132	3.3		0.332	-0.00119		0.469	0.00706		0.469	0.000894		0.469	0.00209
						0.131	2.75		0.331	0.000149		0.47	0.00373		0.47	0.00328		0.47	0.000119
						0.13	2.22		0.33	-0.000387		0.471	0.00268		0.471	0.00453		0.471	0.00238
						0.129	1.89		0.329	0.00191		0.472	-0.000894		0.472	0.0065		0.472	-0.0101
						0.128	1.57		0.328	-0.000775		0.473	0.00373		0.473	0.000775		0.473	0.000596
						0.127	1.33		0.327	-0.000298		0.474	0.00441		0.474	0.000298		0.474	0.00888
						0.126	1.14		0.326	-0.00155		0.475	0.00259		0.475	0.00709		0.475	0.000596
						0.125	0.961		0.325	-0.000894		0.476	0.00209		0.476	0.00978		0.476	0.00525
						0.124	0.829		0.324	0.000238		0.477	0.000179		0.477	0.00191		0.477	0.00244
						0.123	0.73		0.323	-0.000983		0.478	0.00268		0.478	-0.00578		0.478	0.00316
						0.122	0.632		0.322	0.000387		0.479	0.00209		0.479	0.00691		0.479	0.00209
						0.121	0.574		0.321	-0.0028		0.48	0.00295		0.48	0.00459		0.48	0.00262
						0.12	0.509		0.32	-0.000983		0.481	0.00516		0.481	-0.00399		0.481	0.00161
						0.119	0.471		0.319	0.00122		0.482	0.0031		0.482	0.0106		0.482	0.00411
						0.118	0.423		0.318	-0.00244		0.483	0.000566		0.483	-0.00125		0.483	0.00286
						0.117	0.389		0.317	0.00301		0.484	0.00396		0.484	0.00614		0.484	-0.0025
						0.116	0.361		0.316	-0.00206		0.485	-0.000268		0.485	0.00352		0.485	0.00793
						0.115	0.319		0.315	-0.00456		0.486	0.00262		0.486	0.00459		0.486	-0.00322
						0.114	0.286		0.314	0.00229		0.487	0.00185		0.487	5.96e-05		0.487	0.0037
						0.113	0.267		0.313	-0.00283		0.488	0.00191		0.488	0.00501		0.488	0.0034
						0.112	0.246		0.312	0.000298		0.489	0.00378		0.489	0.000477		0.489	0.000119
						0.111	0.23		0.311	-0.000149		0.49	0.000149		0.49	0.00376		0.49	0.00244
						0.11	0.202		0.31	0.00209		0.491	0.00247		0.491	-0.0031		0.491	0.00107
						0.109	0.206		0.309	-0.00367		0.492	0.00167		0.492	0.00745		0.492	0.00244
						0.108	0.169		0.308	-0.000209		0.493	0.000864		0.493	0.00983		0.493	0.00215
						0.107	0.169		0.307	0.00209		0.494	0.0045		0.494	-0.00137		0.494	0
						0.106	0.153		0.306	-0.000507		0.495	0.00215		0.495	0.00697		0.495	0.00352
						0.105	0.148		0.305	0.00143		0.496	0.00247		0.496	0.00542		0.496	0.00113
						0.104	0.148		0.304	-0.00116		0.497	0.000983		0.497	-0.00596		0.497	0.00179
						0.103	0.133		0.303	-0.00238		0.498	0.00381		0.498	-0.000179		0.498	0.00244
						0.102	0.123		0.302	-0.00119		0.499	0.00191		0.499	0.0037		0.499	0.00221
						0.101	0.114		0.301	0.00212		0.5	--		0.5	0.00644		0.5	0.00334
						0.1	0.0955		0.3	0.00364		0.5	--		0.501	0.00513		0.501	-5.96e-05
						0.099	0.0965		0.299	0.00164		0.499	-0.0031		0.502	-0.00137		0.502	0.00232
						0.098	0.105		0.298	-0.00566		0.498	0.00367		0.503	0.0106		0.503	0.000656
						0.097	0.0829		0.297	-0.000715		0.497	-0.00435		0.504	-0.0184		0.504	0.000596
						0.096	0.0868		0.296	-0.002		0.496	0.000507		0.505	0.0257		0.505	0.00262
						0.095	0.076		0.295	0.0039		0.495	-0.0042		0.506	-0.0176		0.506	0.00173
						0.094	0.0794		0.294	0.00325		0.494	-0.00224		0.507	0.0105		0.507	0.0034
						0.093	0.0761		0.293	-0.000894		0.493	-0.000358		0.508	0.0087		0.508	-0.000298
						0.092	0.0663		0.292	-0.00128		0.492	0.00104		0.509	-0.00495		0.509	0.00137
						0.091	0.07		0.291	-0.00423		0.491	-0.00206		0.51	-0.00644		0.51	0.00244
						0.09	0.0652		0.29	0.0011		0.49	-0.00215		0.511	0.0145		0.511	-0.000119
						0.089	0.064		0.289	0.00268		0.489	0.00158		0.512	0.000775		0.512	0.00185
						0.088	0.061		0.288	0.00191		0.488	-0.00226		0.513	0.00483		0.513	0.00167
						0.087	0.0561		0.287	0.00381		0.487	-0.00355		0.514	0.00203		0.514	0.00221
						0.086	0.0583		0.286	-0.00218		0.486	0.00164		0.515	0.000179		0.515	-0.000954
						0.085	0.0594		0.285	-0.00286		0.485	-0.000536		0.516	0.00221		0.516	0.00149
						0.084	0.0472		0.284	0.000626		0.484	-0.000596		0.517	0.00495		0.517	0.00364
						0.083	0.0561		0.283	-0.000119		0.483	-0.00241		0.518	-0.00149		0.518	0.00119
						0.082	0.0476		0.282	0.00265		0.482	-0.00292		0.519	0.00483		0.519	-0.000656
						0.081	0.0487		0.281	-0.000238		0.481	-0.00191		0.52	0.000596		0.52	-0.000536
						0.08	0.0464		0.28	0.00286		0.48	0.00107		0.521	0.0025		0.521	0.00197
						0.079	0.0454		0.279	-0.00265		0.479	0.00101		0.522	-0.000656		0.522	0.000656
						0.078	0.0436		0.278	0.00268		0.478	-0.00119		0.523	0.00829		0.523	0.00125
						0.077	0.041		0.277	0.000268		0.477	8.94e-05		0.524	-0.000417		0.524	0.0025
						0.076	0.0368		0.276	0.00352		0.476	-0.00367		0.525	0.000834		0.525	5.96e-05
						0.075	0.0404		0.275	0.0017		0.475	-0.000268		0.526	0.00238		0.526	0.000596
						0.074	0.0352		0.274	0.00116		0.474	-0.00346		0.527	0.00203		0.527	0
						0.073	0.04		0.273	-0.00533		0.473	0.00405		0.528	0.00447		0.528	0.00268
						0.072	0.0363		0.272	-0.000745		0.472	-0.00241		0.529	-0.00495		0.529	0.00173
						0.071	0.0321		0.271	0.00435		0.471	-0.00173		0.53	0.00101		0.53	-0.000954
						0.07	0.0329		0.27	0.0048		0.47	-0.000715		0.531	0.00715		0.531	0.00268
						0.069	0.0369		0.269	0.00152		0.469	-0.00241		0.532	0.00268		0.532	-0.000477
						0.068	0.0269		0.268	0.00194		0.468	-0.0014		0.533	-0.000119		0.533	0.00322
						0.067	0.0288		0.267	-0.000596		0.467	0.00152		0.534	-0.00381		0.534	-0.000536
						0.066	0.0289		0.266	0.00203		0.466	-0.0025		0.535	0.00346		0.535	0.00209
						0.065	0.026		0.265	0.00137		0.465	0.000805		0.536	0.00578		0.536	-0.000179
						0.064	0.0258		0.264	0.00289		0.464	-0.00212		0.537	0.00167		0.537	0.00125
						0.063	0.0287		0.263	0.00164		0.463	-0.000894		0.538	0.00387		0.538	0.00137
						0.062	0.0248		0.262	0.00221		0.462	-0.00232		0.539	-0.000298		0.539	0.000477
						0.061	0.0225		0.261	0.00355		0.461	0.00101		0.54	-0.000179		0.54	0.000119
						0.06	0.0228		0.26	0.00206		0.46	-0.00125		0.541	-0.000596		0.541	0.00221
						0.059	0.0219		0.259	0.0017		0.459	0.000179		0.542	0.00459		0.542	0.00113
						0.058	0.0209		0.258	0.00468		0.458	-0.00185		0.543	0.00113		0.543	0.000834
						0.057	0.0191		0.257	0.00608		0.457	0.000864		0.544	0.00227		0.544	0.00364
						0.056	0.0219		0.256	0.00206		0.456	-0.00188		0.545	0.00125		0.545	-0.00471
						0.055	0.0207		0.255	0.00128		0.455	0		0.546	-0.00173		0.546	-0.00238
						0.054	0.018		0.254	0.00137		0.454	-0.00224		0.547	0.00489		0.547	0.00203
						0.053	0.0105		0.253	0.00578		0.453	-0.00128		0.548	0.00191		0.548	0.00131
						0.052	0.0194		0.252	0.00671		0.452	0.000268		0.549	0.00447		0.549	0.00823
						0.051	0.0153		0.251	0.0048		0.451	-0.000328		0.55	0.000417		0.55	-0.009
						0.05	0.0129		0.25	0.00483		0.45	-0.00137		0.551	-0.00179		0.551	0.00548
						0.049	0.0139		0.249	0.00641		0.449	0.000536		0.552	0.00203		0.552	0.000894
						0.048	0.0127		0.248	0.00396		0.448	-0.00224		0.553	0.00435		0.553	0.00346
						0.047	0.00978		0.247	0.00629		0.447	-0.00161		0.554	0.000238		0.554	0.000596
						0.046	0.0139		0.246	0.00709		0.446	-0.00128		0.555	0.00101		0.555	-0.00274
						0.045	0.0114		0.245	0.00772		0.445	-0.00188		0.556	-0.000179		0.556	0.00268
						0.044	0.00938		0.244	0.00396		0.444	0.000954		0.557	0.00328		0.557	-0.000238
						0.043	0.0158		0.243	0.0096		0.443	-0.000447		0.558	0.000894		0.558	-0.000656
						0.042	0.00612		0.242	0.00507		0.442	-0.000745		0.559	0.0143		0.559	0.00101
						0.041	0.0135		0.241	0.0115		0.441	-0.000685		0.56	-0.0118		0.56	0.000894
						0.04	0.00783		0.24	0.0126		0.44	-0.00244		0.561	-0.0037		0.561	0.000834
						0.039	0.0073		0.239	0.0108		0.439	-0.000149		0.562	0.0106		0.562	0.00989
						0.038	0.00946		0.238	0.0118		0.438	-0.000566		0.563	0.00119		0.563	-0.00113
						0.037	0.00889		0.237	0.0113		0.437	0.000864		0.564	0.00119		0.564	-0.0053
						0.036	0.00776		0.236	0.0116		0.436	-0.00161		0.565	0.00232		0.565	0.00179
						0.035	0.00671		0.235	0.0135		0.435	-0.000715		0.566	-0.000238		0.566	-0.000656
						0.034	0.00853		0.234	0.0185		0.434	-0.00259		0.567	0.00274		0.567	0.00209
						0.033	0.000708		0.233	0.0162		0.433	0.000507		0.568	0.00179		0.568	-0.00179
						0.032	0.0203		0.232	0.0197		0.432	0.000507		0.569	0.000894		0.569	0.00256
						0.031	0.00614		0.231	0.0174		0.431	0.000983		0.57	0.00101		0.57	0.00197
						0.03	0.0044		0.23	0.0221		0.43	-0.00206		0.571	0.00227		0.571	-0.00256
						0.029	0.00638		0.229	0.0226		0.429	-0.000983		0.572	0.00101		0.572	0.00125
						0.028	0.00322		0.228	0.0284		0.428	-0.00235		0.573	0.00197		0.573	0.00185
						0.027	-0.0102		0.227	0.0286		0.427	0.000179		0.574	0.00328		0.574	0.00173
						0.026	0.015		0.226	0.0268		0.426	-0.00122		0.575	0.000358		0.575	0.00167
						0.025	0.00977		0.225	0.0363		0.425	0.00164		0.576	0		0.576	-0.00107
						0.024	0.00374		0.224	0.0377		0.424	-0.000805		0.577	0.00107		0.577	-0.00119
						0.023	0.00759		0.223	0.042		0.423	-0.000536		0.578	0.00292		0.578	0.00131
						0.022	0.00676		0.222	0.0496		0.422	-0.00361		0.579	0.00268		0.579	0.000834
						0.021	0.00486		0.221	0.0504		0.421	0.000805		0.58	0.000477		0.58	-0.00149
						0.02	0.00245		0.22	0.0587		0.42	0.000983		0.581	0.00137		0.581	0.00203
						0.019	-0.00219		0.219	0.0679		0.419	-0.000626		0.582	-0.000238		0.582	0.00161
						0.018	-0.00897		0.218	0.0772		0.418	0.000268		0.583	0.00215		0.583	0.00179
						0.017	0.041		0.217	0.088		0.417	-0.00122		0.584	0.00125		0.584	-0.000477
						0.016	-0.0214		0.216	0.101		0.416	-0.00128		0.585	0.00435		0.585	0.00185
						0.015	0.0153		0.215	0.118		0.415	0.000715		0.586	-0.000358		0.586	0.000417
						0.014	0.00341		0.214	0.139		0.414	-0.000834		0.587	0		0.587	-0.000477
						0.013	0.0029		0.213	0.167		0.413	-0.00221		0.588	0.00113		0.588	0.00137
						0.012	0.02		0.212	0.192		0.412	0.000387		0.589	-0.000298		0.589	0.00215
						0.011	-0.00653		0.211	0.243		0.411	-0.000775		0.59	0.00119		0.59	-0.00262
						0.01	-0.0018		0.21	0.29		0.41	-0.00122		0.591	0.00513		0.591	0.00262
						0.009	0.00639		0.209	0.374		0.409	-0.000387		0.592	-0.000358		0.592	-0.000477
						0.008	-0.0114		0.208	0.472		0.408	0.00235		0.593	0.00209		0.593	0.00143
						0.007	0.0274		0.207	0.612		0.407	0.000477		0.594	0.000656		0.594	-0.000775
						0.006	-0.0137		0.206	0.838		0.406	-0.000387		0.595	-0.00399		0.595	-5.96e-05
						0.005	-0.00236		0.205	1.17		0.405	-0.000596		0.596	0.00495		0.596	0.00203
						0.004	0.025		0.204	1.76		0.404	-0.00122		0.597	0.00685		0.597	-0.00244
						0.003	-0.00892		0.203	2.73		0.403	-0.00295		0.598	0.000834		0.598	0.0028
						0.002	0.02		0.202	4.31		0.402	0.00158		0.599	-0.000775		0.599	0.000298
						0.001	-0.00469		0.201	7.39		0.401	0.000656		0.6	--		0.6	0.00125
						0	0		0.2	12.1		0.4	0.000179		0.6	--		0.601	0.000477
									0.199	18.8		0.399	-0.00152		0.599	0.00137		0.602	0.000238
									0.198	30.9		0.398	0.000179		0.598	-0.00221		0.603	-0.000477
									0.197	52.1		0.397	0.00191		0.597	-0.00232		0.604	0.00232
									0.196	93.7		0.396	-0.00107		0.596	-0.000834		0.605	0.000596
									0.195	52.5		0.395	-0.00107		0.595	0.000179		0.606	0.000775
									0.194	24		0.394	2.98e-05		0.594	-0.000119		0.607	-0.000477
									0.193	19.7		0.393	-0.00185		0.593	-0.000715		0.608	0.000954
									0.192	15.4		0.392	-0.000685		0.592	0.00167		0.609	0.000298
									0.191	11.5		0.391	0.000983		0.591	-0.00435		0.61	-0.000119
									0.19	8.72		0.39	-0.000685		0.59	-0.000119		0.611	0.00215
									0.189	6.85		0.389	0.00185		0.589	0		0.612	0.000775
									0.188	5.51		0.388	-0.00346		0.588	-0.000954		0.613	-0.0025
									0.187	4.37		0.387	0.000924		0.587	-0.00167		0.614	0.00143
									0.186	3.38		0.386	0.000119		0.586	0.000656		0.615	0.00203
									0.185	2.54		0.385	-0.000685		0.585	-0.000656		0.616	0.000179
									0.184	1.88		0.384	0.000238		0.584	0.000358		0.617	0.00286
									0.183	1.39		0.383	-0.000268		0.583	-0.000477		0.618	0.000238
									0.182	1.07		0.382	-0.000566		0.582	-0.00298		0.619	-0.00221
									0.181	0.887		0.381	0.000179		0.581	0.000954		0.62	0.00191
									0.18	0.745		0.38	0.000387		0.58	-0.00107		0.621	-0.000715
									0.179	0.622		0.379	0.000417		0.579	0.000596		0.622	5.96e-05
									0.178	0.544		0.378	-0.000805		0.578	-0.00131		0.623	0.00143
									0.177	0.487		0.377	0.00107		0.577	-0.00227		0.624	0.000477
									0.176	0.413		0.376	-0.000685		0.576	-0.00274		0.625	0.000238
									0.175	0.391		0.375	-0.000298		0.575	0.00179		0.626	0.00203
									0.174	0.351		0.374	-0.000745		0.574	0.000894		0.627	0.000954
									0.173	0.316		0.373	-2.98e-05		0.573	-0.00209		0.628	0.000715
									0.172	0.272		0.372	-0.000268		0.572	-0.00191		0.629	-0.00101
									0.171	0.264		0.371	-0.00235		0.571	0.00113		0.63	0.000536
									0.17	0.225		0.37	0.00408		0.57	0		0.631	0.00173
									0.169	0.212		0.369	0.000507		0.569	-0.00244		0.632	0.000298
									0.168	0.191		0.368	-0.000417		0.568	-0.00131		0.633	0.00101
									0.167	0.175		0.367	-0.00161		0.567	-0.00101		0.634	-0.000656
									0.166	0.162		0.366	0.00143		0.566	-5.96e-05		0.635	0.00149
									0.165	0.14		0.365	0.000864		0.565	-0.0028		0.636	-0.00173
									0.164	0.133		0.364	-0.00194		0.564	0.00185		0.637	0.00191
									0.163	0.125		0.363	8.94e-05		0.563	-0.000238		0.638	0.000596
									0.162	0.111		0.362	0.000417		0.562	-0.0037		0.639	-0.000894
									0.161	0.104		0.361	-0.000775		0.561	-0.000298		0.64	0.00119
									0.16	0.0982		0.36	0.00179		0.56	-0.000358		0.641	0.000656
									0.159	0.0933		0.359	0.000536		0.559	0.00274		0.642	0.00238
									0.158	0.0874		0.358	0.00212		0.558	-0.00185		0.643	-0.00238
									0.157	0.0719		0.357	-0.00128		0.557	0.000775		0.644	5.96e-05
									0.156	0.0751		0.356	0.000954		0.556	-0.0025		0.645	0.000715
									0.155	0.0671		0.355	0.000864		0.555	-0.00215		0.646	0.00137
									0.154	0.0656		0.354	0.00137		0.554	0.000954		0.647	0.000775
									0.153	0.0567		0.353	0.000417		0.553	0.000894		0.648	-5.96e-05
									0.152	0.0638		0.352	-0.00116		0.552	-0.000715		0.649	0.000954
									0.151	0.0506		0.351	0.00188		0.551	-0.0037		0.65	0.000179
									0.15	0.0548		0.35	0.000685		0.55	0.00197		0.651	0.00119
									0.149	0.0534		0.349	0.00101		0.549	-0.00268		0.652	-0.00244
									0.148	0.0505		0.348	0.000596		0.548	0.00197		0.653	0.00221
									0.147	0.045		0.347	0.00191		0.547	-0.00107		0.654	0.00125
									0.146	0.0421		0.346	-0.000149		0.546	0		0.655	0.000656
									0.145	0.0421		0.345	0.00179		0.545	-0.00227		0.656	0.000834
									0.144	0.0422		0.344	-0.000209		0.544	-0.00131		0.657	-0.000358
									0.143	0.0384		0.343	-0.00146		0.543	0.000417		0.658	0.000358
									0.142	0.0462		0.342	0.000775		0.542	0.000477		0.659	0.00215
									0.141	0.0411		0.341	0.00244		0.541	-0.000596		0.66	-0.00227
									0.14	0.0396		0.34	0.0011		0.54	-0.000298		0.661	0.00125
									0.139	0.0407		0.339	-0.000715		0.539	-0.00292		0.662	0.00173
									0.138	0.0385		0.338	0.00435		0.538	0.00221		0.663	-0.000715
									0.137	0.0373		0.337	0.000179		0.537	-0.00161		0.664	0.00101
									0.136	0.0297		0.336	0.000447		0.536	5.96e-05		0.665	0.00119
									0.135	0.0375		0.335	0.000745		0.535	0.000775		0.666	0.000596
									0.134	0.0237		0.334	0.00343		0.534	-0.000834		0.667	-0.000656
									0.133	0.0345		0.333	0.000119		0.533	0.00143		0.668	-0.000119
									0.132	0.0306		0.332	0.0017		0.532	-0.00143		0.669	0.00101
									0.131	0.0291		0.331	0.00227		0.531	-0.00179		0.67	5.96e-05
									0.13	0.0297		0.33	0.00149		0.53	0.00149		0.671	0
									0.129	0.0339		0.329	0.00221		0.529	-0.00131		0.672	0.00119
									0.128	0.0323		0.328	0.00238		0.528	-0.00143		0.673	-0.000536
									0.127	0.0258		0.327	0.00209		0.527	-0.00197		0.674	-0.000298
									0.126	0.0229		0.326	0.000745		0.526	-0.00203		0.675	5.96e-05
									0.125	0.0207		0.325	0.00167		0.525	0.00107		0.676	0.000179
									0.124	-0.0169		0.324	0.00179		0.524	0.000477		0.677	0.000536
									0.123	0.0397		0.323	0.00319		0.523	0.00185		0.678	0.000179
									0.122	0.0254		0.322	0.00417		0.522	0		0.679	0.00137
									0.121	0.0204		0.321	-0.000626		0.521	-0.00286		0.68	-0.00179
									0.12	0.0191		0.32	0.00498		0.52	-0.00227		0.681	0.00328
									0.119	0.0161		0.319	0.00384		0.519	0.000656		0.682	-0.00358
									0.118	0.0179		0.318	0.00164		0.518	0.000536		0.683	0.000358
									0.117	0.0132		0.317	0.00411		0.517	0.00107		0.684	0.000656
									0.116	0.0107		0.316	0.00471		0.516	-0.00197		0.685	0.00107
									0.115	0.0123		0.315	0.00307		0.515	-0.00101		0.686	-0.00155
									0.114	0.0107		0.314	0.00411		0.514	-0.00304		0.687	0.000417
									0.113	0.0154		0.313	0.00525		0.513	0.00113		0.688	0.00113
									0.112	0.0102		0.312	0.0048		0.512	0.000477		0.689	-0.000238
									0.111	0.0117		0.311	0.00393		0.511	-0.000238		0.69	-0.00191
									0.11	0.00821		0.31	0.0056		0.51	-0.000596		0.691	-0.000477
									0.109	0.00951		0.309	0.00587		0.509	-0.00137		0.692	0.00203
									0.108	0.00786		0.308	0.00599		0.508	-0.000477		0.693	-0.000298
									0.107	0.0116		0.307	0.00629		0.507	-0.000477		0.694	-0.00274
									0.106	0.00972		0.306	0.00647		0.506	0.000656		0.695	0.00179
									0.105	0.011		0.305	0.0084		0.505	-0.00155		0.696	-0.000477
									0.104	0.00621		0.304	0.00367		0.504	-0.000119		0.697	0.000179
									0.103	0.00983		0.303	0.00936		0.503	-0.00101		0.698	0.000954
									0.102	0.0104		0.302	0.00826		0.502	-0.00232		0.699	-0.000894
									0.101	0.0082		0.301	0.0106		0.501	0.00209		0.7	--
									0.1	0.00773		0.3	0.00811		0.5	0.00149		0.7	--
									0.099	0.00567		0.299	0.0103		0.499	-0.000656		0.699	0.000238
									0.098	0.0084		0.298	0.00966		0.498	0.0034		0.698	-0.00322
									0.097	0.00435		0.297	0.00849		0.497	-0.00399		0.697	-0.000238
									0.096	0.00734		0.296	0.0126		0.496	0.000179		0.696	0.00179
									0.095	0.00602		0.295	0.013		0.495	-0.000536		0.695	-0.00209
									0.094	0.00518		0.294	0.0147		0.494	0.000715		0.694	-0.00161
									0.093	0.00823		0.293	0.0147		0.493	-0.00179		0.693	-0.000596
									0.092	0.00449		0.292	0.0163		0.492	0		0.692	0.00101
									0.091	0.0058		0.291	0.0166		0.491	-0.000477		0.691	0.00119
									0.09	0.00563		0.29	0.0194		0.49	-0.00316		0.69	-0.00227
									0.089	0.00378		0.289	0.02		0.489	0.00185		0.689	-0.00191
									0.088	0.00481		0.288	0.021		0.488	-0.000298		0.688	-0.000119
									0.087	0.00572		0.287	0.021		0.487	0.00143		0.687	-0.000477
									0.086	0.00481		0.286	0.0289		0.486	-0.00173		0.686	-0.000238
									0.085	0.00695		0.285	0.0255		0.485	5.96e-05		0.685	0.000417
									0.084	0.0055		0.284	0.0315		0.484	-0.00304		0.684	-0.00167
									0.083	0.00467		0.283	0.0348		0.483	-0.000119		0.683	5.96e-05
									0.082	0.00599		0.282	0.0337		0.482	0.00155		0.682	0.000298
									0.081	0.00401		0.281	0.0397		0.481	0.00161		0.681	-0.00179
									0.08	0.00383		0.28	0.0439		0.48	0.00131		0.68	-0.000715
									0.079	0.00552		0.279	0.0476		0.479	-0.00143		0.679	-0.00107
									0.078	0.00349		0.278	0.0537		0.478	-0.00274		0.678	0.00298
									0.077	0.00405		0.277	0.059		0.477	-0.0025		0.677	-0.00179
									0.076	0.00511		0.276	0.0661		0.476	0.00179		0.676	-0.00107
									0.075	0.00175		0.275	0.0741		0.475	0.000954		0.675	0.000119
									0.074	0.00514		0.274	0.0829		0.474	0.00364		0.674	-0.00125
									0.073	0.00157		0.273	0.0931		0.473	-0.00447		0.673	0.00119
									0.072	0.00283		0.272	0.109		0.472	0.000596		0.672	0.000119
									0.071	0.00514		0.271	0.121		0.471	-0.000238		0.671	-0.00179
									0.07	0.00407		0.27	0.143		0.47	-0.00191		0.67	-0.000238
									0.069	0.00128		0.269	0.162		0.469	0.00173		0.669	-0.000596
									0.068	0.00339		0.268	0.187		0.468	-0.000179		0.668	0.00113
									0.067	0.00445		0.267	0.232		0.467	-0.000715		0.667	0.000536
									0.066	0.00278		0.266	0.279		0.466	-0.000179		0.666	-0.00155
									0.065	0.00213		0.265	0.334		0.465	-0.00101		0.665	0.000596
									0.064	0.0039		0.264	0.415		0.464	0.000775		0.664	-0.00143
									0.063	0.0026		0.263	0.511		0.463	-0.00137		0.663	-0.000894
									0.062	0.00081		0.262	0.672		0.462	0.00131		0.662	-0.000238
									0.061	0.00594		0.261	0.899		0.461	0.0028		0.661	-0.000298
									0.06	0.000304		0.26	1.24		0.46	-0.0028		0.66	0
									0.059	0.00417		0.259	1.81		0.459	-0.000179		0.659	0.000477
									0.058	-0.00133		0.258	2.76		0.458	-0.00149		0.658	-0.00131
									0.057	0.00535		0.257	4.66		0.457	0.000656		0.657	-0.00113
									0.056	0.00175		0.256	8.85		0.456	-0.00215		0.656	0.00155
									0.055	0.00353		0.255	17		0.455	0.00209		0.655	-0.00197
									0.054	0.000843		0.254	32.8		0.454	-0.00131		0.654	-0.00167
									0.053	0.00204		0.253	136		0.453	-0.00119		0.653	0.000536
									0.052	0.00486		0.252	178		0.452	0.00185		0.652	0.000775
									0.051	0.0015		0.251	47.3		0.451	-0.000656		0.651	-0.00149
									0.05	0.0026		0.25	26.3		0.45	0.00107		0.65	-0.000536
									0.049	0.00346		0.249	6.77		0.449	0.00179		0.649	0.00125
									0.048	0.00111		0.248	4.76		0.448	-0.00119		0.648	0.00113
									0.047	0.000152		0.247	3.8		0.447	-0.000298		0.647	-0.00125
									0.046	0.00474		0.246	3.07		0.446	-0.000536		0.646	0.00137
									0.045	0.00132		0.245	2.56		0.445	0.00119		0.645	-0.0025
									0.044	0.00309		0.244	2.04		0.444	0.000954		0.644	0.00703
									0.043	0.000709		0.243	1.66		0.443	-0.00227		0.643	-0.00483
									0.042	0.00142		0.242	1.35		0.442	0.000715		0.642	-0.00304
									0.041	0.00213		0.241	0.931		0.441	-0.000358		0.641	0.000834
									0.04	0.00398		0.24	1.11		0.44	-0.000834		0.64	-0.00125
									0.039	0.00405		0.239	0.867		0.439	0.00125		0.639	-0.00197
									0.038	0.00132		0.238	0.558		0.438	0.000536		0.638	-0.000477
									0.037	0.00336		0.237	0.546		0.437	-0.000358		0.637	-0.000298
									0.036	-0.000304		0.236	0.494		0.436	-5.96e-05		0.636	0.00143
									0.035	0.00354		0.235	0.421		0.435	0.00238		0.635	-5.96e-05
									0.034	-0.00138		0.234	0.373		0.434	-0.000656		0.634	-0.000656
									0.033	0.00371		0.233	0.336		0.433	-0.00125		0.633	-0.000715
									0.032	0.0044		0.232	0.314		0.432	0.00185		0.632	-0.000715
									0.031	0.00213		0.231	0.289		0.431	-0.000596		0.631	-0.000894
									0.03	-0.00125		0.23	0.273		0.43	0.000119		0.63	-0.000477
									0.029	0.00437		0.229	0.248		0.429	-0.000834		0.629	0.000536
									0.028	0.00391		0.228	0.212		0.428	0.00155		0.628	0
									0.027	-1.7e-05		0.227	0.203		0.427	-0.00107		0.627	-0.000715
									0.026	0.00224		0.226	0.18		0.426	0.000656		0.626	-0.000298
									0.025	0.000455		0.225	0.169		0.425	0.00155		0.625	0.000477
									0.024	-0.000573		0.224	0.165		0.424	-0.00143		0.624	-0.000358
									0.023	0.00226		0.223	0.148		0.423	0.00232		0.623	0.000179
									0.022	0.0012		0.222	0.128		0.422	0.00119		0.622	-0.000775
									0.021	0.00393		0.221	0.123		0.421	0.00167		0.621	-0.00149
									0.02	0.00137		0.22	0.121		0.42	0.00191		0.62	0.00292
									0.019	-0.000472		0.219	0.106		0.419	-0.00244		0.619	-0.00149
									0.018	0.000101		0.218	0.0989		0.418	0.00197		0.618	-0.00143
									0.017	0.00199		0.217	0.103		0.417	-0.00137		0.617	-0.000715
									0.016	0.00412		0.216	0.0884		0.416	0.000477		0.616	-0.000238
									0.015	0.00162		0.215	0.0795		0.415	0.000715		0.615	-0.000715
									0.014	0.00179		0.214	0.0751		0.414	0.000358		0.614	0.000775
									0.013	-0.00221		0.213	0.0692		0.413	-0.00113		0.613	-0.00268
									0.012	0.00128		0.212	0.0598		0.412	0.000596		0.612	-0.000358
									0.011	0.00403		0.211	0.0583		0.411	0.000656		0.611	0.000656
									0.01	0.00182		0.21	0.0574		0.41	0.00292		0.61	-0.000894
									0.009	0.00315		0.209	0.0479		0.409	0.000596		0.609	-0.00155
									0.008	0.000253		0.208	0.0456		0.408	0.00101		0.608	0.000179
									0.007	-0.00148		0.207	0.0379		0.407	0.000894		0.607	0.00119
									0.006	0.00346		0.206	0.044		0.406	5.96e-05		0.606	-0.00137
									0.005	0.00133		0.205	0.0392		0.405	0.00191		0.605	0.000298
									0.004	0.00189		0.204	0.0298		0.404	0.00232		0.604	-0.00107
									0.003	0.00322		0.203	0.0345		0.403	0.00101		0.603	0.000298
									0.002	3.38e-05		0.202	0.0254		0.402	-0.000298		0.602	-0.00137
									0.001	0.00294		0.201	0.0295		0.401	0.000358		0.601	-0.000656
									0	--		0.2	0.0244		0.4	0.00221		0.6	0.000536
												0.199	0.03		0.399	0.00215		0.599	0.00113
												0.198	0.0274		0.398	-0.000417		0.598	0.000536
												0.197	0.0249		0.397	0.00155		0.597	0.000417
												0.196	0.0222		0.396	0.00113		0.596	-0.00185
												0.195	0.0169		0.395	0.00173		0.595	0.00119
												0.194	0.0189		0.394	0.00125		0.594	-0.00143
												0.193	0.0202		0.393	0.00232		0.593	0.00179
												0.192	0.0198		0.392	0.00107		0.592	-0.00185
												0.191	0.0147		0.391	0.00203		0.591	0.000834
												0.19	0.0151		0.39	0.00215		0.59	-0.00197
												0.189	0.0161		0.389	0.00292		0.589	-0.000477
												0.188	0.0166		0.388	0.00131		0.588	0
												0.187	0.0206		0.387	0.00238		0.587	0.000775
												0.186	0.0148		0.386	0.00137		0.586	-0.000954
												0.185	0.00968		0.385	0.00525		0.585	-0.000894
												0.184	0.0124		0.384	0		0.584	5.96e-05
												0.183	0.0118		0.383	0.00352		0.583	0.000119
												0.182	0.0133		0.382	0.00286		0.582	0.00131
												0.181	0.0111		0.381	0.00244		0.581	0.000894
												0.18	0.0109		0.38	0.00197		0.58	-0.0031
												0.179	0.0114		0.379	0.00173		0.579	-0.000119
												0.178	0.0128		0.378	0.0037		0.578	-0.000656
												0.177	0.00796		0.377	0.00381		0.577	-0.00107
												0.176	0.0106		0.376	0.00376		0.576	0.00113
												0.175	0.012		0.375	0.0028		0.575	-0.000477
												0.174	0.00754		0.374	0.00471		0.574	0.000894
												0.173	0.0115		0.373	0.00536		0.573	-0.000417
												0.172	0.0109		0.372	0.00453		0.572	-0.00209
												0.171	0.0112		0.371	0.0025		0.571	0.00143
												0.17	0.0109		0.37	0.00632		0.57	0
												0.169	0.00848		0.369	0.00781		0.569	0
												0.168	0.00695		0.368	0.00411		0.568	0.00256
												0.167	0.00906		0.367	0.00352		0.567	-0.0031
												0.166	0.0086		0.366	0.00364		0.566	0.000536
												0.165	0.0103		0.365	0.00715		0.565	-0.000715
												0.164	0.00867		0.364	0.0062		0.564	-0.000358
												0.163	0.00773		0.363	0.00644		0.563	-0.000358
												0.162	0.00968		0.362	0.00614		0.562	0.000417
												0.161	0.007		0.361	0.00918		0.561	-0.00113
												0.16	0.00681		0.36	0.00864		0.56	0.00221
												0.159	0.00853		0.359	0.00483		0.559	-0.00227
												0.158	0.00681		0.358	0.00918		0.558	-0.000834
												0.157	0.00993		0.357	0.00942		0.557	0.00232
												0.156	0.00442		0.356	0.00983		0.556	0
												0.155	0.00756		0.355	0.00948		0.555	0.00137
												0.154	0.00734		0.354	0.0096		0.554	0
												0.153	0.00523		0.353	0.0151		0.553	-0.00107
												0.152	0.00847		0.352	0.013		0.552	-0.00143
												0.151	0.0066		0.351	0.0113		0.551	-0.000715
												0.15	0.00425		0.35	0.015		0.55	0.000656
												0.149	0.00825		0.349	0.0124		0.549	-0.000954
												0.148	0.00562		0.348	0.0179		0.548	0.000298
												0.147	0.00675		0.347	0.0157		0.547	0.00209
												0.146	0.00845		0.346	0.0176		0.546	-0.00197
												0.145	0.00627		0.345	0.0194		0.545	0.00131
												0.144	0.0104		0.344	0.0213		0.544	-0.00173
												0.143	0.00494		0.343	0.021		0.543	0.000715
												0.142	0.00624		0.342	0.0259		0.542	-0.00107
												0.141	0.00848		0.341	0.0224		0.541	0.00232
												0.14	0.0043		0.34	0.0274		0.54	0.000119
												0.139	0.00773		0.339	0.0292		0.539	-0.00244
												0.138	0.00435		0.338	0.0317		0.538	0.00131
												0.137	0.00302		0.337	0.0345		0.537	-0.00119
												0.136	0.0058		0.336	0.0376		0.536	0.00119
												0.135	0.00444		0.335	0.0383		0.535	0.000179
												0.134	0.0085		0.334	0.0427		0.534	0.000596
												0.133	0.00788		0.333	0.0475		0.533	-0.00191
												0.132	0.00713		0.332	0.0532		0.532	0.00215
												0.131	-0.000557		0.331	0.0559		0.531	0.000477
												0.13	0.00523		0.33	0.0616		0.53	0.00119
												0.129	0.00626		0.329	0.0716		0.529	-5.96e-05
												0.128	0.00756		0.328	0.0773		0.528	0.000775
												0.127	0.00499		0.327	0.0855		0.527	-0.00137
												0.126	0.000607		0.326	0.0929		0.526	-0.00227
												0.125	0.0122		0.325	0.105		0.525	0.000238
												0.124	0.00526		0.324	0.119		0.524	0.00232
												0.123	0.00816		0.323	0.139		0.523	-0.000417
												0.122	0.00563		0.322	0.156		0.522	-0.000715
												0.121	0.00518		0.321	0.172		0.521	-0.000417
												0.12	0.00553		0.32	0.205		0.52	-0.000298
												0.119	0.0056		0.319	0.238		0.519	0.00232
												0.118	0.00695		0.318	0.278		0.518	0.000417
												0.117	0.00582		0.317	0.334		0.517	0.00244
												0.116	0.00697		0.316	0.384		0.516	-0.00155
												0.115	0.00617		0.315	0.485		0.515	0.000775
												0.114	0.00673		0.314	0.61		0.514	-0.000834
												0.113	0.00548		0.313	0.765		0.513	0.000894
												0.112	0.0104		0.312	0.999		0.512	-0.000179
												0.111	0.00562		0.311	1.32		0.511	0.000894
												0.11	0.0042		0.31	1.93		0.51	-0.000954
												0.109	0.00818		0.309	2.91		0.509	-0.000894
												0.108	0.00594		0.308	4.86		0.508	0.00143
												0.107	0.00464		0.307	9.16		0.507	-0.000656
												0.106	0.00654		0.306	19.3		0.506	0.00149
												0.105	0.00489		0.305	135		0.505	0.000715
												0.104	0.00368		0.304	254		0.504	-0.000954
												0.103	0.00582		0.303	99.1		0.503	0.00185
												0.102	0.00568		0.302	19.2		0.502	0.00137
												0.101	0.000675		0.301	12.4		0.501	0.000238
												0.1	0.00722		0.3	7.92		0.5	0.000298
												0.099	0.00422		0.299	5.53		0.499	0.000358
												0.098	0.00406		0.298	3.77		0.498	-0.00137
												0.097	0.00278		0.297	2.76		0.497	0.00262
												0.096	0.00142		0.296	1.9		0.496	-0.00113
												0.095	0.00412		0.295	1.75		0.495	0.00101
												0.094	0.00496		0.294	1.33		0.494	-0.000298
												0.093	0.00206		0.293	1.01		0.493	0.00161
												0.092	0.00351		0.292	0.833		0.492	-0.00119
												0.091	0.00388		0.291	0.674		0.491	0.000536
												0.09	0.00169		0.29	0.556		0.49	0.000596
												0.089	0.00342		0.289	0.501		0.489	-0.000358
												0.088	0.0038		0.288	0.439		0.488	0.00191
												0.087	0.00356		0.287	0.372		0.487	0.00209
												0.086	0.00319		0.286	0.326		0.486	0.000596
												0.085	0.00111		0.285	0.285		0.485	0.00119
												0.084	0.00403		0.284	0.264		0.484	-0.00125
												0.083	0.00287		0.283	0.224		0.483	0.00143
												0.082	0.00251		0.282	0.213		0.482	0.000954
												0.081	0.00287		0.281	0.182		0.481	0.00101
												0.08	0.00159		0.28	0.164		0.48	-0.000179
												0.079	0.00283		0.279	0.158		0.479	-0.000656
												0.078	0.00132		0.278	0.15		0.478	0.000834
												0.077	0.00261		0.277	0.13		0.477	0.000417
												0.076	0.00427		0.276	0.121		0.476	0.00316
												0.075	0.00147		0.275	0.12		0.475	0.000715
												0.074	0.00277		0.274	0.111		0.474	0.00107
												0.073	0.00111		0.273	0.099		0.473	-0.000894
												0.072	0.00395		0.272	0.0913		0.472	0.00215
												0.071	0.00351		0.271	0.0841		0.471	0.00185
												0.07	0.000169		0.27	0.0788		0.47	0.00143
												0.069	0.000928		0.269	0.0723		0.469	0.00155
												0.068	0.000354		0.268	0.0732		0.468	0.00107
												0.067	0.00211		0.267	0.0594		0.467	0.00119
												0.066	0.00251		0.266	0.0582		0.466	0.000298
												0.065	0.000877		0.265	0.0545		0.465	0.00137
												0.064	-0.0014		0.264	0.0572		0.464	-0.000298
												0.063	0.00302		0.263	0.0476		0.463	0.00256
												0.062	0.00115		0.262	0.0405		0.462	0.00316
												0.061	0.00245		0.261	0.0446		0.461	0.00173
												0.06	0.00209		0.26	0.039		0.46	0.00191
												0.059	0.0013		0.259	0.0404		0.459	0.000238
												0.058	0.00118		0.258	0.0396		0.458	0.00203
												0.057	0.0026		0.257	0.0313		0.457	0.00185
												0.056	0.00133		0.256	0.0322		0.456	0.00221
												0.055	0.000641		0.255	0.0313		0.455	0.0025
												0.054	0.00169		0.254	0.027		0.454	0.00179
												0.053	0.00226		0.253	0.0303		0.453	0.00238
												0.052	0.000692		0.252	0.0246		0.452	0.000417
												0.051	8.43e-05		0.251	0.0291		0.451	0.00221
												0.05	-0.00059		0.25	0.0227		0.45	0.00358
												0.049	0.00191		0.249	0.0243		0.449	0.00197
												0.048	0.00165		0.248	0.0211		0.448	0.000894
												0.047	0.000152		0.247	0.0214		0.447	0.00244
												0.046	0.000742		0.246	0.0201		0.446	0.00197
												0.045	-0.000388		0.245	0.018		0.445	0.00232
												0.044	0.00152		0.244	0.0229		0.444	0.0025
												0.043	0.00145		0.243	0.0184		0.443	0.00322
												0.042	-0.000658		0.242	0.0143		0.442	0.000715
												0.041	0.000658		0.241	0.0147		0.441	0.00507
												0.04	-0.0192		0.24	0.0139		0.44	0.00453
												0.039	0.0144		0.239	0.0157		0.439	0.000715
												0.038	0.00214		0.238	0.0126		0.438	0.0053
												0.037	0.00101		0.237	0.0116		0.437	0.00221
												0.036	0.00369		0.236	0.0152		0.436	0.00495
												0.035	-0.000303		0.235	0.0135		0.435	0.000536
												0.034	0.00302		0.234	0.0103		0.434	0.00376
												0.033	-0.000995		0.233	0.0118		0.433	0.0028
												0.032	0.00268		0.232	0.0139		0.432	0.00584
												0.031	0.0013		0.231	0.0127		0.431	0.00477
												0.03	0.00118		0.23	0.0147		0.43	0.00381
												0.029	-0.000455		0.229	0.0116		0.429	0.00244
												0.028	-0.000152		0.228	0.00999		0.428	0.00668
												0.027	0.00304		0.227	0.0164		0.427	0.00304
												0.026	-0.000725		0.226	0.0162		0.426	0.00435
												0.025	0.000658		0.225	0.0118		0.425	0.0068
												0.024	0.0015		0.224	0.0137		0.424	0.00817
												0.023	0.00167		0.223	0.0135		0.423	0.00572
												0.022	-0.000944		0.222	0.00973		0.422	0.000417
												0.021	-6.75e-05		0.221	0.0106		0.421	0.00739
												0.02	0.00167		0.22	0.00403		0.42	0.00644
												0.019	0.00231		0.219	0.0109		0.419	0.00817
												0.018	8.43e-05		0.218	0.0084		0.418	0.00489
												0.017	0.0011		0.217	0.0101		0.417	0.00751
												0.016	-0.000337		0.216	0.00597		0.416	0.00858
												0.015	-0.000101		0.215	0.0106		0.415	0.00685
												0.014	0.000742		0.214	0.00939		0.414	0.00864
												0.013	0.00086		0.213	0.00471		0.413	0.00721
												0.012	0.00142		0.212	0.00719		0.412	0.0116
												0.011	-0.00204		0.211	0.00717		0.411	0.00924
												0.01	0.0017		0.21	0.0073		0.41	0.00918
												0.009	0.000506		0.209	0.0072		0.409	0.00936
												0.008	0.00213		0.208	0.003		0.408	0.0115
												0.007	0.00202		0.207	0.00513		0.407	0.0107
												0.006	-0.000506		0.206	0.00953		0.406	0.0106
												0.005	-0.000894		0.205	0.0104		0.405	0.016
												0.004	0.000675		0.204	0.0111		0.404	0.0106
												0.003	0.00128		0.203	0.00342		0.403	0.0154
												0.002	-0.0014		0.202	0.00164		0.402	0.0136
												0.001	0.00241		0.201	0.00896		0.401	0.0132
												0	--		0.2	0.00813		0.4	0.0163
															0.199	0.00474		0.399	0.0198
															0.198	0.00437		0.398	0.0169
															0.197	0.00562		0.397	0.0185
															0.196	0.00595		0.396	0.0209
															0.195	0.00386		0.395	0.0214
															0.194	0.00572		0.394	0.0247
															0.193	0.00692		0.393	0.0229
															0.192	0.000793		0.392	0.0257
															0.191	0.00582		0.391	0.0296
															0.19	0.00342		0.39	0.0272
															0.189	0.0054		0.389	0.0338
															0.188	0.00331		0.388	0.0317
															0.187	0.00152		0.387	0.0348
															0.186	0.00288		0.386	0.0395
															0.185	0.00771		0.385	0.0398
															0.184	0.00511		0.384	0.0438
															0.183	0.00796		0.383	0.0468
															0.182	0.00909		0.382	0.0508
															0.181	0.00631		0.381	0.0554
															0.18	0.00364		0.38	0.0578
															0.179	0.00373		0.379	0.0678
															0.178	0.00842		0.378	0.0701
															0.177	0.00287		0.377	0.0749
															0.176	0.00147		0.376	0.0849
															0.175	0.00543		0.375	0.0905
															0.174	0.0042		0.374	0.104
															0.173	0.00376		0.373	0.11
															0.172	0.0027		0.372	0.121
															0.171	0.00194		0.371	0.137
															0.17	0.00526		0.37	0.156
															0.169	0.00533		0.369	0.175
															0.168	0.00482		0.368	0.188
															0.167	-3.39e-05		0.367	0.216
															0.166	0.00194		0.366	0.25
															0.165	0.00295		0.365	0.285
															0.164	0.00533		0.364	0.333
															0.163	0.00266		0.363	0.373
															0.162	0.00557		0.362	0.453
															0.161	0.00455		0.361	0.544
															0.16	0.000742		0.36	0.667
															0.159	0.00398		0.359	0.823
															0.158	0.00324		0.358	0.986
															0.157	0.00358		0.357	1.32
															0.156	0.00315		0.356	1.81
															0.155	0.000827		0.355	2.6
															0.154	0.000725		0.354	3.99
															0.153	0.00116		0.353	6.9
															0.152	0.00425		0.352	15.2
															0.151	0.00138		0.351	25.3
															0.15	0.00155		0.35	395
															0.149	0.00435		0.349	96.9
															0.148	0.00177		0.348	57.5
															0.147	-0.000455		0.347	28.9
															0.146	0.00466		0.346	13.5
															0.145	-0.000793		0.345	9.34
															0.144	0.00326		0.344	6.63
															0.143	0.00105		0.343	4.64
															0.142	0.00331		0.342	3.47
															0.141	-0.0013		0.341	2.59
															0.14	0.00368		0.34	1.9
															0.139	0.000725		0.339	1.55
															0.138	0.00228		0.338	1.25
															0.137	0.00213		0.337	1.06
															0.136	0.00265		0.336	0.92
															0.135	0.00241		0.335	0.732
															0.134	0.0027		0.334	0.609
															0.133	0.00288		0.333	0.537
															0.132	0.00204		0.332	0.448
															0.131	0.0017		0.331	0.403
															0.13	0.00189		0.33	0.339
															0.129	0.000523		0.329	0.321
															0.128	0.00204		0.328	0.278
															0.127	0.0018		0.327	0.28
															0.126	0.00293		0.326	0.254
															0.125	0.00111		0.325	0.209
															0.124	0.00169		0.324	0.223
															0.123	0.000455		0.323	0.18
															0.122	0.00027		0.322	0.198
															0.121	0.000911		0.321	0.189
															0.12	0.000135		0.32	0.173
															0.119	0.0038		0.319	0.16
															0.118	1.7e-05		0.318	0.148
															0.117	0.0018		0.317	0.151
															0.116	-0.0013		0.316	0.106
															0.115	0.00223		0.315	0.115
															0.114	0.000776		0.314	0.108
															0.113	0.00032		0.313	0.066
															0.112	0.00196		0.312	0.0793
															0.111	-0.000978		0.311	0.0805
															0.11	0.00275		0.31	0.0718
															0.109	0		0.309	0.0629
															0.108	0.00288		0.308	0.063
															0.107	0.00032		0.307	0.0541
															0.106	0.000877		0.306	0.0299
															0.105	0.00132		0.305	0.0577
															0.104	-0.000118		0.304	0.0503
															0.103	0.00167		0.303	0.0479
															0.102	0.00152		0.302	0.0401
															0.101	0.000304		0.301	0.0386
															0.1	0.00165		0.3	0.0337
															0.099	0.000219		0.299	0.0334
															0.098	0.00224		0.298	0.0273
															0.097	0.000287		0.297	0.0293
															0.096	0.00118		0.296	0.0141
															0.095	0.00287		0.295	0.0342
															0.094	-0.000169		0.294	0.042
															0.093	-0.00123		0.293	0.0279
															0.092	0.000928		0.292	0.0211
															0.091	0.00118		0.291	0.0207
															0.09	0.00251		0.29	0.0167
															0.089	0.000439		0.289	0.0193
															0.088	0.0024		0.288	0.0155
															0.087	0.000776		0.287	0.00757
															0.086	0.000759		0.286	0.034
															0.085	0.000658		0.285	0.0205
															0.084	0.00125		0.284	0.0124
															0.083	0.00243		0.283	0.0113
															0.082	0.000945		0.282	0.0097
															0.081	0.00116		0.281	0.0117
															0.08	0.000607		0.28	0.0114
															0.079	0.00272		0.279	0.0125
															0.078	0.00123		0.278	0.0147
															0.077	0.00277		0.277	0.0108
															0.076	-0.00153		0.276	0.00953
															0.075	0		0.275	0.00987
															0.074	0.000624		0.274	0.00767
															0.073	0.00196		0.273	0.00791
															0.072	0.000152		0.272	0.0106
															0.071	0.00233		0.271	0.0088
															0.07	0.00175		0.27	0.00865
															0.069	-0.00169		0.269	0.00843
															0.068	0.0032		0.268	0.00482
															0.067	-0.000506		0.267	0.00678
															0.066	0.000877		0.266	0.0087
															0.065	0.000827		0.265	0.00767
															0.064	0.000152		0.264	0.00641
															0.063	0.00081		0.263	0.00526
															0.062	0.00148		0.262	-0.00968
															0.061	0.000371		0.261	0.0177
															0.06	0.00101		0.26	0.00525
															0.059	0.0025		0.259	0.00678
															0.058	-0.000135		0.258	0.00423
															0.057	-3.36e-05		0.257	0.000776
															0.056	0.00204		0.256	0.0028
															0.055	-0.000877		0.255	0.000455
															0.054	-0.00113		0.254	-0.000911
															0.053	0.00172		0.253	0.003
															0.052	0.000573		0.252	0.00653
															0.051	-0.00132		0.251	0.00887
															0.05	0.0011		0.25	0.00427
															0.049	0.000253		0.249	0.00267
															0.048	0.00159		0.248	0.000691
															0.047	0.00309		0.247	0.00353
															0.046	-0.00218		0.246	0.0141
															0.045	0.00194		0.245	0.00147
															0.044	0.000439		0.244	-0.000304
															0.043	-3.38e-05		0.243	0.000928
															0.042	0.00243		0.242	0.00125
															0.041	-0.000523		0.241	-0.0197
															0.04	-0.000371		0.24	0.0397
															0.039	0.00152		0.239	0.0126
															0.038	0.000911		0.238	-0.00172
															0.037	0.000219		0.237	-0.00535
															0.036	0.00027		0.236	-0.00358
															0.035	-0.000287		0.235	-0.00649
															0.034	6.74e-05		0.234	-0.00568
															0.033	0.00236		0.233	-0.00746
															0.032	-0.000455		0.232	-0.00105
															0.031	0.00295		0.231	-0.00543
															0.03	0.000557		0.23	-0.00263
															0.029	-0.00125		0.229	-0.0074
															0.028	-0.000202		0.228	0.0114
															0.027	0.000472		0.227	-0.000624
															0.026	0.00187		0.226	-0.00607
															0.025	0.00138		0.225	-0.00707
															0.024	0.000354		0.224	-0.00309
															0.023	-0.00059		0.223	-0.00437
															0.022	0.000692		0.222	-0.0054
															0.021	0.000388		0.221	-0.00221
															0.02	0.000455		0.22	-0.00407
															0.019	0.00128		0.219	5.05e-05
															0.018	0.000287		0.218	-0.00219
															0.017	-0.000405		0.217	-0.000287
															0.016	0.00142		0.216	-0.00228
															0.015	0.000439		0.215	-0.00982
															0.014	0.00155		0.214	-0.000101
															0.013	-0.000557		0.213	-0.0155
															0.012	-1.69e-05		0.212	0.0255
															0.011	-0.000911		0.211	0.0351
															0.01	-0.000152		0.21	0.00749
															0.009	0.000371		0.209	-0.00533
															0.008	0.00159		0.208	-0.0102
															0.007	0.00275		0.207	-0.00521
															0.006	-0.00105		0.206	-0.00121
															0.005	-0.000725		0.205	-0.00288
															0.004	0.000708		0.204	-0.00226
															0.003	0.0017		0.203	-0.00347
															0.002	3.36e-05		0.202	-0.00386
															0.001	-0.000826		0.201	0.00285
															0	--		0.2	0.0151
																		0.199	0.00514
																		0.198	-0.00184
																		0.197	-0.000759
																		0.196	0.0404
																		0.195	0.0402
																		0.194	-0.0123
																		0.193	-0.0228
																		0.192	-0.0174
																		0.191	-0.0113
																		0.19	-0.0099
																		0.189	-0.0128
																		0.188	-0.00509
																		0.187	-0.00793
																		0.186	-0.0054
																		0.185	0.00157
																		0.184	-5.05e-05
																		0.183	-0.00123
																		0.182	-0.0046
																		0.181	-0.00314
																		0.18	-0.00267
																		0.179	-0.00245
																		0.178	-0.00359
																		0.177	-0.000894
																		0.176	0.00224
																		0.175	0.00106
																		0.174	-0.00356
																		0.173	0.00293
																		0.172	-0.00121
																		0.171	0.000337
																		0.17	-0.00266
																		0.169	-0.000793
																		0.168	-0.00148
																		0.167	-0.00133
																		0.166	-0.00155
																		0.165	0.0012
																		0.164	-0.0011
																		0.163	0.00329
																		0.162	-0.00538
																		0.161	0.00317
																		0.16	0.00541
																		0.159	-0.00307
																		0.158	-0.00101
																		0.157	-0.000995
																		0.156	-0.00474
																		0.155	-0.00155
																		0.154	-0.000725
																		0.153	0.000708
																		0.152	0.000186
																		0.151	-0.000894
																		0.15	0.00115
																		0.149	0.00159
																		0.148	-0.000472
																		0.147	0.00622
																		0.146	-0.000152
																		0.145	0.00331
																		0.144	0.00145
																		0.143	0.000877
																		0.142	0.00152
																		0.141	0.00152
																		0.14	-0.00111
																		0.139	0.00278
																		0.138	0.00209
																		0.137	0.00133
																		0.136	-0.000118
																		0.135	0.00353
																		0.134	0.000945
																		0.133	0.000894
																		0.132	0.00196
																		0.131	-0.0107
																		0.13	0.0109
																		0.129	0.0275
																		0.128	-0.0106
																		0.127	0.105
																		0.126	0.0308
																		0.125	0.0146
																		0.124	0.00125
																		0.123	-0.00477
																		0.122	-0.00793
																		0.121	-0.0111
																		0.12	-0.00923
																		0.119	-0.0106
																		0.118	-0.0105
																		0.117	-0.00666
																		0.116	-0.00703
																		0.115	-0.00302
																		0.114	-0.00164
																		0.113	-0.00285
																		0.112	-0.00378
																		0.111	-0.00133
																		0.11	-0.000658
																		0.109	-6.75e-05
																		0.108	0.00125
																		0.107	-0.00145
																		0.106	0.00611
																		0.105	-0.000692
																		0.104	0.0041
																		0.103	0.00233
																		0.102	0.000573
																		0.101	0.00105
																		0.1	-0.00354
																		0.099	0.00815
																		0.098	-0.00356
																		0.097	0.0277
																		0.096	0.014
																		0.095	0.00378
																		0.094	0.00142
																		0.093	0.00101
																		0.092	-0.000337
																		0.091	-0.00194
																		0.09	-0.00142
																		0.089	-0.00027
																		0.088	-0.000759
																		0.087	-0.0162
																		0.086	0.021
																		0.085	0.0508
																		0.084	0.0173
																		0.083	-0.00472
																		0.082	-0.00454
																		0.081	-0.00305
																		0.08	-0.00538
																		0.079	-0.00599
																		0.078	-0.00702
																		0.077	-0.00732
																		0.076	0.00234
																		0.075	0.00118
																		0.074	-6.75e-05
																		0.073	0.00207
																		0.072	0.00108
																		0.071	-0.00108
																		0.07	-0.0233
																		0.069	0.0301
																		0.068	0.0185
																		0.067	0.014
																		0.066	0.00675
																		0.065	0.0038
																		0.064	-8.45e-05
																		0.063	-0.0013
																		0.062	-0.00386
																		0.061	-0.00256
																		0.06	-0.00513
																		0.059	-0.00187
																		0.058	-0.00496
																		0.057	-0.00086
																		0.056	-0.0014
																		0.055	-0.000978
																		0.054	-0.00255
																		0.053	0.000742
																		0.052	-0.00285
																		0.051	-0.00251
																		0.05	-0.0013
																		0.049	-6.73e-05
																		0.048	-0.0015
																		0.047	0.00213
																		0.046	-0.00157
																		0.045	0.00125
																		0.044	0.00132
																		0.043	-0.0016
																		0.042	-0.000489
																		0.041	0.00086
																		0.04	0.00356
																		0.039	0.0038
																		0.038	0.00265
																		0.037	0.00487
																		0.036	0.00341
																		0.035	0.00159
																		0.034	0.00329
																		0.033	0.00219
																		0.032	0.00236
																		0.031	8.43e-05
																		0.03	0.00138
																		0.029	0.00153
																		0.028	0.00191
																		0.027	0.00125
																		0.026	3.38e-05
																		0.025	0.00287
																		0.024	0.00175
																		0.023	0.000641
																		0.022	0.00267
																		0.021	-0.000506
																		0.02	0.00213
																		0.019	0.0012
																		0.018	0.0015
																		0.017	0.00194
																		0.016	0.000219
																		0.015	-0.000455
																		0.014	0.00447
																		0.013	0.00213
																		0.012	0.00302
																		0.011	0.00275
																		0.01	0.00145
																		0.009	0.00278
																		0.008	0.00408
																		0.007	0.000455
																		0.006	0.000135
																		0.005	0.00368
																		0.004	-0.000455
																		0.003	0.00277
																		0.002	-0.00126
																		0.001	0.00189
																		0	--

## Sheet: Fig. 2i
V_in	Gain		V_in	Gain		V_in	Gain		V_in	Gain		V_in	Gain		V_in	Gain		V_in	Gain
V	V/V		V	V/V		V	V/V		V	V/V		V	V/V		V	V/V		V	V/V
0.1 V	0.1 V		0.2 V	0.2 V		0.3 V	0.3 V		0.4 V	0.4 V		0.5 V	0.5 V		0.6 V	0.6 V		0.7 V	0.7 V
0	--		0	--		0	--		0	--		0	--		0	--		0	--
0.001	0.00786		0.001	0.00127		0.001	0.000752		0.001	-0.00109		0.001	-0.000924		0.001	-0.00125		0.001	-0.00207
0.002	0.00736		0.002	0.00105		0.002	-0.00211		0.002	-0.000502		0.002	-0.000995		0.002	0.000188		0.002	0.00132
0.003	0.0105		0.003	5.41e-05		0.003	0.0012		0.003	0.00176		0.003	0.000355		0.003	0.000564		0.003	-0.000125
0.004	0.01		0.004	0.000919		0.004	0.00166		0.004	-0.00268		0.004	-0.000142		0.004	-0.000376		0.004	-0.00182
0.005	0.0127		0.005	0.000757		0.005	-0.00301		0.005	0.00109		0.005	0.000284		0.005	-0.00125		0.005	0.0015
0.006	0.0123		0.006	-2.7e-05		0.006	0.00218		0.006	-0.000167		0.006	-0.00064		0.006	0.00207		0.006	0.000627
0.007	0.0136		0.007	-0.000351		0.007	0.000376		0.007	0.000669		0.007	0		0.007	-0.00201		0.007	-0.000815
0.008	0.0168		0.008	-0.00111		0.008	-0.00188		0.008	0.000418		0.008	-0.000568		0.008	0.00226		0.008	6.27e-05
0.009	0.017		0.009	-8.11e-05		0.009	0.000301		0.009	0.000585		0.009	0.00206		0.009	-0.00182		0.009	0.00125
0.01	0.0169		0.01	-0.000514		0.01	-0.00354		0.01	-0.00167		0.01	-0.000213		0.01	-0.000502		0.01	-0.000815
0.011	0.0194		0.011	0.000973		0.011	0.00203		0.011	0.00092		0.011	-0.000213		0.011	0.00207		0.011	0.00132
0.012	0.019		0.012	-0.00027		0.012	-0.000376		0.012	-0.000418		0.012	0.000355		0.012	-0.000188		0.012	-0.000627
0.013	0.0209		0.013	0.00108		0.013	0.00271		0.013	-0.000502		0.013	0.000853		0.013	-0.000125		0.013	0.00157
0.014	0.0198		0.014	0.00027		0.014	0.00196		0.014	0.00242		0.014	0.000711		0.014	0.000188		0.014	-0.000564
0.015	0.0259		0.015	0.00251		0.015	-0.00173		0.015	0.00109		0.015	-0.00199		0.015	-0.000125		0.015	0.00182
0.016	0.027		0.016	0.000243		0.016	-0.00135		0.016	-0.00184		0.016	7.1e-05		0.016	-0.000439		0.016	-0.00157
0.017	0.0304		0.017	0.000324		0.017	-0.00135		0.017	0.00234		0.017	-0.000711		0.017	0.00113		0.017	0.00138
0.018	0.035		0.018	-0.000243		0.018	0.000903		0.018	-0.001		0.018	0.00163		0.018	-0.000815		0.018	-0.0015
0.019	0.0319		0.019	-0.000162		0.019	0.00181		0.019	-0.00117		0.019	0.00171		0.019	-0.00094		0.019	0.00107
0.02	0.0393		0.02	-0.000162		0.02	0.000602		0.02	-0.000669		0.02	-0.00178		0.02	0.00201		0.02	0.000502
0.021	0.0399		0.021	-0.000432		0.021	-0.000677		0.021	0.00234		0.021	-0.000924		0.021	-0.000502		0.021	0.000564
0.022	0.0448		0.022	0.00219		0.022	0.000752		0.022	-0.00242		0.022	0.00128		0.022	0.000815		0.022	-0.000627
0.023	0.0475		0.023	0.000757		0.023	0		0.023	0.00176		0.023	-0.000426		0.023	-0.000502		0.023	-0.00107
0.024	0.0555		0.024	2.7e-05		0.024	-0.000226		0.024	0.00125		0.024	-0.000426		0.024	6.27e-05		0.024	0.00219
0.025	0.0625		0.025	-0.000973		0.025	-0.00128		0.025	-8.36e-05		0.025	0.00192		0.025	-0.000125		0.025	-0.00182
0.026	0.0665		0.026	0.00116		0.026	0.000828		0.026	-0.000502		0.026	0.00185		0.026	-0.00132		0.026	6.27e-05
0.027	0.0759		0.027	0.00159		0.027	0.000451		0.027	0.000334		0.027	-0.00405		0.027	0.000376		0.027	0.000564
0.028	0.0824		0.028	0.000649		0.028	0.000752		0.028	-0.00368		0.028	0.00156		0.028	0.00069		0.028	6.27e-05
0.029	0.0891		0.029	-5.41e-05		0.029	-0.000602		0.029	0.00192		0.029	0.00114		0.029	-0.00132		0.029	-0.00169
0.03	0.107		0.03	0.000595		0.03	0.000752		0.03	0.00159		0.03	-0.00114		0.03	0.00201		0.03	0.00226
0.031	0.119		0.031	0.00124		0.031	0.00105		0.031	0		0.031	0.00171		0.031	0.000188		0.031	-0.000313
0.032	0.131		0.032	0.00189		0.032	0.000376		0.032	-0.000334		0.032	-0.000213		0.032	-0.000502		0.032	6.27e-05
0.033	0.147		0.033	0.00151		0.033	-0.000602		0.033	0.000752		0.033	-0.00185		0.033	-0.000564		0.033	0.000502
0.034	0.171		0.034	0.00111		0.034	-0.00256		0.034	-0.00109		0.034	0.00107		0.034	-0.000251		0.034	-0.00245
0.035	0.188		0.035	0.000568		0.035	0.000602		0.035	0.000418		0.035	0.000142		0.035	0.000627		0.035	0.00176
0.036	0.214		0.036	-5.41e-05		0.036	0.00444		0.036	0.000502		0.036	0.000711		0.036	0.00263		0.036	0.000439
0.037	0.245		0.037	0.000351		0.037	-0.000301		0.037	0.00201		0.037	-0.000924		0.037	-0.00157		0.037	-0.00113
0.038	0.271		0.038	5.41e-05		0.038	-0.000527		0.038	-0.00268		0.038	0.00064		0.038	-0.000251		0.038	0.001
0.039	0.323		0.039	0.00122		0.039	0.00166		0.039	0.001		0.039	-7.11e-05		0.039	0.00226		0.039	0.000627
0.04	0.351		0.04	0.00176		0.04	-0.0015		0.04	0.00159		0.04	-0.000568		0.04	-0.00251		0.04	0.000815
0.041	0.39		0.041	0.00197		0.041	0.000752		0.041	-0.000418		0.041	-0.000284		0.041	0.000564		0.041	-0.00094
0.042	0.443		0.042	0.00141		0.042	-0.00143		0.042	0.000752		0.042	0.00107		0.042	0.00138		0.042	-0.00213
0.043	0.49		0.043	0.000838		0.043	-0.000752		0.043	0.000334		0.043	-0.000426		0.043	-0.000815		0.043	0.00094
0.044	0.541		0.044	0.00141		0.044	0.000226		0.044	-0.000502		0.044	0.000995		0.044	0.00119		0.044	0.00182
0.045	0.603		0.045	0.00146		0.045	-0.0012		0.045	0.00117		0.045	-0.00114		0.045	0		0.045	0.000564
0.046	0.658		0.046	0.00216		0.046	0.00226		0.046	0.000669		0.046	0.000924		0.046	-0.000627		0.046	-0.00163
0.047	0.74		0.047	0.00108		0.047	0.0012		0.047	-0.00259		0.047	0.00128		0.047	0.000627		0.047	0.000376
0.048	0.801		0.048	0.0013		0.048	-0.000226		0.048	0.00192		0.048	0.00114		0.048	-0.00169		0.048	0.000564
0.049	0.858		0.049	0.00154		0.049	0.000978		0.049	0.000418		0.049	-0.00185		0.049	0.00094		0.049	0.00144
0.05	0.887		0.05	0.000676		0.05	-0.000527		0.05	0.00109		0.05	0.00249		0.05	0.00094		0.05	0.000188
0.051	0.957		0.051	0.00132		0.051	0.00226		0.051	0.000836		0.051	0.00114		0.051	0.000502		0.051	0.001
0.052	1.04		0.052	0.00141		0.052	7.52e-05		0.052	0.000502		0.052	-0.00192		0.052	-0.00107		0.052	-0.00245
0.053	1.08		0.053	0.00205		0.053	-0.000752		0.053	-0.00226		0.053	0		0.053	-0.000251		0.053	0.00182
0.054	1.13		0.054	0.00222		0.054	0.00248		0.054	0.00159		0.054	-0.000782		0.054	0.00157		0.054	-0.000815
0.055	1.14		0.055	0.00176		0.055	-0.00278		0.055	-0.000752		0.055	0		0.055	-6.27e-05		0.055	0.000564
0.056	1.22		0.056	0.00259		0.056	0.00301		0.056	0.00092		0.056	0.0027		0.056	0.000878		0.056	-0.0027
0.057	1.23		0.057	0.001		0.057	0.000527		0.057	-0.00184		0.057	0.000355		0.057	0.000125		0.057	0.00207
0.058	1.2		0.058	0.00251		0.058	-0.000752		0.058	0.00159		0.058	-0.00128		0.058	-0.000188		0.058	-0.000627
0.059	1.26		0.059	0.00316		0.059	-0.00226		0.059	0.00477		0.059	-0.000924		0.059	-0.000188		0.059	0.00213
0.06	1.31		0.06	0.00441		0.06	0.00278		0.06	-0.00326		0.06	0.00192		0.06	0		0.06	-0.000125
0.061	1.32		0.061	0.00392		0.061	-0.000602		0.061	-0.00217		0.061	-0.00277		0.061	0.000439		0.061	0.000313
0.062	1.37		0.062	0.00438		0.062	-0.00166		0.062	0.00276		0.062	0.00334		0.062	0.000376		0.062	0.000502
0.063	1.3		0.063	0.00284		0.063	0.00248		0.063	-0.00176		0.063	-0.000853		0.063	0.000878		0.063	-0.00207
0.064	1.25		0.064	0.00387		0.064	0.00203		0.064	0.00159		0.064	-0.000853		0.064	-0.00107		0.064	0.000815
0.065	1.25		0.065	0.00395		0.065	0.000451		0.065	0.000502		0.065	0.00242		0.065	0.00094		0.065	0.000627
0.066	1.3		0.066	0.00514		0.066	-0.0015		0.066	-0.000418		0.066	-0.00114		0.066	0.00194		0.066	0.00219
0.067	1.24		0.067	0.00378		0.067	0.000301		0.067	0.00226		0.067	-0.000142		0.067	-0.00176		0.067	-0.00238
0.068	1.28		0.068	0.00432		0.068	0.000752		0.068	-0.000836		0.068	0.00213		0.068	0.00182		0.068	0.001
0.069	1.26		0.069	0.0046		0.069	0.000828		0.069	0.000585		0.069	-0.00171		0.069	-0.000502		0.069	0.000125
0.07	1.23		0.07	0.00554		0.07	0.00406		0.07	0.000167		0.07	7.11e-05		0.07	0.000376		0.07	0.00201
0.071	1.05		0.071	0.006		0.071	-7.52e-05		0.071	0.000669		0.071	-0.00114		0.071	-0.00219		0.071	0.000752
0.072	1.05		0.072	0.00768		0.072	0.0015		0.072	0.000251		0.072	0.000355		0.072	0.00301		0.072	-0.00138
0.073	1.01		0.073	0.00795		0.073	-0.00263		0.073	-0.00125		0.073	0.000568		0.073	-0.000502		0.073	0.000251
0.074	1.05		0.074	0.0106		0.074	0.00301		0.074	0.00259		0.074	0.00362		0.074	-0.000627		0.074	-0.000251
0.075	1.05		0.075	0.00965		0.075	0.000376		0.075	0.000251		0.075	-0.00291		0.075	0.000439		0.075	0.0015
0.076	1.08		0.076	0.0124		0.076	0		0.076	0.00176		0.076	0.00249		0.076	0.00132		0.076	0.00069
0.077	1.02		0.077	0.0119		0.077	0.00226		0.077	-0.00301		0.077	-0.00142		0.077	-0.000502		0.077	-0.00125
0.078	1.01		0.078	0.0148		0.078	0.000376		0.078	-0.000167		0.078	0.00256		0.078	-0.000878		0.078	0.00163
0.079	0.952		0.079	0.0131		0.079	0.000752		0.079	0.00393		0.079	-0.00149		0.079	0.00094		0.079	-0.00107
0.08	0.996		0.08	0.0134		0.08	0.00113		0.08	-0.00184		0.08	0.0027		0.08	0.00188		0.08	0.000188
0.081	0.84		0.081	0.0157		0.081	-0.00248		0.081	0.0015		0.081	-0.00149		0.081	-0.00194		0.081	0.001
0.082	0.99		0.082	0.0208		0.082	0.00316		0.082	-0.00176		0.082	0.000497		0.082	0.00094		0.082	-0.000125
0.083	1.04		0.083	0.0254		0.083	0.00105		0.083	0.00293		0.083	-0.000711		0.083	0.000752		0.083	0.00132
0.084	0.895		0.084	0.031		0.084	0.00196		0.084	-0.0015		0.084	0.00313		0.084	0.00163		0.084	-0.000376
0.085	0.973		0.085	0.0339		0.085	-0.00278		0.085	0.00117		0.085	-0.000924		0.085	-0.00282		0.085	0.00194
0.086	0.959		0.086	0.042		0.086	0.00135		0.086	-0.000418		0.086	7.11e-05		0.086	0.00163		0.086	-0.000251
0.087	0.82		0.087	0.0434		0.087	0.00135		0.087	0.00159		0.087	-0.00107		0.087	0.00119		0.087	-0.00157
0.088	0.887		0.088	0.0586		0.088	0.00158		0.088	0.00134		0.088	0.000995		0.088	0		0.088	0.00226
0.089	0.83		0.089	0.0693		0.089	0.00196		0.089	-0.000836		0.089	0.000213		0.089	0.000878		0.089	0.000502
0.09	0.851		0.09	0.0906		0.09	0.00218		0.09	-0.000836		0.09	0.00192		0.09	-0.00232		0.09	-0.00094
0.091	0.724		0.091	0.109		0.091	-0.000226		0.091	0.00343		0.091	-0.000782		0.091	0.00157		0.091	0.00232
0.092	0.792		0.092	0.135		0.092	0.000376		0.092	-0.000418		0.092	0.00142		0.092	0.00257		0.092	-0.00094
0.093	0.758		0.093	0.169		0.093	0.000527		0.093	-0.000502		0.093	0.00121		0.093	0.000627		0.093	0.000564
0.094	0.663		0.094	0.214		0.094	0.00113		0.094	0.00234		0.094	-7.11e-05		0.094	-0.000752		0.094	0.000188
0.095	0.612		0.095	0.283		0.095	0.00181		0.095	-0.000334		0.095	-0.000142		0.095	0.000564		0.095	0.000376
0.096	0.552		0.096	0.397		0.096	0.0012		0.096	-0.00109		0.096	-0.000213		0.096	-0.00107		0.096	0.00194
0.097	0.558		0.097	0.549		0.097	0.000828		0.097	0.00401		0.097	-0.000142		0.097	0.00219		0.097	-0.001
0.098	0.626		0.098	0.75		0.098	-0.00015		0.098	-0.00201		0.098	0		0.098	0.00119		0.098	0.00157
0.099	0.376		0.099	0.978		0.099	0.00331		0.099	0.000334		0.099	-7.11e-05		0.099	6.27e-05		0.099	-0.000188
0.1	0.454		0.1	1.28		0.1	0.00166		0.1	0.000752		0.1	0.00213		0.1	0.00069		0.1	-0.000627
0.1	0.25		0.101	1.61		0.101	0.00166		0.101	0.0046		0.101	0.000355		0.101	-0.00188		0.101	0
0.099	0.274		0.102	2.09		0.102	0.00248		0.102	-0.00117		0.102	7.11e-05		0.102	0.000564		0.102	-0.000878
0.098	0.373		0.103	2.51		0.103	-0.00263		0.103	0.00293		0.103	0.000426		0.103	0.00326		0.103	0.00276
0.097	0.349		0.104	3.11		0.104	0.00203		0.104	-0.00251		0.104	0.000782		0.104	-0.00207		0.104	-0.000188
0.096	0.292		0.105	3.58		0.105	0.00226		0.105	0.00309		0.105	0.00156		0.105	6.27e-05		0.105	-0.00125
0.095	0.323		0.106	4.32		0.106	0.000752		0.106	-0.00268		0.106	-0.00163		0.106	0		0.106	0.00326
0.094	0.424		0.107	4.84		0.107	0.00105		0.107	0.00142		0.107	0.00234		0.107	0.000878		0.107	0.000125
0.093	0.382		0.108	6.07		0.108	0.00474		0.108	0.00125		0.108	-0.000142		0.108	0.00132		0.108	-0.00119
0.092	0.56		0.109	6.97		0.109	0.00459		0.109	0.000669		0.109	0.000924		0.109	-0.000313		0.109	0.00144
0.091	0.58		0.11	8.64		0.11	-0.000226		0.11	0.00234		0.11	0.000782		0.11	0.000815		0.11	-0.000439
0.09	0.611		0.111	9.65		0.111	0.00301		0.111	0		0.111	0.000711		0.111	0.00182		0.111	-0.000564
0.089	0.479		0.112	21.1		0.112	0.00384		0.112	0.00117		0.112	0		0.112	-0.000564		0.112	0.00382
0.088	0.448		0.113	20.5		0.113	0.00293		0.113	0.000585		0.113	0.000568		0.113	0.00169		0.113	-0.00232
0.087	0.365		0.114	19.5		0.114	0.000677		0.114	0.000502		0.114	0.00114		0.114	-0.000502		0.114	0.000439
0.086	0.395		0.115	8.15		0.115	0.00414		0.115	0.00351		0.115	0.000426		0.115	0.00132		0.115	-0.000251
0.085	0.402		0.116	7.53		0.116	0.00286		0.116	0.000752		0.116	-0.000924		0.116	-0.000878		0.116	0.00107
0.084	0.419		0.117	6.91		0.117	0.00369		0.117	-0.0015		0.117	0.00284		0.117	0.00119		0.117	0.00245
0.083	0.516		0.118	5.56		0.118	0.00339		0.118	0.00326		0.118	-0.00128		0.118	-0.000815		0.118	-0.0037
0.082	0.514		0.119	4.46		0.119	0.00414		0.119	-0.000585		0.119	0.000426		0.119	0.00263		0.119	0.000752
0.081	0.533		0.12	3.56		0.12	0.00722		0.12	0.00092		0.12	0.00156		0.12	-0.000251		0.12	0.000439
0.08	0.502		0.121	3.28		0.121	0.00504		0.121	0.00109		0.121	-7.11e-05		0.121	0.0015		0.121	-0.000188
0.079	0.632		0.122	3.02		0.122	0.0079		0.122	0.000752		0.122	0.000782		0.122	-0.000251		0.122	-0.000188
0.078	0.584		0.123	2.75		0.123	0.00211		0.123	0.00301		0.123	-0.000355		0.123	-0.000251		0.123	0.00125
0.077	0.746		0.124	2.11		0.124	0.0114		0.124	-0.000167		0.124	0.00107		0.124	0.00138		0.124	0.000878
0.076	0.76		0.125	1.93		0.125	0.00617		0.125	0.00268		0.125	0.00192		0.125	-0.000376		0.125	0.00213
0.075	0.791		0.126	1.56		0.126	0.00647		0.126	0.00159		0.126	0.000568		0.126	0.00201		0.126	-0.00119
0.074	0.852		0.127	1.4		0.127	0.01		0.127	0.000167		0.127	0.000426		0.127	0		0.127	0.000502
0.073	0.755		0.128	1.12		0.128	0.00579		0.128	0.00301		0.128	0.000142		0.128	0.000752		0.128	0.00069
0.072	0.728		0.129	1.04		0.129	0.00978		0.129	-0.00326		0.129	0.000284		0.129	-0.000376		0.129	0.000627
0.071	0.746		0.13	0.996		0.13	0.00963		0.13	0.00259		0.13	0.00192		0.13	0.00176		0.13	0
0.07	0.758		0.131	0.93		0.131	0.0151		0.131	0.00176		0.131	0.000426		0.131	0.000188		0.131	0.00194
0.069	0.812		0.132	0.936		0.132	0.0162		0.132	0.00134		0.132	0.000853		0.132	0.00107		0.132	0.000752
0.068	0.773		0.133	0.874		0.133	0.0141		0.133	0.00343		0.133	0.00156		0.133	0		0.133	-0.00094
0.067	0.862		0.134	0.653		0.134	0.0163		0.134	0.000251		0.134	0.000355		0.134	-0.000313		0.134	0.00276
0.066	0.821		0.135	0.459		0.135	0.0206		0.135	0.00142		0.135	0.000213		0.135	0.000439		0.135	0.00144
0.065	0.844		0.136	0.416		0.136	0.0214		0.136	0.00268		0.136	0.00234		0.136	0.00219		0.136	-0.00069
0.064	0.891		0.137	0.542		0.137	0.0236		0.137	0.00117		0.137	0.000497		0.137	-0.000251		0.137	-0.00188
0.063	0.884		0.138	0.558		0.138	0.0375		0.138	0.00443		0.138	0.00128		0.138	0.00132		0.138	0.00263
0.062	1.02		0.139	0.468		0.139	0.0387		0.139	0.000418		0.139	-0.000355		0.139	0.00069		0.139	-0.00194
0.061	1.03		0.14	0.403		0.14	0.0308		0.14	0.00343		0.14	0.000284		0.14	0.00144		0.14	0.00251
0.06	0.991		0.141	0.334		0.141	0.0649		0.141	0.00192		0.141	0.000568		0.141	0.000502		0.141	0.00069
0.059	0.962		0.142	0.358		0.142	0.0746		0.142	0.00109		0.142	0.0032		0.142	0.000251		0.142	0.00163
0.058	0.975		0.143	0.311		0.143	0.0817		0.143	0.0015		0.143	-0.000355		0.143	0.00125		0.143	0.000502
0.057	0.989		0.144	0.252		0.144	0.118		0.144	0.00385		0.144	-0.000355		0.144	0.000627		0.144	0.000188
0.056	1.03		0.145	0.224		0.145	0.146		0.145	0.00209		0.145	0.00199		0.145	0.000502		0.145	-0.000502
0.055	1.02		0.146	0.2		0.146	0.17		0.146	0.000418		0.146	0.0027		0.146	0.00125		0.146	0.00213
0.054	1.05		0.147	0.251		0.147	0.275		0.147	0.00142		0.147	-0.000284		0.147	0.00069		0.147	-0.00119
0.053	1.02		0.148	0.271		0.148	0.379		0.148	0.00418		0.148	0.00469		0.148	0.00163		0.148	0.00238
0.052	1.05		0.149	0.264		0.149	0.489		0.149	0.00393		0.149	-0.00121		0.149	0.00107		0.149	-0.001
0.051	1.03		0.15	0.215		0.15	0.752		0.15	0.00201		0.15	0.000568		0.15	-0.00069		0.15	0.00132
0.05	1.04		0.151	0.179		0.151	1.29		0.151	0.00293		0.151	0.00128		0.151	0.000376		0.151	0.00132
0.049	1.05		0.152	0.156		0.152	1.81		0.152	0.00209		0.152	0.00163		0.152	0.000878		0.152	-0.00132
0.048	1.07		0.153	0.229		0.153	3.03		0.153	0.00293		0.153	-0.00199		0.153	0.00163		0.153	0.00213
0.047	1.05		0.154	0.234		0.154	4.08		0.154	0.00619		0.154	0.00263		0.154	-6.27e-05		0.154	0.000313
0.046	1.06		0.155	0.232		0.155	6.09		0.155	0.00284		0.155	0.00135		0.155	0.00188		0.155	0.00157
0.045	0.997		0.156	0.164		0.156	7.37		0.156	0.00552		0.156	0.000711		0.156	-0.000439		0.156	-0.000564
0.044	0.986		0.157	0.132		0.157	11.5		0.157	0.00351		0.157	0.00227		0.157	0.00138		0.157	0.000564
0.043	0.973		0.158	0.18		0.158	14.6		0.158	0.00276		0.158	0.00227		0.158	-0.000188		0.158	0.00219
0.042	0.945		0.159	0.183		0.159	23.4		0.159	0.0066		0.159	0.00121		0.159	0.00138		0.159	0.00176
0.041	0.887		0.16	0.168		0.16	27.2		0.16	0.00201		0.16	7.1e-05		0.16	0.00332		0.16	-0.00163
0.04	0.831		0.161	0.063		0.161	31.5		0.161	0.0051		0.161	0.00234		0.161	0.000188		0.161	0.00169
0.039	0.752		0.162	0.0891		0.162	95.5		0.162	0.00527		0.162	0.00114		0.162	-0.000627		0.162	0.000376
0.038	0.722		0.163	0.0446		0.163	15.1		0.163	0.00652		0.163	0.00156		0.163	0.00207		0.163	0.00219
0.037	0.666		0.164	0.0786		0.164	11.4		0.164	0.00334		0.164	0		0.164	0.000752		0.164	-0.00069
0.036	0.614		0.165	0.0972		0.165	7.28		0.165	0.0109		0.165	0.00327		0.165	0.00119		0.165	0.00307
0.035	0.564		0.166	0.108		0.166	5.61		0.166	0.00702		0.166	0.000497		0.166	0.000627		0.166	-0.00119
0.034	0.523		0.167	0.0972		0.167	4.73		0.167	0.00836		0.167	0.00121		0.167	0.00182		0.167	0.00119
0.033	0.487		0.168	0.068		0.168	2.77		0.168	0.00711		0.168	0.00291		0.168	0.00157		0.168	0.00226
0.032	0.427		0.169	0.125		0.169	3.53		0.169	0.0131		0.169	0.000284		0.169	0.00125		0.169	-0.00163
0.031	0.374		0.17	0.0609		0.17	1.9		0.17	0.00359		0.17	0.00156		0.17	0.000251		0.17	0
0.03	0.352		0.171	0.0262		0.171	1.08		0.171	0.015		0.171	0.00448		0.171	0.000313		0.171	0.00238
0.029	0.312		0.172	0.0467		0.172	1.32		0.172	0.0104		0.172	-0.000284		0.172	6.27e-05		0.172	0.00163
0.028	0.282		0.173	0.0777		0.173	1.18		0.173	0.0171		0.173	0.000924		0.173	0.00263		0.173	0.001
0.027	0.254		0.174	0.0506		0.174	0.855		0.174	0.0171		0.174	7.11e-05		0.174	0.000752		0.174	0.0015
0.026	0.214		0.175	0.0064		0.175	1.26		0.175	0.0152		0.175	0.00142		0.175	0.00282		0.175	0.00125
0.025	0.2		0.176	-0.00355		0.176	0.594		0.176	0.0211		0.176	0.0022		0.176	-0.000564		0.176	0.00144
0.024	0.17		0.177	0.0233		0.177	0.995		0.177	0.0227		0.177	0.00156		0.177	0.000627		0.177	0.000815
0.023	0.153		0.178	0.0163		0.178	0.529		0.178	0.0277		0.178	0.00426		0.178	0.0027		0.178	0.0015
0.022	0.125		0.179	0.0182		0.179	0.551		0.179	0.0261		0.179	0.000782		0.179	-0.000627		0.179	6.27e-05
0.021	0.118		0.18	0.0338		0.18	0.481		0.18	0.0307		0.18	0.00178		0.18	0.00138		0.18	0.00238
0.02	0.106		0.181	0.0613		0.181	0.432		0.181	0.0385		0.181	0.0032		0.181	0.00176		0.181	0.00132
0.019	0.0941		0.182	0.0761		0.182	0.333		0.182	0.0494		0.182	0.000355		0.182	0.00207		0.182	0.000878
0.018	0.0834		0.183	0.0699		0.183	0.378		0.183	0.0548		0.183	0.000924		0.183	0.00119		0.183	0.00119
0.017	0.078		0.184	0.071		0.184	0.419		0.184	0.0475		0.184	0.00355		0.184	6.27e-05		0.184	0.001
0.016	0.0695		0.185	0.0632		0.185	0.215		0.185	0.0808		0.185	0.00284		0.185	0.00257		0.185	-0.000502
0.015	0.0605		0.186	0.0675		0.186	0.302		0.186	0.0966		0.186	0.00348		0.186	0.00169		0.186	0.00094
0.014	0.0577		0.187	0.0588		0.187	0.289		0.187	0.122		0.187	-0.000355		0.187	0.00301		0.187	0.00194
0.013	0.0485		0.188	0.0591		0.188	0.166		0.188	0.18		0.188	0.00632		0.188	-0.000376		0.188	0.00232
0.012	0.047		0.189	0.0582		0.189	0.217		0.189	0.183		0.189	0.00206		0.189	0.00144		0.189	0.00113
0.011	0.0419		0.19	0.0319		0.19	0.128		0.19	0.245		0.19	0.00348		0.19	0.000627		0.19	0.0032
0.01	0.0371		0.191	0.0319		0.191	0.186		0.191	0.362		0.191	0.00156		0.191	0.00357		0.191	-0.000188
0.009	0.0358		0.192	0.0148		0.192	0.226		0.192	0.532		0.192	0.0032		0.192	0.00125		0.192	-0.00144
0.008	0.0326		0.193	0.0347		0.193	0.149		0.193	0.837		0.193	0.00348		0.193	0.00144		0.193	0.00226
0.007	0.0295		0.194	0.0442		0.194	0.139		0.194	1.13		0.194	0.00306		0.194	0.00157		0.194	0.00125
0.006	0.0269		0.195	0.0762		0.195	0.152		0.195	1.72		0.195	0.0027		0.195	0.00113		0.195	0.001
0.005	0.0245		0.196	0.053		0.196	0.07		0.196	2.88		0.196	0.00277		0.196	0.000251		0.196	0.00094
0.004	0.0227		0.197	0.00381		0.197	0.138		0.197	4.48		0.197	0.00526		0.197	0.00263		0.197	0.00213
0.003	0.0195		0.198	-0.0403		0.198	0.148		0.198	6.97		0.198	0.0032		0.198	0.000376		0.198	0.000313
0.002	0.0194		0.199	0.0184		0.199	0.0973		0.199	11.1		0.199	0.00462		0.199	0.00408		0.199	0.0037
0.001	0.017		0.2	0.134		0.2	0.0849		0.2	16.8		0.2	0.00284		0.2	0.00132		0.2	-0.00119
0	--		0.2	-0.0747		0.201	0.111		0.201	30.3		0.201	0.000924		0.201	0.00245		0.201	0.00389
	--		0.199	-0.00957		0.202	0.0792		0.202	50.8		0.202	0.00888		0.202	-0.00157		0.202	0.00213
	--		0.198	0.0222		0.203	0.114		0.203	162		0.203	0.00192		0.203	0.00445		0.203	0.0015
	--		0.197	-0.007		0.204	0.0654		0.204	39.3		0.204	0.00597		0.204	0.0027		0.204	-0.00232
	--		0.196	0.00295		0.205	0.00983		0.205	19		0.205	0.00583		0.205	0.00069		0.205	0.00351
	--		0.195	0.0139		0.206	0.0624		0.206	11.7		0.206	0.00419		0.206	0.000188		0.206	0.00138
	--		0.194	0.0352		0.207	-0.00547		0.207	6.76		0.207	0.00547		0.207	0.00439		0.207	-0.000251
	--		0.193	0.0185		0.208	0.145		0.208	4.2		0.208	0.00654		0.208	0.00307		0.208	-0.00144
	--		0.192	0.0034		0.209	-0.00556		0.209	4.45		0.209	0.00583		0.209	0.00194		0.209	0.00665
	--		0.191	-0.00842		0.21	0.0284		0.21	3.65		0.21	0.0054		0.21	0.00201		0.21	-0.00182
	--		0.19	-0.0307		0.211	0.0318		0.211	2.68		0.211	0.00696		0.211	0.000815		0.211	0.0027
	--		0.189	-0.0372		0.212	0.095		0.212	1.89		0.212	0.0086		0.212	0.00245		0.212	0.00314
	--		0.188	-0.0127		0.213	0.0789		0.213	1.47		0.213	0.00711		0.213	0.00157		0.213	0.000376
	--		0.187	0.0696		0.214	0.0561		0.214	1.3		0.214	0.00874		0.214	0.00132		0.214	0.00408
	--		0.186	0.0415		0.215	0.0187		0.215	1.07		0.215	0.0105		0.215	0.00445		0.215	-0.00144
	--		0.185	0.0357		0.216	0.0891		0.216	0.895		0.216	0.00398		0.216	0.00194		0.216	0.00201
	--		0.184	0.0417		0.217	-0.000488		0.217	0.888		0.217	0.0129		0.217	0.0037		0.217	0.00219
	--		0.183	0.00886		0.218	0.0317		0.218	0.627		0.218	0.0116		0.218	0.00332		0.218	0.00345
	--		0.182	0.0129		0.219	0.0341		0.219	0.581		0.219	0.0139		0.219	0.00194		0.219	0.00263
	--		0.181	-0.0239		0.22	0.0454		0.22	0.62		0.22	0.0163		0.22	0.00176		0.22	0.00144
	--		0.18	0.00253		0.221	0.0254		0.221	0.451		0.221	0.0147		0.221	0.00207		0.221	0.00558
	--		0.179	0.0216		0.222	0.0424		0.222	0.294		0.222	0.0112		0.222	0.00226		0.222	-0.000251
	--		0.178	0.0268		0.223	0.006		0.223	0.32		0.223	0.02		0.223	0.00426		0.223	0.00182
	--		0.177	0.031		0.224	0.0274		0.224	0.312		0.224	0.0151		0.224	0.00238		0.224	0.00125
	--		0.176	-0.0107		0.225	0.0533		0.225	0.299		0.225	0.0207		0.225	0.00307		0.225	0.000376
	--		0.175	0.0419		0.226	0.0214		0.226	0.273		0.226	0.0227		0.226	0.00132		0.226	0.00307
	--		0.174	0.0713		0.227	0.0106		0.227	0.23		0.227	0.0298		0.227	0.00395		0.227	0.00495
	--		0.173	0.0727		0.228	0.0266		0.228	0.282		0.228	0.0302		0.228	0.00282		0.228	0.00107
	--		0.172	0.000164		0.229	0.0103		0.229	0.236		0.229	0.0384		0.229	0.00564		0.229	0.00144
	--		0.171	-0.0306		0.23	0.026		0.23	0.209		0.23	0.0375		0.23	0.00125		0.23	0.00276
	--		0.17	-0.0157		0.231	-0.00572		0.231	0.133		0.231	0.0544		0.231	0.00138		0.231	0.00113
	--		0.169	0.006		0.232	0.014		0.232	0.2		0.232	0.0544		0.232	0.00564		0.232	0.00188
	--		0.168	0.0313		0.233	0.034		0.233	0.131		0.233	0.0637		0.233	0.00376		0.233	0.00282
	--		0.167	0.0396		0.234	0.0198		0.234	0.122		0.234	0.072		0.234	0.00433		0.234	0.00245
	--		0.166	0.0362		0.235	0.0407		0.235	0.121		0.235	0.0943		0.235	0.00495		0.235	0.00332
	--		0.165	0.027		0.236	0.024		0.236	0.116		0.236	0.105		0.236	0.00176		0.236	0.000878
	--		0.164	0.0213		0.237	-0.0211		0.237	0.129		0.237	0.12		0.237	0.00489		0.237	0.00477
	--		0.163	0.0601		0.238	0.0255		0.238	0.11		0.238	0.164		0.238	0.00339		0.238	0.001
	--		0.162	0.0921		0.239	0.0278		0.239	0.153		0.239	0.193		0.239	0.0047		0.239	0.00389
	--		0.161	0.103		0.24	0.025		0.24	0.0328		0.24	0.247		0.24	0.00364		0.24	0.00451
	--		0.16	0.0549		0.241	-0.0266		0.241	0.083		0.241	0.342		0.241	0.00314		0.241	0.000752
	--		0.159	0.0504		0.242	0.0361		0.242	0.0706		0.242	0.421		0.242	0.00583		0.242	0.00433
	--		0.158	0.0535		0.243	0.0269		0.243	0.0327		0.243	0.635		0.243	0.00514		0.243	-0.000439
	--		0.157	0.0741		0.244	0.0144		0.244	0.0315		0.244	0.838		0.244	0.00533		0.244	0.00295
	--		0.156	0.0687		0.245	0.00807		0.245	0.102		0.245	1.28		0.245	0.00426		0.245	0.00608
	--		0.155	0.000164		0.246	-0.00119		0.246	0.0708		0.246	1.95		0.246	0.0084		0.246	0.000502
	--		0.154	0.0222		0.247	-0.00171		0.247	0.0555		0.247	2.91		0.247	0.00458		0.247	0.00514
	--		0.153	0.044		0.248	0.016		0.248	0.0569		0.248	4.99		0.248	0.00621		0.248	0.00251
	--		0.152	0.118		0.249	0.0061		0.249	0.0379		0.249	7.25		0.249	0.00552		0.249	0.00345
	--		0.151	0.0831		0.25	-0.00166		0.25	0.0502		0.25	11.4		0.25	0.00408		0.25	0.00364
	--		0.15	0.0647		0.251	0.0198		0.251	0.0681		0.251	18.1		0.251	0.00715		0.251	0.00589
	--		0.149	0.0989		0.252	0.0109		0.252	0.0581		0.252	32.3		0.252	0.00527		0.252	0.001
	--		0.148	0.125		0.253	0.0107		0.253	0.0425		0.253	63.5		0.253	0.0122		0.253	0.00451
	--		0.147	0.0451		0.254	0.0121		0.254	0.0338		0.254	257		0.254	0.00614		0.254	0.00282
	--		0.146	0.0184		0.255	0.0148		0.255	0.0307		0.255	28.9		0.255	0.00809		0.255	0.00376
	--		0.145	0.0227		0.256	0.0137		0.256	0.0391		0.256	18.6		0.256	0.0074		0.256	0.00169
	--		0.144	0.193		0.257	0.00685		0.257	0.0638		0.257	11.3		0.257	0.00972		0.257	0.00734
	--		0.143	0.139		0.258	-0.00588		0.258	0.0284		0.258	8.5		0.258	0.00715		0.258	0.001
	--		0.142	0.188		0.259	0.0273		0.259	0.0172		0.259	5.26		0.259	0.0103		0.259	0.00433
	--		0.141	0.131		0.26	-0.00171		0.26	0.0332		0.26	3.87		0.26	0.0119		0.26	0.00514
	--		0.14	0.19		0.261	0.0046		0.261	0.0264		0.261	2.29		0.261	0.0112		0.261	0.00495
	--		0.139	0.16		0.262	0.00171		0.262	0.0109		0.262	2.17		0.262	0.00884		0.262	0.00351
	--		0.138	0.166		0.263	0.00479		0.263	0.0262		0.263	1.7		0.263	0.0145		0.263	0.00458
	--		0.137	0.154		0.264	0.0236		0.264	0.0252		0.264	1.41		0.264	0.0148		0.264	0.00483
	--		0.136	0.147		0.265	0.00309		0.265	0.0313		0.265	1.04		0.265	0.0135		0.265	0.00489
	--		0.135	0.182		0.266	0.00718		0.266	0.016		0.266	0.991		0.266	0.014		0.266	0.00364
	--		0.134	0.197		0.267	-0.00342		0.267	0.0139		0.267	0.856		0.267	0.0179		0.267	0.00545
	--		0.133	0.232		0.268	0.00425		0.268	0.0128		0.268	0.627		0.268	0.0132		0.268	0.00483
	--		0.132	0.177		0.269	0.015		0.269	0.0132		0.269	0.644		0.269	0.0226		0.269	0.00665
	--		0.131	0.337		0.27	-0.017		0.27	0.0151		0.27	0.525		0.27	0.0186		0.27	0.00558
	--		0.13	0.28		0.271	0.0332		0.271	0.0517		0.271	0.537		0.271	0.0213		0.271	0.00589
	--		0.129	0.35		0.272	0.00636		0.272	-0.00282		0.272	0.496		0.272	0.0277		0.272	0.00345
	--		0.128	0.314		0.273	0.00108		0.273	0.0291		0.273	0.392		0.273	0.0256		0.273	0.00683
	--		0.127	0.373		0.274	-0.00499		0.274	0.0181		0.274	0.275		0.274	0.0288		0.274	0.00596
	--		0.126	0.432		0.275	0.00445		0.275	0.0129		0.275	0.26		0.275	0.0322		0.275	0.00539
	--		0.125	0.391		0.276	0.00377		0.276	-0.000417		0.276	0.278		0.276	0.0352		0.276	0.00683
	--		0.124	0.417		0.277	-0.00987		0.277	0.0117		0.277	0.264		0.277	0.0323		0.277	0.0047
	--		0.123	0.433		0.278	0.00101		0.278	0.00732		0.278	0.239		0.278	0.0311		0.278	0.00784
	--		0.122	0.379		0.279	0.0113		0.279	0.00675		0.279	0.235		0.279	0.054		0.279	0.00571
	--		0.121	0.492		0.28	0.0198		0.28	0.0196		0.28	0.156		0.28	0.0564		0.28	0.00633
	--		0.12	0.538		0.281	-0.028		0.281	0.00542		0.281	0.15		0.281	0.066		0.281	0.00834
	--		0.119	0.708		0.282	0.0456		0.282	0.0157		0.282	0.162		0.282	0.0556		0.282	0.0117
	--		0.118	0.854		0.283	-0.0023		0.283	0.0178		0.283	0.158		0.283	0.0831		0.283	0.00564
	--		0.117	0.912		0.284	0.0115		0.284	0.00308		0.284	0.151		0.284	0.0808		0.284	0.0102
	--		0.116	1.01		0.285	-0.00748		0.285	0.00469		0.285	0.136		0.285	0.11		0.285	0.00596
	--		0.115	1.01		0.286	0.00886		0.286	0.00598		0.286	0.0908		0.286	0.133		0.286	0.0107
	--		0.114	1.19		0.287	-0.00856		0.287	0.0175		0.287	0.109		0.287	0.112		0.287	0.00771
	--		0.113	1.26		0.288	0.00117		0.288	0.00712		0.288	0.0967		0.288	0.157		0.288	0.0104
	--		0.112	1.47		0.289	0.0131		0.289	0.0117		0.289	0.0893		0.289	0.199		0.289	0.0122
	--		0.111	1.53		0.29	0.02		0.29	0.00656		0.29	0.0914		0.29	0.259		0.29	0.00545
	--		0.11	1.92		0.291	-0.00377		0.291	0.0256		0.291	0.0657		0.291	0.289		0.291	0.0114
	--		0.109	2.3		0.292	0.00411		0.292	-0.000328		0.292	0.0828		0.292	0.351		0.292	0.0108
	--		0.108	2.83		0.293	0.0045		0.293	0.00498		0.293	0.0766		0.293	0.5		0.293	0.0163
	--		0.107	3.27		0.294	0.0245		0.294	0.0217		0.294	0.0698		0.294	0.624		0.294	0.0112
	--		0.106	3.74		0.295	0.00479		0.295	0.00155		0.295	0.0504		0.295	0.879		0.295	0.00771
	--		0.105	4.51		0.296	-0.0235		0.296	0.0158		0.296	0.0681		0.296	1.14		0.296	0.0122
	--		0.104	5.87		0.297	0.0113		0.297	0.00109		0.297	0.039		0.297	1.74		0.297	0.0142
	--		0.103	7.25		0.298	0.0196		0.298	0.0134		0.298	0.053		0.298	2.44		0.298	0.0169
	--		0.102	16.9		0.299	-0.0103		0.299	-0.00112		0.299	0.0498		0.299	2.17		0.299	0.0129
	--		0.101	19		0.3	-0.00718		0.3	0.011		0.3	0.0404		0.3	5.5		0.3	0.0179
	--		0.1	20.9		0.3	0.0125		0.301	0.00739		0.301	0.0524		0.301	7.1		0.301	0.0173
	--		0.099	14		0.299	-0.0134		0.302	-0.00502		0.302	0.0359		0.302	9.85		0.302	0.0112
	--		0.098	12.4		0.298	0.0116		0.303	-0.000492		0.303	0.0448		0.303	16.8		0.303	0.0162
	--		0.097	10.4		0.297	0.0317		0.304	0.0113		0.304	0.0307		0.304	30		0.304	0.0151
	--		0.096	8.25		0.296	-0.0397		0.305	-0.00247		0.305	0.0398		0.305	344		0.305	0.0196
	--		0.095	7.15		0.295	-0.011		0.306	0.00639		0.306	0.0339		0.306	70.1		0.306	0.0198
	--		0.094	6.12		0.294	0.00172		0.307	0.0121		0.307	0.0342		0.307	28.9		0.307	0.0266
	--		0.093	5.01		0.293	-0.0194		0.308	-0.00133		0.308	0.0288		0.308	16.8		0.308	0.0182
	--		0.092	4.06		0.292	0.00788		0.309	0.0202		0.309	0.0259		0.309	12.3		0.309	0.0288
	--		0.091	3.07		0.291	0.00325		0.31	0.00909		0.31	0.0242		0.31	8.95		0.31	0.0289
	--		0.09	2.46		0.29	-0.00734		0.311	0.000656		0.311	0.0302		0.311	5.49		0.311	0.0246
	--		0.089	1.9		0.289	-0.0149		0.312	-0.00845		0.312	0.0242		0.312	5.04		0.312	0.0295
	--		0.088	1.58		0.288	-0.0288		0.313	0.00736		0.313	0.0249		0.313	3.77		0.313	0.0238
	--		0.087	1.16		0.287	0.0246		0.314	-0.00104		0.314	0.0167		0.314	3.1		0.314	0.0343
	--		0.086	0.815		0.286	-0.00478		0.315	0.00544		0.315	0.0249		0.315	1.99		0.315	0.039
	--		0.085	0.606		0.285	0.0106		0.316	0.00341		0.316	0.0159		0.316	2.07		0.316	0.0426
	--		0.084	0.447		0.284	0.0315		0.317	0.00988		0.317	0.0364		0.317	1.46		0.317	0.0332
	--		0.083	0.351		0.283	-0.00577		0.318	0.00151		0.318	0.00343		0.318	1.2		0.318	0.0488
	--		0.082	0.268		0.282	-0.00413		0.319	0.00931		0.319	0.0315		0.319	1.27		0.319	0.0441
	--		0.081	0.206		0.281	0.0144		0.32	0.00255		0.32	0.00698		0.32	1.19		0.32	0.0569
	--		0.08	0.177		0.28	0.0197		0.321	0.00998		0.321	0.0195		0.321	0.772		0.321	0.0482
	--		0.079	0.118		0.279	0.00289		0.322	-0.00969		0.322	0.013		0.322	0.762		0.322	0.066
	--		0.078	0.0992		0.278	0.00205		0.323	-0.0116		0.323	0.0233		0.323	0.613		0.323	0.0552
	--		0.077	0.0767		0.277	-0.00112		0.324	0.0156		0.324	0.0221		0.324	0.599		0.324	0.0788
	--		0.076	0.0684		0.276	0.00726		0.325	-0.00219		0.325	0.0146		0.325	0.625		0.325	0.0798
	--		0.075	0.0593		0.275	-0.011		0.326	0.00229		0.326	0.00674		0.326	0.502		0.326	0.069
	--		0.074	0.0523		0.274	-0.0165		0.327	0.0116		0.327	0.00803		0.327	0.437		0.327	0.0624
	--		0.073	0.0485		0.273	0.0243		0.328	-0.00413		0.328	0.0186		0.328	0.417		0.328	0.122
	--		0.072	0.0409		0.272	-0.016		0.329	-0.00565		0.329	0.0138		0.329	0.289		0.329	0.0887
	--		0.071	0.0346		0.271	0.0276		0.33	5.96e-05		0.33	0.0144		0.33	0.303		0.33	0.0947
	--		0.07	0.029		0.27	-0.0217		0.331	0.0129		0.331	0.011		0.331	0.283		0.331	0.123
	--		0.069	0.0271		0.269	0.0235		0.332	-0.00259		0.332	0.00227		0.332	0.274		0.332	0.134
	--		0.068	0.0216		0.268	-0.0024		0.333	0.00526		0.333	0.0148		0.333	0.271		0.333	0.142
	--		0.067	0.0215		0.267	0.0159		0.334	0.00456		0.334	0.00923		0.334	0.233		0.334	0.194
	--		0.066	0.0185		0.266	0.011		0.335	0.0105		0.335	0.0191		0.335	0.107		0.335	0.174
	--		0.065	0.0186		0.265	-0.0158		0.336	-0.00852		0.336	0.00448		0.336	0.195		0.336	0.303
	--		0.064	0.0151		0.264	-0.00211		0.337	0.00158		0.337	0.00545		0.337	0.185		0.337	0.25
	--		0.063	0.0111		0.263	-0.00641		0.338	0.0124		0.338	0.00782		0.338	0.164		0.338	0.308
	--		0.062	0.0058		0.262	-0.00614		0.339	0.000134		0.339	0.0173		0.339	0.133		0.339	0.386
	--		0.061	0.00828		0.261	0.000872		0.34	-0.00502		0.34	0.00194		0.34	0.174		0.34	0.395
	--		0.06	0.00917		0.26	0.0191		0.341	0.0142		0.341	0.00807		0.341	0.137		0.341	0.454
	--		0.059	0.0112		0.259	0.0158		0.342	-0.000268		0.342	0.00789		0.342	0.108		0.342	0.604
	--		0.058	0.00925		0.258	0.00407		0.343	-0.00468		0.343	0.00826		0.343	0.137		0.343	0.655
	--		0.057	0.00828		0.257	-0.051		0.344	0.00386		0.344	0.00328		0.344	0.0865		0.344	0.902
	--		0.056	0.00741		0.256	0.0186		0.345	-0.00113		0.345	0.0179		0.345	0.0737		0.345	0.964
	--		0.055	0.00808		0.255	0.000755		0.346	0.00149		0.346	0.0025		0.346	0.0928		0.346	1.56
	--		0.054	0.00853		0.254	0.0257		0.347	0.00353		0.347	0.00646		0.347	0.116		0.347	1.74
	--		0.053	0.00939		0.253	-0.0111		0.348	0.00125		0.348	0.0142		0.348	0.0697		0.348	2.31
	--		0.052	0.00552		0.252	0.00529		0.349	0.00213		0.349	-0.00364		0.349	0.0858		0.349	3.63
	--		0.051	0.0024		0.251	0.00891		0.35	0.00753		0.35	0.0108		0.35	0.0873		0.35	4.73
	--		0.05	0.00226		0.25	0.00461		0.351	-0.00243		0.351	-0.000547		0.351	0.0694		0.351	7.28
	--		0.049	0.00382		0.249	0.026		0.352	0.00834		0.352	0.00761		0.352	0.0778		0.352	8.73
	--		0.048	0.00585		0.248	0.00424		0.353	-0.00538		0.353	0.00413		0.353	0.0691		0.353	11.1
	--		0.047	0.00382		0.247	-0.0328		0.354	0.00614		0.354	0.0062		0.354	0.0585		0.354	17.6
	--		0.046	0.00354		0.246	-0.0142		0.355	-0.0102		0.355	0.016		0.355	0.0777		0.355	37
	--		0.045	0.00167		0.245	0.0247		0.356	-0.00255		0.356	0.00124		0.356	0.0591		0.356	418
	--		0.044	0.00326		0.244	0.0265		0.357	0.0063		0.357	0.0071		0.357	0.0587		0.357	79.8
	--		0.043	0.00337		0.243	0.0274		0.358	0.0138		0.358	0.00496		0.358	0.0556		0.358	21.1
	--		0.042	0.00435		0.242	-0.0142		0.359	0.0056		0.359	0.0071		0.359	0.0352		0.359	14.2
	--		0.041	0.00256		0.241	0.0168		0.36	0.000909		0.36	0.00434		0.36	0.0588		0.36	10.4
	--		0.04	0.00262		0.24	0.0521		0.361	0.00386		0.361	0		0.361	0.0455		0.361	7.94
	--		0.039	0.00262		0.239	-0.00293		0.362	-0.0131		0.362	0.00604		0.362	0.0481		0.362	7.05
	--		0.038	0.00304		0.238	0.00672		0.363	0.00899		0.363	0.00271		0.363	0.0473		0.363	5.84
	--		0.037	0.0029		0.237	0.0493		0.364	-0.00255		0.364	0.00535		0.364	0.0374		0.364	3.78
	--		0.036	0.00215		0.236	-0.0294		0.365	0.0038		0.365	0.00287		0.365	0.0312		0.365	3.71
	--		0.035	0.00142		0.235	0.0394		0.366	-0.00663		0.366	0.00212		0.366	0.0301		0.366	2.34
	--		0.034	0.00251		0.234	-0.00653		0.367	-0.00834		0.367	0.00417		0.367	0.029		0.367	2.49
	--		0.033	0.00145		0.233	0.0335		0.368	0.00691		0.368	0.00184		0.368	0.0458		0.368	1.88
	--		0.032	0.00248		0.232	0.0345		0.369	0.000402		0.369	0.00252		0.369	0.0278		0.369	1.31
	--		0.031	0.000362		0.231	-0.016		0.37	0.00215		0.37	0.00271		0.37	0.0353		0.37	1.58
	--		0.03	0.00162		0.23	0.0373		0.371	0.00258		0.371	0.0025		0.371	0.0273		0.371	1.51
	--		0.029	0.00134		0.229	0.0236		0.372	0.00602		0.372	0.00269		0.372	0.0344		0.372	0.887
	--		0.028	-0.000139		0.228	-0.0184		0.373	-0.00472		0.373	0.00474		0.373	0.0286		0.373	1.01
	--		0.027	0.00117		0.227	0.0257		0.374	-0.000909		0.374	0.00521		0.374	0.0251		0.374	0.745
	--		0.026	0.00092		0.226	0.0044		0.375	0.00194		0.375	0.000661		0.375	0.0278		0.375	0.826
	--		0.025	0.00293		0.225	0.038		0.376	-0.00483		0.376	0.00135		0.376	0.0241		0.376	0.499
	--		0.024	0.000279		0.224	0.0123		0.377	0.00666		0.377	0.0051		0.377	0.0248		0.377	0.555
	--		0.023	-0.000251		0.223	0.00593		0.378	-0.00523		0.378	0.00213		0.378	0.023		0.378	0.591
	--		0.022	0.00128		0.222	0.0217		0.379	-0.00289		0.379	0.00828		0.379	0.0211		0.379	0.376
	--		0.021	0.00245		0.221	-0.00436		0.38	-0.00991		0.38	-0.00557		0.38	0.0248		0.38	0.432
	--		0.02	0.00281		0.22	0.0227		0.381	-0.002		0.381	-0.00196		0.381	0.0174		0.381	0.43
	--		0.019	0.000725		0.219	0.041		0.382	-0.00386		0.382	0.00723		0.382	0.00939		0.382	0.341
	--		0.018	0.00117		0.218	-0.0218		0.383	0.00702		0.383	0.000251		0.383	0.0161		0.383	0.4
	--		0.017	8.36e-05		0.217	0.0463		0.384	-0.00413		0.384	0.00303		0.384	0.0189		0.384	0.325
	--		0.016	0.00164		0.216	-0.00418		0.385	0.00925		0.385	0.00186		0.385	0.0201		0.385	0.26
	--		0.015	0.000836		0.215	0.032		0.386	0.00292		0.386	0.00221		0.386	0.00815		0.386	0.277
	--		0.014	0.00078		0.214	0.000155		0.387	0.00563		0.387	0.00124		0.387	0.017		0.387	0.223
	--		0.013	0.00103		0.213	0.0726		0.388	-0.00636		0.388	0.00627		0.388	0.0235		0.388	0.206
	--		0.012	0.0012		0.212	0.0463		0.389	-0.000492		0.389	0.00135		0.389	0.0202		0.389	0.215
	--		0.011	0.00203		0.211	-0.0231		0.39	0.00907		0.39	0.00282		0.39	0.00139		0.39	0.224
	--		0.01	-0.000307		0.21	0.0215		0.391	-0.00396		0.391	-0.0017		0.391	0.0155		0.391	0.26
	--		0.009	-0.000529		0.209	0.0474		0.392	0.0045		0.392	0.00122		0.392	0.0218		0.392	0.237
	--		0.008	0.000418		0.208	0.0264		0.393	-0.00818		0.393	0.000479		0.393	0.00491		0.393	0.135
	--		0.007	-0.000362		0.207	0.0344		0.394	0.00149		0.394	0.00108		0.394	0.0128		0.394	0.159
	--		0.006	0.00145		0.206	-0.00132		0.395	0.00486		0.395	-0.00239		0.395	0.0164		0.395	0.167
	--		0.005	0.000669		0.205	0.0533		0.396	-0.00192		0.396	0.00665		0.396	0.0119		0.396	0.0467
	--		0.004	0.00217		0.204	0.0689		0.397	-0.00301		0.397	0.000524		0.397	0.0102		0.397	0.201
	--		0.003	0.00039		0.203	0.0467		0.398	0.00288		0.398	0.0045		0.398	0.00625		0.398	0.102
	--		0.002	-0.000947		0.202	0.055		0.399	-0.00304		0.399	0.00287		0.399	0.0112		0.399	0.15
	--		0.001	-0.00198		0.201	0.0783		0.4	0.00434		0.4	-0.00145		0.4	0.015		0.4	0.135
	--		0	--		0.2	0.0237		0.4	-0.00764		0.401	-0.000661		0.401	0.0029		0.401	0.0391
	--					0.199	0.0596		0.399	-0.00164		0.402	0.000581		0.402	0.0223		0.402	0.132
	--					0.198	0.0381		0.398	0.00334		0.403	0.00355		0.403	0.00858		0.403	0.0951
	--					0.197	0.0511		0.397	-0.0048		0.404	0.00434		0.404	0.00577		0.404	0.0852
	--					0.196	0.0717		0.396	-0.00343		0.405	-0.00473		0.405	0.00536		0.405	0.097
	--					0.195	0.0734		0.395	0.00873		0.406	-0.000661		0.406	0.0148		0.406	0.103
	--					0.194	0.0539		0.394	-0.000805		0.407	0.00117		0.407	0.0121		0.407	0.0583
	--					0.193	0.0834		0.393	-0.00334		0.408	0.00101		0.408	0.00158		0.408	0.0218
	--					0.192	0.0978		0.392	0.00247		0.409	0.00279		0.409	0.0129		0.409	0.0955
	--					0.191	0.0811		0.391	0.000164		0.41	0.00431		0.41	0.00488		0.41	0.0861
	--					0.19	0.0791		0.39	0.0041		0.411	0.000125		0.411	0.0121		0.411	0.0431
	--					0.189	0.0876		0.389	-0.00347		0.412	-0.00105		0.412	0.00373		0.412	0.0469
	--					0.188	0.0695		0.388	-0.00452		0.413	-0.000604		0.413	0.00775		0.413	0.0763
	--					0.187	0.137		0.387	-0.000209		0.414	0.003		0.414	0.0136		0.414	0.0786
	--					0.186	0.0855		0.386	-0.00365		0.415	0.00529		0.415	0.00692		0.415	0.0382
	--					0.185	0.111		0.385	-0.00232		0.416	0.000467		0.416	0.00743		0.416	0.0698
	--					0.184	0.141		0.384	0.00373		0.417	-5.7e-05		0.417	0.00767		0.417	0.0226
	--					0.183	0.132		0.383	-0.00706		0.418	0.00209		0.418	0.00727		0.418	0.063
	--					0.182	0.133		0.382	0.00647		0.419	-0.000331		0.419	0.00426		0.419	0.0433
	--					0.181	0.202		0.381	0.00586		0.42	0.000798		0.42	0.00724		0.42	0.0253
	--					0.18	0.137		0.38	-0.00852		0.421	0.000581		0.421	0.00376		0.421	0.0622
	--					0.179	0.166		0.379	0.00589		0.422	0.0031		0.422	0.00561		0.422	0.0274
	--					0.178	0.219		0.378	-0.00422		0.423	0.000125		0.423	0.0104		0.423	0.0322
	--					0.177	0.185		0.377	0.00797		0.424	-0.000958		0.424	0.00405		0.424	0.0463
	--					0.176	0.229		0.376	-0.0114		0.425	0.00627		0.425	0.00169		0.425	0.0318
	--					0.175	0.262		0.375	0.00256		0.426	0.00383		0.426	0.00346		0.426	0.0605
	--					0.174	0.184		0.374	0.00609		0.427	0.00336		0.427	0.00612		0.427	0.055
	--					0.173	0.269		0.373	-0.00593		0.428	-0.00898		0.428	0.00837		0.428	0.0206
	--					0.172	0.378		0.372	0.0125		0.429	0.00898		0.429	0.00279		0.429	0.022
	--					0.171	0.314		0.371	0.00238		0.43	-0.00125		0.43	0.00338		0.43	0.0284
	--					0.17	0.292		0.37	-0.0113		0.431	0.00141		0.431	0.00587		0.431	0.0256
	--					0.169	0.467		0.369	0.00267		0.432	-0.00182		0.432	0.00663		0.432	0.0266
	--					0.168	0.425		0.368	0.00519		0.433	0.0025		0.433	0.00606		0.433	0.0276
	--					0.167	0.454		0.367	0.000253		0.434	-0.00115		0.434	-0.000483		0.434	0.0128
	--					0.166	0.63		0.366	-0.00821		0.435	0.00978		0.435	0.0112		0.435	0.029
	--					0.165	0.452		0.365	0.00176		0.436	0.00287		0.436	-0.00636		0.436	0.0357
	--					0.164	0.692		0.364	0.00761		0.437	-0.00206		0.437	0.00394		0.437	0.0294
	--					0.163	0.806		0.363	-0.00861		0.438	0.00192		0.438	0.00939		0.438	0.0147
	--					0.162	1.01		0.362	0.00243		0.439	-0.011		0.439	-0.00115		0.439	0.0168
	--					0.161	0.903		0.361	0.00137		0.44	0.013		0.44	0.0066		0.44	0.0131
	--					0.16	1.22		0.36	-0.00116		0.441	-0.00198		0.441	0.00113		0.441	0.0329
	--					0.159	1.35		0.359	0.000194		0.442	0.00155		0.442	0.00327		0.442	0.0167
	--					0.158	1.49		0.358	0.00578		0.443	0.00231		0.443	0.00282		0.443	0.0253
	--					0.157	1.94		0.357	-0.00452		0.444	-0.00258		0.444	0.00612		0.444	0.0109
	--					0.156	2.39		0.356	-0.00137		0.445	0.0031		0.445	0.00534		0.445	0.0354
	--					0.155	2.83		0.355	-0.00125		0.446	0.00115		0.446	0		0.446	0.00386
	--					0.154	3.59		0.354	0.000462		0.447	-0.00494		0.447	0.00424		0.447	0.0211
	--					0.153	4.59		0.353	0.00818		0.448	0.0027		0.448	-0.000778		0.448	0.00837
	--					0.152	6.13		0.352	0.00162		0.449	-0.00402		0.449	0.00504		0.449	0.0238
	--					0.151	9.33		0.351	0.00294		0.45	0.00743		0.45	0.00579		0.45	0.0313
	--					0.15	13.2		0.35	-0.00259		0.451	0.00254		0.451	0.0022		0.451	0.0228
	--					0.149	19		0.349	0.00887		0.452	-0.00142		0.452	0.00475		0.452	-0.00169
	--					0.148	91.1		0.348	-0.00335		0.453	-0.00146		0.453	-0.00282		0.453	0.017
	--					0.147	42.5		0.347	0.0106		0.454	0.00131		0.454	0.00713		0.454	0.0088
	--					0.146	26.6		0.346	0.00505		0.455	0.00271		0.455	0.00349		0.455	0.0148
	--					0.145	20.4		0.345	-0.00744		0.456	-0.0014		0.456	0.00209		0.456	0.0144
	--					0.144	11.4		0.344	-0.00656		0.457	0.00408		0.457	0.0011		0.457	0.00402
	--					0.143	8.47		0.343	-0.00201		0.458	-0.00236		0.458	0.0044		0.458	0.00882
	--					0.142	6.12		0.342	0.00221		0.459	-0.00253		0.459	0.00271		0.459	0.0105
	--					0.141	3.78		0.341	0.00545		0.46	-0.000251		0.46	0.0026		0.46	0.0211
	--					0.14	2.49		0.34	-0.00879		0.461	-0.00109		0.461	0.00266		0.461	-0.00453
	--					0.139	1.66		0.339	0.00323		0.462	-0.000502		0.462	0.000697		0.462	0.0044
	--					0.138	1.13		0.338	0.00283		0.463	-0.00298		0.463	0.00418		0.463	0.0153
	--					0.137	0.759		0.337	-0.00681		0.464	0.00934		0.464	0.0052		0.464	0.000376
	--					0.136	0.544		0.336	0.0107		0.465	0.00103		0.465	0.00523		0.465	0.0219
	--					0.135	0.389		0.335	0.00356		0.466	0.00202		0.466	0.0041		0.466	0.0222
	--					0.134	0.305		0.334	-0.00662		0.467	-0.000331		0.467	0.0041		0.467	0.0141
	--					0.133	0.246		0.333	0.00252		0.468	0.000616		0.468	0.000483		0.468	-0.00115
	--					0.132	0.138		0.332	0.0082		0.469	-0.00217		0.469	0.00196		0.469	0.00668
	--					0.131	0.125		0.331	-0.00356		0.47	0.00434		0.47	0.00429		0.47	0.0144
	--					0.13	0.116		0.33	-2.98e-05		0.471	-0.00783		0.471	0.000912		0.471	-0.0018
	--					0.129	0.0756		0.329	0.00927		0.472	-0.00205		0.472	-8.05e-05		0.472	0.0099
	--					0.128	0.067		0.328	0.01		0.473	0.000376		0.473	-0.00107		0.473	0.0112
	--					0.127	0.0692		0.327	-0.00691		0.474	-0.00178		0.474	0.00732		0.474	0.00435
	--					0.126	0.0455		0.326	0.00934		0.475	0.00575		0.475	5.36e-05		0.475	0.00719
	--					0.125	0.0449		0.325	-0.00602		0.476	-0.00242		0.476	0.00153		0.476	0.00595
	--					0.124	0.0346		0.324	0.00121		0.477	0		0.477	0.00464		0.477	0.0101
	--					0.123	0.0307		0.323	-0.00472		0.478	-0.000353		0.478	-0.00536		0.478	0.00341
	--					0.122	0.0175		0.322	0.0148		0.479	0.000148		0.479	0.00561		0.479	0.0112
	--					0.121	0.0256		0.321	-0.00392		0.48	0.0065		0.48	0.000268		0.48	0.000349
	--					0.12	0.0208		0.32	-0.00218		0.481	-0.00777		0.481	0.00134		0.481	0.00789
	--					0.119	0.0169		0.319	0.00602		0.482	0.00166		0.482	0.00496		0.482	0.00864
	--					0.118	0.0166		0.318	0.0127		0.483	0.00463		0.483	0.00153		0.483	0.01
	--					0.117	0.0181		0.317	0.00246		0.484	-0.000638		0.484	0.000778		0.484	0.00325
	--					0.116	0.012		0.316	0.0128		0.485	-0.00595		0.485	0.00319		0.485	0.00783
	--					0.115	0.0135		0.315	-0.0124		0.486	0.00638		0.486	0.00102		0.486	0.00614
	--					0.114	0.0109		0.314	-0.000775		0.487	-0.00372		0.487	0.0203		0.487	0.00609
	--					0.113	0.0182		0.313	0.000328		0.488	0.00364		0.488	-0.00308		0.488	0.0116
	--					0.112	0.00418		0.312	0.00702		0.489	0.000137		0.489	0.000563		0.489	0.00359
	--					0.111	0.00502		0.311	0.00197		0.49	0.000764		0.49	-0.0128		0.49	0.00295
	--					0.11	0.0107		0.31	0.00526		0.491	-0.00179		0.491	0.0022		0.491	0.00547
	--					0.109	0.00351		0.309	0.00297		0.492	-0.00252		0.492	0.00408		0.492	0.0103
	--					0.108	0.00477		0.308	0.000387		0.493	0.0015		0.493	-0.00317		0.493	0.000483
	--					0.107	0.00978		0.307	0.00776		0.494	-7.98e-05		0.494	0.00236		0.494	0.00249
	--					0.106	0.00568		0.306	-0.00145		0.495	0.00132		0.495	0.00244		0.495	0.00877
	--					0.105	0.00644		0.305	0.00483		0.496	0.00211		0.496	-0.000751		0.496	0.00346
	--					0.104	0.0061		0.304	0.000551		0.497	0.000467		0.497	0.00102		0.497	0.00582
	--					0.103	0.0051		0.303	0.00167		0.498	-0.000638		0.498	0.00255		0.498	0.00185
	--					0.102	0.00159		0.302	0.0189		0.499	0.0107		0.499	-0.000483		0.499	0.0105
	--					0.101	0.0046		0.301	-0.00076		0.5	-0.000479		0.5	0.000349		0.5	0.00311
	--					0.1	0.00385		0.3	0.00156		0.5	0.00227		0.501	0.00711		0.501	0.00646
	--					0.099	0.0046		0.299	0.00672		0.499	-0.000456		0.502	-5.36e-05		0.502	0.00523
	--					0.098	0.000502		0.298	0.00921		0.498	-0.00388		0.503	0.000188		0.503	0.00673
	--					0.097	0.00602		0.297	0.00596		0.497	0.00625		0.504	-0.000992		0.504	0.00338
	--					0.096	8.36e-05		0.296	0.00405		0.496	-0.00389		0.505	0.00445		0.505	0.00448
	--					0.095	0.0051		0.295	0.0153		0.495	0.00329		0.506	0.000349		0.506	0.00424
	--					0.094	0.00176		0.294	0.00164		0.494	-0.00154		0.507	0.000751		0.507	0.00595
	--					0.093	0.00251		0.293	0.0073		0.493	0.00196		0.508	0.00349		0.508	0.00569
	--					0.092	0.00359		0.292	-0.00598		0.492	0.00154		0.509	0.0117		0.509	0.00148
	--					0.091	0.00125		0.291	0.0173		0.491	0.00229		0.51	0.00298		0.51	0.00164
	--					0.09	0.00318		0.29	0.00815		0.49	-0.000228		0.511	0.0018		0.511	0.00475
	--					0.089	-0.00109		0.289	0.00958		0.489	0.00236		0.512	-0.000831		0.512	0.000322
	--					0.088	0.00435		0.288	0.00651		0.488	-0.000603		0.513	-0.000268		0.513	0.00306
	--					0.087	0.00259		0.287	0.00526		0.487	0.00201		0.514	0.0018		0.514	0.00526
	--					0.086	0.000167		0.286	0.00721		0.486	0.000148		0.515	0.00252		0.515	0.00241
	--					0.085	-0.000752		0.285	0.000104		0.485	-8.05e-05		0.516	0.00105		0.516	0.0037
	--					0.084	0.00351		0.284	-2.98e-05		0.484	0.00125		0.517	0.000483		0.517	0.0088
	--					0.083	0.00393		0.283	0.0101		0.483	-0.000952		0.518	-0.003		0.518	0.000563
	--					0.082	0.00276		0.282	0.0239		0.482	-0.00259		0.519	0.00319		0.519	2.68e-05
	--					0.081	-0.00109		0.281	0.00556		0.481	-0.000563		0.52	0.00113		0.52	0.00306
	--					0.08	0.00184		0.28	0.0151		0.48	-0.00119		0.521	-0.0103		0.521	0.00738
	--					0.079	0.00318		0.279	0.00283		0.479	0.00146		0.522	-0.0041		0.522	0.00123
	--					0.078	0.00134		0.278	0.0164		0.478	-0.000872		0.523	0.000295		0.523	0.00198
	--					0.077	-0.0015		0.277	0.00928		0.477	-0.00304		0.524	0.00196		0.524	0.00445
	--					0.076	0.0015		0.276	0.013		0.476	0.000148		0.525	-0.0044		0.525	0.0037
	--					0.075	0		0.275	0.0101		0.475	-0.00338		0.526	0.00164		0.526	0.000376
	--					0.074	0.000836		0.274	0.000134		0.474	0.00575		0.527	0.0084		0.527	0.000322
	--					0.073	0.0015		0.273	0.02		0.473	-0.00291		0.528	-0.00233		0.528	0.00577
	--					0.072	0.000502		0.272	0.00523		0.472	-0.00236		0.529	-0.000939		0.529	-8.05e-05
	--					0.071	0.00293		0.271	0.0145		0.471	0.00298		0.53	0.00051		0.53	-0.00137
	--					0.07	0.00167		0.27	0.0223		0.47	-0.00388		0.531	-0.00115		0.531	0.00252
	--					0.069	0.00125		0.269	0.00885		0.469	0.00544		0.532	0.000831		0.532	0.00692
	--					0.068	-0.00167		0.268	0.0131		0.468	0.0017		0.533	-0.00153		0.533	0.00759
	--					0.067	0.00251		0.267	-0.00373		0.467	-0.00158		0.534	0.00129		0.534	-0.000456
	--					0.066	-0.000167		0.266	0.0228		0.466	-0.000563		0.535	-0.000966		0.535	0.00284
	--					0.065	0.00234		0.265	0.0198		0.465	0.00406		0.536	-0.000805		0.536	0.000912
	--					0.064	8.36e-05		0.264	0.00431		0.464	-0.0026		0.537	0.00335		0.537	0.000992
	--					0.063	0.000752		0.263	0.0265		0.463	0.000684		0.538	-0.00542		0.538	0.00413
	--					0.062	0.000334		0.262	0.0207		0.462	-0.00398		0.539	-0.00595		0.539	0.0059
	--					0.061	-0.00134		0.261	0.00426		0.461	-0.00333		0.54	-0.00177		0.54	0.00394
	--					0.06	0.00117		0.26	0.0212		0.46	0.00339		0.541	0.00402		0.541	0.00121
	--					0.059	0.00326		0.259	0.021		0.459	0.00173		0.542	-0.000912		0.542	0.000268
	--					0.058	-0.00284		0.258	0.0204		0.458	0.00479		0.543	0.00131		0.543	-0.0015
	--					0.057	0.00209		0.257	0.0255		0.457	-0.000456		0.544	0.000161		0.544	0.0059
	--					0.056	0.00167		0.256	0.0135		0.456	0.000966		0.545	-0.00185		0.545	-0.00177
	--					0.055	-0.000585		0.255	0.0426		0.455	-0.00158		0.546	0.00223		0.546	0.00327
	--					0.054	0.000585		0.254	0.0239		0.454	0.00233		0.547	0.00177		0.547	0.000322
	--					0.053	-0.000752		0.253	0.0356		0.453	-0.00131		0.548	0.00102		0.548	0.00384
	--					0.052	-0.00117		0.252	0.0241		0.452	-0.00345		0.549	-0.00188		0.549	0.00381
	--					0.051	0.00242		0.251	0.0479		0.451	0.00405		0.55	-5.36e-05		0.55	0.00292
	--					0.05	-0.000836		0.25	0.0292		0.45	-0.00165		0.551	0.00488		0.551	-0.00123
	--					0.049	0.0041		0.249	0.0478		0.449	0.00244		0.552	-0.004		0.552	0.0019
	--					0.048	-0.00318		0.248	0.03		0.448	0.00154		0.553	0.00145		0.553	0.00118
	--					0.047	0.00226		0.247	0.0284		0.447	-0.00055		0.554	0.00139		0.554	0.00247
	--					0.046	0.00276		0.246	0.0192		0.446	-0.00117		0.555	0.00051		0.555	-0.000617
	--					0.045	-0.00259		0.245	0.0593		0.445	-0.00122		0.556	-0.00177		0.556	0.00244
	--					0.044	-0.00142		0.244	0.0291		0.444	-0.00172		0.557	0.00292		0.557	0.00341
	--					0.043	0.00117		0.243	0.0591		0.443	0.00172		0.558	-0.00625		0.558	-0.000161
	--					0.042	0.000669		0.242	0.051		0.442	-0.000188		0.559	0.00298		0.559	0.00638
	--					0.041	0.00209		0.241	0.0463		0.441	0.000335		0.56	0.00319		0.56	0.00528
	--					0.04	-0.000502		0.24	0.0475		0.44	0.000805		0.561	0.000751		0.561	-0.00282
	--					0.039	-0.000752		0.239	0.0381		0.439	0.00177		0.562	-0.00118		0.562	0.00271
	--					0.038	0.000418		0.238	0.0836		0.438	0.00345		0.563	-0.000885		0.563	0.000429
	--					0.037	0.000585		0.237	0.0479		0.437	-0.000845		0.564	0.00115		0.564	0.00236
	--					0.036	0.00209		0.236	0.0671		0.436	0.000966		0.565	0.000966		0.565	0.00225
	--					0.035	-0.000752		0.235	0.0738		0.435	-0.00109		0.566	-0.00145		0.566	0.000456
	--					0.034	0.00284		0.234	0.0753		0.434	0.00161		0.567	0.0018		0.567	0.000912
	--					0.033	-0.00226		0.233	0.0823		0.433	0.0015		0.568	-0.00249		0.568	0.00276
	--					0.032	-0.000669		0.232	0.112		0.432	-0.000107		0.569	2.68e-05		0.569	0.00131
	--					0.031	0		0.231	0.0803		0.431	-0.00264		0.57	0.0011		0.57	-0.00322
	--					0.03	-0.00109		0.23	0.0979		0.43	0.00445		0.571	-0.00137		0.571	0.000858
	--					0.029	0.00117		0.229	0.109		0.429	-0.000899		0.572	-0.00051		0.572	0.00126
	--					0.028	0.00242		0.228	0.106		0.428	-0.00512		0.573	-0.000215		0.573	0.000885
	--					0.027	-0.00159		0.227	0.0951		0.427	0.00162		0.574	0.00174		0.574	-0.00228
	--					0.026	-0.000334		0.226	0.135		0.426	0.00146		0.575	0.000402		0.575	0.000992
	--					0.025	0.000167		0.225	0.145		0.425	0.00432		0.576	-0.00107		0.576	0.00225
	--					0.024	0.00234		0.224	0.151		0.424	0.000349		0.577	0.00386		0.577	-0.00298
	--					0.023	-0.000669		0.223	0.156		0.423	0.0024		0.578	0.000617		0.578	0.00451
	--					0.022	-8.36e-05		0.222	0.201		0.422	0.000671		0.579	-0.00182		0.579	0.00174
	--					0.021	-0.00259		0.221	0.176		0.421	-0.00105		0.58	-0.00233		0.58	0.00456
	--					0.02	0.00351		0.22	0.196		0.42	0.00308		0.581	-0.000376		0.581	0.000751
	--					0.019	0.000669		0.219	0.23		0.419	-0.00196		0.582	-5.36e-05		0.582	-0.000295
	--					0.018	-0.00234		0.218	0.294		0.418	-0.000858		0.583	-0.00115		0.583	0.00284
	--					0.017	0.00167		0.217	0.26		0.417	-0.000603		0.584	0.0063		0.584	0.000778
	--					0.016	0.001		0.216	0.326		0.416	0.00321		0.585	-0.00673		0.585	0.000161
	--					0.015	-0.000251		0.215	0.34		0.415	-4.02e-05		0.586	0.00158		0.586	0.00341
	--					0.014	-0.00125		0.214	0.333		0.414	0.0038		0.587	-0.000188		0.587	-0.000912
	--					0.013	-0.000167		0.213	0.493		0.413	0.00654		0.588	-8.05e-05		0.588	0.00239
	--					0.012	0.00284		0.212	0.455		0.412	0.000899		0.589	-0.00139		0.589	0.00115
	--					0.011	0.00142		0.211	0.57		0.411	0.00161		0.59	0.00244		0.59	-0.000831
	--					0.01	-0.00167		0.21	0.618		0.41	0.00174		0.591	-0.00158		0.591	0.00115
	--					0.009	0		0.209	0.764		0.409	-0.00335		0.592	0.00325		0.592	0.004
	--					0.008	0.000502		0.208	0.882		0.408	0.00106		0.593	0.00177		0.593	0.00274
	--					0.007	-0.000418		0.207	0.903		0.407	0.000255		0.594	-0.00786		0.594	-0.000429
	--					0.006	-0.00184		0.206	1.31		0.406	0.00688		0.595	0.00724		0.595	-0.00558
	--					0.005	0.00117		0.205	1.43		0.405	-0.00374		0.596	-0.00166		0.596	0.00123
	--					0.004	0.00201		0.204	1.79		0.404	0.00386		0.597	-0.0026		0.597	0.00233
	--					0.003	-0.00217		0.203	2.06		0.403	0.000295		0.598	0.00051		0.598	-0.00174
	--					0.002	0.00259		0.202	2.35		0.402	-0.00063		0.599	-0.00314		0.599	-0.00268
	--					0.001	-0.00117		0.201	3.32		0.401	0.00308		0.6	0.00193		0.6	0.0048
	--					0	--		0.2	4.7		0.4	0.0018		0.6	0.00271		0.601	-0.00266
	--								0.199	5.82		0.399	0.00587		0.599	0.000858		0.602	-0.00158
	--								0.198	11.2		0.398	0.00117		0.598	-0.00228		0.603	0.00405
	--								0.197	16.4		0.397	0.00331		0.597	0.00386		0.604	-0.00118
	--								0.196	142		0.396	6.71e-05		0.596	-0.00177		0.605	0.00118
	--								0.195	82.2		0.395	-0.00296		0.595	0.000831		0.606	0.00512
	--								0.194	46.3		0.394	0.000778		0.594	0.000161		0.607	-0.00204
	--								0.193	20.6		0.393	0.00494		0.593	-0.00346		0.608	0.00263
	--								0.192	17.9		0.392	0.00373		0.592	0.00443		0.609	-0.00418
	--								0.191	10.2		0.391	0.00451		0.591	0.000483		0.61	0.00416
	--								0.19	6.37		0.39	0.000429		0.59	-0.00153		0.611	-0.00172
	--								0.189	4.07		0.389	0.00457		0.589	0.00105		0.612	-0.000188
	--								0.188	2.77		0.388	-0.00198		0.588	-0.00311		0.613	0.00284
	--								0.187	1.63		0.387	0.00723		0.587	0.00217		0.614	-0.00451
	--								0.186	1.24		0.386	-0.00198		0.586	0.00333		0.615	0.00459
	--								0.185	0.854		0.385	0.0088		0.585	-0.00386		0.616	-0.000805
	--								0.184	0.556		0.384	0.000778		0.584	-0.0018		0.617	0.00236
	--								0.183	0.475		0.383	-0.00188		0.583	0.00059		0.618	0.000456
	--								0.182	0.285		0.382	0.00496		0.582	0.000912		0.619	-0.00158
	--								0.181	0.278		0.381	0.00388		0.581	0.000992		0.62	-0.00134
	--								0.18	0.214		0.38	8.05e-05		0.58	0.00051		0.621	-0.00107
	--								0.179	0.143		0.379	0.00335		0.579	-0.00311		0.622	0.0026
	--								0.178	0.157		0.378	0.000268		0.578	-0.00215		0.623	0.003
	--								0.177	0.106		0.377	0.00518		0.577	0		0.624	0.00204
	--								0.176	0.0807		0.376	0.00245		0.576	-0.00376		0.625	-0.00123
	--								0.175	0.0598		0.375	-0.000121		0.575	0.00161		0.626	-0.00107
	--								0.174	0.0597		0.374	0.00836		0.574	0.00188		0.627	0.00118
	--								0.173	0.0509		0.373	0.00422		0.573	0.00123		0.628	0.0051
	--								0.172	0.0453		0.372	-0.00347		0.572	-0.000563		0.629	0.00059
	--								0.171	0.0326		0.371	0.0044		0.571	-0.00201		0.63	0.00233
	--								0.17	0.031		0.37	0.00692		0.57	-0.000429		0.631	-0.00424
	--								0.169	0.031		0.369	0.000952		0.569	0.0015		0.632	0.00354
									0.168	0.0249		0.368	0.00919		0.568	0.000831		0.633	0.000805
									0.167	0.025		0.367	0.00138		0.567	0.00172		0.634	0.000429
									0.166	0.0215		0.366	0.000603		0.566	-0.00193		0.635	-0.00169
									0.165	0.0124		0.365	0.00241		0.565	0.00325		0.636	-0.00193
									0.164	0.0194		0.364	0.00911		0.564	0.000268		0.637	0.00102
									0.163	0.0117		0.363	-0.0011		0.563	0.000456		0.638	0.000724
									0.162	0.0116		0.362	0.00553		0.562	-0.00115		0.639	0.00408
									0.161	0.0126		0.361	0.00165		0.561	-0.000483		0.64	-0.00247
									0.16	0.0124		0.36	-0.0018		0.56	0.000402		0.641	0.000107
									0.159	0.0111		0.359	0.00646		0.559	0.00276		0.642	2.68e-05
									0.158	0.00844		0.358	0.00471		0.558	-0.00349		0.643	0.00217
									0.157	0.00685		0.357	0.00452		0.557	0.000724		0.644	0.00266
									0.156	0.00426		0.356	0.0126		0.556	0.000295		0.645	0.000697
									0.155	0.00903		0.355	-0.00365		0.555	-0.0022		0.646	0.000831
									0.154	0.00527		0.354	0.00429		0.554	0.00247		0.647	-0.00223
									0.153	0.00685		0.353	0.000376		0.553	0.00239		0.648	-0.00376
									0.152	0.00401		0.352	0.00748		0.552	-0.00327		0.649	-0.00129
									0.151	0.00619		0.351	0.0112		0.551	0.00405		0.65	-8.05e-05
									0.15	0.00619		0.35	0.00432		0.55	-0.00164		0.651	0.00266
									0.149	0.0066		0.349	-0.000818		0.549	0.000858		0.652	-0.0175
									0.148	0.00167		0.348	0.0158		0.548	0.00359		0.653	0.0164
									0.147	0.00702		0.347	0.00236		0.547	-0.00225		0.654	-0.000536
									0.146	0.00184		0.346	0.0157		0.546	0.000349		0.655	0.00196
									0.145	0.00259		0.345	-0.00182		0.545	0.00188		0.656	-0.00252
									0.144	0.00201		0.344	0.0144		0.544	-0.00123		0.657	0.000483
									0.143	0.00953		0.343	0.00117		0.543	0.00257		0.658	-0.000322
									0.142	0.001		0.342	0.0123		0.542	-0.0044		0.659	0.00204
									0.141	0.00309		0.341	0.00654		0.541	0.00139		0.66	0.000939
									0.14	0.00293		0.34	0.00408		0.54	0.00142		0.661	-0.000134
									0.139	0.00426		0.339	0.0138		0.539	-0.00271		0.662	0.000644
									0.138	0.0061		0.338	0.00587		0.538	0.000161		0.663	-0.00338
									0.137	-0.000669		0.337	0.0117		0.537	0.00158		0.664	0.000992
									0.136	0.00443		0.336	0.00919		0.536	-0.00188		0.665	-0.0011
									0.135	0.001		0.335	0.0088		0.535	-0.000644		0.666	0.00257
									0.134	0.00393		0.334	0.0121		0.534	0.00534		0.667	-0.00343
									0.133	-0.00109		0.333	0.0114		0.533	-0.00166		0.668	0.00279
									0.132	0.0041		0.332	0.00952		0.532	0.000456		0.669	-0.00196
									0.131	0.000669		0.331	0.00542		0.531	0.00134		0.67	0.00145
									0.13	0.00159		0.33	0.0187		0.53	-0.000536		0.671	0.000778
									0.129	0.000334		0.329	0.0108		0.529	-0.00145		0.672	0.00284
									0.128	0.00284		0.328	-0.00181		0.528	0.00209		0.673	-0.0033
									0.127	0.00359		0.327	0.0208		0.527	-0.000536		0.674	0.00174
									0.126	0.0015		0.326	0.0143		0.526	0.00198		0.675	0.00266
									0.125	0.000585		0.325	0.0152		0.525	-0.0018		0.676	-0.0026
									0.124	0.00301		0.324	0.0116		0.524	0.00236		0.677	-0.000778
									0.123	0.00092		0.323	0.0146		0.523	0.000429		0.678	-0.000536
									0.122	0.00276		0.322	0.0202		0.522	0.00247		0.679	0.00158
									0.121	0.00217		0.321	0.0177		0.521	0.00139		0.68	-0.0019
									0.12	0.000418		0.32	0.0168		0.52	0.000912		0.681	0.00142
									0.119	-0.000334		0.319	0.0144		0.519	-0.00343		0.682	0.000697
									0.118	0.00217		0.318	0.0219		0.518	0.00215		0.683	0.000778
									0.117	0.000585		0.317	0.0193		0.517	0.0052		0.684	-0.00051
									0.116	0.00426		0.316	0.0231		0.516	-0.00475		0.685	0.00166
									0.115	0		0.315	0.02		0.515	0.00461		0.686	0.000215
									0.114	0.00125		0.314	0.0159		0.514	-0.00051		0.687	0.00252
									0.113	0.00242		0.313	0.031		0.513	0.00311		0.688	-0.00137
									0.112	0.000669		0.312	0.0101		0.512	-0.00177		0.689	-0.00177
									0.111	-0.000167		0.311	0.0192		0.511	-0.00263		0.69	0.00102
									0.11	0.00251		0.31	0.0157		0.51	0.0041		0.691	0.000349
									0.109	0.000251		0.309	0.0392		0.509	0.00148		0.692	-0.00308
									0.108	0.001		0.308	0.0193		0.508	0.000402		0.693	0.000697
									0.107	0.00226		0.307	0.0288		0.507	0.00169		0.694	-0.00059
									0.106	0.000669		0.306	0.0316		0.506	-0.000268		0.695	0.00139
									0.105	0.00284		0.305	0.0285		0.505	0.00174		0.696	-0.000483
									0.104	-0.00284		0.304	0.029		0.504	-0.000885		0.697	-0.0015
									0.103	0.00184		0.303	0.0394		0.503	0.000402		0.698	0.00204
									0.102	8.36e-05		0.302	0.0313		0.502	0.00209		0.699	-0.00799
									0.101	0.00142		0.301	0.0393		0.501	-0.00223		0.7	-0.000992
									0.1	0.00117		0.3	0.0368		0.5	0.0026		0.7	0.00188
									0.099	-0.00142		0.299	0.0386		0.499	-0.00228		0.699	0.000939
									0.098	-0.000167		0.298	0.0429		0.498	0.00346		0.698	-0.000697
									0.097	0.00242		0.297	0.0527		0.497	-0.000992		0.697	0.00118
									0.096	0.000752		0.296	0.0528		0.496	0.00174		0.696	0.00139
									0.095	0.00142		0.295	0.03		0.495	0.000724		0.695	-0.00233
									0.094	0.000752		0.294	0.0624		0.494	0.000295		0.694	0.003
									0.093	0.000167		0.293	0.0511		0.493	0.000349		0.693	0.000483
									0.092	0.00301		0.292	0.0741		0.492	0.00376		0.692	-0.0037
									0.091	-0.00192		0.291	0.0568		0.491	-0.00131		0.691	0.000805
									0.09	-0.00125		0.29	0.0639		0.49	0.00295		0.69	-0.00166
									0.089	0.00259		0.289	0.065		0.489	0.000134		0.689	0.00217
									0.088	0.000585		0.288	0.0943		0.488	-0.00359		0.688	-0.0026
									0.087	0.000334		0.287	0.0831		0.487	0.00325		0.687	-0.000161
									0.086	0.000418		0.286	0.0868		0.486	-0.00177		0.686	0.00314
									0.085	0.000251		0.285	0.0862		0.485	0.00475		0.685	0.00252
									0.084	0.00117		0.284	0.118		0.484	-0.00172		0.684	0.00263
									0.083	0.000669		0.283	0.0873		0.483	0.00687		0.683	-0.00335
									0.082	0.00184		0.282	0.105		0.482	-0.00502		0.682	-0.000885
									0.081	8.36e-05		0.281	0.129		0.481	0.00805		0.681	-0.000268
									0.08	0.00092		0.28	0.143		0.48	-0.00274		0.68	-0.0029
									0.079	-0.0015		0.279	0.131		0.479	0.00477		0.679	0.0011
									0.078	0.000752		0.278	0.167		0.478	-0.000697		0.678	0.00418
									0.077	-0.000585		0.277	0.148		0.477	0		0.677	0.00571
									0.076	0.0015		0.276	0.2		0.476	0.00298		0.676	-0.00499
									0.075	0.00293		0.275	0.19		0.475	0.00228		0.675	0.000241
									0.074	-0.00209		0.274	0.227		0.474	-0.000429		0.674	0.00247
									0.073	0.00176		0.273	0.281		0.473	0.00574		0.673	-0.00051
									0.072	0.000251		0.272	0.247		0.472	0.000268		0.672	0.000536
									0.071	0.00092		0.271	0.278		0.471	-0.00201		0.671	0.00153
									0.07	0.00259		0.27	0.336		0.47	0.000912		0.67	-0.00212
									0.069	-0.00234		0.269	0.354		0.469	0.00346		0.669	0.00233
									0.068	0.00201		0.268	0.37		0.468	0.0022		0.668	-0.00115
									0.067	-0.00109		0.267	0.502		0.467	0.00349		0.667	0.00252
									0.066	0.00234		0.266	0.48		0.466	0.00169		0.666	0.000349
									0.065	0.000418		0.265	0.49		0.465	-0.000724		0.665	0.00153
									0.064	-0.00184		0.264	0.604		0.464	0.00215		0.664	-0.00115
									0.063	-8.36e-05		0.263	0.859		0.463	0.00252		0.663	-0.000349
									0.062	0.00242		0.262	0.812		0.462	0.00177		0.662	0.00384
									0.061	-0.00092		0.261	1.1		0.461	0.00531		0.661	-0.00131
									0.06	0.000251		0.26	1.14		0.46	0.000966		0.66	0.00118
									0.059	0.00209		0.259	1.45		0.459	0.00504		0.659	0.00418
									0.058	-0.000585		0.258	1.81		0.458	0.000831		0.658	-0.00134
									0.057	-0.000334		0.257	2.23		0.457	-0.000751		0.657	-0.00257
									0.056	0.000752		0.256	2.94		0.456	0.00255		0.656	0.0019
									0.055	0		0.255	3.29		0.455	0.004		0.655	0.00153
									0.054	0.000502		0.254	4.21		0.454	0.00518		0.654	-0.00263
									0.053	0		0.253	6.15		0.453	0.00215		0.653	0.00241
									0.052	0.00209		0.252	9.76		0.452	0.00483		0.652	-0.00228
									0.051	-0.00192		0.251	15.1		0.451	-0.000644		0.651	0.00177
									0.05	0.00159		0.25	29.4		0.45	0.00421		0.65	0.00153
									0.049	-0.00092		0.249	249		0.449	-0.000268		0.649	-0.00239
									0.048	0.000502		0.248	69.8		0.448	0.00628		0.648	-0.0037
									0.047	0.00284		0.247	30.6		0.447	0.00217		0.647	-0.000912
									0.046	-0.00268		0.246	23.7		0.446	0.00193		0.646	-0.000617
									0.045	-0.000752		0.245	12.5		0.445	0.00408		0.645	0.00523
									0.044	0.00109		0.244	7.95		0.444	-0.000644		0.644	-0.00384
									0.043	0.000251		0.243	5.13		0.443	0.00418		0.643	0.00327
									0.042	-0.000418		0.242	3.57		0.442	0.00767		0.642	-8.05e-05
									0.041	0.00125		0.241	2.13		0.441	0.00158		0.641	-0.00177
									0.04	0.000836		0.24	1.71		0.44	0.00292		0.64	0.00496
									0.039	0.001		0.239	1.19		0.439	0.00496		0.639	-0.000429
									0.038	0.000669		0.238	0.74		0.438	0.00204		0.638	-0.00228
									0.037	-0.000502		0.237	0.581		0.437	0.0029		0.637	0.00338
									0.036	-0.000251		0.236	0.565		0.436	0.00432		0.636	0.00239
									0.035	-0.000836		0.235	0.471		0.435	0.00418		0.635	0.00123
									0.034	0.00125		0.234	0.285		0.434	0.0026		0.634	0.00166
									0.033	-0.00184		0.233	0.262		0.433	0.00582		0.633	-0.00287
									0.032	0.00125		0.232	0.182		0.432	0.00156		0.632	0.00244
									0.031	-0.00201		0.231	0.185		0.431	0.00582		0.631	-0.000644
									0.03	0.00134		0.23	0.141		0.43	0.00169		0.63	0.000778
									0.029	-0.00092		0.229	0.0983		0.429	0.00381		0.629	-0.000992
									0.028	0.00092		0.228	0.0972		0.428	0.00933		0.628	0.000939
									0.027	-0.00109		0.227	0.0972		0.427	0.00225		0.627	0.000939
									0.026	-0.000167		0.226	0.0737		0.426	0.00507		0.626	-0.000858
									0.025	0.00426		0.225	0.0311		0.425	0.0104		0.625	0.00561
									0.024	-0.00242		0.224	0.0692		0.424	0.00137		0.624	0.00153
									0.023	0.000836		0.223	0.0511		0.423	0.00526		0.623	-0.00121
									0.022	-0.00125		0.222	0.0409		0.422	0.00384		0.622	0.004
									0.021	0.000752		0.221	0.0385		0.421	0.000322		0.621	-0.00542
									0.02	0.00201		0.22	0.0457		0.42	0.00223		0.62	0.00174
									0.019	-0.000585		0.219	0.0202		0.419	0.0106		0.619	0.003
									0.018	0.00201		0.218	0.0315		0.418	0.00397		0.618	0.00129
									0.017	-0.000251		0.217	0.0237		0.417	0.0051		0.617	0.00207
									0.016	-0.00284		0.216	0.0212		0.416	0.00488		0.616	-0.00169
									0.015	0.000251		0.215	0.022		0.415	0.00325		0.615	-0.000751
									0.014	0.00192		0.214	0.0208		0.414	0.00778		0.614	0.00244
									0.013	0.00184		0.213	0.013		0.413	0.00697		0.613	0.000831
									0.012	-0.00109		0.212	0.013		0.412	0.00907		0.612	-0.00397
									0.011	0.000167		0.211	0.0218		0.411	0.00636		0.611	0.00207
									0.01	0.000167		0.21	0.0154		0.41	0.0105		0.61	0.00542
									0.009	-0.000669		0.209	0.0114		0.409	0.00885		0.609	0.00349
									0.008	0.00201		0.208	0.0115		0.408	0.0011		0.608	-0.00445
									0.007	-0.00268		0.207	0.0106		0.407	0.0102		0.607	0.00625
									0.006	0.000167		0.206	0.00886		0.406	0.0119		0.606	-0.00209
									0.005	8.36e-05		0.205	0.0104		0.405	0.00974		0.605	-0.00231
									0.004	0.00268		0.204	0.00761		0.404	0.00271		0.604	-0.000644
									0.003	-0.0015		0.203	0.00844		0.403	0.00874		0.603	0.00995
									0.002	-0.00092		0.202	0.00577		0.402	0.0127		0.602	-0.00284
									0.001	0.00134		0.201	0.00752		0.401	0.00598		0.601	0.000188
									0	--		0.2	0.00727		0.4	0.00966		0.6	-0.000644
												0.199	0.00928		0.399	0.00751		0.599	0.00542
												0.198	0.00585		0.398	0.00917		0.598	-0.00271
												0.197	0.00493		0.397	0.00679		0.597	0.00437
												0.196	0.00811		0.396	0.0153		0.596	-0.000483
												0.195	0.00309		0.395	0.0137		0.595	0.000536
												0.194	0.00552		0.394	0.00958		0.594	0.00445
												0.193	0.00468		0.393	0.00928		0.593	0.00424
												0.192	0.00192		0.392	0.0118		0.592	-0.00561
												0.191	0.00552		0.391	0.012		0.591	0.00571
												0.19	0.00477		0.39	0.0171		0.59	0.0066
												0.189	0.00635		0.389	0.0073		0.589	0.00164
												0.188	0.00259		0.388	0.0171		0.588	-0.00241
												0.187	0.00393		0.387	0.016		0.587	0.0051
												0.186	0.00268		0.386	0.000858		0.586	-0.00386
												0.185	0.00142		0.385	0.0128		0.585	0.0018
												0.184	0.00543		0.384	0.0216		0.584	0.00491
												0.183	0.00226		0.383	0.0144		0.583	0.00319
												0.182	0.00418		0.382	0.0179		0.582	0.0029
												0.181	0.00343		0.381	0.0111		0.581	-0.00252
												0.18	0.00376		0.38	0.0143		0.58	0.000858
												0.179	0.000334		0.379	0.0264		0.579	-0.00346
												0.178	0.00134		0.378	0.0165		0.578	0.00384
												0.177	0.00594		0.377	0.0155		0.577	0.00384
												0.176	0.000251		0.376	0.0201		0.576	0.00188
												0.175	0.00451		0.375	0.0275		0.575	-0.00284
												0.174	0.00167		0.374	0.0157		0.574	0.00445
												0.173	0.0015		0.373	0.0212		0.573	0.00228
												0.172	0.00301		0.372	0.0258		0.572	0.00263
												0.171	-0.00142		0.371	0.0186		0.571	-0.0018
												0.17	0.0046		0.37	0.0247		0.57	0.00164
												0.169	0.00201		0.369	0.0292		0.569	2.68e-05
												0.168	0.00443		0.368	0.0193		0.568	0.00453
												0.167	0.00359		0.367	0.0373		0.567	0.000912
												0.166	0.000585		0.366	0.0312		0.566	-0.00198
												0.165	0.000418		0.365	0.0323		0.565	0.00485
												0.164	0.00309		0.364	0.0343		0.564	0.00118
												0.163	0.00268		0.363	0.0342		0.563	0.00333
												0.162	0.001		0.362	0.0258		0.562	-0.000724
												0.161	0.0015		0.361	0.0356		0.561	0.00394
												0.16	-8.36e-05		0.36	0.0376		0.56	0.00223
												0.159	0.00493		0.359	0.0444		0.559	-0.000322
												0.158	0.00167		0.358	0.0356		0.558	0.00225
												0.157	-0.000334		0.357	0.0374		0.557	0.00451
												0.156	0.00142		0.356	0.0509		0.556	-0.00126
												0.155	0.00351		0.355	0.04		0.555	0.00343
												0.154	-0.00134		0.354	0.0553		0.554	0.0037
												0.153	0.0015		0.353	0.0546		0.553	-0.000322
												0.152	0.00309		0.352	0.0536		0.552	0.0107
												0.151	0.000585		0.351	0.0448		0.551	0.0022
												0.15	0.0056		0.35	0.0501		0.55	0.00389
												0.149	8.36e-05		0.349	0.0647		0.549	-0.00196
												0.148	-8.36e-05		0.348	0.0727		0.548	0.000536
												0.147	0.00134		0.347	0.0895		0.547	0.00228
												0.146	-0.000251		0.346	0.0678		0.546	0.00384
												0.145	-0.000585		0.345	0.0702		0.545	0.000885
												0.144	0.00326		0.344	0.0838		0.544	0.00373
												0.143	-0.001		0.343	0.0716		0.543	0.000671
												0.142	0.00276		0.342	0.091		0.542	0.00646
												0.141	0.00376		0.341	0.11		0.541	-0.000992
												0.14	-0.00134		0.34	0.124		0.54	0.00276
												0.139	0.000502		0.339	0.0981		0.539	0.000322
												0.138	0.00242		0.338	0.107		0.538	0.00426
												0.137	0.00176		0.337	0.133		0.537	0.0106
												0.136	-0.00092		0.336	0.133		0.536	8.05e-05
												0.135	0.00334		0.335	0.155		0.535	0.00638
												0.134	-0.000585		0.334	0.12		0.534	5.36e-05
												0.133	0.00284		0.333	0.168		0.533	0.0063
												0.132	0.00092		0.332	0.173		0.532	0.00217
												0.131	0.000167		0.331	0.192		0.531	0.000322
												0.13	0.00125		0.33	0.227		0.53	0.0077
												0.129	-0.00134		0.329	0.249		0.529	0.0015
												0.128	0.00468		0.328	0.215		0.528	-0.000831
												0.127	0.000836		0.327	0.215		0.527	0.00365
												0.126	-0.001		0.326	0.318		0.526	0.00566
												0.125	0.00284		0.325	0.322		0.525	0.000805
												0.124	0.000418		0.324	0.322		0.524	0.0112
												0.123	0.000585		0.323	0.392		0.523	0.000322
												0.122	-0.000585		0.322	0.371		0.522	0.00185
												0.121	0.00268		0.321	0.446		0.521	0.00939
												0.12	0.000418		0.32	0.475		0.52	0.00196
												0.119	0.00159		0.319	0.607		0.519	-0.00153
												0.118	-0.00418		0.318	0.727		0.518	0.00845
												0.117	0.00435		0.317	0.734		0.517	0.00145
												0.116	0.000669		0.316	0.795		0.516	0.000402
												0.115	8.36e-05		0.315	0.915		0.515	0.00252
												0.114	-0.000334		0.314	1.12		0.514	0.00654
												0.113	0.001		0.313	1.49		0.513	0.00292
												0.112	0.00276		0.312	1.79		0.512	0.00496
												0.111	0.00167		0.311	1.82		0.511	0.00359
												0.11	0.000502		0.31	2.4		0.51	0.00941
												0.109	-0.00251		0.309	3.07		0.509	0.000751
												0.108	0.00493		0.308	3.63		0.508	0.00418
												0.107	-0.00385		0.307	5.83		0.507	0.00418
												0.106	0.00176		0.306	6.26		0.506	0.00821
												0.105	0.00125		0.305	11.9		0.505	0.0074
												0.104	0.001		0.304	14.3		0.504	0.0033
												0.103	-0.000585		0.303	31.5		0.503	0.0077
												0.102	-8.36e-05		0.302	67.1		0.502	0.00756
												0.101	0.00201		0.301	336		0.501	0.0044
												0.1	-0.000502		0.3	44.2		0.5	0.000671
												0.099	0.00159		0.299	20.2		0.499	0.0163
												0.098	-0.000167		0.298	12.4		0.498	-0.00805
												0.097	-0.000167		0.297	6.89		0.497	0.00732
												0.096	0.00209		0.296	3.85		0.496	0.00485
												0.095	-0.000502		0.295	3.44		0.495	0.00593
												0.094	0.000752		0.294	2.08		0.494	0.00848
												0.093	0.0015		0.293	1.45		0.493	0.00681
												0.092	0.000167		0.292	0.996		0.492	0.00939
												0.091	-0.00109		0.291	0.842		0.491	0.00134
												0.09	0.00334		0.29	0.763		0.49	0.00992
												0.089	-0.00117		0.289	0.429		0.489	0.00308
												0.088	-8.36e-05		0.288	0.413		0.488	0.0107
												0.087	0.00217		0.287	0.287		0.487	-0.000295
												0.086	-0.00117		0.286	0.284		0.486	0.019
												0.085	0.000251		0.285	0.243		0.485	-0.00451
												0.084	0.000418		0.284	0.168		0.484	0.00695
												0.083	0.000251		0.283	0.123		0.483	0.0134
												0.082	0.000334		0.282	0.152		0.482	0.00274
												0.081	8.36e-05		0.281	0.117		0.481	0.0041
												0.08	0.001		0.28	0.0887		0.48	0.0115
												0.079	0.000752		0.279	0.0739		0.479	0.0144
												0.078	-8.36e-05		0.278	0.0622		0.478	0.00805
												0.077	0		0.277	0.0724		0.477	0.00483
												0.076	0.000251		0.276	0.0455		0.476	0.01
												0.075	-0.000752		0.275	0.0587		0.475	0.0111
												0.074	0.000167		0.274	0.0485		0.474	0.0153
												0.073	0.000752		0.273	0.0359		0.473	0.00362
												0.072	0.00117		0.272	0.0382		0.472	0.0117
												0.071	-0.00226		0.271	0.0381		0.471	0.0105
												0.07	0.00401		0.27	0.0293		0.47	0.0063
												0.069	-0.00226		0.269	0.021		0.469	0.0172
												0.068	0.00326		0.268	0.0194		0.468	0.003
												0.067	0.000836		0.267	0.0284		0.467	0.00598
												0.066	-0.00176		0.266	0.0203		0.466	0.0194
												0.065	0.00209		0.265	0.0209		0.465	0.0128
												0.064	-0.00142		0.264	0.0182		0.464	0.0134
												0.063	0.00176		0.263	0.0128		0.463	0.013
												0.062	0.00134		0.262	0.0174		0.462	0.0164
												0.061	-0.00226		0.261	0.0199		0.461	0.0108
												0.06	-0.000418		0.26	0.00984		0.46	0.00869
												0.059	0.000502		0.259	0.0145		0.459	0.0109
												0.058	0.00109		0.258	0.0106		0.458	0.0184
												0.057	-0.00176		0.257	0.0119		0.457	0.0146
												0.056	0.001		0.256	0.00922		0.456	0.0196
												0.055	0.0046		0.255	0.0189		0.455	0.00885
												0.054	-0.00376		0.254	0.00903		0.454	0.00413
												0.053	0		0.253	0.00803		0.453	0.0173
												0.052	0.00242		0.252	6.27e-05		0.452	0.0141
												0.051	-0.000585		0.251	0.0107		0.451	0.0211
												0.05	-0.00134		0.25	0.0089		0.45	0.0171
												0.049	0.000585		0.249	0.00514		0.449	0.0219
												0.048	0		0.248	0.00796		0.448	0.00794
												0.047	-0.00142		0.247	0.00627		0.447	0.0209
												0.046	0.00209		0.246	0.00614		0.446	0.0206
												0.045	-0.000502		0.245	0.0111		0.445	0.026
												0.044	-8.36e-05		0.244	0.00458		0.444	0.0188
												0.043	0.000334		0.243	0.00382		0.443	0.0115
												0.042	0.00309		0.242	0.00564		0.442	0.0212
												0.041	-0.001		0.241	0.00464		0.441	0.0247
												0.04	-0.000836		0.24	0.00207		0.44	0.0275
												0.039	-0.000167		0.239	0.00853		0.439	0.0183
												0.038	0.000167		0.238	0.00389		0.438	0.0255
												0.037	-0.00142		0.237	0.00157		0.437	0.0278
												0.036	0.000585		0.236	0.00414		0.436	0.0234
												0.035	0.00401		0.235	0.00238		0.435	0.0267
												0.034	-0.00259		0.234	0.0037		0.434	0.0293
												0.033	0.0015		0.233	0.00545		0.433	0.0275
												0.032	-0.00142		0.232	0.00395		0.432	0.0308
												0.031	0.000669		0.231	0.00157		0.431	0.0258
												0.03	0.00209		0.23	0.00282		0.43	0.0238
												0.029	-0.000502		0.229	0.00665		0.429	0.0439
												0.028	-0.00276		0.228	0.00276		0.428	0.0322
												0.027	0.00376		0.227	0.00263		0.427	0.0324
												0.026	0.0015		0.226	0.0042		0.426	0.0362
												0.025	-0.0015		0.225	0.00257		0.425	0.0375
												0.024	-0.00435		0.224	0.00138		0.424	0.0364
												0.023	0.00385		0.223	0.00339		0.423	0.0433
												0.022	0		0.222	0.00282		0.422	0.0497
												0.021	-0.000669		0.221	0.00288		0.421	0.0351
												0.02	-0.000585		0.22	0.00232		0.42	0.0405
												0.019	0.00184		0.219	0.00307		0.419	0.0457
												0.018	0.000167		0.218	0.00339		0.418	0.0552
												0.017	-0.000585		0.217	0.00201		0.417	0.0546
												0.016	8.36e-05		0.216	0.00157		0.416	0.058
												0.015	-0.000251		0.215	0.00169		0.415	0.0504
												0.014	-0.000251		0.214	0.00176		0.414	0.0539
												0.013	0.00092		0.213	0.00288		0.413	0.0619
												0.012	-0.000502		0.212	0.00263		0.412	0.0647
												0.011	-0.000167		0.211	0.00201		0.411	0.0885
												0.01	-8.36e-05		0.21	0.00182		0.41	0.0532
												0.009	0.00167		0.209	0.00163		0.409	0.0802
												0.008	0.000334		0.208	0.00445		0.408	0.0693
												0.007	-0.001		0.207	0.000815		0.407	0.0657
												0.006	-0.001		0.206	0.00276		0.406	0.0987
												0.005	-0.00092		0.205	0.0015		0.405	0.0903
												0.004	0.00167		0.204	0.00169		0.404	0.0735
												0.003	0.00109		0.203	0.000439		0.403	0.11
												0.002	-0.00125		0.202	0.0032		0.402	0.108
												0.001	-0.000251		0.201	0.000752		0.401	0.0834
												0	--		0.2	0.00295		0.4	0.117
															0.199	0.000627		0.399	0.122
															0.198	0.00263		0.398	0.106
															0.197	0.00201		0.397	0.112
															0.196	0.00182		0.396	0.148
															0.195	0.00119		0.395	0.139
															0.194	0.00094		0.394	0.109
															0.193	0.00188		0.393	0.191
															0.192	0.00213		0.392	0.155
															0.191	0.000188		0.391	0.174
															0.19	0.00339		0.39	0.183
															0.189	0.00094		0.389	0.187
															0.188	0.000627		0.388	0.22
															0.187	-0.000376		0.387	0.187
															0.186	0.00125		0.386	0.232
															0.185	0.00245		0.385	0.26
															0.184	0.00238		0.384	0.298
															0.183	-0.001		0.383	0.274
															0.182	0.00307		0.382	0.325
															0.181	0.000251		0.381	0.282
															0.18	0.000439		0.38	0.447
															0.179	0.00414		0.379	0.408
															0.178	-0.00094		0.378	0.495
															0.177	0.00138		0.377	0.566
															0.176	0.00188		0.376	0.498
															0.175	-0.000125		0.375	0.425
															0.174	0.000313		0.374	0.781
															0.173	0.00138		0.373	0.744
															0.172	0.00307		0.372	0.617
															0.171	0.00176		0.371	0.905
															0.17	-0.00182		0.37	0.865
															0.169	0.00313		0.369	1.21
															0.168	0.00138		0.368	1.33
															0.167	0.000439		0.367	1.26
															0.166	0.00119		0.366	1.69
															0.165	-0.000564		0.365	1.72
															0.164	0.00207		0.364	2.3
															0.163	0.00157		0.363	2.42
															0.162	-0.000125		0.362	3.26
															0.161	0.00245		0.361	3.52
															0.16	-0.000439		0.36	4.63
															0.159	-0.000752		0.359	6.57
															0.158	0.00364		0.358	8.18
[truncated: 358 more rows]
