# Supplementary material for: High-frequency, low-energy organic event-based sensors for closed-loop neurostimulation
Source: Nat Sens. 2026 Jan 15;1(1):63–72. doi: 10.1038/s44460-025-00007-x (PMC12863661; doi:10.1038/s44460-025-00007-x)
Supplement: Supplementary file 6 — Statistical source data. [file 44460_2025_7_MOESM6_ESM.xlsx]

## Sheet: Fig. 3a
Cmem and Cf	I_in	I_in	I_in	I_in	I_in	I_in	I_in	I_in	I_in	I_in	I_in	I_in	I_in
nF	μA	μA	μA	μA	μA	μA	μA	μA	μA	μA	μA	μA	μA
f_fire (Hz)	32	22.4	16	11.2	8	5.6	4	2.8	2	1.4	1	0.7	0.5
w/o	--	2.15	2.21	2.31	2.33	2.29	2.17	2.02	1.81	1.58	1.34	1.12	0.947
1	--	2.16	2.21	2.31	2.33	2.3	2.2	2.01	1.81	1.59	1.34	1.11	0.939
2.2	--	2.16	2.22	2.31	2.33	2.3	2.21	2.01	1.8	1.58	1.34	1.11	0.933
4.7	--	2.15	2.22	2.32	2.32	2.3	2.23	1.99	1.8	1.57	1.34	1.11	0.932
10	--	2.12	2.22	2.31	2.32	2.29	2.2	1.99	1.8	1.55	1.32	1.09	0.924
22	--	2.06	2.22	2.3	2.31	2.26	2.16	1.95	1.78	1.53	1.3	1.07	0.905
47	--	2.06	2.21	2.27	2.28	2.23	2.22	1.92	1.71	1.47	1.26	1.02	0.845
100	--	2.01	2.16	2.21	2.21	2.14	2.04	1.84	1.64	1.38	1.17	0.923	0.743
220	--	1.94	2.07	2.1	2.08	2	1.89	1.71	1.49	1.25	1.05	0.824	0.649
470	--	1.81	1.91	1.9	1.88	1.79	1.65	1.47	1.25	1.04	0.852	0.652	0.472
1000	--	1.58	1.66	1.68	1.58	1.48	1.33	1.16	0.968	0.796	0.63	0.467	0.326

## Sheet: Fig. 3b
Cmem and Cf	I_in	I_in	I_in	I_in	I_in	I_in	I_in	I_in	I_in	I_in	I_in	I_in	I_in
nF	μA	μA	μA	μA	μA	μA	μA	μA	μA	μA	μA	μA	μA
f_fire (Hz)	32	22.4	16	11.2	8	5.6	4	2.8	2	1.4	1	0.7	0.5
w/o	74.4	71	66.2	58.8	54.1	48.8	44	36.3	31.9	28.3	25.2	24.9	25.5
1	74	70.5	65.2	58.9	54.6	47.9	42.8	36.6	31.9	26.6	24.3	24.8	26.2
2.2	73.6	69	64.4	57.8	53.3	47.5	41.7	35.6	31.3	25.9	25.1	24.6	26.9
4.7	73	68.2	63.3	56.7	52.5	46.7	40.9	34.6	29.2	25	21.2	21.4	28.6
10	70.7	65.3	60.2	54	49.3	44.2	38.1	32.2	26.7	22.3	17.8	16.3	18
22	67	61.5	55.5	50.5	46.3	40.5	34	28.8	23.1	18	13.3	10.2	11.9
47	60.4	54.6	49.3	44.2	39.6	34.2	28.4	22.8	18	13.5	9.65	6.36	4
100	50	44	39.3	34.5	29.9	25.1	20.4	15.8	12	8.63	6.01	3.98	2.26
220	40.5	34.5	30.4	26.1	22.3	17.8	14.1	10.7	7.86	5.59	3.79	2.52	1.46
470	28.5	24	20.5	17.2	14.1	10.9	8.51	6.11	4.48	3.12	2.2	1.41	0.838
1000	19.3	15.6	13	10.7	8.57	6.42	4.9	3.5	2.52	1.72	1.21	0.724	0.442

## Sheet: Fig. 3c
Cmem and Cf	I_in	I_in	I_in	I_in	I_in	I_in	I_in	I_in	I_in	I_in	I_in	I_in	I_in
nF	μA	μA	μA	μA	μA	μA	μA	μA	μA	μA	μA	μA	μA
f_fire (Hz)	32	22.4	16	11.2	8	5.6	4	2.8	2	1.4	1	0.7	0.5
w/o	203	200	195	185	169	152	131	112	93.2	76.6	75.5	74.8	42.8
1	199	195	192	181	165	148	127	107	84.9	69.4	66.7	57.1	58
2.2	195	191	188	175	162	143	123	99.2	82.3	66.8	61.6	49.5	51.2
4.7	187	183	177	166	149	130	114	91.5	75	57.2	45.8	37.6	49.3
10	168	164	159	149	130	113	96.4	75	58.8	43.8	32.1	22.1	17.1
22	144	140	134	123	107	89.4	75.2	58.3	44.1	31.9	23	14.9	8.38
47	110	108	102	91.6	78.4	62.3	51	38.4	28.8	20.5	14.2	9.12	5.14
100	72.8	73.6	67.5	58.9	49.4	38.4	30.1	22	16	11.1	7.63	4.89	2.83
220	50.8	50.4	45.9	39.7	33.1	24.8	18.8	13.7	9.77	6.69	4.52	2.85	1.63
470	30	29.8	27.4	23.1	18.6	13.9	10.5	7.54	5.3	3.51	2.41	1.49	0.836
1000	17.8	17.4	15.8	13.2	10.3	7.8	5.72	4.09	2.92	1.93	1.29	0.788	0.436

## Sheet: Fig. 3d
Cmem and Cf	I_in	I_in	I_in	I_in	I_in	I_in	I_in	I_in	I_in	I_in	I_in	I_in	I_in
nF	μA	μA	μA	μA	μA	μA	μA	μA	μA	μA	μA	μA	μA
f_fire (Hz)	32	22.4	16	11.2	8	5.6	4	2.8	2	1.4	1	0.7	0.5
w/o	399	432	475	493	466	432	397	364	330	294	289	--	--
1	369	407	434	429	421	391	347	315	283	234	204	168	--
2.2	346	379	397	397	390	357	319	282	244	192	184	141	51.3
4.7	304	331	337	335	322	298	270	224	186	149	122	77.2	42.8
10	251	258	255	253	241	216	195	155	125	89.2	68.3	48.4	22
22	200	194	191	187	178	155	133	101	79.3	57.2	41.1	27.1	13.2
47	126	126	126	124	111	94.2	78.4	60.8	47	31.7	22.2	13.7	7.26
100	71.7	77.8	76.9	74.2	64.9	54	44.8	33.3	25.2	17.3	11.6	6.9	3.63
220	38.9	45.6	44.3	43.1	37.3	30.1	24.5	18.7	14.1	9.45	6.23	3.76	1.96
470	21.3	25	24.7	23.3	20	16.4	13.2	9.78	7.15	4.86	3.17	1.92	0.949
1000	11.8	13.3	13.3	12.4	10.6	8.61	6.91	5.18	3.73	2.49	1.64	0.984	0.46

## Sheet: Fig. 3e
Time	V_men	V_fire		Time	V_men	V_fire
ms	V	V		ms	V	V
BBL	V_men	V_fire		FBDPPV-OEG	V_men	V_fire
0	0.534	0.016		0	0.475	0.006
0.2	0.59	0.078		0.05	0.528	0.032
0.4	0.544	0.218		0.1	0.571	0.082
0.6	0.387	0.346		0.15	0.576	0.182
0.8	0.222	0.42		0.2	0.482	0.363
1	0.14	0.433		0.25	0.316	0.511
1.2	0.124	0.418		0.3	0.203	0.585
1.4	0.228	0.259		0.35	0.135	0.593
1.6	0.352	0.082		0.4	0.098	0.55
1.8	0.446	0.019		0.45	0.077	0.517
2	0.51	0.009		0.5	0.063	0.502
2.2	0.576	0.049		0.55	0.054	0.494
2.4	0.567	0.171		0.6	0.038	0.49
2.6	0.449	0.315		0.65	0.026	0.462
2.8	0.261	0.405		0.7	0.044	0.341
3	0.159	0.435		0.75	0.105	0.23
3.2	0.114	0.427		0.8	0.261	0.146
3.4	0.178	0.336		0.85	0.409	0.07
3.6	0.314	0.115		0.9	0.464	0.007
3.8	0.422	0.026		0.95	0.518	0.027
4	0.495	0.008		1	0.564	0.069
4.2	0.556	0.026		1.05	0.582	0.158
4.4	0.588	0.112		1.1	0.507	0.328
4.6	0.496	0.267		1.15	0.35	0.489
4.8	0.307	0.388		1.2	0.22	0.574
5	0.178	0.436		1.25	0.144	0.596
5.2	0.127	0.43		1.3	0.102	0.56
5.4	0.142	0.391		1.35	0.077	0.52
5.6	0.276	0.171		1.4	0.065	0.502
5.8	0.395	0.048		1.45	0.052	0.496
6	0.472	0.006		1.5	0.039	0.49
6.2	0.54	0.014		1.55	0.024	0.475
6.4	0.59	0.084		1.6	0.038	0.366
6.6	0.538	0.224		1.65	0.089	0.248
6.8	0.369	0.349		1.7	0.228	0.158
7	0.209	0.429		1.75	0.393	0.083
7.2	0.133	0.436		1.8	0.459	0.013
7.4	0.124	0.416		1.85	0.508	0.019
7.6	0.238	0.243		1.9	0.557	0.06
7.8	0.368	0.068		1.95	0.584	0.137
8	0.447	0.025		2	0.526	0.295
8.2	0.524	0		2.05	0.38	0.465
				2.1	0.235	0.565
				2.15	0.154	0.595
				2.2	0.108	0.569
				2.25	0.084	0.527
				2.3	0.065	0.505
				2.35	0.055	0.495
				2.4	0.042	0.49
				2.45	0.029	0.481
				2.5	0.03	0.394
				2.55	0.075	0.267
				2.6	0.195	0.172
				2.65	0.368	0.096
				2.7	0.452	0.022
				2.75	0.502	0.015
				2.8	0.551	0.05
				2.85	0.583	0.118
				2.9	0.545	0.258
				2.95	0.413	0.438
				3	0.257	0.552
				3.05	0.167	0.594
				3.1	0.113	0.577
				3.15	0.087	0.531
				3.2	0.069	0.511
				3.25	0.055	0.497
				3.3	0.045	0.491
				3.35	0.026	0.486
				3.4	0.026	0.415
				3.45	0.061	0.286
				3.5	0.166	0.186
				3.55	0.343	0.107
				3.6	0.442	0.033
				3.65	0.492	0.009

## Sheet: Fig. 3f
C1 and C2	I_in	I_in	I_in	I_in	I_in	I_in	I_in	I_in	I_in	I_in	I_in	I_in	I_in
nF	μA	μA	μA	μA	μA	μA	μA	μA	μA	μA	μA	μA	μA
f_fire (Hz)	32	22.4	16	11.2	8	5.6	4	2.8	2	1.4	1	0.7	0.5
0	1100	1050	966	875	786	687	597	504	434	411	281	250	--
1	1000	934	858	766	678	591	505	411	328	259	233	149	130
2.2	974	887	795	701	619	535	456	365	287	217	174	128	135
4.7	740	681	622	557	490	411	332	254	193	139	101	72.6	46.5
10	536	500	462	409	346	276	217	164	123	87.3	61.5	40.1	23.4
22	395	378	342	287	234	183	140	105	76.5	54.3	38.1	24.7	14.4
47	256	243	212	174	139	106	80.2	58.3	43	30.2	21.3	13.9	8.72
100	162	148	126	102	79.4	60	44.9	32.9	23.8	16.5	11.2	7.19	4.14
220	80.6	78.2	69.2	56.7	45	34.2	25.2	19	13.6	9.43	6.55	4.13	2.53
470	40.8	40.1	36.2	30	24.1	18.7	14.1	10.3	7.36	5.08	3.46	2.18	1.19
1000	19.5	19.3	18.3	15.4	12.7	9.67	7.35	5.52	3.96	2.68	1.89	1.18	0.659

## Sheet: Fig. 3g
I_in	f_fire	f_fire	f_fire	f_fire		I_in	f_fire	f_fire	f_fire	f_fire	f_fire
μA	Hz	Hz	Hz	Hz		μA	Hz	Hz	Hz	Hz	Hz
BBL	0.3 V	0.4 V	0.5 V	0.6 V		FBDPPV-OEG	0.2 V	0.3 V	0.4 V	0.5 V	0.6 V
0.25	50	--	--	--		0.25	98.6	--	--	--	--
0.35	71	--	--	--		0.35	118	153	--	--	--
0.5	93.8	88.8	105	--		0.5	137	180	227	--	--
0.7	112	111	120	--		0.7	151	218	257	316	250
1	123	134	148	289		1	161	258	312	337	281
1.4	126	149	181	294		1.4	--	291	368	399	411
2	126	169	215	330		2	--	319	425	477	434
2.8	102	177	240	364		2.8	--	335	475	551	504
4	--	179	285	397		4	--	339	520	630	597
5.6	--	174	310	432		5.6	--	--	547	702	687
8	--	162	273	466		8	--	--	554	771	786
11.2	--	--	240	493		11.2	--	--	546	817	875
16	--	--	221	475		16	--	--	--	836	966
22.4	--	--	--	432		22.4	--	--	--	822	1050
32	--	--	--	399		32	--	--	--	--	1100

## Sheet: Fig. 3h
f_fire	Energy consumption	f_fire	Energy consumption	f_fire	Energy consumption	f_fire	Energy consumption		f_fire	Energy consumption	f_fire	Energy consumption	f_fire	Energy consumption	f_fire	Energy consumption	f_fire	Energy consumption
Hz	pJ/spike	Hz	pJ/spike	Hz	pJ/spike	Hz	pJ/spike		Hz	pJ/spike	Hz	pJ/spike	Hz	pJ/spike	Hz	pJ/spike	Hz	pJ/spike
BBL	0.3 V		0.4 V		0.5 V		0.6 V		FBDPPV-OEG	0.2 V		0.3 V		0.4 V		0.5 V		0.6 V
50	825	88.8	1240	105	3430	289	2030		98.6	84.2	153	321	227	622	316	1060	250	4020
71	479	111	764	120	2340	294	1710		118	71.5	180	192	257	375	337	712	281	3250
93.8	228	134	517	148	1520	330	1330		137	47	218	109	312	226	399	452	411	1440
112	154	149	367	181	1140	364	977		151	37.8	258	72.4	368	154	477	299	434	1050
123	113	169	245	215	779	397	767		161	40	291	54.3	425	111	551	210	504	762
126	113	177	226	240	556	432	597				319	50.6	475	85.5	630	161	597	535
126	122	179	226	285	437	466	460				335	47.5	520	79.5	702	121	687	363
102	167	174	220	310	325	493	445				339	42.2	547	71.1	771	113	786	288
		162	283	273	381	475	410						554	69	817	96.4	875	198
				240	479	432	401						546	63.2	836	92.5	966	208
				221	566	399	469								822	83.1	1050	173
																	1100	115
