# Supplementary material for: High-frequency, low-energy organic event-based sensors for closed-loop neurostimulation
Source: Nat Sens. 2026 Jan 15;1(1):63–72. doi: 10.1038/s44460-025-00007-x (PMC12863661; doi:10.1038/s44460-025-00007-x)
Supplement: Supplementary file 7 — Statistical source data. [file 44460_2025_7_MOESM7_ESM.xlsx]

## Sheet: Fig. 4b
Time	V_men	V_fire
ms	V	V
	V_men	V_fire
0	0.46	0
0.2	0.533	-0.002
0.4	0.559	-0.002
0.6	0.595	0.102
0.8	0.442	0.362
1	0.239	0.425
1.2	0.156	0.425
1.4	0.106	0.239
1.6	0.126	0.072
1.8	0.253	0.02
2	0.373	0.002
2.2	0.474	-0.001
2.4	0.537	-0.002
2.6	0.562	-0.001
2.8	0.596	0.137
3	0.402	0.384
3.2	0.223	0.424
3.4	0.146	0.416
3.6	0.103	0.205
3.8	0.139	0.061
4	0.272	0.015
4.2	0.388	0.001
4.4	0.483	-0.001
4.6	0.539	-0.003
4.8	0.567	0
5	0.588	0.176
5.2	0.372	0.396
5.4	0.211	0.426
5.6	0.137	0.404
5.8	0.102	0.178
6	0.15	0.051
6.2	0.29	0.011
6.4	0.402	0
6.6	0.494	-0.001
6.8	0.543	-0.003
7	0.572	0.009
7.2	0.578	0.215
7.4	0.342	0.406
7.6	0.201	0.426
7.8	0.131	0.382
8	0.103	0.153
8.2	0.163	0.045
8.4	0.304	0.01
8.6	0.413	0
8.8	0.503	-0.001
9	0.547	-0.003

## Sheet: Fig. 4c
Row	Column	Column	Column	Column	Column	Column	Column	Column	Column	Column
f_fire (Hz)	1	2	3	4	5	6	7	8	9	10
1	392	452	389	394	441	390	418	415	407	419
2	362	400	399	459	402	459	354	400	419	431
3	415	--	432	355	377	437	353	368	408	415
4	344	400	440	435	374	388	395	442	422	431
5	397	397	380	--	410	373	388	391	405	--
6	404	416	386	461	340	368	406	399	451	399
7	423	383	444	417	414	371	398	396	384	436
8	326	445	393	340	330	430	413	420	325	317
9	408	401	362	392	434	444	--	415	383	409
10	411	392	411	382	345	381	399	364	404	429

## Sheet: Fig. 4d
f_fire
Hz
392
362
415
344
397
404
423
326
408
411
452
400
--
400
397
416
383
445
401
392
389
399
432
440
380
386
444
393
362
411
394
459
355
435
--
461
417
340
392
382
441
402
377
374
410
340
414
330
434
345
390
459
437
388
373
368
371
430
444
381
418
354
353
395
388
406
398
413
--
399
415
400
368
442
391
399
396
420
415
364
407
419
408
422
405
451
384
325
383
404
419
431
415
431
--
399
436
317
409
429
