# Supplementary material for: High-frequency, low-energy organic event-based sensors for closed-loop neurostimulation
Source: Nat Sens. 2026 Jan 15;1(1):63–72. doi: 10.1038/s44460-025-00007-x (PMC12863661; doi:10.1038/s44460-025-00007-x)
Supplement: Supplementary file 8 — Statistical source data. [file 44460_2025_7_MOESM8_ESM.xlsx]

## Sheet: Fig. 5a
Time	V_men	V_fire	I_in
ms	V	V	μA
0	0.000112	0	9.42
0.1	3.13e-05	0	9.43
0.2	-6.66e-05	0	9.43
0.3	-6.14e-05	0	9.43
0.4	6.1e-05	0	9.43
0.5	0.000256	0	9.43
0.6	0.000406	0	9.42
0.7	0.000521	0	9.41
0.8	0.000462	0	9.4
0.9	0.00034	0	9.4
1	0.000276	0	9.39
1.1	0.000287	0	9.38
1.2	0.000333	0	9.37
1.3	0.000406	0	9.36
1.4	0.000486	0	9.35
1.5	0.000479	0	9.33
1.6	0.000406	0	9.32
1.7	0.00036	0	9.32
1.8	0.000276	0	9.32
1.9	0.000177	0	9.31
2	0.00015	0	9.31
2.1	7.84e-05	0	9.3
2.2	-9e-05	0	9.28
2.3	-0.00022	0	9.26
2.4	-0.000332	0	9.25
2.5	-0.000516	0	9.24
2.6	-0.000632	0	9.23
2.7	-0.000753	0	9.23
2.8	-0.000811	0	9.23
2.9	-0.000906	0	9.23
3	-0.00111	0	9.23
3.1	-0.00142	0	9.22
3.2	-0.00166	0	9.21
3.3	-0.00208	0	9.2
3.4	-0.00252	0	9.19
3.5	-0.00271	0	9.18
3.6	-0.0027	0	9.19
3.7	-0.0027	0	9.2
3.8	-0.00251	0	9.23
3.9	-0.0023	0	9.26
4	-0.00232	0	9.28
4.1	-0.00247	0	9.3
4.2	-0.00264	0	9.31
4.3	-0.00279	0	9.31
4.4	-0.00281	0	9.3
4.5	-0.00273	0	9.3
4.6	-0.00251	0	9.31
4.7	-0.00218	0	9.33
4.8	-0.0019	0	9.34
4.9	-0.0016	0	9.36
5	-0.00122	0	9.37
5.1	-0.000904	0	9.37
5.2	-0.000628	0	9.37
5.3	-0.000314	0	9.37
5.4	-0.000105	0	9.37
5.5	2.06e-05	0	9.37
5.6	6.71e-05	0	9.37
5.7	8.33e-05	0	9.38
5.8	9.04e-05	0	9.39
5.9	0.00017	0	9.39
6	0.000267	0	9.39
6.1	0.000657	0	9.38
6.2	0.0012	0	9.35
6.3	0.00167	0	9.32
6.4	0.00215	0	9.3
6.5	0.00277	0	9.28
6.6	0.00312	0	9.28
6.7	0.00344	0	9.27
6.8	0.00426	0	9.25
6.9	0.00472	0	9.21
7	0.00443	0	9.18
7.1	0.00397	0	9.12
7.2	0.00287	0	9.08
7.3	0.000832	0	9.08
7.4	-0.000774	0	9.09
7.5	-0.00155	0	9.09
7.6	-0.00219	0	9.09
7.7	-0.00225	0	9.08
7.8	-0.00202	0	9.03
7.9	-0.0022	0	8.97
8	-0.00274	0	8.92
8.1	-0.00339	0	8.89
8.2	-0.00437	0	8.87
8.3	-0.0053	0	8.86
8.4	-0.0058	0	8.85
8.5	-0.00617	0	8.85
8.6	-0.00629	0	8.83
8.7	-0.00612	0	8.81
8.8	-0.00589	0	8.79
8.9	-0.00595	0	8.78
9	-0.006	0	8.77
9.1	-0.00614	0	8.76
9.2	-0.00634	0	8.76
9.3	-0.0065	0	8.76
9.4	-0.00653	0	8.76
9.5	-0.00662	0	8.76
9.6	-0.00673	0	8.76
9.7	-0.00677	0	8.76
9.8	-0.00658	0	8.74
9.9	-0.00645	0	8.72
10	-0.00639	0	8.71
10.1	-0.00641	0	8.69
10.2	-0.00661	0	8.68
10.3	-0.00717	0	8.69
10.4	-0.00774	0	8.68
10.5	-0.00826	0	8.69
10.6	-0.00872	0	8.7
10.7	-0.00904	0	8.7
10.8	-0.00925	0	8.69
10.9	-0.00939	0	8.7
11	-0.00947	0	8.7
11.1	-0.00951	0	8.69
11.2	-0.00967	0	8.7
11.3	-0.00971	0	8.7
11.4	-0.00962	0	8.7
11.5	-0.00942	0	8.7
11.6	-0.0092	0	8.69
11.7	-0.00879	0	8.69
11.8	-0.00835	0	8.69
11.9	-0.00809	0	8.69
12	-0.00799	0	8.69
12.1	-0.00795	0	8.7
12.2	-0.008	0	8.7
12.3	-0.00825	0	8.7
12.4	-0.00856	0	8.7
12.5	-0.00882	0	8.7
12.6	-0.00898	0	8.69
12.7	-0.00919	0	8.68
12.8	-0.0092	0	8.66
12.9	-0.009	0	8.65
13	-0.00868	0	8.64
13.1	-0.0084	0	8.64
13.2	-0.00805	0	8.64
13.3	-0.00791	0	8.65
13.4	-0.00795	0	8.66
13.5	-0.00808	0	8.68
13.6	-0.00814	0	8.69
13.7	-0.0081	0	8.7
13.8	-0.00782	0	8.7
13.9	-0.00744	0	8.7
14	-0.00722	0	8.7
14.1	-0.00725	0	8.7
14.2	-0.00745	0	8.69
14.3	-0.00775	0	8.69
14.4	-0.00813	0	8.7
14.5	-0.00824	0	8.7
14.6	-0.0082	0	8.71
14.7	-0.00806	0	8.73
14.8	-0.0079	0	8.75
14.9	-0.00763	0	8.77
15	-0.00743	0	8.8
15.1	-0.00718	0	8.82
15.2	-0.00704	0	8.84
15.3	-0.00703	0	8.85
15.4	-0.00697	0	8.85
15.5	-0.00684	0	8.86
15.6	-0.00661	0	8.86
15.7	-0.00617	0	8.88
15.8	-0.00546	0	8.9
15.9	-0.00482	0	8.92
16	-0.00432	0	8.94
16.1	-0.00401	0	8.96
16.2	-0.00391	0	8.97
16.3	-0.00404	0	8.98
16.4	-0.00434	0	8.98
16.5	-0.00459	0	8.98
16.6	-0.00482	0	8.99
16.7	-0.00493	0	9
16.8	-0.00481	0	9.01
16.9	-0.00446	0	9.02
17	-0.00417	0	9.04
17.1	-0.00386	0	9.05
17.2	-0.00362	0	9.05
17.3	-0.00359	0	9.06
17.4	-0.00365	0	9.06
17.5	-0.00361	0	9.07
17.6	-0.00362	0	9.08
17.7	-0.00356	0	9.09
17.8	-0.00342	0	9.1
17.9	-0.00333	0	9.1
18	-0.0034	0	9.11
18.1	-0.0034	0	9.12
18.2	-0.0033	0	9.13
18.3	-0.00326	0	9.14
18.4	-0.00321	0	9.16
18.5	-0.00299	0	9.17
18.6	-0.00283	0	9.18
18.7	-0.00289	0	9.19
18.8	-0.00285	0	9.2
18.9	-0.00266	0	9.21
19	-0.00241	0	9.23
19.1	-0.002	0	9.24
19.2	-0.00142	0	9.26
19.3	-0.000834	0	9.28
19.4	-0.000417	0	9.29
19.5	-0.000139	0	9.3
19.6	-2.52e-06	0	9.3
19.7	-2.37e-05	0	9.31
19.8	-8.92e-05	0	9.32
19.9	-5.38e-05	0	9.32
20	-0.000104	0	9.33
20.1	-0.000213	0	9.34
20.2	-0.000301	0	9.33
20.3	-0.000489	0	9.33
20.4	-0.000788	0	9.32
20.5	-0.00099	0	9.3
20.6	-0.00113	0	9.27
20.7	-0.00128	0	9.25
20.8	-0.00138	0	9.23
20.9	-0.00149	0	9.22
21	-0.00168	0	9.21
21.1	-0.00184	0	9.21
21.2	-0.00186	0	9.21
21.3	-0.00184	0	9.2
21.4	-0.00174	0	9.19
21.5	-0.00152	0	9.18
21.6	-0.00139	0	9.16
21.7	-0.00143	0	9.15
21.8	-0.00142	0	9.14
21.9	-0.00144	0	9.13
22	-0.00162	0	9.12
22.1	-0.00174	0	9.11
22.2	-0.00189	0	9.1
22.3	-0.00216	0	9.09
22.4	-0.00248	0	9.08
22.5	-0.00268	0	9.08
22.6	-0.00232	0	9.07
22.7	-0.00166	0	9.06
22.8	-0.00077	0	9.05
22.9	0.000357	0	9.03
23	0.00155	0	9
23.1	0.00196	0	9
23.2	0.00215	0	9.01
23.3	0.00169	0	9.03
23.4	0.000543	0	9.07
23.5	-0.000868	0	9.12
23.6	-0.0024	0	9.14
23.7	-0.00432	0	9.13
23.8	-0.00571	0	9.1
23.9	-0.00649	0	9.05
24	-0.00711	0	8.99
24.1	-0.00726	0	8.95
24.2	-0.00694	0	8.93
24.3	-0.00635	0	8.92
24.4	-0.00584	0	8.93
24.5	-0.00535	0	8.94
24.6	-0.00484	0	8.95
24.7	-0.00444	0	8.95
24.8	-0.00423	0	8.95
24.9	-0.004	0	8.94
25	-0.00371	0	8.94
25.1	-0.00356	0	8.94
25.2	-0.00341	0	8.96
25.3	-0.00344	0	8.99
25.4	-0.00353	0	9.03
25.5	-0.00364	0	9.07
25.6	-0.00369	0	9.11
25.7	-0.00366	0	9.12
25.8	-0.00339	0	9.13
25.9	-0.00308	0	9.14
26	-0.00272	0	9.15
26.1	-0.00222	0	9.17
26.2	-0.00174	0	9.22
26.3	-0.00141	0	9.27
26.4	-0.00102	0	9.32
26.5	-0.000677	0	9.37
26.6	-0.000461	0	9.39
26.7	-0.00031	0	9.4
26.8	-0.000134	0	9.42
26.9	-5.38e-06	0	9.44
27	0.000175	0	9.48
27.1	0.000474	0	9.54
27.2	0.000772	0	9.6
27.3	0.00106	0	9.65
27.4	0.00141	0	9.69
27.5	0.00172	0	9.73
27.6	0.00198	0	9.78
27.7	0.00237	0	9.84
27.8	0.00288	0	9.92
27.9	0.00334	0	10
28	0.00387	0	10.1
28.1	0.0044	0	10.2
28.2	0.00483	0	10.2
28.3	0.00518	0	10.3
28.4	0.00551	0	10.4
28.5	0.00587	0	10.4
28.6	0.00625	0	10.6
28.7	0.00674	0	10.7
28.8	0.00738	0	10.8
28.9	0.00809	0	10.9
29	0.00871	0	11
29.1	0.00935	0	11.1
29.2	0.0099	0	11.2
29.3	0.0105	0	11.4
29.4	0.0112	0	11.6
29.5	0.0122	0	11.8
29.6	0.0133	0	12
29.7	0.0146	0	12.2
29.8	0.0157	0	12.3
29.9	0.0164	0	12.4
30	0.0172	0	12.5
30.1	0.0202	0	12.8
30.2	0.028	0	13.1
30.3	0.0418	0	13.5
30.4	0.0627	0	13.8
30.5	0.0905	0	14.1
30.6	0.122	0	14.3
30.7	0.152	0	14.5
30.8	0.179	0	14.7
30.9	0.206	-5.08e-08	15
31	0.232	-8.28e-07	15.4
31.1	0.26	-2.38e-06	15.9
31.2	0.293	-6.5e-06	16.4
31.3	0.329	-1.37e-05	16.7
31.4	0.367	-2.49e-05	17
31.5	0.402	-3.93e-05	17.2
31.6	0.434	-5.64e-05	17.4
31.7	0.462	-7.35e-05	17.6
31.8	0.486	-8.94e-05	18
31.9	0.507	0.000183	18.4
32	0.525	0.00201	18.7
32.1	0.542	0.00733	19
32.2	0.555	0.0195	19.2
32.3	0.565	0.0431	19.4
32.4	0.572	0.0806	19.5
32.5	0.575	0.132	19.6
32.6	0.572	0.194	19.8
32.7	0.558	0.261	20.1
32.8	0.532	0.324	20.3
32.9	0.49	0.378	20.5
33	0.434	0.42	20.6
33.1	0.369	0.45	20.7
33.2	0.304	0.468	20.8
33.3	0.244	0.481	20.9
33.4	0.194	0.489	21
33.5	0.155	0.495	21.2
33.6	0.128	0.499	21.4
33.7	0.107	0.502	21.5
33.8	0.0927	0.504	21.6
33.9	0.0814	0.504	21.7
34	0.0727	0.501	21.9
34.1	0.0659	0.494	22
34.2	0.0609	0.481	22.2
34.3	0.0573	0.459	22.5
34.4	0.0553	0.429	22.8
34.5	0.055	0.39	23
34.6	0.0569	0.346	23.1
34.7	0.0621	0.297	23.2
34.8	0.0736	0.25	23.4
34.9	0.0967	0.205	23.6
35	0.135	0.164	23.9
35.1	0.191	0.128	24.2
35.2	0.261	0.0982	24.5
35.3	0.341	0.0734	24.7
35.4	0.419	0.0553	24.9
35.5	0.485	0.0465	25
35.6	0.536	0.0509	25.1
35.7	0.571	0.0717	25.3
35.8	0.591	0.11	25.5
35.9	0.599	0.163	25.8
36	0.597	0.227	26.1
36.1	0.582	0.293	26.3
36.2	0.552	0.353	26.4
36.3	0.506	0.402	26.5
36.4	0.446	0.439	26.6
36.5	0.379	0.464	26.7
36.6	0.313	0.479	26.8
36.7	0.253	0.489	27
36.8	0.205	0.496	27.2
36.9	0.168	0.502	27.4
37	0.141	0.506	27.5
37.1	0.122	0.51	27.6
37.2	0.107	0.512	27.6
37.3	0.0963	0.514	27.7
37.4	0.0878	0.514	27.8
37.5	0.0812	0.513	28
37.6	0.0762	0.508	28.1
37.7	0.0726	0.498	28.2
37.8	0.07	0.481	28.3
37.9	0.0686	0.457	28.4
38	0.0687	0.425	28.4
38.1	0.0712	0.385	28.5
38.2	0.0781	0.34	28.6
38.3	0.0932	0.294	28.8
38.4	0.123	0.248	28.9
38.5	0.17	0.205	29
38.6	0.234	0.166	29
38.7	0.312	0.133	29.1
38.8	0.397	0.107	29.1
38.9	0.474	0.0912	29.1
39	0.536	0.0912	29.2
39.1	0.581	0.11	29.3
39.2	0.608	0.146	29.4
39.3	0.618	0.199	29.4
39.4	0.613	0.262	29.5
39.5	0.593	0.324	29.5
39.6	0.556	0.38	29.5
39.7	0.505	0.423	29.6
39.8	0.441	0.455	29.6
39.9	0.373	0.475	29.6
40	0.308	0.488	29.6
40.1	0.251	0.496	29.6
40.2	0.205	0.502	29.6
40.3	0.171	0.506	29.5
40.4	0.146	0.51	29.5
40.5	0.127	0.513	29.4
40.6	0.112	0.515	29.4
40.7	0.101	0.517	29.3
40.8	0.0909	0.518	29.2
40.9	0.0824	0.517	29.1
41	0.0756	0.513	29.1
41.1	0.0702	0.505	29
41.2	0.0662	0.491	28.9
41.3	0.0634	0.469	28.8
41.4	0.0622	0.439	28.6
41.5	0.0627	0.402	28.5
41.6	0.0661	0.358	28.3
41.7	0.0745	0.312	28.2
41.8	0.0927	0.265	28.1
41.9	0.126	0.22	28
42	0.177	0.18	27.9
42.1	0.243	0.144	27.8
42.2	0.321	0.114	27.6
42.3	0.401	0.0918	27.4
42.4	0.47	0.081	27.2
42.5	0.524	0.0863	27
42.6	0.56	0.11	26.9
42.7	0.579	0.152	26.8
42.8	0.58	0.208	26.7
42.9	0.567	0.272	26.6
43	0.537	0.334	26.5
43.1	0.491	0.386	26.3
43.2	0.431	0.427	26.1
43.3	0.363	0.455	26
43.4	0.295	0.474	25.9
43.5	0.235	0.485	25.9
43.6	0.185	0.493	25.8
43.7	0.147	0.499	25.7
43.8	0.12	0.503	25.6
43.9	0.0998	0.507	25.5
44	0.085	0.51	25.4
44.1	0.0735	0.512	25.3
44.2	0.0647	0.512	25.2
44.3	0.0576	0.509	25.2
44.4	0.0521	0.503	25.1
44.5	0.0479	0.491	25.1
44.6	0.0447	0.471	25
44.7	0.0426	0.444	24.9
44.8	0.0419	0.408	24.8
44.9	0.0429	0.366	24.7
45	0.0467	0.319	24.7
45.1	0.0554	0.271	24.6
45.2	0.073	0.226	24.6
45.3	0.103	0.184	24.5
45.4	0.148	0.147	24.4
45.5	0.208	0.116	24.2
45.6	0.279	0.0887	24.1
45.7	0.353	0.0674	24
45.8	0.42	0.0537	23.9
45.9	0.476	0.0511	23.8
46	0.516	0.0639	23.7
46.1	0.541	0.0939	23.6
46.2	0.553	0.141	23.4
46.3	0.551	0.2	23.2
46.4	0.533	0.266	23
46.5	0.499	0.329	22.9
46.6	0.448	0.383	22.8
46.7	0.385	0.424	22.7
46.8	0.316	0.453	22.6
46.9	0.25	0.471	22.4
47	0.193	0.483	22.2
47.1	0.147	0.491	22
47.2	0.113	0.497	21.8
47.3	0.0891	0.501	21.6
47.4	0.0712	0.504	21.5
47.5	0.0581	0.506	21.4
47.6	0.0482	0.506	21.3
47.7	0.0408	0.503	21.2
47.8	0.035	0.495	21
47.9	0.0304	0.48	20.8
48	0.0267	0.457	20.6
48.1	0.0235	0.425	20.5
48.2	0.021	0.385	20.4
48.3	0.0198	0.339	20.3
48.4	0.0204	0.29	20.2
48.5	0.0235	0.242	20.1
48.6	0.0308	0.197	20
48.7	0.0448	0.157	19.8
48.8	0.0682	0.123	19.7
48.9	0.102	0.0947	19.6
49	0.146	0.0709	19.5
49.1	0.2	0.0511	19.5
49.2	0.257	0.035	19.4
49.3	0.313	0.0226	19.4
49.4	0.363	0.0143	19.3
49.5	0.406	0.0112	19.2
49.6	0.44	0.0149	19.1
49.7	0.465	0.0282	19
49.8	0.485	0.0543	19
49.9	0.5	0.0941	19
50	0.506	0.147	18.9
50.1	0.5	0.209	18.9
50.2	0.479	0.274	18.8
50.3	0.44	0.335	18.8
50.4	0.385	0.386	18.7
50.5	0.319	0.424	18.6
50.6	0.253	0.451	18.6
50.7	0.192	0.469	18.6
50.8	0.142	0.48	18.5
50.9	0.104	0.488	18.5
51	0.077	0.494	18.4
51.1	0.0579	0.498	18.3
51.2	0.0441	0.5	18.2
51.3	0.0338	0.498	18.1
51.4	0.026	0.493	18
51.5	0.0199	0.481	18
51.6	0.015	0.461	17.9
51.7	0.0108	0.433	17.9
51.8	0.00718	0.395	17.7
51.9	0.00398	0.35	17.6
52	0.00146	0.302	17.5
52.1	-0.000104	0.252	17.4
52.2	0.000173	0.206	17.3
52.3	0.00338	0.164	17.2
52.4	0.0112	0.129	17.1
52.5	0.0255	0.0997	17
52.6	0.0472	0.0757	16.9
52.7	0.0762	0.0563	16.8
52.8	0.112	0.0405	16.6
52.9	0.15	0.0278	16.5
53	0.189	0.018	16.4
53.1	0.227	0.0107	16.4
53.2	0.261	0.00564	16.3
53.3	0.291	0.00252	16.2
53.4	0.317	0.000912	16.1
53.5	0.339	0.000541	15.9
53.6	0.358	0.0016	15.7
53.7	0.372	0.00475	15.6
53.8	0.383	0.0114	15.5
53.9	0.391	0.0231	15.5
54	0.398	0.0426	15.4
54.1	0.402	0.0723	15.3
54.2	0.403	0.113	15.2
54.3	0.397	0.163	15
54.4	0.381	0.22	14.8
54.5	0.352	0.279	14.7
54.6	0.312	0.334	14.7
54.7	0.262	0.38	14.6
54.8	0.208	0.416	14.5
54.9	0.158	0.441	14.5
55	0.113	0.457	14.3
55.1	0.0775	0.466	14.2
55.2	0.0509	0.471	14.1
55.3	0.0315	0.47	14
55.4	0.0174	0.463	13.9
55.5	0.00717	0.448	13.8
55.6	-0.00053	0.425	13.7
55.7	-0.00669	0.392	13.7
55.8	-0.0118	0.352	13.6
55.9	-0.0163	0.306	13.4
56	-0.0202	0.259	13.4
56.1	-0.0235	0.212	13.3
56.2	-0.026	0.17	13.2
56.3	-0.0276	0.133	13.2
56.4	-0.028	0.102	13.1
56.5	-0.0276	0.0762	13
56.6	-0.0265	0.0559	12.9
56.7	-0.0252	0.0399	12.8
56.8	-0.0235	0.0274	12.7
56.9	-0.0218	0.0178	12.6
57	-0.0205	0.0108	12.6
57.1	-0.0195	0.00608	12.5
57.2	-0.0184	0.00304	12.4
57.3	-0.0179	0.00127	12.3
57.4	-0.0185	0.000466	12.2
57.5	-0.0192	0.000153	12.1
57.6	-0.0201	3.75e-05	12.1
57.7	-0.0216	-7.09e-06	12
57.8	-0.0227	-7.42e-06	12
57.9	-0.0232	-5.81e-06	11.9
58	-0.0235	-3.03e-06	11.9
58.1	-0.0236	-2.07e-06	11.8
58.2	-0.0237	-9.07e-07	11.7
58.3	-0.0237	-4.77e-07	11.6
58.4	-0.0239	-1.35e-07	11.5
58.5	-0.0244	-6.55e-08	11.4
58.6	-0.0248	-1.69e-08	11.4
58.7	-0.0251	-5.77e-24	11.3
58.8	-0.0256	0	11.3
58.9	-0.026	0	11.2
59	-0.0263	0	11.1
59.1	-0.0268	0	11.1
59.2	-0.0274	0	11
59.3	-0.0278	0	10.9
59.4	-0.0283	0	10.9
59.5	-0.0287	0	10.8
59.6	-0.0289	0	10.8
59.7	-0.0292	0	10.7
59.8	-0.0295	0	10.6
59.9	-0.0297	0	10.5
60	-0.03	0	10.4
60.1	-0.0303	0	10.4
60.2	-0.0306	0	10.3
60.3	-0.031	0	10.3
60.4	-0.0314	0	10.2
60.5	-0.0319	0	10.2
60.6	-0.0325	0	10.1
60.7	-0.0329	0	10
60.8	-0.0332	0	9.92
60.9	-0.0335	0	9.86
61	-0.0336	0	9.83
61.1	-0.0336	0	9.81
61.2	-0.0335	0	9.8
61.3	-0.0337	0	9.78
61.4	-0.034	0	9.74
61.5	-0.0345	0	9.69
61.6	-0.0352	0	9.64
61.7	-0.0361	0	9.6
61.8	-0.0367	0	9.56
61.9	-0.0371	0	9.53
62	-0.0371	0	9.51
62.1	-0.037	0	9.47
62.2	-0.037	0	9.42
62.3	-0.0372	0	9.36
62.4	-0.0377	0	9.31
62.5	-0.0385	0	9.27
62.6	-0.0395	0	9.24
62.7	-0.0402	0	9.21
62.8	-0.0407	0	9.17
62.9	-0.0413	0	9.12
63	-0.0421	0	9.06
63.1	-0.0427	0	8.97
63.2	-0.0435	0	8.91
63.3	-0.0444	0	8.86
63.4	-0.0449	0	8.82
63.5	-0.0451	0	8.79
63.6	-0.0452	0	8.76
63.7	-0.0454	0	8.73
63.8	-0.0456	0	8.68
63.9	-0.0458	0	8.63
64	-0.0461	0	8.58
64.1	-0.0465	0	8.54
64.2	-0.0468	0	8.51
64.3	-0.047	0	8.49
64.4	-0.0472	0	8.47
64.5	-0.0474	0	8.45
64.6	-0.0475	0	8.43
64.7	-0.0478	0	8.4
64.8	-0.0482	0	8.36
64.9	-0.0486	0	8.33
65	-0.0491	0	8.29
65.1	-0.0496	0	8.26
65.2	-0.05	0	8.23
65.3	-0.0503	0	8.2
65.4	-0.0506	0	8.17
65.5	-0.051	0	8.15
65.6	-0.0513	0	8.12
65.7	-0.0516	0	8.1
65.8	-0.0519	0	8.09
65.9	-0.0523	0	8.08
66	-0.0523	0	8.07
66.1	-0.0526	0	8.05
66.2	-0.0527	0	8.04
66.3	-0.0529	0	8.02
66.4	-0.0531	0	8.01
66.5	-0.0533	0	8
66.6	-0.0535	0	7.99
66.7	-0.0537	0	7.98
66.8	-0.0539	0	7.94
66.9	-0.0539	0	7.91
67	-0.054	0	7.86
67.1	-0.0539	0	7.82
67.2	-0.0538	0	7.78
67.3	-0.0539	0	7.75
67.4	-0.0541	0	7.74
67.5	-0.0545	0	7.72
67.6	-0.055	0	7.69
67.7	-0.0557	0	7.65
67.8	-0.0563	0	7.61
67.9	-0.0569	0	7.56
68	-0.0575	0	7.52
68.1	-0.0581	0	7.5
68.2	-0.0584	0	7.49
68.3	-0.0586	0	7.48
68.4	-0.0587	0	7.45
68.5	-0.0588	0	7.41
68.6	-0.059	0	7.36
68.7	-0.0592	0	7.3
68.8	-0.0596	0	7.25
68.9	-0.06	0	7.22
69	-0.0603	0	7.2
69.1	-0.0605	0	7.19
69.2	-0.0606	0	7.17
69.3	-0.0608	0	7.15
69.4	-0.061	0	7.12
69.5	-0.0614	0	7.07
69.6	-0.062	0	7.04
69.7	-0.0627	0	7.01
69.8	-0.0632	0	6.98
69.9	-0.0637	0	6.97
70	-0.0637	0	6.97
70.1	-0.0635	0	6.96
70.2	-0.0631	0	6.95
70.3	-0.0626	0	6.94
70.4	-0.0622	0	6.93
70.5	-0.062	0	6.91
70.6	-0.062	0	6.9
70.7	-0.062	0	6.89
70.8	-0.0619	0	6.88
70.9	-0.0619	0	6.88
71	-0.0619	0	6.88
71.1	-0.0619	0	6.88
71.2	-0.0622	0	6.89
71.3	-0.0626	0	6.9
71.4	-0.0629	0	6.91
71.5	-0.063	0	6.91
71.6	-0.0631	0	6.91
71.7	-0.063	0	6.9
71.8	-0.0628	0	6.88
71.9	-0.0629	0	6.86
72	-0.0632	0	6.84
72.1	-0.0633	0	6.82
72.2	-0.0633	0	6.81
72.3	-0.0633	0	6.8
72.4	-0.0631	0	6.78
72.5	-0.0631	0	6.76
72.6	-0.0631	0	6.74
72.7	-0.0633	0	6.72
72.8	-0.0635	0	6.71
72.9	-0.0637	0	6.69
73	-0.0639	0	6.68
73.1	-0.0641	-2.88e-23	6.68
73.2	-0.0643	-8.47e-08	6.66
73.3	-0.0643	3.27e-08	6.65
73.4	-0.0643	-2.44e-07	6.64
73.5	-0.0648	1.68e-07	6.64
73.6	-0.0654	-5.46e-07	6.64
73.7	-0.0661	6.83e-07	6.65
73.8	-0.067	-1.26e-06	6.67
73.9	-0.0675	2.04e-06	6.68
74	-0.0668	-4.17e-06	6.67
74.1	-0.0656	3.75e-05	6.62
74.2	-0.0645	0.000121	6.57
74.3	-0.0636	0.000203	6.51
74.4	-0.0629	0.000279	6.44
74.5	-0.0633	0.00037	6.4
74.6	-0.0644	0.00037	6.4
74.7	-0.0648	0.000279	6.41
74.8	-0.0646	0.000203	6.43
74.9	-0.0646	0.000121	6.49
75	-0.0643	3.75e-05	6.52
75.1	-0.0636	-4.17e-06	6.54
75.2	-0.0636	2.04e-06	6.56
75.3	-0.064	-1.26e-06	6.56
75.4	-0.0641	6.83e-07	6.56
75.5	-0.0643	-5.46e-07	6.56
75.6	-0.0645	1.68e-07	6.56
75.7	-0.0647	-2.44e-07	6.56
75.8	-0.0647	3.27e-08	6.57
75.9	-0.0649	-8.47e-08	6.57
76	-0.0651	-2.88e-23	6.58
76.1	-0.0651	0	6.58
76.2	-0.0651	0	6.57
76.3	-0.0649	0	6.56
76.4	-0.0648	0	6.56
76.5	-0.0648	0	6.55
76.6	-0.0646	0	6.54
76.7	-0.0644	0	6.53
76.8	-0.0643	0	6.52
76.9	-0.0641	0	6.51
77	-0.0639	0	6.51
77.1	-0.064	0	6.51
77.2	-0.0641	0	6.51
77.3	-0.0643	0	6.5
77.4	-0.0644	0	6.5
77.5	-0.0645	0	6.49
77.6	-0.0644	0	6.48
77.7	-0.0642	0	6.48
77.8	-0.0642	0	6.48
77.9	-0.0644	0	6.49
78	-0.0646	0	6.5
78.1	-0.0649	0	6.51
78.2	-0.0652	0	6.51
78.3	-0.0656	0	6.5
78.4	-0.0658	0	6.49
78.5	-0.0658	0	6.47
78.6	-0.0659	0	6.45
78.7	-0.0657	0	6.45
78.8	-0.0654	0	6.46
78.9	-0.0651	0	6.48
79	-0.0649	0	6.51
79.1	-0.0645	0	6.53
79.2	-0.0641	0	6.54
79.3	-0.0637	0	6.54
79.4	-0.0632	0	6.54
79.5	-0.0629	0	6.53
79.6	-0.0631	0	6.52
79.7	-0.0633	0	6.52
79.8	-0.0637	0	6.52
79.9	-0.064	0	6.52
80	-0.0643	0	6.53
80.1	-0.0642	0	6.54
80.2	-0.0638	0	6.55
80.3	-0.0634	0	6.56
80.4	-0.0631	0	6.57
80.5	-0.0628	0	6.58
80.6	-0.0627	0	6.6
80.7	-0.0629	0	6.61
80.8	-0.0632	0	6.61
80.9	-0.0634	0	6.62
81	-0.0635	0	6.61
81.1	-0.0635	0	6.61
81.2	-0.0635	0	6.61
81.3	-0.0633	0	6.62
81.4	-0.0632	0	6.63
81.5	-0.063	0	6.65
81.6	-0.0628	0	6.66
81.7	-0.0624	0	6.67
81.8	-0.0619	0	6.68
81.9	-0.0614	0	6.69
82	-0.0609	0	6.69
82.1	-0.0605	0	6.68
82.2	-0.0604	0	6.67
82.3	-0.0605	0	6.66
82.4	-0.0606	0	6.64
82.5	-0.0607	0	6.63
82.6	-0.061	0	6.63
82.7	-0.0612	0	6.63
82.8	-0.0613	0	6.63
82.9	-0.0614	0	6.64
83	-0.0616	0	6.64
83.1	-0.0616	0	6.63
83.2	-0.0615	0	6.63
83.3	-0.0615	0	6.62
83.4	-0.0615	0	6.62
83.5	-0.0616	0	6.6
83.6	-0.0617	0	6.59
83.7	-0.0618	0	6.57
83.8	-0.0619	0	6.55
83.9	-0.0617	0	6.53
84	-0.0616	0	6.52
84.1	-0.0616	0	6.52
84.2	-0.0614	0	6.51
84.3	-0.0613	0	6.51
84.4	-0.0612	0	6.51
84.5	-0.0611	0	6.5
84.6	-0.0608	0	6.49
84.7	-0.0608	0	6.48
84.8	-0.061	0	6.46
84.9	-0.0612	0	6.45
85	-0.0617	0	6.45
85.1	-0.0623	0	6.44
85.2	-0.0627	0	6.42
85.3	-0.063	0	6.41
85.4	-0.0632	0	6.39
85.5	-0.0633	0	6.37
85.6	-0.0631	0	6.35
85.7	-0.0629	0	6.34
85.8	-0.0629	0	6.33
85.9	-0.0628	0	6.33
86	-0.0628	0	6.33
86.1	-0.0628	0	6.33
86.2	-0.0629	0	6.33
86.3	-0.0629	0	6.32
86.4	-0.0629	0	6.32
86.5	-0.063	0	6.32
86.6	-0.0631	0	6.31
86.7	-0.0633	0	6.3
86.8	-0.0634	0	6.28
86.9	-0.0634	0	6.25
87	-0.0635	0	6.22
87.1	-0.0635	0	6.18
87.2	-0.0634	0	6.15
87.3	-0.0634	0	6.14
87.4	-0.0636	0	6.13
87.5	-0.0636	0	6.13
87.6	-0.0636	0	6.12
87.7	-0.0637	0	6.12
87.8	-0.0637	0	6.11
87.9	-0.0638	0	6.1
88	-0.0638	0	6.07
88.1	-0.0638	0	6.06
88.2	-0.0638	0	6.04
88.3	-0.0639	0	6.02
88.4	-0.064	0	6.01
88.5	-0.0642	0	6
88.6	-0.0646	0	5.98
88.7	-0.065	0	5.97
88.8	-0.0655	0	5.95
88.9	-0.0658	0	5.94
89	-0.0661	0	5.93
89.1	-0.0662	0	5.92
89.2	-0.0664	0	5.92
89.3	-0.0664	0	5.92
89.4	-0.0664	0	5.92
89.5	-0.0664	0	5.91
89.6	-0.0663	0	5.91
89.7	-0.0662	0	5.9
89.8	-0.0661	0	5.88
89.9	-0.066	0	5.87
90	-0.066	0	5.85

## Sheet: Fig. 5b
Time	I_in
ms	μA
0	9.42
0.1	9.43
0.2	9.43
0.3	9.43
0.4	9.43
0.5	9.43
0.6	9.42
0.7	9.41
0.8	9.4
0.9	9.4
1	9.39
1.1	9.38
1.2	9.37
1.3	9.36
1.4	9.35
1.5	9.33
1.6	9.32
1.7	9.32
1.8	9.32
1.9	9.31
2	9.31
2.1	9.3
2.2	9.28
2.3	9.26
2.4	9.25
2.5	9.24
2.6	9.23
2.7	9.23
2.8	9.23
2.9	9.23
3	9.23
3.1	9.22
3.2	9.21
3.3	9.2
3.4	9.19
3.5	9.18
3.6	9.19
3.7	9.2
3.8	9.23
3.9	9.26
4	9.28
4.1	9.3
4.2	9.31
4.3	9.31
4.4	9.3
4.5	9.3
4.6	9.31
4.7	9.33
4.8	9.34
4.9	9.36
5	9.37
5.1	9.37
5.2	9.37
5.3	9.37
5.4	9.37
5.5	9.37
5.6	9.37
5.7	9.38
5.8	9.39
5.9	9.39
6	9.39
6.1	9.38
6.2	9.35
6.3	9.32
6.4	9.3
6.5	9.28
6.6	9.28
6.7	9.27
6.8	9.25
6.9	9.21
7	9.18
7.1	9.12
7.2	9.08
7.3	9.08
7.4	9.09
7.5	9.09
7.6	9.09
7.7	9.08
7.8	9.03
7.9	8.97
8	8.92
8.1	8.89
8.2	8.87
8.3	8.86
8.4	8.85
8.5	8.85
8.6	8.83
8.7	8.81
8.8	8.79
8.9	8.78
9	8.77
9.1	8.76
9.2	8.76
9.3	8.76
9.4	8.76
9.5	8.76
9.6	8.76
9.7	8.76
9.8	8.74
9.9	8.72
10	8.71
10.1	8.69
10.2	8.68
10.3	8.69
10.4	8.68
10.5	8.69
10.6	8.7
10.7	8.7
10.8	8.69
10.9	8.7
11	8.7
11.1	8.69
11.2	8.7
11.3	8.7
11.4	8.7
11.5	8.7
11.6	8.69
11.7	8.69
11.8	8.69
11.9	8.69
12	8.69
12.1	8.7
12.2	8.7
12.3	8.7
12.4	8.7
12.5	8.7
12.6	8.69
12.7	8.68
12.8	8.66
12.9	8.65
13	8.64
13.1	8.64
13.2	8.64
13.3	8.65
13.4	8.66
13.5	8.68
13.6	8.69
13.7	8.7
13.8	8.7
13.9	8.7
14	8.7
14.1	8.7
14.2	8.69
14.3	8.69
14.4	8.7
14.5	8.7
14.6	8.71
14.7	8.73
14.8	8.75
14.9	8.77
15	8.8
15.1	8.82
15.2	8.84
15.3	8.85
15.4	8.85
15.5	8.86
15.6	8.86
15.7	8.88
15.8	8.9
15.9	8.92
16	8.94
16.1	8.96
16.2	8.97
16.3	8.98
16.4	8.98
16.5	8.98
16.6	8.99
16.7	9
16.8	9.01
16.9	9.02
17	9.04
17.1	9.05
17.2	9.05
17.3	9.06
17.4	9.06
17.5	9.07
17.6	9.08
17.7	9.09
17.8	9.1
17.9	9.1
18	9.11
18.1	9.12
18.2	9.13
18.3	9.14
18.4	9.16
18.5	9.17
18.6	9.18
18.7	9.19
18.8	9.2
18.9	9.21
19	9.23
19.1	9.24
19.2	9.26
19.3	9.28
19.4	9.29
19.5	9.3
19.6	9.3
19.7	9.31
19.8	9.32
19.9	9.32
20	9.33
20.1	9.34
20.2	9.33
20.3	9.33
20.4	9.32
20.5	9.3
20.6	9.27
20.7	9.25
20.8	9.23
20.9	9.22
21	9.21
21.1	9.21
21.2	9.21
21.3	9.2
21.4	9.19
21.5	9.18
21.6	9.16
21.7	9.15
21.8	9.14
21.9	9.13
22	9.12
22.1	9.11
22.2	9.1
22.3	9.09
22.4	9.08
22.5	9.08
22.6	9.07
22.7	9.06
22.8	9.05
22.9	9.03
23	9
23.1	9
23.2	9.01
23.3	9.03
23.4	9.07
23.5	9.12
23.6	9.14
23.7	9.13
23.8	9.1
23.9	9.05
24	8.99
24.1	8.95
24.2	8.93
24.3	8.92
24.4	8.93
24.5	8.94
24.6	8.95
24.7	8.95
24.8	8.95
24.9	8.94
25	8.94
25.1	8.94
25.2	8.96
25.3	8.99
25.4	9.03
25.5	9.07
25.6	9.11
25.7	9.12
25.8	9.13
25.9	9.14
26	9.15
26.1	9.17
26.2	9.22
26.3	9.27
26.4	9.32
26.5	9.37
26.6	9.39
26.7	9.4
26.8	9.42
26.9	9.44
27	9.48
27.1	9.54
27.2	9.6
27.3	9.65
27.4	9.69
27.5	9.73
27.6	9.78
27.7	9.84
27.8	9.92
27.9	10
28	10.1
28.1	10.2
28.2	10.2
28.3	10.3
28.4	10.4
28.5	10.4
28.6	10.6
28.7	10.7
28.8	10.8
28.9	10.9
29	11
29.1	11.1
29.2	11.2
29.3	11.4
29.4	11.6
29.5	11.8
29.6	12
29.7	12.2
29.8	12.3
29.9	12.4
30	12.5
30.1	12.8
30.2	13.1
30.3	13.5
30.4	13.8
30.5	14.1
30.6	14.3
30.7	14.5
30.8	14.7
30.9	15
31	15.4
31.1	15.9
31.2	16.4
31.3	16.7
31.4	17
31.5	17.2
31.6	17.4
31.7	17.6
31.8	18
31.9	18.4
32	18.7
32.1	19
32.2	19.2
32.3	19.4
32.4	19.5
32.5	19.6
32.6	19.8
32.7	20.1
32.8	20.3
32.9	20.5
33	20.6
33.1	20.7
33.2	20.8
33.3	20.9
33.4	21
33.5	21.2
33.6	21.4
33.7	21.5
33.8	21.6
33.9	21.7
34	21.9
34.1	22
34.2	22.2
34.3	22.5
34.4	22.8
34.5	23
34.6	23.1
34.7	23.2
34.8	23.4
34.9	23.6
35	23.9
35.1	24.2
35.2	24.5
35.3	24.7
35.4	24.9
35.5	25
35.6	25.1
35.7	25.3
35.8	25.5
35.9	25.8
36	26.1
36.1	26.3
36.2	26.4
36.3	26.5
36.4	26.6
36.5	26.7
36.6	26.8
36.7	27
36.8	27.2
36.9	27.4
37	27.5
37.1	27.6
37.2	27.6
37.3	27.7
37.4	27.8
37.5	28
37.6	28.1
37.7	28.2
37.8	28.3
37.9	28.4
38	28.4
38.1	28.5
38.2	28.6
38.3	28.8
38.4	28.9
38.5	29
38.6	29
38.7	29.1
38.8	29.1
38.9	29.1
39	29.2
39.1	29.3
39.2	29.4
39.3	29.4
39.4	29.5
39.5	29.5
39.6	29.5
39.7	29.6
39.8	29.6
39.9	29.6
40	29.6
40.1	29.6
40.2	29.6
40.3	29.5
40.4	29.5
40.5	29.4
40.6	29.4
40.7	29.3
40.8	29.2
40.9	29.1
41	29.1
41.1	29
41.2	28.9
41.3	28.8
41.4	28.6
41.5	28.5
41.6	28.3
41.7	28.2
41.8	28.1
41.9	28
42	27.9
42.1	27.8
42.2	27.6
42.3	27.4
42.4	27.2
42.5	27
42.6	26.9
42.7	26.8
42.8	26.7
42.9	26.6
43	26.5
43.1	26.3
43.2	26.1
43.3	26
43.4	25.9
43.5	25.9
43.6	25.8
43.7	25.7
43.8	25.6
43.9	25.5
44	25.4
44.1	25.3
44.2	25.2
44.3	25.2
44.4	25.1
44.5	25.1
44.6	25
44.7	24.9
44.8	24.8
44.9	24.7
45	24.7
45.1	24.6
45.2	24.6
45.3	24.5
45.4	24.4
45.5	24.2
45.6	24.1
45.7	24
45.8	23.9
45.9	23.8
46	23.7
46.1	23.6
46.2	23.4
46.3	23.2
46.4	23
46.5	22.9
46.6	22.8
46.7	22.7
46.8	22.6
46.9	22.4
47	22.2
47.1	22
47.2	21.8
47.3	21.6
47.4	21.5
47.5	21.4
47.6	21.3
47.7	21.2
47.8	21
47.9	20.8
48	20.6
48.1	20.5
48.2	20.4
48.3	20.3
48.4	20.2
48.5	20.1
48.6	20
48.7	19.8
48.8	19.7
48.9	19.6
49	19.5
49.1	19.5
49.2	19.4
49.3	19.4
49.4	19.3
49.5	19.2
49.6	19.1
49.7	19
49.8	19
49.9	19
50	18.9
50.1	18.9
50.2	18.8
50.3	18.8
50.4	18.7
50.5	18.6
50.6	18.6
50.7	18.6
50.8	18.5
50.9	18.5
51	18.4
51.1	18.3
51.2	18.2
51.3	18.1
51.4	18
51.5	18
51.6	17.9
51.7	17.9
51.8	17.7
51.9	17.6
52	17.5
52.1	17.4
52.2	17.3
52.3	17.2
52.4	17.1
52.5	17
52.6	16.9
52.7	16.8
52.8	16.6
52.9	16.5
53	16.4
53.1	16.4
53.2	16.3
53.3	16.2
53.4	16.1
53.5	15.9
53.6	15.7
53.7	15.6
53.8	15.5
53.9	15.5
54	15.4
54.1	15.3
54.2	15.2
54.3	15
54.4	14.8
54.5	14.7
54.6	14.7
54.7	14.6
54.8	14.5
54.9	14.5
55	14.3
55.1	14.2
55.2	14.1
55.3	14
55.4	13.9
55.5	13.8
55.6	13.7
55.7	13.7
55.8	13.6
55.9	13.4
56	13.4
56.1	13.3
56.2	13.2
56.3	13.2
56.4	13.1
56.5	13
56.6	12.9
56.7	12.8
56.8	12.7
56.9	12.6
57	12.6
57.1	12.5
57.2	12.4
57.3	12.3
57.4	12.2
57.5	12.1
57.6	12.1
57.7	12
57.8	12
57.9	11.9
58	11.9
58.1	11.8
58.2	11.7
58.3	11.6
58.4	11.5
58.5	11.4
58.6	11.4
58.7	11.3
58.8	11.3
58.9	11.2
59	11.1
59.1	11.1
59.2	11
59.3	10.9
59.4	10.9
59.5	10.8
59.6	10.8
59.7	10.7
59.8	10.6
59.9	10.5
60	10.4
60.1	10.4
60.2	10.3
60.3	10.3
60.4	10.2
60.5	10.2
60.6	10.1
60.7	10
60.8	9.92
60.9	9.86
61	9.83
61.1	9.81
61.2	9.8
61.3	9.78
61.4	9.74
61.5	9.69
61.6	9.64
61.7	9.6
61.8	9.56
61.9	9.53
62	9.51
62.1	9.47
62.2	9.42
62.3	9.36
62.4	9.31
62.5	9.27
62.6	9.24
62.7	9.21
62.8	9.17
62.9	9.12
63	9.06
63.1	8.97
63.2	8.91
63.3	8.86
63.4	8.82
63.5	8.79
63.6	8.76
63.7	8.73
63.8	8.68
63.9	8.63
64	8.58
64.1	8.54
64.2	8.51
64.3	8.49
64.4	8.47
64.5	8.45
64.6	8.43
64.7	8.4
64.8	8.36
64.9	8.33
65	8.29
65.1	8.26
65.2	8.23
65.3	8.2
65.4	8.17
65.5	8.15
65.6	8.12
65.7	8.1
65.8	8.09
65.9	8.08
66	8.07
66.1	8.05
66.2	8.04
66.3	8.02
66.4	8.01
66.5	8
66.6	7.99
66.7	7.98
66.8	7.94
66.9	7.91
67	7.86
67.1	7.82
67.2	7.78
67.3	7.75
67.4	7.74
67.5	7.72
67.6	7.69
67.7	7.65
67.8	7.61
67.9	7.56
68	7.52
68.1	7.5
68.2	7.49
68.3	7.48
68.4	7.45
68.5	7.41
68.6	7.36
68.7	7.3
68.8	7.25
68.9	7.22
69	7.2
69.1	7.19
69.2	7.17
69.3	7.15
69.4	7.12
69.5	7.07
69.6	7.04
69.7	7.01
69.8	6.98
69.9	6.97
70	6.97
70.1	6.96
70.2	6.95
70.3	6.94
70.4	6.93
70.5	6.91
70.6	6.9
70.7	6.89
70.8	6.88
70.9	6.88
71	6.88
71.1	6.88
71.2	6.89
71.3	6.9
71.4	6.91
71.5	6.91
71.6	6.91
71.7	6.9
71.8	6.88
71.9	6.86
72	6.84
72.1	6.82
72.2	6.81
72.3	6.8
72.4	6.78
72.5	6.76
72.6	6.74
72.7	6.72
72.8	6.71
72.9	6.69
73	6.68
73.1	6.68
73.2	6.66
73.3	6.65
73.4	6.64
73.5	6.64
73.6	6.64
73.7	6.65
73.8	6.67
73.9	6.68
74	6.67
74.1	6.62
74.2	6.57
74.3	6.51
74.4	6.44
74.5	6.4
74.6	6.4
74.7	6.41
74.8	6.43
74.9	6.49
75	6.52
75.1	6.54
75.2	6.56
75.3	6.56
75.4	6.56
75.5	6.56
75.6	6.56
75.7	6.56
75.8	6.57
75.9	6.57
76	6.58
76.1	6.58
76.2	6.57
76.3	6.56
76.4	6.56
76.5	6.55
76.6	6.54
76.7	6.53
76.8	6.52
76.9	6.51
77	6.51
77.1	6.51
77.2	6.51
77.3	6.5
77.4	6.5
77.5	6.49
77.6	6.48
77.7	6.48
77.8	6.48
77.9	6.49
78	6.5
78.1	6.51
78.2	6.51
78.3	6.5
78.4	6.49
78.5	6.47
78.6	6.45
78.7	6.45
78.8	6.46
78.9	6.48
79	6.51
79.1	6.53
79.2	6.54
79.3	6.54
79.4	6.54
79.5	6.53
79.6	6.52
79.7	6.52
79.8	6.52
79.9	6.52
80	6.53

## Sheet: Fig. 5c
Duration	Amplitude
ms	V
6.33	0.46
6.45	0.443
6.65	0.463
7.86	0.504
8.42	0.502
8.82	0.505
6.99	0.484
6.23	0.431
8.56	0.511
8.3	0.505
8.62	0.509
8.7	0.517
7.42	0.498
8.97	0.516
8.07	0.497
7.65	0.492
10.1	0.511
9.21	0.514
8.83	0.507
9.34	0.507
8	0.504
9.21	0.51
8.85	0.519
9.62	0.519
8.22	0.512
9.62	0.503
10.5	0.505
8.66	0.497
9.25	0.505
8.62	0.506
9.5	0.508
9.91	0.517
7.51	0.495
8.58	0.508
8.95	0.512
8.14	0.511
7.37	0.482
9.43	0.503
7.27	0.488
7.64	0.493
9.4	0.508
8.34	0.496
9.4	0.507
8.29	0.505
8.51	0.504
8.74	0.51
8.65	0.517
9.39	0.519
9.2	0.522
9.07	0.506
7.91	0.496
9.25	0.507
10.1	0.514
6.52	0.446
9.01	0.513
9.22	0.515
10.2	0.52
8.71	0.512
8.56	0.512
8.74	0.509
9.62	0.516
8.91	0.514
8.46	0.513
9.84	0.511
9.82	0.511
7.89	0.494
8.25	0.502
7.97	0.506
7.42	0.477
9.14	0.499
6.75	0.451
8.81	0.501
11.6	0.511
8.76	0.513
6.53	0.45
7.67	0.496
9.52	0.519
8.45	0.508
7.7	0.494
6.29	0.419
8.96	0.515
7.06	0.478
7.17	0.478
9.76	0.515
9.99	0.517
9.71	0.516
8.59	0.513
9.7	0.514
6.95	0.452
8.87	0.504
9.72	0.51
8.79	0.512
7.62	0.488
6.85	0.482
9.37	0.514
7.82	0.495
7.71	0.49
8.7	0.504
8.68	0.507
7.79	0.499
7.85	0.496
9.28	0.511
9.63	0.513
6.34	0.421
8.47	0.517
7.84	0.502
8.71	0.508
9.53	0.521
8.79	0.515
6.81	0.458
9.48	0.515
8.65	0.511
10.2	0.514
9.67	0.515
8.57	0.511
9.25	0.515
8.2	0.507
7.32	0.479
9.81	0.506
10.5	0.512
10.2	0.515
6.81	0.445
6.42	0.403
9.89	0.518
6.81	0.449
10.1	0.518
7.86	0.494
9.58	0.512
9.33	0.523
10.3	0.526
8.97	0.516
9.75	0.514
9.52	0.514
9.24	0.516
7.17	0.484
7.87	0.489
7.49	0.473
9.44	0.509
6.87	0.437
6.82	0.473
9.1	0.514
8.71	0.526
7.74	0.495
9.72	0.524
9.65	0.518
9.43	0.534
9.01	0.519
9.97	0.525
8.87	0.515
8.92	0.506
8.79	0.498
10.1	0.512
9.22	0.516
8.28	0.506
8.81	0.507
9.12	0.513
10.7	0.52
9.53	0.518
9.38	0.517
9.09	0.517
9.57	0.511
10.7	0.519
10.5	0.524
10.4	0.514
10.1	0.516
10.3	0.511
9.19	0.512
10.1	0.518
9.08	0.508
8.57	0.507
9.87	0.513
9.36	0.511
9.78	0.513
9.73	0.512
8.25	0.498
9.55	0.51
9.2	0.506
8.8	0.511
10.4	0.514
8.9	0.508
9.7	0.511
9.36	0.518
8.88	0.516
9.74	0.517
8.06	0.497
9.5	0.517
10.6	0.517
10.2	0.515
7.42	0.467
10.9	0.518
9.62	0.517
10.5	0.516
9.25	0.506
9.51	0.523
7.12	0.471
8.3	0.51
8.46	0.507
8.45	0.513
8.58	0.507
10.3	0.514
9.11	0.511
7.11	0.469
7.49	0.49
10	0.516
8.99	0.51
8.55	0.51
10	0.505
8.13	0.495
8.43	0.503
10.3	0.525
8.79	0.504
9.97	0.511
10.7	0.52
7.1	0.455
10.8	0.52
8.38	0.503
10.7	0.516
7.32	0.443
9.01	0.513
8.72	0.51
10.7	0.52
9.32	0.513
8.24	0.498
9.99	0.519
10	0.519
9.48	0.507
9.81	0.509
11.2	0.521
9.82	0.503
10.1	0.51
10.5	0.525
8.51	0.502
10.9	0.525
11.5	0.508
10.7	0.505
9.18	0.487
11.3	0.508
10.7	0.514
9.7	0.515
8.43	0.494
10.5	0.509
8.97	0.512
10.1	0.522
8.68	0.51
9.36	0.513
8.36	0.502
9.11	0.509
8.04	0.498
10.2	0.517
8.41	0.491
10.1	0.519
10.3	0.511
9.86	0.509
10.9	0.518
10.3	0.508
11.2	0.51
11.5	0.519
9.7	0.517
9.4	0.517
7.76	0.482
11.4	0.521
6.96	0.43
7.23	0.439
9.8	0.512
10.6	0.518
9.3	0.514
10.6	0.518
10.2	0.513
11.3	0.514
10.5	0.518
9.98	0.512
9.98	0.523
9.69	0.517
9.54	0.513
9.96	0.512
10.1	0.516
9.61	0.508
9.01	0.499
10.9	0.513
11.7	0.523
11.6	0.52
8.84	0.51
8.54	0.501
10.4	0.518
10.4	0.511
11.9	0.515
8.81	0.508
7.99	0.486
9.14	0.512
10.7	0.517
11.1	0.516
9.81	0.513
9.37	0.51
11.4	0.519
9.33	0.511
10.6	0.517
9.23	0.503
9.47	0.516
8.5	0.497
10.4	0.519
10.2	0.513
9.52	0.508
10.9	0.518
9.69	0.513
10.9	0.519
8.75	0.51
9.65	0.513
9.26	0.509
10.2	0.52
8.3	0.497
10.4	0.518
8.09	0.488
9.48	0.504
10.8	0.514
9.25	0.513
10.9	0.518
9.26	0.515
8.55	0.507
9.91	0.516
9.15	0.509
10.1	0.51
10	0.511
7.49	0.465
8.82	0.502
8.48	0.497
10.3	0.514
11.1	0.518
7.27	0.462
10.8	0.521
9.5	0.509
9.87	0.503
8.18	0.48
8.26	0.506
10.7	0.524
10.9	0.515
10.2	0.518
8.85	0.512
6.81	0.436
8.33	0.489
10.4	0.51
9.3	0.512
9.85	0.506
9.13	0.498
11.5	0.511
10.3	0.52
9.31	0.509
7.72	0.485
9.66	0.506
7.33	0.434
9.6	0.509
10.6	0.516
8.8	0.515
6.82	0.428
9.14	0.499
10.5	0.505
9.78	0.507
7.75	0.476
9.35	0.509
9.52	0.513
7.96	0.486
10.2	0.505
9.97	0.502
7.31	0.434
8.17	0.49
9.11	0.511
9.89	0.514
11.4	0.517
9.59	0.508
9.8	0.515
11.4	0.517
10.1	0.5
11.1	0.502
10.8	0.497
11.5	0.498
10	0.498
8.94	0.507
9.41	0.506
11.4	0.515
10.5	0.526
9.26	0.503
9.43	0.503
7.36	0.425
9.53	0.511
7.16	0.458
8.16	0.502
11	0.52
7.83	0.488
7.7	0.475
11.3	0.517
9.4	0.515
8.74	0.5
10.4	0.514
10.7	0.521
7.35	0.448
10.4	0.507
10.2	0.512
9.16	0.512
8.81	0.509
10.4	0.515
11.3	0.515
8.33	0.497
6.98	0.42
10.6	0.517
10.5	0.509
10.8	0.519
8.12	0.498
7.07	0.415
7.67	0.486
11	0.51
8.43	0.493
9.88	0.503
6.96	0.485
8.18	0.507
8.33	0.507
7.74	0.497
8.08	0.495
8.67	0.507
7.81	0.502
7.25	0.471
8.84	0.504
9.62	0.508
9.61	0.511
7.22	0.484
9.3	0.513
8.09	0.503
7.16	0.488
7.76	0.497
6.99	0.46
8.06	0.491
8.86	0.503
9.4	0.516
8.44	0.511
9.87	0.514
7.64	0.496
7.72	0.491
7.34	0.476
9.35	0.511
8.4	0.494
8.15	0.495
8.09	0.491
10.1	0.508
7.18	0.473
7.26	0.482
9.94	0.512
8.8	0.507
10.3	0.515
8.01	0.498
8.45	0.507
7.12	0.473
8.02	0.487
10.1	0.508
9.88	0.515
10.2	0.515
7.61	0.49
6.9	0.456
9.73	0.508
10.8	0.509
10.3	0.516
10.1	0.517
10	0.511
7.03	0.421
7.87	0.495
10.1	0.513
8.91	0.506
7.74	0.495
6.87	0.432
10.3	0.52
8.16	0.498
8.45	0.507
7.96	0.497
10.3	0.52
9.31	0.512
9.53	0.512
8.89	0.51
9.2	0.509
8.18	0.502
6.77	0.418
10.5	0.506
7.9	0.472
11.2	0.522
10.3	0.516
9.14	0.512
7.31	0.472
9.35	0.513
8.12	0.498
8.81	0.504
7.97	0.49
9.06	0.499
9.58	0.517
9.79	0.515
9.37	0.514
6.53	0.407
9.25	0.514
8.53	0.503
10.6	0.507
9.19	0.507
10.7	0.521
8.7	0.5
9.51	0.518
9.3	0.512
7.31	0.442
9.04	0.502
8.24	0.485
10	0.518
7.45	0.466
9.85	0.508
7.82	0.489
9.89	0.51
10.9	0.516
9.13	0.504
8.85	0.504
8.62	0.501
10.7	0.513
7.45	0.479
8.45	0.492
7.92	0.485
8.6	0.488
10.6	0.502
8.84	0.491
10	0.518
10.4	0.511
9.45	0.511
7.27	0.461
9.82	0.53
9.85	0.513
7.85	0.482
8.55	0.497
9.41	0.507
10.9	0.514
9.52	0.508
9.19	0.513
9.44	0.505
9.91	0.506
8.63	0.5
8.41	0.497
8.69	0.506
9.72	0.511
9.69	0.51
7.19	0.453
9.07	0.502
10.8	0.509
10.1	0.52
8.41	0.501
9.07	0.51
10.5	0.511
10.8	0.514
7.79	0.485
9.9	0.508
8.52	0.494
10.4	0.512
9.01	0.492
10.7	0.507
8.95	0.507
11.1	0.521
8.03	0.486
7.31	0.444
7.02	0.46
10.3	0.512
10.3	0.513
7.82	0.487
10.3	0.508
11	0.514
7.5	0.468
7.85	0.492
9.82	0.51
9.75	0.515
10.4	0.51
10.3	0.51
10.6	0.528
9.4	0.508
9.74	0.506
9.76	0.513
7.92	0.494
9.57	0.507
11.3	0.508
10.6	0.511
10.4	0.511
8.52	0.502
7.67	0.474
9.37	0.509
9.4	0.502
9.9	0.507
10.9	0.516
9.95	0.505
9.07	0.502
9.99	0.509
8.9	0.51
9.11	0.509
10.6	0.515
9.15	0.51
8.47	0.5
9.24	0.51
9.89	0.513
7.75	0.48
11.2	0.515
8.49	0.499
11	0.514
8.9	0.502
8.52	0.507
7.3	0.45
8.52	0.501
9.91	0.515
8.76	0.492
11.3	0.504
10.7	0.506
10.6	0.515
7.59	0.464
7.69	0.468
10.5	0.516
10.5	0.518
8.98	0.505
8.03	0.493
10.5	0.51
10.9	0.513
8.67	0.486
11.1	0.512
10.2	0.512
9.76	0.507
10.8	0.519
10.1	0.524
9.86	0.507
11.6	0.51
9.93	0.501
8.51	0.475
10.5	0.514
9.83	0.514
8.54	0.499
7.96	0.482
10.2	0.508
9.87	0.511
10.9	0.516
10.7	0.515
9.56	0.51
11	0.512
8.42	0.492
7.63	0.458
11.1	0.512
8.76	0.503
9.12	0.504
11.1	0.51
8.62	0.499
10.2	0.509
11.7	0.513
7.77	0.475
10.8	0.512
9.7	0.508
9.44	0.505
8.62	0.491
11.6	0.509
10.1	0.534
10.5	0.514
11.1	0.517
10.4	0.514
11.2	0.518
9.41	0.503
8.61	0.489
10.9	0.511
8.94	0.503
8.94	0.503
7.75	0.46
8.56	0.475
10.8	0.495
11.1	0.506
11.3	0.511
9.18	0.505
10.4	0.51
8.66	0.492
10.1	0.515
10.3	0.508
9.27	0.496
11.5	0.508
9.82	0.498
8.96	0.501
10.3	0.514
9.49	0.51
11.2	0.516
10.6	0.509
9.08	0.488
11.2	0.501
9.34	0.497
7.64	0.452
10.8	0.512
10.4	0.511
10.3	0.507
11.7	0.51
8.42	0.489
11.2	0.512
11.9	0.517
9.91	0.513
10.8	0.515
11	0.516
9.02	0.502
9.62	0.509
10.3	0.509
11.1	0.511
8.97	0.488
10.3	0.513
11	0.514
9.58	0.503
11.5	0.513
10.1	0.519
8.14	0.485
11.7	0.516
7.68	0.459
10.4	0.51
11.1	0.51
11.3	0.51
11.2	0.516
11.4	0.517
10	0.515
9.09	0.498
9.23	0.497
10.9	0.506
11.7	0.514
11.6	0.515
8.77	0.494
10.1	0.511
11.7	0.512
10.5	0.513
7.58	0.445
11.7	0.506
11.1	0.504
10.6	0.519
7.91	0.471
10.1	0.512
10.6	0.507
11.1	0.513
11.4	0.515
9.98	0.515
9.57	0.509
8.02	0.468
11.2	0.513
11.1	0.516
7.87	0.463
10.4	0.516
8.21	0.469
11.3	0.516
10.5	0.515
11.4	0.515
10.6	0.517
11.1	0.513
9.34	0.499
10.6	0.507
9.11	0.496
8.21	0.424
11.1	0.513
8.53	0.469
11.8	0.512
10.9	0.509
9.73	0.497
10.6	0.506
1.54	0.433
1.9	0.483
2.02	0.488
1.86	0.476
1.58	0.435
1.7	0.458
2.09	0.49
2.16	0.493
1.64	0.441
1.83	0.465
1.57	0.422
1.65	0.438
1.52	0.407
2.49	0.5
2.37	0.497
2.15	0.485
1.95	0.467
1.82	0.447
1.61	0.411
2.39	0.498
1.87	0.461
1.85	0.454
2.43	0.495
2.18	0.481
2.11	0.477
2.16	0.48
2.37	0.494
2.03	0.469
1.81	0.443
2.4	0.492
2.06	0.466
2.43	0.492
2.28	0.492
2.3	0.489
1.84	0.452
1.78	0.434
2.2	0.485
1.96	0.462
2.08	0.475
2.5	0.502
1.78	0.429
2.43	0.494
1.73	0.418
2.42	0.493
2.82	0.508
2.17	0.482
1.69	0.406
2.83	0.509
2.33	0.489
2.54	0.495
3.19	0.507
2.1	0.475
1.78	0.429
1.67	0.407
2.94	0.508
2.04	0.465
2.17	0.477
2.74	0.498
2.56	0.501
1.71	0.406
1.93	0.455
2.48	0.496
2.52	0.497
2.75	0.503
1.97	0.463
3.33	0.516
1.7	0.422
2.58	0.503
2.88	0.503
3.01	0.498
2.34	0.478
2.52	0.489
2.59	0.493
2.58	0.496
2.22	0.479
3.13	0.508
2.25	0.484
2.2	0.487
2.43	0.493
2.7	0.501
2.33	0.487
2.17	0.471
2.45	0.491
2.41	0.495
2.44	0.492
2.19	0.48
3.06	0.505
2.28	0.485
2.79	0.502
2.45	0.492
1.77	0.421
2.17	0.473
2.38	0.489
2.39	0.495
2.46	0.498
2.88	0.514
2.33	0.487
2.62	0.506
2.77	0.501
2.41	0.486
2.68	0.507
2.83	0.514
1.89	0.444
2.65	0.498
2.51	0.496
2.24	0.476
2.69	0.503
3.23	0.512
2.25	0.482
2.35	0.488
2.77	0.505
1.86	0.432
2.48	0.496
2.58	0.5
1.9	0.445
2.53	0.499
2.39	0.497
1.88	0.439
2.29	0.485
1.99	0.458
2	0.46
2.92	0.507
2.16	0.469
2.79	0.503
2.64	0.497
2.44	0.49
2.54	0.499
2.24	0.469
2.72	0.489
2.23	0.473
2.28	0.476
2.51	0.491
3.67	0.517
2.41	0.495
2.33	0.487
2.2	0.474
2.33	0.483
3.04	0.508
2.03	0.461
1.73	0.406
2.77	0.505
2.63	0.5
2.35	0.491
1.76	0.409
2.65	0.5
2.09	0.471
2.06	0.469
2.41	0.495
1.8	0.42
2.33	0.489
2.35	0.483
3.05	0.51
1.97	0.451
3.23	0.509
2.83	0.507
2.58	0.493
2.23	0.465
2	0.442
2.91	0.501
2.02	0.454
2.12	0.462
2.27	0.471
2.49	0.489
2.87	0.5
2.22	0.477
2.53	0.493
2.42	0.485
2.41	0.488
2.49	0.493
2.14	0.469
3	0.508
2.33	0.485
2.3	0.478
2.49	0.489
2.46	0.49
2.04	0.456
2.67	0.496
2.35	0.487
1.8	0.421
2.52	0.49
2.74	0.502
3.09	0.511
2.74	0.501
2.9	0.506
2.13	0.465
1.92	0.439
2.72	0.501
1.97	0.442
2.88	0.505
3.06	0.511
2.91	0.509
2.19	0.474
2.4	0.488
1.82	0.41
2.8	0.502
2.51	0.493
2.2	0.47
3.24	0.512
2.87	0.505
2.52	0.497
2.88	0.504
2.36	0.486
2.41	0.481
2.84	0.504
3.25	0.507
2.83	0.507
2.66	0.499
2.19	0.48
2.42	0.487
3.2	0.509
2.33	0.48
3.14	0.51
2.45	0.489
2.73	0.502
2.06	0.451
2.71	0.501
2.41	0.483
3.59	0.514
1.83	0.405
2.63	0.503
2.45	0.481
2.77	0.5
2.75	0.508
2.02	0.449
2.46	0.487
2.71	0.502
2.13	0.46
2.75	0.498
2.47	0.483
2.5	0.482
2.95	0.501
2.55	0.49
2	0.445
2.45	0.488
2.58	0.501
2.55	0.495
2.09	0.46
2.31	0.481
2.99	0.509
2.15	0.463
2.36	0.473
2.63	0.496
1.86	0.404
2.35	0.48
2.19	0.465
3.06	0.509
3.13	0.51
3.08	0.516
2.71	0.5
2.46	0.489
2.91	0.51
1.99	0.444
2.34	0.478
2.92	0.505
2.62	0.496
2.86	0.5
2.58	0.489
3.14	0.504
2.52	0.494
3	0.507
2.62	0.493
2.74	0.494
2.65	0.497
1.91	0.414
3.36	0.518
2.94	0.511
2.88	0.503
2.17	0.461
2.08	0.449
1.9	0.411
3.03	0.509
2.17	0.464
2.95	0.507
2.93	0.506
3.11	0.508
3.65	0.508
3.04	0.507
2.28	0.471
2.18	0.455
3.27	0.504
2.68	0.492
3.21	0.508
2.93	0.502
2.97	0.506
3.07	0.507
3.02	0.508
2.62	0.487
2.93	0.507
3.07	0.504
1.94	0.417
2.53	0.487
2.44	0.481
3.1	0.505
2.34	0.468
2.98	0.502
2.59	0.491
2.07	0.442
2.75	0.494
3.21	0.511
2.78	0.495
2.57	0.489
2.37	0.47
2.85	0.504
2.68	0.497
2.88	0.507
2.66	0.496
2.73	0.499
1.95	0.418
3.22	0.51
2.52	0.484
2.54	0.489
2.19	0.459
2.09	0.451
2.59	0.491
3.1	0.508
3.32	0.514
2.36	0.475
3.24	0.507
2.61	0.487
3.59	0.511
1.98	0.424
1.92	0.401
3.05	0.5
3.29	0.5
2.55	0.477
2.88	0.503
2.41	0.478
3.14	0.509
2.58	0.486
2.47	0.481
2.77	0.498
2.54	0.49
2.67	0.492
2.55	0.488
2.58	0.487
2.34	0.471
2.58	0.482
2.32	0.461
2.31	0.463
3.21	0.507
3.24	0.511
3.18	0.505
2.02	0.407
2.37	0.465
2.22	0.444
3.15	0.506
2.13	0.438
2.62	0.488
3.25	0.505
2.9	0.497
2.05	0.404
2.8	0.508
3.12	0.505
3.27	0.501
2.04	0.401
2.71	0.488
3.13	0.505
2.64	0.484
3.65	0.515
2.78	0.491
3.03	0.498
3.27	0.512
2.84	0.495
2.47	0.47
3.96	0.515
2.91	0.503
2.21	0.443
3.89	0.513
2.48	0.47
2.9	0.504
2.92	0.497
3.86	0.514
3.14	0.505
2.59	0.482
3.3	0.508
2.64	0.485
3.48	0.511
2.34	0.456
2.84	0.495
3.09	0.503
3.12	0.504
3.22	0.503
3.04	0.504
2.95	0.495
2.55	0.474
3.91	0.512
2.98	0.499
2.93	0.498
3.24	0.496
3.01	0.494
3.56	0.515
2.74	0.486
4.11	0.513
3.52	0.507
3.56	0.502
2.76	0.48
3.59	0.505
3.39	0.504
3.19	0.503
2.45	0.466
2.81	0.479
3.2	0.497
3.22	0.507
2.74	0.489
3.1	0.5
3.55	0.513
2.3	0.454
2.69	0.484
3.32	0.507
3.28	0.504
2.68	0.482
2.36	0.452
3.19	0.503
2.74	0.486
3.42	0.507
2.67	0.479
3	0.496
2.89	0.49
3.57	0.507
2.76	0.485
3.24	0.507
3.57	0.508
3.16	0.501
3.51	0.513
3.6	0.503
3.25	0.505
2.25	0.429
3.85	0.521
3.01	0.5
3.36	0.505
3.27	0.5
2.96	0.493
2.44	0.457
3.82	0.512
3.17	0.5
3.16	0.501
2.66	0.473
2.61	0.465
3.18	0.5
3.66	0.508
2.35	0.44
3.13	0.497
2.6	0.472
3.45	0.512
3.38	0.505
3.93	0.51
2.44	0.454
3.47	0.505
3.29	0.499
2.58	0.466
3.16	0.502
3.42	0.513
2.47	0.461
2.71	0.477
3.35	0.506
3.27	0.501
3.3	0.503
3.43	0.502
2.81	0.479
2.93	0.485
3.53	0.505
4.19	0.52
2.8	0.484
2.68	0.475
3.61	0.51
2.7	0.476
2.92	0.491
3.4	0.513
2.95	0.488
2.43	0.446
3.7	0.514
2.55	0.464
3.63	0.504
4.52	0.512
3.3	0.505
2.95	0.489
3.46	0.504
3.34	0.508
2.45	0.453
3.11	0.502
3.02	0.49
3.9	0.515
3.53	0.508
2.99	0.492
3.66	0.515
2.46	0.448
3.05	0.495
3.72	0.506
3.08	0.494
3.53	0.508
2.67	0.471
2.67	0.471
2.88	0.483
2.99	0.488
2.85	0.478
3.5	0.508
2.99	0.492
3.53	0.507
3.51	0.509
2.77	0.483
2.61	0.468
4.15	0.513
3.16	0.498
2.9	0.485
3.09	0.499
3.52	0.514
2.53	0.463
3.03	0.493
3.26	0.498
3.21	0.494
2.7	0.477
3.66	0.511
3.31	0.503
3.57	0.504
2.91	0.484
3.08	0.499
3.38	0.515
3.24	0.496
3.95	0.509
3.11	0.496
2.64	0.465
2.64	0.47
3.1	0.499
2.35	0.417
2.65	0.468
4.21	0.512
3.02	0.503
2.69	0.471
3.11	0.495
3.7	0.508
2.86	0.483
2.66	0.47
2.59	0.469
2.79	0.48
2.63	0.471
2.6	0.469
2.68	0.472
2.64	0.468
3.47	0.506
3.5	0.506
3.41	0.505
3.35	0.502
3.37	0.506
2.8	0.477
3.1	0.495
3.58	0.507
2.42	0.44
3.01	0.49
4.07	0.522
2.38	0.432
3.3	0.504
3.95	0.514
2.81	0.479
3.28	0.5
3.25	0.494
2.73	0.467
3.34	0.502
2.57	0.459
3.96	0.509
3.02	0.487
3.68	0.509
2.64	0.462
3.65	0.507
2.65	0.464
3.04	0.49
2.78	0.479
2.62	0.462
3.28	0.5
2.89	0.483
3.63	0.504
3.14	0.497
3.13	0.496
3.61	0.51
3.02	0.483
4.07	0.505
3.61	0.508
2.59	0.464
2.98	0.491
3.16	0.497
3.35	0.499
3.23	0.496
2.56	0.454
3.45	0.504
3.56	0.507
2.92	0.481
3.08	0.492
3.21	0.499
3.18	0.491
3.61	0.507
3.51	0.502
3.22	0.496
3.08	0.494
3.51	0.505
3.16	0.493
3.38	0.501
3.18	0.49
3.29	0.498
2.91	0.482
3.01	0.491
3.57	0.508
3.89	0.511
3.12	0.494
2.88	0.482
2.3	0.418
3.62	0.506
3.04	0.492
4.08	0.513
3.82	0.503
3.81	0.503
3.68	0.499
3.7	0.504
3.19	0.489
3.23	0.506
2.65	0.463
3.42	0.498
4.19	0.511
4.13	0.514
3.17	0.494
3.06	0.488
2.99	0.486
2.49	0.448
2.66	0.468
3.29	0.498
3.27	0.512
3.1	0.495
3.4	0.505
4.17	0.513
2.94	0.483
2.48	0.448
2.8	0.474
2.97	0.487
3.78	0.513
3.55	0.503
3.16	0.502
3.06	0.49
3.48	0.506
2.24	0.412
4.17	0.519
2.73	0.47
3.37	0.496
3.14	0.488
3.45	0.505
2.94	0.481
3.65	0.516
3.16	0.497
2.39	0.428
2.8	0.478
3.52	0.507
3.85	0.506
3.46	0.511
2.99	0.484
2.84	0.476
3.01	0.483
3.74	0.506
3.81	0.504
2.97	0.482
2.98	0.49
3.59	0.512
3.07	0.491
2.69	0.464
2.83	0.472
2.96	0.48
3.9	0.507
3.09	0.489
3.22	0.492
4.25	0.513
3.07	0.489
3.66	0.508
2.66	0.468
3.11	0.494
3.45	0.5
3.5	0.502
3.58	0.502
3.56	0.503
2.82	0.479
2.86	0.473
3.53	0.509
3.02	0.485
3.61	0.504
3.76	0.51
2.76	0.475
2.88	0.48
3.92	0.51
3.28	0.497
3.31	0.503
2.59	0.452
3.77	0.514
3.18	0.493
3.43	0.504
2.73	0.465
3.46	0.508
3.13	0.49
3.33	0.498
3.47	0.499
3.27	0.494
3.61	0.504
3.48	0.506
3.85	0.513
3.21	0.493
3.05	0.489
3.05	0.489
2.74	0.477
3.83	0.504
3.18	0.49
2.83	0.473
2.58	0.451
3.49	0.499
3.17	0.49
4.14	0.513
2.88	0.48
2.83	0.473
2.72	0.469
3.52	0.506
4.39	0.515
3.67	0.507
3.92	0.51
2.44	0.435
6.33	0.46
6.45	0.443
6.65	0.463
7.86	0.504
8.42	0.502
8.82	0.505
6.99	0.484
6.23	0.431
8.56	0.511
8.3	0.505
8.62	0.509
8.7	0.517
7.42	0.498
8.97	0.516
8.07	0.497
7.65	0.492
10.1	0.511
9.21	0.514
8.83	0.507
9.34	0.507
8	0.504
9.21	0.51
8.85	0.519
9.62	0.519
8.22	0.512
9.62	0.503
10.5	0.505
8.66	0.497
9.25	0.505
8.62	0.506
9.5	0.508
9.91	0.517
7.51	0.495
8.58	0.508
8.95	0.512
8.14	0.511
7.37	0.482
9.43	0.503
7.27	0.488
7.64	0.493
9.4	0.508
8.34	0.496
9.4	0.507
8.29	0.505
8.51	0.504
8.74	0.51
8.65	0.517
9.39	0.519
9.2	0.522
9.07	0.506
7.91	0.496
9.25	0.507
10.1	0.514
6.52	0.446
9.01	0.513
9.22	0.515
10.2	0.52
8.71	0.512
8.56	0.512
8.74	0.509
9.62	0.516
8.91	0.514
8.46	0.513
9.84	0.511
9.82	0.511
7.89	0.494
8.25	0.502
7.97	0.506
7.42	0.477
9.14	0.499
6.75	0.451
8.81	0.501
11.6	0.511
8.76	0.513
6.53	0.45
7.67	0.496
9.52	0.519
8.45	0.508
7.7	0.494
6.29	0.419
8.96	0.515
7.06	0.478
7.17	0.478
9.76	0.515
9.99	0.517
9.71	0.516
8.59	0.513
9.7	0.514
6.95	0.452
8.87	0.504
9.72	0.51
8.79	0.512
7.62	0.488
6.85	0.482
9.37	0.514
7.82	0.495
7.71	0.49
8.7	0.504
8.68	0.507
7.79	0.499
7.85	0.496
9.28	0.511
9.63	0.513
6.34	0.421
8.47	0.517
7.84	0.502
8.71	0.508
9.53	0.521
8.79	0.515
6.81	0.458
9.48	0.515
8.65	0.511
10.2	0.514
9.67	0.515
8.57	0.511
9.25	0.515
8.2	0.507
7.32	0.479
9.81	0.506
10.5	0.512
10.2	0.515
6.81	0.445
6.42	0.403
9.89	0.518
6.81	0.449
10.1	0.518
7.86	0.494
9.58	0.512
9.33	0.523
10.3	0.526
8.97	0.516
9.75	0.514
9.52	0.514
9.24	0.516
7.17	0.484
7.87	0.489
7.49	0.473
9.44	0.509
6.87	0.437
6.82	0.473
9.1	0.514
8.71	0.526
7.74	0.495
9.72	0.524
9.65	0.518
9.43	0.534
9.01	0.519
9.97	0.525
8.87	0.515
8.92	0.506
8.79	0.498
10.1	0.512
9.22	0.516
8.28	0.506
8.81	0.507
9.12	0.513
10.7	0.52
9.53	0.518
9.38	0.517
9.09	0.517
9.57	0.511
10.7	0.519
10.5	0.524
10.4	0.514
10.1	0.516
10.3	0.511
9.19	0.512
10.1	0.518
9.08	0.508
8.57	0.507
9.87	0.513
9.36	0.511
9.78	0.513
9.73	0.512
8.25	0.498
9.55	0.51
9.2	0.506
8.8	0.511
10.4	0.514
8.9	0.508
9.7	0.511
9.36	0.518
8.88	0.516
9.74	0.517
8.06	0.497
9.5	0.517
10.6	0.517
10.2	0.515
7.42	0.467
10.9	0.518
9.62	0.517
10.5	0.516
9.25	0.506
9.51	0.523
7.12	0.471
8.3	0.51
8.46	0.507
8.45	0.513
8.58	0.507
10.3	0.514
9.11	0.511
7.11	0.469
7.49	0.49
10	0.516
8.99	0.51
8.55	0.51
10	0.505
8.13	0.495
8.43	0.503
10.3	0.525
8.79	0.504
9.97	0.511
10.7	0.52
7.1	0.455
10.8	0.52
8.38	0.503
10.7	0.516
7.32	0.443
9.01	0.513
8.72	0.51
10.7	0.52
9.32	0.513
8.24	0.498
9.99	0.519
10	0.519
9.48	0.507
9.81	0.509
11.2	0.521
9.82	0.503
10.1	0.51
10.5	0.525
8.51	0.502
10.9	0.525
11.5	0.508
10.7	0.505
9.18	0.487
11.3	0.508
10.7	0.514
9.7	0.515
8.43	0.494
10.5	0.509
8.97	0.512
10.1	0.522
8.68	0.51
9.36	0.513
8.36	0.502
9.11	0.509
8.04	0.498
10.2	0.517
8.41	0.491
10.1	0.519
10.3	0.511
9.86	0.509
10.9	0.518
10.3	0.508
11.2	0.51
11.5	0.519
9.7	0.517
9.4	0.517
7.76	0.482
11.4	0.521
6.96	0.43
7.23	0.439
9.8	0.512
10.6	0.518
9.3	0.514
10.6	0.518
10.2	0.513
11.3	0.514
10.5	0.518
9.98	0.512
9.98	0.523
9.69	0.517
9.54	0.513
9.96	0.512
10.1	0.516
9.61	0.508
9.01	0.499
10.9	0.513
11.7	0.523
11.6	0.52
8.84	0.51
8.54	0.501
10.4	0.518
10.4	0.511
11.9	0.515
8.81	0.508
7.99	0.486
9.14	0.512
10.7	0.517
11.1	0.516
9.81	0.513
9.37	0.51
11.4	0.519
9.33	0.511
10.6	0.517
9.23	0.503
9.47	0.516
8.5	0.497
10.4	0.519
10.2	0.513
9.52	0.508
10.9	0.518
9.69	0.513
10.9	0.519
8.75	0.51
9.65	0.513
9.26	0.509
10.2	0.52
8.3	0.497
10.4	0.518
8.09	0.488
9.48	0.504
10.8	0.514
9.25	0.513
10.9	0.518
9.26	0.515
8.55	0.507
9.91	0.516
9.15	0.509
10.1	0.51
10	0.511
7.49	0.465
8.82	0.502
8.48	0.497
10.3	0.514
11.1	0.518
7.27	0.462
10.8	0.521
9.5	0.509
9.87	0.503
8.18	0.48
8.26	0.506
10.7	0.524
10.9	0.515
10.2	0.518
8.85	0.512
6.81	0.436
8.33	0.489
10.4	0.51
9.3	0.512
9.85	0.506
9.13	0.498
11.5	0.511
10.3	0.52
9.31	0.509
7.72	0.485
9.66	0.506
7.33	0.434
9.6	0.509
10.6	0.516
8.8	0.515
6.82	0.428
9.14	0.499
10.5	0.505
9.78	0.507
7.75	0.476
9.35	0.509
9.52	0.513
7.96	0.486
10.2	0.505
9.97	0.502
7.31	0.434
8.17	0.49
9.11	0.511
9.89	0.514
11.4	0.517
9.59	0.508
9.8	0.515
11.4	0.517
10.1	0.5
11.1	0.502
10.8	0.497
11.5	0.498
10	0.498
8.94	0.507
9.41	0.506
11.4	0.515
10.5	0.526
9.26	0.503
9.43	0.503
7.36	0.425
9.53	0.511
7.16	0.458
8.16	0.502
11	0.52
7.83	0.488
7.7	0.475
11.3	0.517
9.4	0.515
8.74	0.5
10.4	0.514
10.7	0.521
7.35	0.448
10.4	0.507
10.2	0.512
9.16	0.512
8.81	0.509
10.4	0.515
11.3	0.515
8.33	0.497
6.98	0.42
10.6	0.517
10.5	0.509
10.8	0.519
8.12	0.498
7.07	0.415
7.67	0.486
11	0.51
8.43	0.493
9.88	0.503
6.96	0.485
8.18	0.507
8.33	0.507
7.74	0.497
8.08	0.495
8.67	0.507
7.81	0.502
7.25	0.471
8.84	0.504
9.62	0.508
9.61	0.511
7.22	0.484
9.3	0.513
8.09	0.503
7.16	0.488
7.76	0.497
6.99	0.46
8.06	0.491
8.86	0.503
9.4	0.516
8.44	0.511
9.87	0.514
7.64	0.496
7.72	0.491
7.34	0.476
9.35	0.511
8.4	0.494
8.15	0.495
8.09	0.491
10.1	0.508
7.18	0.473
7.26	0.482
9.94	0.512
8.8	0.507
10.3	0.515
8.01	0.498
8.45	0.507
7.12	0.473
8.02	0.487
10.1	0.508
9.88	0.515
10.2	0.515
7.61	0.49
6.9	0.456
9.73	0.508
10.8	0.509
10.3	0.516
10.1	0.517
10	0.511
7.03	0.421
7.87	0.495
10.1	0.513
8.91	0.506
7.74	0.495
6.87	0.432
10.3	0.52
8.16	0.498
8.45	0.507
7.96	0.497
10.3	0.52
9.31	0.512
9.53	0.512
8.89	0.51
9.2	0.509
8.18	0.502
6.77	0.418
10.5	0.506
7.9	0.472
11.2	0.522
10.3	0.516
9.14	0.512
7.31	0.472
9.35	0.513
8.12	0.498
8.81	0.504
7.97	0.49
9.06	0.499
9.58	0.517
9.79	0.515
9.37	0.514
6.53	0.407
9.25	0.514
8.53	0.503
10.6	0.507
9.19	0.507
10.7	0.521
8.7	0.5
9.51	0.518
9.3	0.512
7.31	0.442
9.04	0.502
8.24	0.485
10	0.518
7.45	0.466
9.85	0.508
7.82	0.489
9.89	0.51
10.9	0.516
9.13	0.504
8.85	0.504
8.62	0.501
10.7	0.513
7.45	0.479
8.45	0.492
7.92	0.485
8.6	0.488
10.6	0.502
8.84	0.491
10	0.518
10.4	0.511
9.45	0.511
7.27	0.461
9.82	0.53
9.85	0.513
7.85	0.482
8.55	0.497
9.41	0.507
10.9	0.514
9.52	0.508
[truncated: 8,278 more rows]

## Sheet: Fig. 5d
Input signal time constant	Response time
s	ms
0.0001	5.9
0.01	6.05
0.1	6.3
1	7.75
10	21.9

## Sheet: Fig. 5e
False Positive Rate	True Positive Rate	False Positive Rate	True Positive Rate	False Positive Rate	True Positive Rate
	OECN		Filter		Thresholding
0	0	0	0	0	0
0	0.00263	0.000833	0	8.55e-05	0
0.000272	0.0184	0.000833	0	0.000168	0
0.00166	0.0289	0.00166	0	0.000358	0
0.0408	0.361	0.00249	0	0.00058	0
0.0475	0.403	0.0025	0.00263	0.000708	0
0.0541	0.442	0.00333	0.00263	0.000749	0
0.0565	0.482	0.00333	0.00263	0.000772	0
0.0607	0.5	0.00415	0.00263	0.000783	0
0.0682	0.55	0.00415	0.00263	0.00157	0
0.074	0.579	0.00499	0.0105	0.00158	0
0.0772	0.6	0.005	0.0158	0.0016	0
0.0789	0.616	0.00583	0.0158	0.0024	0.00526
0.0807	0.65	0.00583	0.0184	0.00321	0.00789
0.0858	0.676	0.00583	0.0184	0.00323	0.0132
0.0883	0.708	0.00587	0.0368	0.00489	0.0237
0.0942	0.734	0.00667	0.0237	0.00491	0.0289
0.1	0.755	0.00672	0.0447	0.00494	0.0421
0.101	0.779	0.00756	0.0474	0.00495	0.05
0.107	0.805	0.0076	0.0658	0.00582	0.0632
0.113	0.853	0.00764	0.0816	0.00751	0.0711
0.124	0.903	0.00934	0.0868	0.0101	0.0842
0.13	0.945	0.0127	0.0947	0.0118	0.0921
0.147	0.963	0.0136	0.103	0.0119	0.108
0.16	1	0.0136	0.108	0.0128	0.118
0.175	1	0.0145	0.113	0.0138	0.139
0.198	1	0.0162	0.124	0.0147	0.166
0.219	1	0.0171	0.129	0.0175	0.187
0.244	1	0.0179	0.132	0.0185	0.205
0.271	1	0.0222	0.147	0.0222	0.221
0.297	1	0.0231	0.158	0.0269	0.242
0.331	1	0.0258	0.182	0.0317	0.274
0.372	1	0.0268	0.197	0.0356	0.3
0.422	1	0.0296	0.226	0.0396	0.316
0.487	1	0.0316	0.25	0.0456	0.35
0.55	1	0.0367	0.261	0.059	0.368
0.615	1	0.043	0.289	0.0698	0.387
0.727	1	0.0443	0.321	0.0992	0.471
0.819	1	0.0473	0.347	0.134	0.534
0.916	1	0.0567	0.397	0.229	0.642
1	1	0.0658	0.432	0.332	0.689
1	1	0.0704	0.482	0.529	0.8
1	1	0.0882	0.547	0.841	0.934
1	1	0.124	0.634	1	1
1	1	0.189	0.755	1	1
1	1	0.38	0.913	1	1
1	1	0.67	1	1	1
1	1	0.875	1	1	1
1	1	0.952	1	1	1
1	1	0.971	1	1	0.926

## Sheet: Fig. 5f
Time	Voltage	Voltage	Voltage		Time	Voltage, Stim	Voltage, Stim	Voltage, Stim
ms	mV	mV	mV		ms	mV	mV	mV
	V_fire	mPFC	Hippocampus			V_fire	mPFC	Hippocampus
0	-0.605	0.137	-0.0935		0	-0.136	-0.0137	0.0633
0.05	-0.601	0.132	-0.0968		0.05	-0.139	-0.0176	0.0624
0.1	-0.597	0.128	-0.1		0.1	-0.142	-0.0214	0.0615
0.15	-0.593	0.123	-0.103		0.15	-0.144	-0.0252	0.0607
0.2	-0.589	0.119	-0.106		0.2	-0.146	-0.0289	0.06
0.25	-0.586	0.114	-0.109		0.25	-0.147	-0.0325	0.0594
0.3	-0.583	0.11	-0.112		0.3	-0.149	-0.0359	0.059
0.35	-0.581	0.105	-0.115		0.35	-0.151	-0.0393	0.0587
0.4	-0.578	0.101	-0.118		0.4	-0.152	-0.0425	0.0585
0.45	-0.577	0.0969	-0.121		0.45	-0.154	-0.0456	0.0585
0.5	-0.575	0.0929	-0.123		0.5	-0.156	-0.0485	0.0586
0.55	-0.574	0.089	-0.125		0.55	-0.157	-0.0513	0.0588
0.6	-0.573	0.0853	-0.128		0.6	-0.159	-0.0539	0.0593
0.65	-0.572	0.0817	-0.13		0.65	-0.161	-0.0564	0.0599
0.7	-0.571	0.0783	-0.132		0.7	-0.162	-0.0587	0.0606
0.75	-0.571	0.075	-0.134		0.75	-0.162	-0.0609	0.0615
0.8	-0.57	0.0718	-0.135		0.8	-0.162	-0.0629	0.0626
0.85	-0.57	0.0688	-0.137		0.85	-0.162	-0.0648	0.0638
0.9	-0.569	0.066	-0.139		0.9	-0.161	-0.0665	0.0652
0.95	-0.569	0.0633	-0.14		0.95	-0.159	-0.0681	0.0667
1	-0.569	0.0607	-0.141		1	-0.157	-0.0696	0.0684
1.05	-0.569	0.0582	-0.142		1.05	-0.154	-0.071	0.0703
1.1	-0.569	0.0559	-0.143		1.1	-0.151	-0.0722	0.0723
1.15	-0.568	0.0537	-0.144		1.15	-0.149	-0.0733	0.0745
1.2	-0.568	0.0516	-0.145		1.2	-0.146	-0.0742	0.0767
1.25	-0.568	0.0497	-0.146		1.25	-0.143	-0.0751	0.0792
1.3	-0.567	0.0478	-0.146		1.3	-0.141	-0.0758	0.0817
1.35	-0.566	0.0461	-0.147		1.35	-0.138	-0.0765	0.0844
1.4	-0.566	0.0444	-0.147		1.4	-0.136	-0.077	0.0873
1.45	-0.565	0.0428	-0.148		1.45	-0.134	-0.0775	0.0902
1.5	-0.564	0.0414	-0.148		1.5	-0.133	-0.0779	0.0932
1.55	-0.563	0.04	-0.148		1.55	-0.132	-0.0781	0.0964
1.6	-0.562	0.0386	-0.148		1.6	-0.131	-0.0784	0.0996
1.65	-0.562	0.0374	-0.148		1.65	-0.131	-0.0785	0.103
1.7	-0.562	0.0362	-0.148		1.7	-0.131	-0.0786	0.106
1.75	-0.563	0.0351	-0.148		1.75	-0.131	-0.0786	0.11
1.8	-0.563	0.0341	-0.148		1.8	-0.132	-0.0785	0.113
1.85	-0.564	0.0331	-0.148		1.85	-0.132	-0.0784	0.117
1.9	-0.566	0.0322	-0.148		1.9	-0.133	-0.0782	0.121
1.95	-0.567	0.0313	-0.148		1.95	-0.134	-0.078	0.124
2	-0.569	0.0305	-0.148		2	-0.135	-0.0778	0.128
2.05	-0.57	0.0298	-0.147		2.05	-0.136	-0.0775	0.132
2.1	-0.571	0.0291	-0.147		2.1	-0.136	-0.0771	0.136
2.15	-0.572	0.0284	-0.147		2.15	-0.137	-0.0767	0.14
2.2	-0.573	0.0278	-0.147		2.2	-0.137	-0.0763	0.144
2.25	-0.572	0.0273	-0.146		2.25	-0.137	-0.0759	0.148
2.3	-0.572	0.0267	-0.146		2.3	-0.136	-0.0754	0.151
2.35	-0.571	0.0263	-0.145		2.35	-0.134	-0.0748	0.155
2.4	-0.57	0.0259	-0.145		2.4	-0.132	-0.0743	0.159
2.45	-0.568	0.0255	-0.145		2.45	-0.13	-0.0737	0.163
2.5	-0.565	0.0252	-0.144		2.5	-0.128	-0.0731	0.167
2.55	-0.563	0.0249	-0.144		2.55	-0.126	-0.0724	0.171
2.6	-0.56	0.0246	-0.143		2.6	-0.123	-0.0718	0.175
2.65	-0.556	0.0244	-0.143		2.65	-0.121	-0.0711	0.179
2.7	-0.552	0.0242	-0.142		2.7	-0.12	-0.0704	0.182
2.75	-0.548	0.0241	-0.142		2.75	-0.119	-0.0697	0.186
2.8	-0.543	0.0239	-0.141		2.8	-0.119	-0.0689	0.19
2.85	-0.539	0.0238	-0.141		2.85	-0.12	-0.0682	0.194
2.9	-0.534	0.0237	-0.14		2.9	-0.122	-0.0675	0.197
2.95	-0.53	0.0235	-0.14		2.95	-0.125	-0.0668	0.201
3	-0.526	0.0234	-0.14		3	-0.128	-0.066	0.204
3.05	-0.522	0.0233	-0.139		3.05	-0.131	-0.0653	0.208
3.1	-0.519	0.0232	-0.139		3.1	-0.135	-0.0646	0.211
3.15	-0.517	0.023	-0.138		3.15	-0.138	-0.0639	0.215
3.2	-0.514	0.0229	-0.138		3.2	-0.142	-0.0632	0.218
3.25	-0.513	0.0227	-0.138		3.25	-0.145	-0.0625	0.221
3.3	-0.512	0.0226	-0.137		3.3	-0.149	-0.0619	0.225
3.35	-0.511	0.0224	-0.137		3.35	-0.151	-0.0612	0.228
3.4	-0.511	0.0222	-0.137		3.4	-0.154	-0.0606	0.231
3.45	-0.511	0.0219	-0.137		3.45	-0.156	-0.06	0.234
3.5	-0.511	0.0217	-0.137		3.5	-0.157	-0.0594	0.237
3.55	-0.511	0.0214	-0.136		3.55	-0.157	-0.0588	0.24
3.6	-0.511	0.0211	-0.136		3.6	-0.157	-0.0583	0.242
3.65	-0.512	0.0208	-0.136		3.65	-0.156	-0.0578	0.245
3.7	-0.512	0.0204	-0.136		3.7	-0.154	-0.0573	0.248
3.75	-0.513	0.02	-0.136		3.75	-0.153	-0.0569	0.25
3.8	-0.514	0.0196	-0.136		3.8	-0.151	-0.0565	0.253
3.85	-0.514	0.0192	-0.137		3.85	-0.149	-0.0561	0.255
3.9	-0.515	0.0187	-0.137		3.9	-0.148	-0.0558	0.257
3.95	-0.516	0.0182	-0.137		3.95	-0.146	-0.0556	0.26
4	-0.518	0.0176	-0.137		4	-0.145	-0.0554	0.262
4.05	-0.519	0.017	-0.138		4.05	-0.145	-0.0552	0.264
4.1	-0.52	0.0164	-0.138		4.1	-0.144	-0.0551	0.266
4.15	-0.522	0.0157	-0.139		4.15	-0.143	-0.0551	0.267
4.2	-0.523	0.015	-0.139		4.2	-0.143	-0.0551	0.269
4.25	-0.525	0.0143	-0.14		4.25	-0.143	-0.0551	0.271
4.3	-0.526	0.0135	-0.141		4.3	-0.142	-0.0553	0.272
4.35	-0.527	0.0127	-0.141		4.35	-0.142	-0.0554	0.274
4.4	-0.528	0.0118	-0.142		4.4	-0.141	-0.0556	0.275
4.45	-0.529	0.0109	-0.143		4.45	-0.141	-0.0559	0.277
4.5	-0.53	0.01	-0.144		4.5	-0.14	-0.0561	0.278
4.55	-0.53	0.00904	-0.145		4.55	-0.14	-0.0565	0.279
4.6	-0.531	0.00804	-0.146		4.6	-0.14	-0.0568	0.28
4.65	-0.531	0.00702	-0.147		4.65	-0.14	-0.0572	0.281
4.7	-0.532	0.00596	-0.149		4.7	-0.141	-0.0575	0.282
4.75	-0.532	0.00488	-0.15		4.75	-0.141	-0.0579	0.283
4.8	-0.532	0.00377	-0.151		4.8	-0.142	-0.0584	0.284
4.85	-0.532	0.00265	-0.153		4.85	-0.142	-0.0588	0.285
4.9	-0.533	0.00151	-0.154		4.9	-0.143	-0.0592	0.286
4.95	-0.533	0.00036	-0.156		4.95	-0.143	-0.0596	0.287
5	-0.534	-0.000798	-0.157		5	-0.143	-0.06	0.288
5.05	-0.535	-0.00196	-0.159		5.05	-0.143	-0.0604	0.289
5.1	-0.536	-0.00312	-0.161		5.1	-0.142	-0.0608	0.289
5.15	-0.538	-0.00428	-0.162		5.15	-0.141	-0.0612	0.29
5.2	-0.539	-0.00544	-0.164		5.2	-0.14	-0.0616	0.291
5.25	-0.541	-0.00658	-0.166		5.25	-0.138	-0.062	0.291
5.3	-0.543	-0.00772	-0.168		5.3	-0.137	-0.0623	0.292
5.35	-0.545	-0.00884	-0.17		5.35	-0.135	-0.0627	0.293
5.4	-0.548	-0.00995	-0.171		5.4	-0.134	-0.063	0.293
5.45	-0.55	-0.011	-0.173		5.45	-0.134	-0.0634	0.294
5.5	-0.552	-0.0121	-0.175		5.5	-0.134	-0.0638	0.295
5.55	-0.555	-0.0131	-0.177		5.55	-0.134	-0.0641	0.295
5.6	-0.557	-0.0142	-0.179		5.6	-0.135	-0.0646	0.296
5.65	-0.559	-0.0151	-0.181		5.65	-0.136	-0.065	0.296
5.7	-0.56	-0.0161	-0.182		5.7	-0.138	-0.0655	0.297
5.75	-0.561	-0.017	-0.184		5.75	-0.139	-0.0659	0.297
5.8	-0.563	-0.018	-0.186		5.8	-0.141	-0.0665	0.298
5.85	-0.563	-0.0188	-0.188		5.85	-0.143	-0.067	0.298
5.9	-0.564	-0.0197	-0.189		5.9	-0.145	-0.0676	0.299
5.95	-0.564	-0.0205	-0.191		5.95	-0.146	-0.0682	0.299
6	-0.563	-0.0213	-0.193		6	-0.147	-0.0688	0.3
6.05	-0.563	-0.0221	-0.194		6.05	-0.147	-0.0695	0.3
6.1	-0.562	-0.0229	-0.195		6.1	-0.147	-0.0701	0.301
6.15	-0.561	-0.0236	-0.197		6.15	-0.147	-0.0708	0.301
6.2	-0.559	-0.0243	-0.198		6.2	-0.146	-0.0715	0.302
6.25	-0.558	-0.0249	-0.199		6.25	-0.145	-0.0723	0.302
6.3	-0.556	-0.0255	-0.2		6.3	-0.143	-0.073	0.302
6.35	-0.554	-0.0261	-0.201		6.35	-0.14	-0.0737	0.303
6.4	-0.552	-0.0267	-0.202		6.4	-0.138	-0.0744	0.304
6.45	-0.551	-0.0272	-0.203		6.45	-0.135	-0.075	0.304
6.5	-0.549	-0.0277	-0.204		6.5	-0.132	-0.0757	0.305
6.55	-0.547	-0.0282	-0.204		6.55	-0.129	-0.0764	0.305
6.6	-0.545	-0.0286	-0.205		6.6	-0.126	-0.077	0.306
6.65	-0.543	-0.0289	-0.205		6.65	-0.124	-0.0776	0.307
6.7	-0.541	-0.0292	-0.205		6.7	-0.122	-0.0782	0.307
6.75	-0.54	-0.0295	-0.205		6.75	-0.121	-0.0788	0.308
6.8	-0.538	-0.0297	-0.205		6.8	-0.12	-0.0794	0.309
6.85	-0.537	-0.0298	-0.205		6.85	-0.119	-0.0799	0.309
6.9	-0.535	-0.0299	-0.205		6.9	-0.119	-0.0804	0.31
6.95	-0.533	-0.0299	-0.204		6.95	-0.119	-0.0809	0.311
7	-0.532	-0.0298	-0.204		7	-0.119	-0.0814	0.312
7.05	-0.53	-0.0297	-0.203		7.05	-0.12	-0.0819	0.313
7.1	-0.529	-0.0295	-0.202		7.1	-0.12	-0.0824	0.314
7.15	-0.528	-0.0292	-0.202		7.15	-0.121	-0.0829	0.315
7.2	-0.526	-0.0289	-0.201		7.2	-0.122	-0.0833	0.316
7.25	-0.525	-0.0285	-0.199		7.25	-0.123	-0.0837	0.317
7.3	-0.523	-0.0281	-0.198		7.3	-0.123	-0.0841	0.317
7.35	-0.521	-0.0276	-0.197		7.35	-0.124	-0.0845	0.318
7.4	-0.52	-0.027	-0.195		7.4	-0.125	-0.0848	0.319
7.45	-0.518	-0.0264	-0.194		7.45	-0.125	-0.0851	0.32
7.5	-0.516	-0.0257	-0.192		7.5	-0.125	-0.0853	0.321
7.55	-0.514	-0.0249	-0.19		7.55	-0.126	-0.0856	0.322
7.6	-0.512	-0.0241	-0.189		7.6	-0.126	-0.0857	0.323
7.65	-0.51	-0.0232	-0.187		7.65	-0.125	-0.0859	0.324
7.7	-0.508	-0.0223	-0.185		7.7	-0.125	-0.086	0.325
7.75	-0.505	-0.0213	-0.183		7.75	-0.125	-0.0861	0.326
7.8	-0.503	-0.0203	-0.181		7.8	-0.126	-0.0861	0.327
7.85	-0.501	-0.0192	-0.178		7.85	-0.126	-0.0861	0.328
7.9	-0.499	-0.0181	-0.176		7.9	-0.127	-0.0861	0.329
7.95	-0.497	-0.0169	-0.174		7.95	-0.127	-0.0861	0.33
8	-0.495	-0.0157	-0.171		8	-0.128	-0.086	0.331
8.05	-0.494	-0.0145	-0.169		8.05	-0.13	-0.0859	0.332
8.1	-0.492	-0.0132	-0.166		8.1	-0.131	-0.0857	0.333
8.15	-0.491	-0.0119	-0.164		8.15	-0.133	-0.0856	0.334
8.2	-0.49	-0.0106	-0.161		8.2	-0.135	-0.0854	0.335
8.25	-0.489	-0.00925	-0.159		8.25	-0.137	-0.0851	0.336
8.3	-0.488	-0.00791	-0.156		8.3	-0.139	-0.0849	0.337
8.35	-0.487	-0.00656	-0.153		8.35	-0.141	-0.0846	0.337
8.4	-0.486	-0.00522	-0.151		8.4	-0.143	-0.0843	0.338
8.45	-0.485	-0.0039	-0.148		8.45	-0.145	-0.084	0.339
8.5	-0.485	-0.00259	-0.145		8.5	-0.146	-0.0837	0.339
8.55	-0.484	-0.00132	-0.143		8.55	-0.147	-0.0834	0.34
8.6	-0.484	-8.21e-05	-0.14		8.6	-0.148	-0.0831	0.341
8.65	-0.485	0.00111	-0.137		8.65	-0.149	-0.0828	0.341
8.7	-0.486	0.00225	-0.134		8.7	-0.149	-0.0826	0.342
8.75	-0.487	0.00333	-0.132		8.75	-0.149	-0.0823	0.342
8.8	-0.49	0.00436	-0.129		8.8	-0.148	-0.0821	0.342
8.85	-0.493	0.00532	-0.127		8.85	-0.146	-0.0819	0.343
8.9	-0.496	0.00621	-0.124		8.9	-0.145	-0.0818	0.343
8.95	-0.5	0.00703	-0.122		8.95	-0.143	-0.0817	0.343
9	-0.505	0.00779	-0.119		9	-0.142	-0.0816	0.343
9.05	-0.509	0.00847	-0.117		9.05	-0.14	-0.0815	0.343
9.1	-0.514	0.00909	-0.115		9.1	-0.139	-0.0815	0.343
9.15	-0.519	0.00963	-0.112		9.15	-0.138	-0.0814	0.343
9.2	-0.523	0.0101	-0.11		9.2	-0.138	-0.0814	0.343
9.25	-0.527	0.0105	-0.108		9.25	-0.139	-0.0814	0.343
9.3	-0.53	0.0108	-0.106		9.3	-0.14	-0.0815	0.342
9.35	-0.533	0.0111	-0.104		9.35	-0.143	-0.0815	0.342
9.4	-0.536	0.0112	-0.102		9.4	-0.146	-0.0815	0.342
9.45	-0.538	0.0114	-0.0996		9.45	-0.151	-0.0816	0.341
9.5	-0.539	0.0114	-0.0976		9.5	-0.155	-0.0817	0.341
9.55	-0.54	0.0114	-0.0957		9.55	-0.161	-0.0818	0.34
9.6	-0.541	0.0112	-0.0939		9.6	-0.165	-0.0819	0.339
9.65	-0.541	0.0111	-0.0921		9.65	-0.17	-0.0821	0.339
9.7	-0.541	0.0108	-0.0903		9.7	-0.174	-0.0822	0.338
9.75	-0.541	0.0105	-0.0886		9.75	-0.177	-0.0824	0.337
9.8	-0.54	0.0101	-0.087		9.8	-0.18	-0.0825	0.336
9.85	-0.539	0.00966	-0.0854		9.85	-0.181	-0.0827	0.336
9.9	-0.538	0.00914	-0.0839		9.9	-0.182	-0.0829	0.335
9.95	-0.538	0.00855	-0.0824		9.95	-0.182	-0.0831	0.334
10	-0.537	0.00788	-0.081		10	-0.18	-0.0834	0.333
10.05	-0.536	0.00714	-0.0797		10.05	-0.178	-0.0836	0.332
10.1	-0.536	0.00632	-0.0784		10.1	-0.176	-0.0839	0.331
10.15	-0.535	0.00542	-0.0772		10.15	-0.173	-0.0842	0.33
10.2	-0.535	0.00444	-0.0761		10.2	-0.169	-0.0846	0.329
10.25	-0.536	0.00338	-0.0751		10.25	-0.165	-0.0849	0.327
10.3	-0.537	0.00223	-0.0741		10.3	-0.161	-0.0853	0.326
10.35	-0.538	0.000995	-0.0732		10.35	-0.158	-0.0857	0.325
10.4	-0.54	-0.000328	-0.0724		10.4	-0.154	-0.0862	0.324
10.45	-0.541	-0.00174	-0.0717		10.45	-0.15	-0.0867	0.322
10.5	-0.542	-0.00324	-0.071		10.5	-0.147	-0.0872	0.321
10.55	-0.544	-0.00483	-0.0705		10.55	-0.144	-0.0877	0.32
10.6	-0.545	-0.0065	-0.07		10.6	-0.141	-0.0883	0.318
10.65	-0.546	-0.00825	-0.0696		10.65	-0.139	-0.089	0.317
10.7	-0.547	-0.0101	-0.0693		10.7	-0.137	-0.0896	0.315
10.75	-0.548	-0.012	-0.0691		10.75	-0.136	-0.0903	0.313
10.8	-0.549	-0.014	-0.0689		10.8	-0.135	-0.091	0.312
10.85	-0.55	-0.016	-0.0688		10.85	-0.135	-0.0918	0.31
10.9	-0.551	-0.0181	-0.0688		10.9	-0.134	-0.0926	0.308
10.95	-0.553	-0.0203	-0.0689		10.95	-0.135	-0.0934	0.307
11	-0.554	-0.0225	-0.069		11	-0.135	-0.0942	0.305
11.05	-0.555	-0.0248	-0.0692		11.05	-0.136	-0.0951	0.303
11.1	-0.557	-0.0271	-0.0694		11.1	-0.137	-0.096	0.301
11.15	-0.559	-0.0295	-0.0696		11.15	-0.138	-0.0969	0.299
11.2	-0.561	-0.0319	-0.0699		11.2	-0.14	-0.0979	0.297
11.25	-0.563	-0.0343	-0.0703		11.25	-0.141	-0.0989	0.295
11.3	-0.566	-0.0368	-0.0707		11.3	-0.143	-0.1	0.293
11.35	-0.569	-0.0393	-0.0711		11.35	-0.145	-0.101	0.291
11.4	-0.572	-0.0419	-0.0715		11.4	-0.147	-0.102	0.289
11.45	-0.575	-0.0444	-0.0719		11.45	-0.149	-0.103	0.287
11.5	-0.578	-0.047	-0.0724		11.5	-0.151	-0.104	0.285
11.55	-0.581	-0.0496	-0.0729		11.55	-0.153	-0.105	0.283
11.6	-0.583	-0.0523	-0.0734		11.6	-0.154	-0.107	0.28
11.65	-0.585	-0.0549	-0.0739		11.65	-0.155	-0.108	0.278
11.7	-0.586	-0.0576	-0.0744		11.7	-0.155	-0.109	0.276
11.75	-0.587	-0.0602	-0.075		11.75	-0.155	-0.11	0.274
11.8	-0.586	-0.0629	-0.0756		11.8	-0.154	-0.111	0.272
11.85	-0.584	-0.0655	-0.0762		11.85	-0.153	-0.112	0.269
11.9	-0.582	-0.0682	-0.0768		11.9	-0.151	-0.113	0.267
11.95	-0.579	-0.0708	-0.0774		11.95	-0.149	-0.114	0.265
12	-0.575	-0.0734	-0.078		12	-0.147	-0.115	0.262
12.05	-0.57	-0.076	-0.0786		12.05	-0.145	-0.116	0.26
12.1	-0.565	-0.0786	-0.0793		12.1	-0.142	-0.117	0.258
12.15	-0.559	-0.0811	-0.0799		12.15	-0.139	-0.118	0.256
12.2	-0.553	-0.0836	-0.0805		12.2	-0.137	-0.119	0.254
12.25	-0.546	-0.0861	-0.0812		12.25	-0.134	-0.12	0.251
12.3	-0.539	-0.0885	-0.0818		12.3	-0.131	-0.121	0.249
12.35	-0.531	-0.0909	-0.0824		12.35	-0.129	-0.121	0.247
12.4	-0.524	-0.0932	-0.083		12.4	-0.126	-0.122	0.245
12.45	-0.518	-0.0955	-0.0836		12.45	-0.123	-0.122	0.243
12.5	-0.511	-0.0977	-0.0842		12.5	-0.12	-0.123	0.241
12.55	-0.506	-0.0999	-0.0848		12.55	-0.118	-0.123	0.239
12.6	-0.501	-0.102	-0.0853		12.6	-0.115	-0.124	0.237
12.65	-0.497	-0.104	-0.0859		12.65	-0.113	-0.124	0.235
12.7	-0.494	-0.106	-0.0864		12.7	-0.111	-0.124	0.233
12.75	-0.492	-0.108	-0.0869		12.75	-0.109	-0.124	0.231
12.8	-0.49	-0.11	-0.0873		12.8	-0.108	-0.124	0.23
12.85	-0.489	-0.111	-0.0877		12.85	-0.108	-0.125	0.228
12.9	-0.489	-0.113	-0.0882		12.9	-0.108	-0.125	0.226
12.95	-0.489	-0.115	-0.0885		12.95	-0.108	-0.125	0.224
13	-0.49	-0.116	-0.0889		13	-0.108	-0.125	0.222
13.05	-0.491	-0.117	-0.0892		13.05	-0.109	-0.125	0.221
13.1	-0.492	-0.119	-0.0896		13.1	-0.109	-0.125	0.219
13.15	-0.493	-0.12	-0.0899		13.15	-0.111	-0.125	0.217
13.2	-0.495	-0.121	-0.0901		13.2	-0.112	-0.125	0.216
13.25	-0.497	-0.122	-0.0904		13.25	-0.114	-0.124	0.214
13.3	-0.5	-0.123	-0.0906		13.3	-0.116	-0.124	0.212
13.35	-0.502	-0.124	-0.0909		13.35	-0.118	-0.124	0.211
13.4	-0.505	-0.125	-0.0911		13.4	-0.12	-0.124	0.209
13.45	-0.509	-0.126	-0.0913		13.45	-0.122	-0.123	0.207
13.5	-0.512	-0.127	-0.0915		13.5	-0.125	-0.123	0.206
13.55	-0.515	-0.127	-0.0917		13.55	-0.127	-0.123	0.204
13.6	-0.519	-0.128	-0.0919		13.6	-0.13	-0.123	0.203
13.65	-0.523	-0.129	-0.0921		13.65	-0.133	-0.122	0.201
13.7	-0.527	-0.129	-0.0922		13.7	-0.135	-0.122	0.199
13.75	-0.53	-0.13	-0.0924		13.75	-0.138	-0.121	0.198
13.8	-0.533	-0.13	-0.0926		13.8	-0.141	-0.121	0.196
13.85	-0.536	-0.13	-0.0928		13.85	-0.143	-0.121	0.195
13.9	-0.539	-0.131	-0.093		13.9	-0.145	-0.12	0.193
13.95	-0.541	-0.131	-0.0932		13.95	-0.148	-0.12	0.192
14	-0.543	-0.131	-0.0934		14	-0.15	-0.119	0.19
14.05	-0.545	-0.132	-0.0936		14.05	-0.151	-0.119	0.189
14.1	-0.546	-0.132	-0.0939		14.1	-0.153	-0.118	0.187
14.15	-0.547	-0.132	-0.0941		14.15	-0.154	-0.118	0.185
14.2	-0.547	-0.132	-0.0944		14.2	-0.155	-0.118	0.184
14.25	-0.546	-0.132	-0.0947		14.25	-0.156	-0.117	0.182
14.3	-0.545	-0.132	-0.095		14.3	-0.156	-0.117	0.181
14.35	-0.544	-0.132	-0.0954		14.35	-0.157	-0.117	0.179
14.4	-0.542	-0.133	-0.0958		14.4	-0.157	-0.116	0.177
14.45	-0.54	-0.133	-0.0962		14.45	-0.158	-0.116	0.176
14.5	-0.538	-0.133	-0.0967		14.5	-0.159	-0.116	0.174
14.55	-0.536	-0.133	-0.0972		14.55	-0.16	-0.115	0.172
14.6	-0.534	-0.133	-0.0977		14.6	-0.161	-0.115	0.171
14.65	-0.532	-0.133	-0.0983		14.65	-0.162	-0.115	0.169
14.7	-0.53	-0.133	-0.0989		14.7	-0.163	-0.115	0.167
14.75	-0.528	-0.133	-0.0995		14.75	-0.165	-0.114	0.165
14.8	-0.525	-0.133	-0.1		14.8	-0.167	-0.114	0.164
14.85	-0.523	-0.134	-0.101		14.85	-0.169	-0.114	0.162
14.9	-0.521	-0.134	-0.102		14.9	-0.171	-0.113	0.16
14.95	-0.519	-0.134	-0.102		14.95	-0.172	-0.113	0.158
15	-0.517	-0.134	-0.103		15	-0.173	-0.112	0.156
15.05	-0.515	-0.135	-0.104		15.05	-0.174	-0.112	0.155
15.1	-0.513	-0.135	-0.105		15.1	-0.174	-0.111	0.153
15.15	-0.512	-0.135	-0.106		15.15	-0.174	-0.111	0.151
15.2	-0.511	-0.136	-0.107		15.2	-0.173	-0.11	0.149
15.25	-0.511	-0.136	-0.108		15.25	-0.172	-0.11	0.147
15.3	-0.512	-0.137	-0.109		15.3	-0.17	-0.109	0.145
15.35	-0.513	-0.137	-0.11		15.35	-0.168	-0.109	0.143
15.4	-0.514	-0.138	-0.111		15.4	-0.166	-0.108	0.142
15.45	-0.515	-0.139	-0.112		15.45	-0.162	-0.107	0.14
15.5	-0.517	-0.139	-0.113		15.5	-0.159	-0.107	0.138
15.55	-0.52	-0.14	-0.114		15.55	-0.155	-0.106	0.136
15.6	-0.522	-0.141	-0.115		15.6	-0.151	-0.105	0.134
15.65	-0.525	-0.142	-0.116		15.65	-0.147	-0.105	0.132
15.7	-0.527	-0.143	-0.117		15.7	-0.144	-0.104	0.13
15.75	-0.53	-0.144	-0.118		15.75	-0.14	-0.103	0.128
15.8	-0.533	-0.145	-0.12		15.8	-0.137	-0.103	0.125
15.85	-0.535	-0.146	-0.121		15.85	-0.135	-0.102	0.123
15.9	-0.538	-0.148	-0.122		15.9	-0.133	-0.102	0.121
15.95	-0.54	-0.149	-0.123		15.95	-0.131	-0.102	0.119
16	-0.542	-0.151	-0.125		16	-0.13	-0.101	0.117
16.05	-0.544	-0.152	-0.126		16.05	-0.13	-0.101	0.114
16.1	-0.545	-0.154	-0.127		16.1	-0.129	-0.101	0.112
16.15	-0.546	-0.156	-0.129		16.15	-0.129	-0.101	0.11
16.2	-0.547	-0.158	-0.13		16.2	-0.13	-0.101	0.107
16.25	-0.547	-0.16	-0.132		16.25	-0.13	-0.101	0.105
16.3	-0.548	-0.162	-0.133		16.3	-0.13	-0.101	0.102
16.35	-0.548	-0.164	-0.135		16.35	-0.129	-0.101	0.0997
16.4	-0.548	-0.166	-0.136		16.4	-0.129	-0.102	0.0972
16.45	-0.548	-0.169	-0.138		16.45	-0.129	-0.102	0.0946
16.5	-0.547	-0.171	-0.139		16.5	-0.128	-0.102	0.092
16.55	-0.547	-0.174	-0.141		16.55	-0.127	-0.103	0.0895
16.6	-0.547	-0.177	-0.143		16.6	-0.125	-0.103	0.0868
16.65	-0.546	-0.179	-0.144		16.65	-0.124	-0.104	0.0842
16.7	-0.546	-0.182	-0.146		16.7	-0.122	-0.104	0.0816
16.75	-0.545	-0.185	-0.147		16.75	-0.12	-0.105	0.079
16.8	-0.544	-0.188	-0.149		16.8	-0.118	-0.106	0.0764
16.85	-0.543	-0.191	-0.151		16.85	-0.117	-0.106	0.0738
16.9	-0.542	-0.194	-0.152		16.9	-0.116	-0.107	0.0713
16.95	-0.542	-0.197	-0.154		16.95	-0.116	-0.108	0.0687
17	-0.542	-0.199	-0.155		17	-0.115	-0.108	0.0662
17.05	-0.542	-0.202	-0.156		17.05	-0.115	-0.109	0.0636
17.1	-0.542	-0.205	-0.158		17.1	-0.115	-0.11	0.0612
17.15	-0.543	-0.207	-0.159		17.15	-0.115	-0.11	0.0587
17.2	-0.544	-0.21	-0.16		17.2	-0.116	-0.111	0.0563
17.25	-0.545	-0.212	-0.161		17.25	-0.117	-0.111	0.0539
17.3	-0.547	-0.215	-0.162		17.3	-0.118	-0.112	0.0515
17.35	-0.549	-0.217	-0.163		17.35	-0.12	-0.113	0.0492
17.4	-0.551	-0.219	-0.164		17.4	-0.122	-0.113	0.0469
17.45	-0.554	-0.221	-0.165		17.45	-0.124	-0.114	0.0446
17.5	-0.556	-0.223	-0.166		17.5	-0.127	-0.114	0.0424
17.55	-0.559	-0.225	-0.166		17.55	-0.13	-0.114	0.0402
17.6	-0.562	-0.227	-0.167		17.6	-0.134	-0.115	0.038
17.65	-0.564	-0.229	-0.167		17.65	-0.138	-0.115	0.0359
17.7	-0.566	-0.23	-0.167		17.7	-0.143	-0.115	0.0338
17.75	-0.568	-0.232	-0.168		17.75	-0.147	-0.116	0.0317
17.8	-0.569	-0.233	-0.168		17.8	-0.151	-0.116	0.0297
17.85	-0.57	-0.234	-0.168		17.85	-0.155	-0.116	0.0277
17.9	-0.57	-0.236	-0.168		17.9	-0.159	-0.116	0.0257
17.95	-0.569	-0.237	-0.168		17.95	-0.163	-0.116	0.0238
18	-0.568	-0.238	-0.168		18	-0.166	-0.116	0.0219
18.05	-0.566	-0.239	-0.168		18.05	-0.169	-0.116	0.0201
18.1	-0.563	-0.24	-0.167		18.1	-0.171	-0.116	0.0183
18.15	-0.56	-0.241	-0.167		18.15	-0.172	-0.116	0.0165
18.2	-0.556	-0.241	-0.167		18.2	-0.173	-0.115	0.0148
18.25	-0.552	-0.242	-0.166		18.25	-0.174	-0.115	0.0131
18.3	-0.547	-0.242	-0.166		18.3	-0.173	-0.115	0.0114
18.35	-0.542	-0.243	-0.165		18.35	-0.172	-0.114	0.00979
18.4	-0.537	-0.243	-0.164		18.4	-0.17	-0.114	0.00821
18.45	-0.531	-0.244	-0.164		18.45	-0.167	-0.113	0.00667
18.5	-0.526	-0.244	-0.163		18.5	-0.164	-0.113	0.00517
18.55	-0.521	-0.244	-0.162		18.55	-0.161	-0.112	0.00369
18.6	-0.516	-0.245	-0.161		18.6	-0.158	-0.111	0.00225
18.65	-0.512	-0.245	-0.16		18.65	-0.154	-0.111	0.000824
18.7	-0.508	-0.245	-0.159		18.7	-0.151	-0.11	-0.000578
18.75	-0.505	-0.245	-0.158		18.75	-0.147	-0.109	-0.00196
18.8	-0.501	-0.245	-0.157		18.8	-0.144	-0.108	-0.00334
18.85	-0.497	-0.245	-0.156		18.85	-0.142	-0.108	-0.0047
18.9	-0.494	-0.245	-0.155		18.9	-0.139	-0.107	-0.00606
18.95	-0.49	-0.245	-0.154		18.95	-0.138	-0.106	-0.00741
19	-0.487	-0.245	-0.153		19	-0.137	-0.105	-0.00876
19.05	-0.483	-0.245	-0.152		19.05	-0.137	-0.104	-0.0101
19.1	-0.479	-0.244	-0.151		19.1	-0.137	-0.104	-0.0114
19.15	-0.475	-0.244	-0.15		19.15	-0.138	-0.103	-0.0128
19.2	-0.471	-0.244	-0.148		19.2	-0.14	-0.102	-0.0141
19.25	-0.467	-0.244	-0.147		19.25	-0.142	-0.101	-0.0155
19.3	-0.463	-0.243	-0.146		19.3	-0.144	-0.1	-0.0168
19.35	-0.459	-0.243	-0.145		19.35	-0.147	-0.0996	-0.0181
19.4	-0.456	-0.242	-0.143		19.4	-0.15	-0.0987	-0.0194
19.45	-0.454	-0.242	-0.142		19.45	-0.154	-0.0979	-0.0207
19.5	-0.453	-0.242	-0.141		19.5	-0.157	-0.0971	-0.022
19.55	-0.454	-0.241	-0.139		19.55	-0.16	-0.0963	-0.0233
19.6	-0.455	-0.241	-0.138		19.6	-0.163	-0.0955	-0.0246
19.65	-0.458	-0.24	-0.137		19.65	-0.165	-0.0947	-0.0259
19.7	-0.461	-0.24	-0.135		19.7	-0.167	-0.0939	-0.0272
19.75	-0.464	-0.239	-0.134		19.75	-0.169	-0.0932	-0.0285
19.8	-0.467	-0.239	-0.132		19.8	-0.17	-0.0924	-0.0298
19.85	-0.471	-0.238	-0.131		19.85	-0.17	-0.0917	-0.0311
19.9	-0.475	-0.238	-0.129		19.9	-0.17	-0.0909	-0.0323
19.95	-0.478	-0.237	-0.128		19.95	-0.169	-0.0902	-0.0336
20	-0.482	-0.237	-0.127		20	-0.168	-0.0895	-0.0349
20.05	-0.486	-0.236	-0.125		20.05	-0.166	-0.0888	-0.0362
20.1	-0.491	-0.236	-0.124		20.1	-0.164	-0.0881	-0.0374
20.15	-0.495	-0.235	-0.122		20.15	-0.162	-0.0874	-0.0387
20.2	-0.499	-0.235	-0.121		20.2	-0.159	-0.0868	-0.0399
20.25	-0.503	-0.234	-0.119		20.25	-0.155	-0.0861	-0.0412
20.3	-0.507	-0.234	-0.117		20.3	-0.151	-0.0855	-0.0424
20.35	-0.511	-0.233	-0.116		20.35	-0.147	-0.0849	-0.0436
20.4	-0.514	-0.233	-0.114		20.4	-0.142	-0.0843	-0.0449
20.45	-0.518	-0.232	-0.113		20.45	-0.136	-0.0837	-0.0461
20.5	-0.521	-0.231	-0.111		20.5	-0.131	-0.0831	-0.0473
20.55	-0.525	-0.231	-0.11		20.55	-0.125	-0.0825	-0.0485
20.6	-0.528	-0.23	-0.108		20.6	-0.119	-0.0819	-0.0498
20.65	-0.531	-0.23	-0.107		20.65	-0.113	-0.0814	-0.051
20.7	-0.535	-0.229	-0.106		20.7	-0.107	-0.0809	-0.0522
20.75	-0.538	-0.228	-0.104		20.75	-0.101	-0.0803	-0.0535
20.8	-0.542	-0.228	-0.103		20.8	-0.0952	-0.0798	-0.0547
20.85	-0.545	-0.227	-0.101		20.85	-0.0899	-0.0793	-0.056
20.9	-0.548	-0.227	-0.0999		20.9	-0.0851	-0.0788	-0.0572
20.95	-0.551	-0.226	-0.0985		20.95	-0.0809	-0.0783	-0.0585
21	-0.555	-0.226	-0.0972		21	-0.0773	-0.0778	-0.0598
21.05	-0.558	-0.225	-0.0959		21.05	-0.0744	-0.0774	-0.0611
21.1	-0.562	-0.224	-0.0946		21.1	-0.0723	-0.0769	-0.0624
21.15	-0.566	-0.224	-0.0933		21.15	-0.0711	-0.0764	-0.0637
21.2	-0.569	-0.223	-0.092		21.2	-0.0705	-0.0759	-0.065
21.25	-0.573	-0.223	-0.0908		21.25	-0.0707	-0.0754	-0.0663
21.3	-0.577	-0.222	-0.0896		21.3	-0.0716	-0.0749	-0.0677
21.35	-0.58	-0.222	-0.0883		21.35	-0.0732	-0.0744	-0.069
21.4	-0.583	-0.221	-0.0871		21.4	-0.0755	-0.074	-0.0704
21.45	-0.586	-0.221	-0.0859		21.45	-0.0786	-0.0735	-0.0717
21.5	-0.588	-0.22	-0.0847		21.5	-0.0823	-0.073	-0.0731
21.55	-0.59	-0.22	-0.0835		21.55	-0.0866	-0.0726	-0.0745
21.6	-0.591	-0.219	-0.0824		21.6	-0.0914	-0.0722	-0.0759
21.65	-0.592	-0.219	-0.0812		21.65	-0.0966	-0.0718	-0.0773
21.7	-0.592	-0.219	-0.08		21.7	-0.102	-0.0715	-0.0788
21.75	-0.591	-0.218	-0.0788		21.75	-0.108	-0.0711	-0.0802
21.8	-0.59	-0.218	-0.0776		21.8	-0.114	-0.0709	-0.0817
21.85	-0.588	-0.218	-0.0764		21.85	-0.12	-0.0706	-0.0832
21.9	-0.586	-0.217	-0.0752		21.9	-0.125	-0.0704	-0.0847
21.95	-0.583	-0.217	-0.0739		21.95	-0.131	-0.0703	-0.0862
22	-0.581	-0.217	-0.0727		22	-0.136	-0.0702	-0.0878
22.05	-0.577	-0.217	-0.0715		22.05	-0.141	-0.0702	-0.0894
22.1	-0.574	-0.216	-0.0702		22.1	-0.146	-0.0702	-0.091
22.15	-0.571	-0.216	-0.0689		22.15	-0.15	-0.0703	-0.0926
22.2	-0.568	-0.216	-0.0677		22.2	-0.154	-0.0704	-0.0942
22.25	-0.565	-0.216	-0.0664		22.25	-0.157	-0.0705	-0.0959
22.3	-0.562	-0.216	-0.0651		22.3	-0.16	-0.0708	-0.0976
22.35	-0.56	-0.216	-0.0638		22.35	-0.162	-0.071	-0.0993
22.4	-0.558	-0.215	-0.0625		22.4	-0.165	-0.0714	-0.101
22.45	-0.557	-0.215	-0.0612		22.45	-0.166	-0.0717	-0.103
22.5	-0.556	-0.215	-0.0598		22.5	-0.168	-0.0721	-0.105
22.55	-0.556	-0.215	-0.0585		22.55	-0.169	-0.0726	-0.106
22.6	-0.556	-0.215	-0.0571		22.6	-0.171	-0.0731	-0.108
22.65	-0.557	-0.215	-0.0558		22.65	-0.172	-0.0736	-0.11
22.7	-0.558	-0.215	-0.0544		22.7	-0.173	-0.0742	-0.112
22.75	-0.559	-0.215	-0.053		22.75	-0.175	-0.0748	-0.114
22.8	-0.56	-0.215	-0.0516		22.8	-0.176	-0.0754	-0.116
22.85	-0.562	-0.215	-0.0502		22.85	-0.177	-0.076	-0.118
22.9	-0.563	-0.215	-0.0487		22.9	-0.178	-0.0767	-0.12
22.95	-0.564	-0.215	-0.0472		22.95	-0.179	-0.0774	-0.121
23	-0.566	-0.216	-0.0457		23	-0.18	-0.0781	-0.123
23.05	-0.567	-0.216	-0.0442		23.05	-0.181	-0.0789	-0.125
23.1	-0.568	-0.216	-0.0426		23.1	-0.181	-0.0797	-0.127
23.15	-0.568	-0.216	-0.041		23.15	-0.181	-0.0805	-0.129
23.2	-0.569	-0.216	-0.0393		23.2	-0.181	-0.0813	-0.131
23.25	-0.568	-0.216	-0.0376		23.25	-0.18	-0.0822	-0.133
23.3	-0.568	-0.216	-0.0359		23.3	-0.179	-0.083	-0.136
23.35	-0.567	-0.216	-0.0342		23.35	-0.177	-0.0839	-0.138
23.4	-0.566	-0.216	-0.0324		23.4	-0.176	-0.0847	-0.14
23.45	-0.565	-0.216	-0.0306		23.45	-0.174	-0.0856	-0.142
23.5	-0.563	-0.216	-0.0287		23.5	-0.172	-0.0865	-0.144
23.55	-0.562	-0.215	-0.0268		23.55	-0.17	-0.0874	-0.146
23.6	-0.56	-0.215	-0.0249		23.6	-0.167	-0.0882	-0.148
23.65	-0.558	-0.215	-0.0229		23.65	-0.164	-0.0891	-0.15
23.7	-0.557	-0.215	-0.0209		23.7	-0.162	-0.0899	-0.152
23.75	-0.554	-0.215	-0.0189		23.75	-0.159	-0.0907	-0.154
23.8	-0.552	-0.214	-0.0168		23.8	-0.156	-0.0915	-0.156
23.85	-0.55	-0.214	-0.0147		23.85	-0.154	-0.0922	-0.158
23.9	-0.547	-0.214	-0.0126		23.9	-0.151	-0.0929	-0.16
23.95	-0.544	-0.213	-0.0104		23.95	-0.149	-0.0936	-0.162
24	-0.541	-0.213	-0.00822		24	-0.147	-0.0942	-0.164
24.05	-0.539	-0.212	-0.00602		24.05	-0.144	-0.0947	-0.166
24.1	-0.536	-0.211	-0.00379		24.1	-0.142	-0.0952	-0.168
24.15	-0.533	-0.211	-0.00153		24.15	-0.139	-0.0956	-0.169
24.2	-0.531	-0.21	0.000745		24.2	-0.137	-0.0959	-0.171
24.25	-0.529	-0.209	0.00305		24.25	-0.134	-0.0961	-0.173
24.3	-0.526	-0.208	0.00538		24.3	-0.132	-0.0963	-0.175
24.35	-0.523	-0.207	0.00774		24.35	-0.13	-0.0963	-0.176
24.4	-0.521	-0.206	0.0101		24.4	-0.128	-0.0962	-0.178
24.45	-0.518	-0.205	0.0126		24.45	-0.126	-0.0961	-0.179
24.5	-0.515	-0.204	0.015		24.5	-0.124	-0.0958	-0.181
24.55	-0.512	-0.203	0.0175		24.55	-0.122	-0.0954	-0.182
24.6	-0.509	-0.201	0.0201		24.6	-0.121	-0.095	-0.184
24.65	-0.506	-0.2	0.0227		24.65	-0.12	-0.0944	-0.185
24.7	-0.503	-0.199	0.0253		24.7	-0.12	-0.0937	-0.187
24.75	-0.501	-0.197	0.028		24.75	-0.12	-0.093	-0.188
24.8	-0.498	-0.196	0.0308		24.8	-0.12	-0.0922	-0.189
24.85	-0.495	-0.194	0.0335		24.85	-0.12	-0.0912	-0.19
24.9	-0.492	-0.193	0.0364		24.9	-0.121	-0.0903	-0.191
24.95	-0.488	-0.191	0.0393		24.95	-0.122	-0.0892	-0.192
25	-0.485	-0.189	0.0422		25	-0.123	-0.088	-0.193
25.05	-0.481	-0.188	0.0451		25.05	-0.125	-0.0868	-0.194
25.1	-0.476	-0.186	0.0481		25.1	-0.127	-0.0855	-0.195
25.15	-0.471	-0.184	0.0511		25.15	-0.129	-0.0842	-0.196
25.2	-0.465	-0.182	0.0542		25.2	-0.131	-0.0828	-0.197
25.25	-0.458	-0.181	0.0572		25.25	-0.134	-0.0813	-0.198
25.3	-0.449	-0.179	0.0603		25.3	-0.136	-0.0799	-0.199
25.35	-0.439	-0.178	0.0634		25.35	-0.139	-0.0784	-0.2
25.4	-0.428	-0.176	0.0664		25.4	-0.142	-0.0768	-0.2
25.45	-0.414	-0.175	0.0695		25.45	-0.145	-0.0753	-0.201
25.5	-0.398	-0.173	0.0725		25.5	-0.148	-0.0738	-0.202
25.55	-0.38	-0.172	0.0755		25.55	-0.151	-0.0723	-0.203
25.6	-0.359	-0.171	0.0785		25.6	-0.155	-0.0708	-0.204
25.65	-0.337	-0.17	0.0815		25.65	-0.158	-0.0693	-0.204
25.7	-0.311	-0.169	0.0844		25.7	-0.161	-0.0678	-0.205
25.75	-0.283	-0.168	0.0874		25.75	-0.164	-0.0663	-0.206
25.8	-0.252	-0.167	0.0902		25.8	-0.166	-0.0648	-0.206
25.85	-0.218	-0.166	0.093		25.85	-0.168	-0.0634	-0.207
25.9	-0.181	-0.165	0.0958		25.9	-0.17	-0.0619	-0.208
25.95	-0.141	-0.165	0.0986		25.95	-0.172	-0.0605	-0.208
26	-0.0979	-0.164	0.101		26	-0.173	-0.0591	-0.209
26.05	-0.0522	-0.164	0.104		26.05	-0.174	-0.0577	-0.21
26.1	-0.00416	-0.164	0.106		26.1	-0.174	-0.0563	-0.21
26.15	0.0456	-0.163	0.109		26.15	-0.173	-0.0549	-0.211
26.2	0.0963	-0.163	0.111		26.2	-0.172	-0.0535	-0.211
26.25	0.147	-0.163	0.114		26.25	-0.171	-0.0522	-0.212
26.3	0.196	-0.163	0.116		26.3	-0.169	-0.0509	-0.212
26.35	0.242	-0.163	0.118		26.35	-0.167	-0.0496	-0.213
26.4	0.286	-0.163	0.12		26.4	-0.164	-0.0484	-0.213
26.45	0.325	-0.163	0.123		26.45	-0.162	-0.0472	-0.213
26.5	0.361	-0.164	0.125		26.5	-0.159	-0.046	-0.214
26.55	0.393	-0.164	0.126		26.55	-0.156	-0.0448	-0.214
26.6	0.423	-0.165	0.128		26.6	-0.152	-0.0438	-0.214
26.65	0.45	-0.165	0.13		26.65	-0.148	-0.0427	-0.214
26.7	0.473	-0.166	0.132		26.7	-0.145	-0.0417	-0.214
26.75	0.494	-0.166	0.133		26.75	-0.141	-0.0408	-0.214
26.8	0.509	-0.167	0.135		26.8	-0.137	-0.0399	-0.215
26.85	0.52	-0.168	0.136		26.85	-0.134	-0.0391	-0.215
26.9	0.524	-0.169	0.137		26.9	-0.131	-0.0384	-0.215
26.95	0.522	-0.17	0.139		26.95	-0.128	-0.0377	-0.214
27	0.515	-0.171	0.14		27	-0.125	-0.0371	-0.214
27.05	0.503	-0.172	0.141		27.05	-0.123	-0.0365	-0.214
27.1	0.488	-0.173	0.142		27.1	-0.122	-0.036	-0.214
27.15	0.47	-0.174	0.143		27.15	-0.121	-0.0355	-0.214
27.2	0.45	-0.175	0.143		27.2	-0.121	-0.0351	-0.214
27.25	0.427	-0.177	0.144		27.25	-0.121	-0.0347	-0.213
27.3	0.402	-0.178	0.145		27.3	-0.122	-0.0343	-0.213
27.35	0.375	-0.179	0.145		27.35	-0.123	-0.034	-0.212
27.4	0.347	-0.181	0.146		27.4	-0.125	-0.0337	-0.212
27.45	0.315	-0.182	0.146		27.45	-0.127	-0.0335	-0.211
27.5	0.281	-0.183	0.146		27.5	-0.13	-0.0332	-0.211
27.55	0.245	-0.185	0.147		27.55	-0.132	-0.033	-0.21
27.6	0.208	-0.186	0.147		27.6	-0.135	-0.0329	-0.209
27.65	0.17	-0.187	0.147		27.65	-0.137	-0.0327	-0.208
27.7	0.132	-0.189	0.147		27.7	-0.139	-0.0326	-0.207
27.75	0.0954	-0.19	0.147		27.75	-0.141	-0.0325	-0.206
27.8	0.0607	-0.191	0.147		27.8	-0.142	-0.0324	-0.205
27.85	0.0283	-0.193	0.147		27.85	-0.143	-0.0323	-0.204
27.9	-0.00146	-0.194	0.147		27.9	-0.143	-0.0323	-0.203
27.95	-0.028	-0.196	0.147		27.95	-0.143	-0.0323	-0.202
28	-0.0509	-0.197	0.147		28	-0.142	-0.0323	-0.2
28.05	-0.0696	-0.198	0.147		28.05	-0.141	-0.0323	-0.199
28.1	-0.0839	-0.199	0.147		28.1	-0.14	-0.0323	-0.197
28.15	-0.0937	-0.201	0.147		28.15	-0.138	-0.0324	-0.196
28.2	-0.099	-0.202	0.147		28.2	-0.136	-0.0324	-0.194
28.25	-0.0997	-0.203	0.146		28.25	-0.133	-0.0325	-0.193
28.3	-0.096	-0.205	0.146		28.3	-0.13	-0.0326	-0.191
28.35	-0.0883	-0.206	0.146		28.35	-0.127	-0.0327	-0.189
28.4	-0.0772	-0.207	0.146		28.4	-0.125	-0.0328	-0.187
28.45	-0.0634	-0.208	0.145		28.45	-0.122	-0.0329	-0.186
28.5	-0.0478	-0.209	0.145		28.5	-0.119	-0.033	-0.184
28.55	-0.0314	-0.211	0.145		28.55	-0.117	-0.0332	-0.182
28.6	-0.0149	-0.212	0.145		28.6	-0.115	-0.0333	-0.18
28.65	0.0012	-0.213	0.145		28.65	-0.113	-0.0335	-0.178
28.7	0.0171	-0.214	0.144		28.7	-0.112	-0.0337	-0.176
28.75	0.0331	-0.215	0.144		28.75	-0.111	-0.0339	-0.174
28.8	0.0496	-0.216	0.144		28.8	-0.111	-0.0341	-0.172
28.85	0.0665	-0.218	0.144		28.85	-0.11	-0.0343	-0.17
28.9	0.0837	-0.219	0.144		28.9	-0.11	-0.0346	-0.168
28.95	0.101	-0.22	0.144		28.95	-0.111	-0.0348	-0.166
29	0.117	-0.221	0.144		29	-0.111	-0.0351	-0.164
29.05	0.133	-0.222	0.143		29.05	-0.111	-0.0354	-0.162
29.1	0.146	-0.223	0.143		29.1	-0.112	-0.0358	-0.16
29.15	0.155	-0.223	0.143		29.15	-0.113	-0.0361	-0.158
29.2	0.161	-0.224	0.143		29.2	-0.114	-0.0365	-0.156
29.25	0.163	-0.225	0.143		29.25	-0.115	-0.037	-0.154
29.3	0.16	-0.226	0.143		29.3	-0.116	-0.0374	-0.153
29.35	0.153	-0.227	0.143		29.35	-0.118	-0.0379	-0.151
29.4	0.14	-0.228	0.143		29.4	-0.119	-0.0383	-0.149
29.45	0.122	-0.228	0.143		29.45	-0.121	-0.0388	-0.147
29.5	0.101	-0.229	0.143		29.5	-0.123	-0.0393	-0.146
29.55	0.0776	-0.23	0.143		29.55	-0.125	-0.0399	-0.144
29.6	0.0536	-0.23	0.143		29.6	-0.127	-0.0404	-0.142
29.65	0.0303	-0.231	0.143		29.65	-0.13	-0.0409	-0.141
29.7	0.0086	-0.231	0.142		29.7	-0.133	-0.0415	-0.139
29.75	-0.0109	-0.232	0.142		29.75	-0.135	-0.042	-0.138
29.8	-0.0277	-0.232	0.142		29.8	-0.138	-0.0425	-0.136
29.85	-0.0414	-0.232	0.142		29.85	-0.14	-0.043	-0.135
29.9	-0.0518	-0.233	0.141		29.9	-0.142	-0.0435	-0.133
29.95	-0.0586	-0.233	0.141		29.95	-0.143	-0.044	-0.132
30	-0.0618	-0.233	0.141		30	-0.144	-0.0445	-0.131
30.05	-0.0613	-0.234	0.141		30.05	-0.144	-0.0449	-0.13
30.1	-0.0572	-0.234	0.14		30.1	-0.144	-0.0453	-0.128
30.15	-0.0496	-0.234	0.14		30.15	-0.143	-0.0457	-0.127
30.2	-0.039	-0.234	0.139		30.2	-0.142	-0.046	-0.126
30.25	-0.0261	-0.234	0.139		30.25	-0.14	-0.0463	-0.125
30.3	-0.0118	-0.234	0.138		30.3	-0.137	-0.0466	-0.124
30.35	0.00307	-0.234	0.138		30.35	-0.134	-0.0468	-0.122
30.4	0.0177	-0.234	0.137		30.4	-0.13	-0.0469	-0.121
30.45	0.0315	-0.233	0.137		30.45	-0.127	-0.047	-0.12
30.5	0.0446	-0.233	0.136		30.5	-0.123	-0.047	-0.119
30.55	0.0572	-0.233	0.136		30.55	-0.118	-0.047	-0.118
30.6	0.0697	-0.233	0.135		30.6	-0.114	-0.047	-0.117
30.65	0.0825	-0.232	0.135		30.65	-0.111	-0.0469	-0.116
30.7	0.096	-0.232	0.134		30.7	-0.107	-0.0467	-0.115
30.75	0.11	-0.232	0.133		30.75	-0.104	-0.0465	-0.114
30.8	0.126	-0.231	0.133		30.8	-0.101	-0.0463	-0.113
30.85	0.144	-0.231	0.132		30.85	-0.0993	-0.046	-0.112
30.9	0.164	-0.23	0.132		30.9	-0.0978	-0.0457	-0.111
30.95	0.189	-0.23	0.131		30.95	-0.097	-0.0454	-0.11
31	0.218	-0.229	0.13		31	-0.0968	-0.045	-0.109
31.05	0.252	-0.229	0.13		31.05	-0.0972	-0.0447	-0.108
31.1	0.29	-0.228	0.129		31.1	-0.0982	-0.0444	-0.107
31.15	0.333	-0.228	0.129		31.15	-0.0996	-0.044	-0.106
31.2	0.379	-0.227	0.128		31.2	-0.101	-0.0437	-0.105
31.25	0.43	-0.226	0.127		31.25	-0.104	-0.0433	-0.105
31.3	0.484	-0.226	0.127		31.3	-0.106	-0.043	-0.104
31.35	0.542	-0.225	0.126		31.35	-0.108	-0.0426	-0.103
31.4	0.604	-0.225	0.125		31.4	-0.111	-0.0423	-0.102
31.45	0.668	-0.224	0.124		31.45	-0.113	-0.042	-0.102
31.5	0.734	-0.224	0.124		31.5	-0.115	-0.0417	-0.101
31.55	0.799	-0.223	0.123		31.55	-0.118	-0.0413	-0.1
31.6	0.862	-0.223	0.122		31.6	-0.12	-0.0411	-0.0995
31.65	0.92	-0.222	0.122		31.65	-0.121	-0.0408	-0.0988
31.7	0.97	-0.222	0.121		31.7	-0.123	-0.0405	-0.0982
31.75	1.01	-0.221	0.12		31.75	-0.125	-0.0403	-0.0977
31.8	1.04	-0.221	0.119		31.8	-0.126	-0.0401	-0.0971
31.85	1.05	-0.221	0.118		31.85	-0.128	-0.0399	-0.0966
31.9	1.06	-0.22	0.118		31.9	-0.129	-0.0398	-0.0961
31.95	1.05	-0.22	0.117		31.95	-0.13	-0.0397	-0.0956
32	1.04	-0.22	0.116		32	-0.132	-0.0396	-0.0952
32.05	1.03	-0.219	0.115		32.05	-0.133	-0.0396	-0.0948
32.1	1.01	-0.219	0.114		32.1	-0.134	-0.0396	-0.0945
32.15	0.998	-0.219	0.113		32.15	-0.135	-0.0397	-0.0941
32.2	0.984	-0.219	0.112		32.2	-0.137	-0.0398	-0.0939
32.25	0.973	-0.218	0.112		32.25	-0.138	-0.04	-0.0936
32.3	0.966	-0.218	0.111		32.3	-0.139	-0.0402	-0.0934
32.35	0.962	-0.218	0.11		32.35	-0.141	-0.0405	-0.0932
32.4	0.962	-0.218	0.109		32.4	-0.142	-0.0409	-0.093
32.45	0.966	-0.218	0.108		32.45	-0.144	-0.0413	-0.0929
32.5	0.974	-0.218	0.106		32.5	-0.145	-0.0417	-0.0928
32.55	0.985	-0.219	0.105		32.55	-0.147	-0.0423	-0.0928
32.6	0.999	-0.219	0.104		32.6	-0.148	-0.0428	-0.0927
32.65	1.02	-0.219	0.103		32.65	-0.15	-0.0435	-0.0928
32.7	1.04	-0.22	0.102		32.7	-0.15	-0.0442	-0.0928
32.75	1.06	-0.22	0.1		32.75	-0.151	-0.0449	-0.0929
32.8	1.09	-0.22	0.0992		32.8	-0.151	-0.0457	-0.093
32.85	1.12	-0.221	0.0979		32.85	-0.151	-0.0466	-0.0931
32.9	1.14	-0.222	0.0965		32.9	-0.15	-0.0475	-0.0932
32.95	1.16	-0.222	0.0951		32.95	-0.149	-0.0485	-0.0934
33	1.17	-0.223	0.0937		33	-0.148	-0.0495	-0.0936
33.05	1.17	-0.224	0.0922		33.05	-0.147	-0.0505	-0.0938
33.1	1.17	-0.225	0.0907		33.1	-0.145	-0.0516	-0.0941
33.15	1.17	-0.226	0.0892		33.15	-0.143	-0.0527	-0.0943
33.2	1.16	-0.227	0.0877		33.2	-0.141	-0.0539	-0.0946
33.25	1.14	-0.228	0.0862		33.25	-0.139	-0.055	-0.0948
33.3	1.13	-0.229	0.0846		33.3	-0.137	-0.0562	-0.095
33.35	1.11	-0.231	0.0831		33.35	-0.134	-0.0574	-0.0953
33.4	1.09	-0.232	0.0815		33.4	-0.132	-0.0586	-0.0955
33.45	1.08	-0.233	0.08		33.45	-0.13	-0.0598	-0.0957
33.5	1.07	-0.234	0.0785		33.5	-0.128	-0.061	-0.0959
33.55	1.06	-0.236	0.077		33.55	-0.126	-0.0622	-0.0961
33.6	1.06	-0.237	0.0755		33.6	-0.124	-0.0633	-0.0963
33.65	1.06	-0.238	0.0741		33.65	-0.123	-0.0645	-0.0964
33.7	1.06	-0.239	0.0728		33.7	-0.121	-0.0656	-0.0965
33.75	1.07	-0.24	0.0715		33.75	-0.119	-0.0666	-0.0966
33.8	1.07	-0.241	0.0702		33.8	-0.117	-0.0676	-0.0966
33.85	1.08	-0.242	0.0691		33.85	-0.115	-0.0686	-0.0966
33.9	1.09	-0.243	0.068		33.9	-0.113	-0.0695	-0.0965
33.95	1.09	-0.244	0.067		33.95	-0.111	-0.0704	-0.0965
34	1.09	-0.245	0.066		34	-0.11	-0.0712	-0.0963
34.05	1.09	-0.246	0.0652		34.05	-0.108	-0.072	-0.0962
34.1	1.08	-0.247	0.0644		34.1	-0.107	-0.0727	-0.096
34.15	1.07	-0.248	0.0637		34.15	-0.106	-0.0734	-0.0958
34.2	1.06	-0.248	0.0631		34.2	-0.107	-0.074	-0.0955
34.25	1.06	-0.249	0.0625		34.25	-0.108	-0.0746	-0.0953
34.3	1.06	-0.249	0.0621		34.3	-0.109	-0.0751	-0.095
34.35	1.08	-0.25	0.0617		34.35	-0.112	-0.0756	-0.0946
34.4	1.11	-0.25	0.0614		34.4	-0.115	-0.076	-0.0943
34.45	1.16	-0.25	0.0612		34.45	-0.119	-0.0764	-0.0939
34.5	1.23	-0.251	0.0611		34.5	-0.123	-0.0767	-0.0935
34.55	1.31	-0.251	0.061		34.55	-0.127	-0.077	-0.0931
34.6	1.42	-0.251	0.061		34.6	-0.132	-0.0772	-0.0927
34.65	1.54	-0.251	0.0611		34.65	-0.136	-0.0774	-0.0922
34.7	1.68	-0.251	0.0613		34.7	-0.14	-0.0775	-0.0917
34.75	1.84	-0.251	0.0615		34.75	-0.143	-0.0776	-0.0913
34.8	2.01	-0.251	0.0618		34.8	-0.145	-0.0776	-0.0908
34.85	2.19	-0.251	0.0621		34.85	-0.146	-0.0775	-0.0903
34.9	2.37	-0.251	0.0625		34.9	-0.146	-0.0774	-0.0897
34.95	2.57	-0.25	0.063		34.95	-0.146	-0.0772	-0.0892
35	2.77	-0.25	0.0635		35	-0.145	-0.0769	-0.0886
35.05	2.98	-0.25	0.0641		35.05	-0.144	-0.0766	-0.0881
35.1	3.19	-0.249	0.0647		35.1	-0.142	-0.0763	-0.0875
35.15	3.4	-0.249	0.0654		35.15	-0.139	-0.0758	-0.0869
35.2	3.6	-0.248	0.0661		35.2	-0.137	-0.0753	-0.0862
35.25	3.81	-0.248	0.0668		35.25	-0.133	-0.0748	-0.0856
35.3	4.01	-0.247	0.0676		35.3	-0.13	-0.0742	-0.0849
35.35	4.2	-0.247	0.0684		35.35	-0.126	-0.0735	-0.0843
35.4	4.39	-0.246	0.0693		35.4	-0.123	-0.0728	-0.0836
35.45	4.58	-0.245	0.0702		35.45	-0.119	-0.0721	-0.0829
35.5	4.77	-0.244	0.0711		35.5	-0.116	-0.0713	-0.0821
35.55	4.95	-0.243	0.072		35.55	-0.113	-0.0705	-0.0814
35.6	5.13	-0.243	0.0729		35.6	-0.11	-0.0696	-0.0806
35.65	5.31	-0.242	0.0739		35.65	-0.108	-0.0687	-0.0799
35.7	5.5	-0.241	0.0749		35.7	-0.106	-0.0678	-0.0791
35.75	5.69	-0.24	0.0759		35.75	-0.105	-0.0668	-0.0783
35.8	5.89	-0.239	0.0769		35.8	-0.103	-0.0658	-0.0775
35.85	6.11	-0.238	0.078		35.85	-0.102	-0.0648	-0.0766
35.9	6.33	-0.237	0.079		35.9	-0.102	-0.0638	-0.0758
35.95	6.57	-0.236	0.0801		35.95	-0.101	-0.0627	-0.075
36	6.82	-0.235	0.0811		36	-0.101	-0.0616	-0.0741
36.05	7.08	-0.234	0.0822		36.05	-0.1	-0.0605	-0.0732
36.1	7.36	-0.233	0.0833		36.1	-0.0999	-0.0593	-0.0723
36.15	7.64	-0.232	0.0844		36.15	-0.0999	-0.0582	-0.0714
36.2	7.94	-0.231	0.0855		36.2	-0.1	-0.057	-0.0705
36.25	8.24	-0.23	0.0866		36.25	-0.101	-0.0558	-0.0696
36.3	8.55	-0.229	0.0877		36.3	-0.102	-0.0546	-0.0687
36.35	8.85	-0.228	0.0887		36.35	-0.103	-0.0533	-0.0678
36.4	9.15	-0.227	0.0898		36.4	-0.105	-0.0521	-0.0668
36.45	9.45	-0.226	0.0909		36.45	-0.107	-0.0509	-0.0659
36.5	9.73	-0.225	0.0919		36.5	-0.11	-0.0496	-0.0649
36.55	10	-0.224	0.093		36.55	-0.114	-0.0484	-0.064
36.6	10.3	-0.223	0.094		36.6	-0.117	-0.0472	-0.063
36.65	10.5	-0.222	0.095		36.65	-0.121	-0.0459	-0.0621
36.7	10.7	-0.221	0.0961		36.7	-0.125	-0.0447	-0.0611
36.75	10.9	-0.22	0.0971		36.75	-0.129	-0.0434	-0.0601
36.8	11.2	-0.219	0.098		36.8	-0.132	-0.0422	-0.0591
36.85	11.3	-0.218	0.099		36.85	-0.134	-0.0409	-0.0581
36.9	11.5	-0.216	0.1		36.9	-0.136	-0.0396	-0.0572
36.95	11.7	-0.215	0.101		36.95	-0.137	-0.0384	-0.0562
37	11.9	-0.214	0.102		37	-0.138	-0.0371	-0.0551
37.05	12	-0.213	0.103		37.05	-0.138	-0.0358	-0.0541
37.1	12.2	-0.212	0.104		37.1	-0.138	-0.0346	-0.0531
37.15	12.3	-0.211	0.105		37.15	-0.138	-0.0333	-0.0521
37.2	12.5	-0.21	0.106		37.2	-0.137	-0.032	-0.051
37.25	12.6	-0.209	0.107		37.25	-0.135	-0.0308	-0.05
37.3	12.8	-0.208	0.108		37.3	-0.134	-0.0295	-0.0489
37.35	12.9	-0.207	0.108		37.35	-0.132	-0.0282	-0.0478
37.4	13	-0.205	0.109		37.4	-0.13	-0.0269	-0.0467
37.45	13.2	-0.204	0.11		37.45	-0.127	-0.0257	-0.0457
37.5	13.3	-0.203	0.111		37.5	-0.124	-0.0244	-0.0446
37.55	13.5	-0.202	0.112		37.55	-0.121	-0.0231	-0.0435
37.6	13.6	-0.201	0.113		37.6	-0.117	-0.0219	-0.0424
37.65	13.8	-0.2	0.114		37.65	-0.114	-0.0207	-0.0413
37.7	13.9	-0.199	0.115		37.7	-0.111	-0.0194	-0.0403
37.75	14.1	-0.198	0.116		37.75	-0.108	-0.0182	-0.0392
37.8	14.2	-0.197	0.117		37.8	-0.105	-0.017	-0.0381
37.85	14.4	-0.196	0.117		37.85	-0.102	-0.0159	-0.0371
37.9	14.5	-0.195	0.118		37.9	-0.0998	-0.0147	-0.0361
37.95	14.6	-0.194	0.119		37.95	-0.0978	-0.0136	-0.0351
38	14.7	-0.193	0.12		38	-0.0961	-0.0126	-0.0341
38.05	14.8	-0.193	0.121		38.05	-0.0947	-0.0116	-0.0331
38.1	14.9	-0.192	0.122		38.1	-0.0937	-0.0106	-0.0321
38.15	15	-0.191	0.123		38.15	-0.0931	-0.00965	-0.0312
38.2	15.1	-0.19	0.123		38.2	-0.093	-0.00877	-0.0303
38.25	15.1	-0.189	0.124		38.25	-0.0935	-0.00793	-0.0295
38.3	15.2	-0.189	0.125		38.3	-0.0944	-0.00715	-0.0286
38.35	15.2	-0.188	0.126		38.35	-0.0956	-0.00641	-0.0278
38.4	15.3	-0.187	0.127		38.4	-0.0969	-0.00573	-0.0271
38.45	15.3	-0.187	0.127		38.45	-0.0982	-0.00509	-0.0263
38.5	15.3	-0.186	0.128		38.5	-0.0995	-0.00451	-0.0256
38.55	15.4	-0.185	0.129		38.55	-0.101	-0.00398	-0.025
38.6	15.4	-0.185	0.13		38.6	-0.102	-0.00351	-0.0243
38.65	15.4	-0.184	0.13		38.65	-0.104	-0.00307	-0.0238
38.7	15.4	-0.184	0.131		38.7	-0.105	-0.00269	-0.0232
38.75	15.5	-0.183	0.132		38.75	-0.106	-0.00236	-0.0227
38.8	15.5	-0.183	0.132		38.8	-0.107	-0.00207	-0.0222
38.85	15.6	-0.183	0.133		38.85	-0.108	-0.00183	-0.0218
38.9	15.6	-0.182	0.133		38.9	-0.109	-0.00164	-0.0214
38.95	15.7	-0.182	0.134		38.95	-0.11	-0.0015	-0.021
39	15.7	-0.182	0.134		39	-0.111	-0.00139	-0.0206
39.05	15.7	-0.182	0.135		39.05	-0.111	-0.00133	-0.0203
39.1	15.8	-0.181	0.135		39.1	-0.112	-0.00129	-0.0201
39.15	15.8	-0.181	0.136		39.15	-0.112	-0.00129	-0.0198
39.2	15.7	-0.181	0.136		39.2	-0.113	-0.00131	-0.0196
39.25	15.7	-0.181	0.136		39.25	-0.113	-0.00134	-0.0194
39.3	15.6	-0.181	0.136		39.3	-0.114	-0.00138	-0.0192
39.35	15.5	-0.181	0.137		39.35	-0.114	-0.00142	-0.019
39.4	15.4	-0.181	0.137		39.4	-0.115	-0.00146	-0.0189
39.45	15.2	-0.181	0.137		39.45	-0.115	-0.00149	-0.0187
39.5	15	-0.18	0.137		39.5	-0.116	-0.0015	-0.0186
39.55	14.8	-0.18	0.137		39.55	-0.116	-0.0015	-0.0184
39.6	14.6	-0.18	0.137		39.6	-0.117	-0.00147	-0.0182
39.65	14.3	-0.18	0.137		39.65	-0.118	-0.00143	-0.0181
39.7	14	-0.18	0.137		39.7	-0.119	-0.00136	-0.0179
39.75	13.6	-0.18	0.136		39.75	-0.12	-0.00126	-0.0177
39.8	13.3	-0.18	0.136		39.8	-0.122	-0.00114	-0.0175
39.85	12.9	-0.179	0.136		39.85	-0.124	-0.000995	-0.0173
39.9	12.5	-0.179	0.136		39.9	-0.126	-0.00082	-0.0171
39.95	12	-0.179	0.135		39.95	-0.129	-0.000618	-0.0168
40	11.6	-0.179	0.135		40	-0.132	-0.000387	-0.0165
40.05	11.2	-0.178	0.134		40.05	-0.136	-0.000127	-0.0162
40.1	10.7	-0.178	0.134		40.1	-0.139	0.000164	-0.0159
40.15	10.3	-0.178	0.134		40.15	-0.143	0.000489	-0.0155
40.2	9.84	-0.177	0.133		40.2	-0.146	0.000849	-0.0151
40.25	9.39	-0.177	0.133		40.25	-0.15	0.00125	-0.0147
40.3	8.94	-0.176	0.132		40.3	-0.153	0.00168	-0.0142
40.35	8.48	-0.176	0.132		40.35	-0.157	0.00216	-0.0137
40.4	8.03	-0.175	0.131		40.4	-0.16	0.00267	-0.0132
40.45	7.57	-0.175	0.13		40.45	-0.163	0.00321	-0.0126
40.5	7.12	-0.174	0.13		40.5	-0.165	0.00379	-0.012
40.55	6.67	-0.173	0.129		40.55	-0.166	0.00441	-0.0113
40.6	6.22	-0.173	0.129		40.6	-0.168	0.00506	-0.0106
40.65	5.78	-0.172	0.128		40.65	-0.169	0.00577	-0.00986
40.7	5.34	-0.171	0.128		40.7	-0.169	0.00651	-0.00907
40.75	4.9	-0.17	0.127		40.75	-0.17	0.00731	-0.00824
40.8	4.47	-0.169	0.127		40.8	-0.17	0.00815	-0.00737
40.85	4.05	-0.168	0.127		40.85	-0.17	0.00904	-0.00644
40.9	3.65	-0.167	0.126		40.9	-0.169	0.00998	-0.00548
40.95	3.25	-0.165	0.126		40.95	-0.168	0.011	-0.00447
41	2.88	-0.164	0.125		41	-0.166	0.012	-0.00342
41.05	2.52	-0.163	0.125		41.05	-0.165	0.0131	-0.00233
41.1	2.18	-0.161	0.125		41.1	-0.164	0.0142	-0.0012
41.15	1.86	-0.16	0.125		41.15	-0.162	0.0154	-2.7e-05
41.2	1.56	-0.158	0.124		41.2	-0.161	0.0166	0.00118
41.25	1.28	-0.157	0.124		41.25	-0.16	0.0179	0.00242
41.3	1.02	-0.155	0.124		41.3	-0.159	0.0192	0.0037
41.35	0.791	-0.153	0.124		41.35	-0.158	0.0205	0.00501
41.4	0.581	-0.151	0.124		41.4	-0.157	0.0219	0.00635
41.45	0.393	-0.15	0.124		41.45	-0.156	0.0233	0.00772
41.5	0.226	-0.148	0.124		41.5	-0.156	0.0248	0.00911
41.55	0.0795	-0.146	0.124		41.55	-0.156	0.0263	0.0105
41.6	-0.0489	-0.144	0.124		41.6	-0.156	0.0279	0.012
41.65	-0.161	-0.142	0.124		41.65	-0.156	0.0295	0.0134
41.7	-0.257	-0.14	0.124		41.7	-0.156	0.0311	0.0149
41.75	-0.341	-0.138	0.125		41.75	-0.157	0.0328	0.0163
41.8	-0.412	-0.136	0.125		41.8	-0.157	0.0345	0.0178
41.85	-0.472	-0.134	0.125		41.85	-0.158	0.0361	0.0193
41.9	-0.521	-0.132	0.125		41.9	-0.158	0.0378	0.0207
41.95	-0.561	-0.13	0.125		41.95	-0.158	0.0395	0.0222
42	-0.592	-0.128	0.125		42	-0.158	0.0411	0.0236
42.05	-0.616	-0.126	0.125		42.05	-0.158	0.0427	0.025
42.1	-0.633	-0.125	0.125		42.1	-0.158	0.0443	0.0263
42.15	-0.645	-0.123	0.125		42.15	-0.158	0.0457	0.0276
42.2	-0.652	-0.121	0.125		42.2	-0.157	0.0472	0.0288
42.25	-0.655	-0.12	0.125		42.25	-0.155	0.0485	0.03
42.3	-0.654	-0.118	0.124		42.3	-0.154	0.0497	0.0311
42.35	-0.651	-0.117	0.124		42.35	-0.152	0.0509	0.0322
42.4	-0.645	-0.116	0.124		42.4	-0.15	0.052	0.0332
42.45	-0.638	-0.115	0.123		42.45	-0.147	0.053	0.0341
42.5	-0.63	-0.113	0.123		42.5	-0.144	0.0538	0.035
42.55	-0.62	-0.112	0.122		42.55	-0.141	0.0546	0.0358
42.6	-0.611	-0.111	0.122		42.6	-0.138	0.0553	0.0365
42.65	-0.601	-0.11	0.121		42.65	-0.134	0.0558	0.0371
42.7	-0.591	-0.11	0.12		42.7	-0.131	0.0563	0.0377
42.75	-0.581	-0.109	0.12		42.75	-0.127	0.0566	0.0382
42.8	-0.572	-0.108	0.119		42.8	-0.124	0.0568	0.0386
42.85	-0.563	-0.108	0.118		42.85	-0.12	0.0569	0.0389
42.9	-0.554	-0.107	0.117		42.9	-0.117	0.0569	0.0391
42.95	-0.547	-0.107	0.116		42.95	-0.113	0.0568	0.0393
43	-0.539	-0.106	0.115		43	-0.11	0.0566	0.0393
43.05	-0.533	-0.106	0.114		43.05	-0.107	0.0562	0.0393
43.1	-0.526	-0.106	0.113		43.1	-0.105	0.0557	0.0393
43.15	-0.52	-0.106	0.112		43.15	-0.102	0.0551	0.0391
43.2	-0.514	-0.106	0.111		43.2	-0.101	0.0544	0.0389
43.25	-0.508	-0.106	0.11		43.25	-0.0996	0.0536	0.0386
43.3	-0.502	-0.106	0.109		43.3	-0.0988	0.0527	0.0382
43.35	-0.496	-0.106	0.108		43.35	-0.0986	0.0517	0.0378
43.4	-0.49	-0.106	0.106		43.4	-0.0988	0.0506	0.0373
43.45	-0.484	-0.106	0.105		43.45	-0.0994	0.0493	0.0367
43.5	-0.478	-0.106	0.104		43.5	-0.101	0.048	0.0361
43.55	-0.472	-0.107	0.102		43.55	-0.102	0.0466	0.0354
43.6	-0.465	-0.107	0.101		43.6	-0.104	0.0452	0.0347
43.65	-0.459	-0.108	0.0993		43.65	-0.106	0.0436	0.0339
43.7	-0.453	-0.108	0.0979		43.7	-0.109	0.042	0.0331
43.75	-0.448	-0.109	0.0964		43.75	-0.112	0.0404	0.0322
43.8	-0.443	-0.109	0.0948		43.8	-0.115	0.0387	0.0313
43.85	-0.439	-0.11	0.0933		43.85	-0.118	0.0369	0.0304
43.9	-0.436	-0.11	0.0918		43.9	-0.12	0.0351	0.0294
43.95	-0.435	-0.111	0.0902		43.95	-0.123	0.0333	0.0284
44	-0.435	-0.112	0.0886		44	-0.125	0.0314	0.0274
44.05	-0.436	-0.112	0.087		44.05	-0.127	0.0296	0.0264
44.1	-0.439	-0.113	0.0854		44.1	-0.129	0.0277	0.0254
44.15	-0.443	-0.114	0.0838		44.15	-0.13	0.0259	0.0243
44.2	-0.447	-0.114	0.0822		44.2	-0.131	0.0241	0.0233
44.25	-0.452	-0.115	0.0805		44.25	-0.132	0.0222	0.0223
44.3	-0.458	-0.116	0.0789		44.3	-0.132	0.0204	0.0213
44.35	-0.464	-0.116	0.0772		44.35	-0.132	0.0187	0.0203
44.4	-0.47	-0.117	0.0756		44.4	-0.132	0.0169	0.0193
44.45	-0.476	-0.118	0.074		44.45	-0.132	0.0152	0.0184
44.5	-0.483	-0.119	0.0723		44.5	-0.132	0.0136	0.0175
44.55	-0.49	-0.119	0.0707		44.55	-0.131	0.0119	0.0166
44.6	-0.497	-0.12	0.0691		44.6	-0.131	0.0104	0.0157
44.65	-0.503	-0.12	0.0675		44.65	-0.131	0.00882	0.0149
44.7	-0.51	-0.121	0.0659		44.7	-0.131	0.00734	0.0141
44.75	-0.515	-0.122	0.0643		44.75	-0.131	0.00591	0.0133
44.8	-0.521	-0.122	0.0627		44.8	-0.131	0.00453	0.0126
44.85	-0.525	-0.123	0.0611		44.85	-0.132	0.00322	0.012
44.9	-0.529	-0.123	0.0596		44.9	-0.133	0.00198	0.0114
44.95	-0.532	-0.124	0.0581		44.95	-0.134	0.000795	0.0108
45	-0.534	-0.124	0.0566		45	-0.135	-0.000317	0.0104
45.05	-0.536	-0.125	0.0551		45.05	-0.137	-0.00136	0.00992
45.1	-0.537	-0.125	0.0536		45.1	-0.138	-0.00233	0.00954
45.15	-0.536	-0.126	0.0521		45.15	-0.14	-0.00324	0.00921
45.2	-0.536	-0.126	0.0506		45.2	-0.142	-0.00408	0.00895
45.25	-0.534	-0.127	0.0492		45.25	-0.144	-0.00486	0.00873
45.3	-0.532	-0.127	0.0478		45.3	-0.145	-0.00559	0.00858
45.35	-0.53	-0.127	0.0464		45.35	-0.147	-0.00626	0.00847
45.4	-0.528	-0.128	0.0449		45.4	-0.149	-0.00688	0.00842
45.45	-0.525	-0.128	0.0435		45.45	-0.15	-0.00745	0.00843
45.5	-0.523	-0.129	0.0421		45.5	-0.151	-0.00799	0.00848
45.55	-0.521	-0.129	0.0408		45.55	-0.152	-0.00848	0.00859
45.6	-0.519	-0.129	0.0394		45.6	-0.152	-0.00895	0.00875
45.65	-0.517	-0.13	0.038		45.65	-0.153	-0.00938	0.00896
45.7	-0.516	-0.13	0.0367		45.7	-0.153	-0.00979	0.00922
45.75	-0.515	-0.13	0.0353		45.75	-0.154	-0.0102	0.00953
45.8	-0.515	-0.131	0.034		45.8	-0.154	-0.0106	0.00988
45.85	-0.515	-0.131	0.0326		45.85	-0.154	-0.0109	0.0103
45.9	-0.516	-0.131	0.0313		45.9	-0.154	-0.0113	0.0107
45.95	-0.517	-0.131	0.03		45.95	-0.154	-0.0117	0.0112
46	-0.519	-0.132	0.0286		46	-0.154	-0.0121	0.0117
46.05	-0.521	-0.132	0.0273		46.05	-0.154	-0.0125	0.0123
46.1	-0.524	-0.132	0.026		46.1	-0.153	-0.0129	0.0129
46.15	-0.526	-0.132	0.0247		46.15	-0.152	-0.0134	0.0135
46.2	-0.527	-0.132	0.0234		46.2	-0.151	-0.0139	0.0142
46.25	-0.529	-0.133	0.0222		46.25	-0.15	-0.0143	0.0149
46.3	-0.529	-0.133	0.0209		46.3	-0.149	-0.0149	0.0157
46.35	-0.529	-0.133	0.0196		46.35	-0.148	-0.0154	0.0165
46.4	-0.528	-0.133	0.0184		46.4	-0.147	-0.0159	0.0173
46.45	-0.527	-0.133	0.0171		46.45	-0.145	-0.0165	0.0182
46.5	-0.524	-0.134	0.0159		46.5	-0.144	-0.017	0.0192
46.55	-0.522	-0.134	0.0146		46.55	-0.143	-0.0176	0.0202
46.6	-0.519	-0.134	0.0134		46.6	-0.142	-0.0182	0.0213
46.65	-0.517	-0.134	0.0122		46.65	-0.141	-0.0188	0.0224
46.7	-0.514	-0.134	0.011		46.7	-0.14	-0.0193	0.0236
46.75	-0.512	-0.134	0.00979		46.75	-0.139	-0.0199	0.0248
46.8	-0.509	-0.134	0.0086		46.8	-0.138	-0.0205	0.0261
46.85	-0.508	-0.135	0.00742		46.85	-0.138	-0.021	0.0275
46.9	-0.507	-0.135	0.00625		46.9	-0.138	-0.0216	0.0289
46.95	-0.506	-0.135	0.00509		46.95	-0.138	-0.0221	0.0305
47	-0.506	-0.135	0.00394		47	-0.138	-0.0226	0.032
47.05	-0.507	-0.135	0.0028		47.05	-0.138	-0.0231	0.0337
47.1	-0.508	-0.135	0.00167		47.1	-0.138	-0.0236	0.0354
47.15	-0.51	-0.136	0.000553		47.15	-0.139	-0.0241	0.0371
47.2	-0.513	-0.136	-0.000559		47.2	-0.139	-0.0246	0.0389
47.25	-0.515	-0.136	-0.00166		47.25	-0.139	-0.025	0.0408
47.3	-0.518	-0.136	-0.00276		47.3	-0.14	-0.0255	0.0428
47.35	-0.522	-0.136	-0.00385		47.35	-0.141	-0.0259	0.0447
47.4	-0.525	-0.136	-0.00494		47.4	-0.142	-0.0264	0.0468
47.45	-0.529	-0.137	-0.00603		47.45	-0.143	-0.0268	0.0489
47.5	-0.532	-0.137	-0.00711		47.5	-0.145	-0.0273	0.051
47.55	-0.536	-0.137	-0.0082		47.55	-0.147	-0.0277	0.0532
47.6	-0.539	-0.137	-0.00928		47.6	-0.15	-0.0282	0.0554
47.65	-0.542	-0.138	-0.0104		47.65	-0.152	-0.0287	0.0576
47.7	-0.545	-0.138	-0.0114		47.7	-0.154	-0.0292	0.0599
47.75	-0.547	-0.138	-0.0125		47.75	-0.157	-0.0297	0.0621
47.8	-0.548	-0.139	-0.0136		47.8	-0.159	-0.0302	0.0644
47.85	-0.549	-0.139	-0.0147		47.85	-0.16	-0.0308	0.0668
47.9	-0.549	-0.14	-0.0158		47.9	-0.161	-0.0313	0.0691
47.95	-0.547	-0.14	-0.0168		47.95	-0.162	-0.0319	0.0714
48	-0.545	-0.14	-0.0179		48	-0.162	-0.0326	0.0737
48.05	-0.542	-0.141	-0.019		48.05	-0.162	-0.0332	0.076
48.1	-0.538	-0.141	-0.0201		48.1	-0.162	-0.0339	0.0784
48.15	-0.534	-0.142	-0.0212		48.15	-0.161	-0.0346	0.0807
48.2	-0.53	-0.143	-0.0222		48.2	-0.16	-0.0353	0.083
48.25	-0.526	-0.143	-0.0233		48.25	-0.159	-0.036	0.0853
48.3	-0.523	-0.144	-0.0244		48.3	-0.157	-0.0367	0.0876
48.35	-0.519	-0.144	-0.0255		48.35	-0.156	-0.0375	0.0898
48.4	-0.516	-0.145	-0.0266		48.4	-0.154	-0.0383	0.0921
48.45	-0.513	-0.146	-0.0276		48.45	-0.151	-0.039	0.0943
48.5	-0.51	-0.146	-0.0287		48.5	-0.149	-0.0398	0.0965
48.55	-0.508	-0.147	-0.0298		48.55	-0.147	-0.0406	0.0987
48.6	-0.506	-0.148	-0.0308		48.6	-0.145	-0.0414	0.101
48.65	-0.505	-0.149	-0.0319		48.65	-0.143	-0.0423	0.103
48.7	-0.504	-0.15	-0.0329		48.7	-0.141	-0.0431	0.105
48.75	-0.504	-0.15	-0.0339		48.75	-0.139	-0.044	0.107
48.8	-0.505	-0.151	-0.035		48.8	-0.137	-0.0448	0.109
48.85	-0.506	-0.152	-0.036		48.85	-0.135	-0.0457	0.111
48.9	-0.508	-0.153	-0.037		48.9	-0.133	-0.0466	0.113
48.95	-0.51	-0.154	-0.038		48.95	-0.132	-0.0476	0.115
49	-0.512	-0.155	-0.039		49	-0.131	-0.0485	0.117
49.05	-0.515	-0.156	-0.04		49.05	-0.131	-0.0495	0.119
49.1	-0.517	-0.157	-0.041		49.1	-0.13	-0.0505	0.121
49.15	-0.52	-0.158	-0.042		49.15	-0.131	-0.0515	0.123
49.2	-0.523	-0.159	-0.043		49.2	-0.131	-0.0526	0.124
49.25	-0.525	-0.16	-0.0441		49.25	-0.131	-0.0536	0.126
49.3	-0.528	-0.161	-0.0451		49.3	-0.132	-0.0547	0.127
49.35	-0.53	-0.162	-0.0462		49.35	-0.133	-0.0558	0.129
49.4	-0.532	-0.164	-0.0473		49.4	-0.133	-0.0569	0.13
49.45	-0.535	-0.165	-0.0484		49.45	-0.133	-0.058	0.132
49.5	-0.537	-0.166	-0.0496		49.5	-0.134	-0.0592	0.133
49.55	-0.539	-0.167	-0.0508		49.55	-0.134	-0.0603	0.134
49.6	-0.54	-0.169	-0.052		49.6	-0.134	-0.0615	0.136
49.65	-0.542	-0.17	-0.0533		49.65	-0.135	-0.0627	0.137
49.7	-0.543	-0.171	-0.0545		49.7	-0.135	-0.064	0.138
49.75	-0.544	-0.173	-0.0558		49.75	-0.136	-0.0652	0.139
49.8	-0.544	-0.174	-0.0572		49.8	-0.137	-0.0665	0.14
49.85	-0.544	-0.176	-0.0586		49.85	-0.139	-0.0678	0.141
49.9	-0.544	-0.178	-0.06		49.9	-0.14	-0.0691	0.141
49.95	-0.543	-0.179	-0.0614		49.95	-0.141	-0.0705	0.142
50	-0.542	-0.181	-0.0628		50	-0.142	-0.0719	0.142
50.05	-0.54	-0.182	-0.0643		50.05	-0.143	-0.0733	0.143
50.1	-0.538	-0.184	-0.0657		50.1	-0.144	-0.0747	0.143
50.15	-0.536	-0.186	-0.0672		50.15	-0.145	-0.0762	0.144
50.2	-0.533	-0.187	-0.0687		50.2	-0.145	-0.0777	0.144
50.25	-0.53	-0.189	-0.0701		50.25	-0.145	-0.0792	0.144
50.3	-0.527	-0.19	-0.0716		50.3	-0.145	-0.0807	0.144
50.35	-0.523	-0.192	-0.073		50.35	-0.145	-0.0822	0.144
50.4	-0.519	-0.193	-0.0744		50.4	-0.144	-0.0836	0.144
50.45	-0.515	-0.194	-0.0758		50.45	-0.143	-0.0851	0.144
50.5	-0.511	-0.196	-0.0772		50.5	-0.141	-0.0865	0.144
50.55	-0.506	-0.197	-0.0785		50.55	-0.139	-0.0879	0.144
50.6	-0.502	-0.198	-0.0798		50.6	-0.137	-0.0893	0.144
50.65	-0.497	-0.199	-0.0811		50.65	-0.134	-0.0906	0.144
50.7	-0.493	-0.2	-0.0824		50.7	-0.132	-0.0919	0.143
50.75	-0.489	-0.201	-0.0837		50.75	-0.128	-0.0931	0.143
50.8	-0.486	-0.202	-0.0849		50.8	-0.125	-0.0943	0.143
50.85	-0.482	-0.203	-0.0861		50.85	-0.121	-0.0954	0.143
50.9	-0.48	-0.204	-0.0873		50.9	-0.117	-0.0964	0.142
50.95	-0.477	-0.204	-0.0885		50.95	-0.113	-0.0974	0.142
51	-0.475	-0.205	-0.0896		51	-0.109	-0.0983	0.141
51.05	-0.472	-0.206	-0.0908		51.05	-0.105	-0.0992	0.141
51.1	-0.471	-0.206	-0.092		51.1	-0.101	-0.1	0.141
51.15	-0.469	-0.207	-0.0931		51.15	-0.0977	-0.101	0.14
51.2	-0.467	-0.207	-0.0943		51.2	-0.0948	-0.101	0.139
51.25	-0.466	-0.208	-0.0954		51.25	-0.0925	-0.102	0.139
51.3	-0.465	-0.208	-0.0965		51.3	-0.0907	-0.102	0.138
51.35	-0.464	-0.209	-0.0977		51.35	-0.0895	-0.103	0.138
51.4	-0.463	-0.209	-0.0988		51.4	-0.089	-0.103	0.137
51.45	-0.463	-0.209	-0.0999		51.45	-0.089	-0.103	0.136
51.5	-0.463	-0.21	-0.101		51.5	-0.0896	-0.104	0.136
51.55	-0.464	-0.21	-0.102		51.55	-0.0907	-0.104	0.135
51.6	-0.465	-0.21	-0.103		51.6	-0.0922	-0.104	0.134
51.65	-0.467	-0.21	-0.104		51.65	-0.0942	-0.104	0.133
51.7	-0.47	-0.211	-0.105		51.7	-0.0968	-0.104	0.133
51.75	-0.473	-0.211	-0.106		51.75	-0.1	-0.104	0.132
51.8	-0.477	-0.211	-0.107		51.8	-0.104	-0.104	0.131
51.85	-0.481	-0.211	-0.108		51.85	-0.109	-0.104	0.13
51.9	-0.485	-0.211	-0.109		51.9	-0.114	-0.104	0.129
51.95	-0.489	-0.211	-0.11		51.95	-0.12	-0.104	0.128
52	-0.494	-0.211	-0.11		52	-0.127	-0.103	0.127
52.05	-0.498	-0.211	-0.111		52.05	-0.133	-0.103	0.126
52.1	-0.502	-0.211	-0.112		52.1	-0.14	-0.103	0.125
52.15	-0.507	-0.211	-0.113		52.15	-0.147	-0.102	0.124
52.2	-0.511	-0.211	-0.113		52.2	-0.155	-0.102	0.123
52.25	-0.514	-0.211	-0.114		52.25	-0.161	-0.101	0.122
52.3	-0.518	-0.21	-0.114		52.3	-0.168	-0.101	0.121
52.35	-0.521	-0.21	-0.115		52.35	-0.173	-0.1	0.12
52.4	-0.523	-0.21	-0.115		52.4	-0.178	-0.1	0.118
52.45	-0.525	-0.21	-0.116		52.45	-0.181	-0.0994	0.117
52.5	-0.526	-0.21	-0.116		52.5	-0.183	-0.0989	0.116
52.55	-0.526	-0.21	-0.116		52.55	-0.184	-0.0983	0.115
52.6	-0.526	-0.21	-0.117		52.6	-0.184	-0.0977	0.114
52.65	-0.525	-0.209	-0.117		52.65	-0.183	-0.0971	0.112
52.7	-0.524	-0.209	-0.117		52.7	-0.181	-0.0965	0.111
52.75	-0.522	-0.209	-0.117		52.75	-0.178	-0.0958	0.11
52.8	-0.52	-0.209	-0.117		52.8	-0.174	-0.0952	0.108
52.85	-0.518	-0.209	-0.117		52.85	-0.169	-0.0945	0.107
52.9	-0.515	-0.209	-0.118		52.9	-0.163	-0.0938	0.106
52.95	-0.512	-0.208	-0.118		52.95	-0.156	-0.0931	0.104
53	-0.509	-0.208	-0.118		53	-0.149	-0.0924	0.103
53.05	-0.506	-0.208	-0.118		53.05	-0.14	-0.0917	0.102
53.1	-0.502	-0.208	-0.117		53.1	-0.132	-0.0909	0.1
53.15	-0.499	-0.208	-0.117		53.15	-0.123	-0.0902	0.099
53.2	-0.496	-0.208	-0.117		53.2	-0.114	-0.0895	0.0976
53.25	-0.493	-0.208	-0.117		53.25	-0.104	-0.0887	0.0963
53.3	-0.49	-0.208	-0.117		53.3	-0.0945	-0.088	0.0949
53.35	-0.488	-0.208	-0.117		53.35	-0.085	-0.0872	0.0936
53.4	-0.486	-0.208	-0.117		53.4	-0.0756	-0.0865	0.0922
53.45	-0.485	-0.208	-0.117		53.45	-0.0665	-0.0858	0.0909
53.5	-0.484	-0.208	-0.117		53.5	-0.0577	-0.0851	0.0896
53.55	-0.484	-0.208	-0.117		53.55	-0.0495	-0.0844	0.0882
53.6	-0.485	-0.208	-0.116		53.6	-0.0419	-0.0837	0.0869
53.65	-0.486	-0.208	-0.116		53.65	-0.035	-0.083	0.0856
53.7	-0.488	-0.208	-0.116		53.7	-0.0289	-0.0823	0.0843
53.75	-0.491	-0.209	-0.116		53.75	-0.024	-0.0816	0.0831
53.8	-0.493	-0.209	-0.116		53.8	-0.0202	-0.081	0.0818
53.85	-0.495	-0.209	-0.116		53.85	-0.0177	-0.0803	0.0806
53.9	-0.497	-0.209	-0.116		53.9	-0.0163	-0.0797	0.0794
53.95	-0.499	-0.21	-0.116		53.95	-0.0159	-0.0791	0.0782
54	-0.5	-0.21	-0.116		54	-0.0165	-0.0785	0.077
54.05	-0.501	-0.21	-0.116		54.05	-0.0179	-0.0779	0.0759
54.1	-0.501	-0.211	-0.116		54.1	-0.02	-0.0773	0.0748
54.15	-0.501	-0.211	-0.116		54.15	-0.0226	-0.0767	0.0737
54.2	-0.5	-0.212	-0.116		54.2	-0.0258	-0.0762	0.0727
54.25	-0.499	-0.212	-0.116		54.25	-0.0295	-0.0757	0.0717
54.3	-0.497	-0.213	-0.117		54.3	-0.0336	-0.0752	0.0707
54.35	-0.494	-0.213	-0.117		54.35	-0.0382	-0.0747	0.0698
54.4	-0.491	-0.214	-0.117		54.4	-0.043	-0.0742	0.0689
54.45	-0.487	-0.214	-0.117		54.45	-0.0482	-0.0737	0.0681
54.5	-0.483	-0.215	-0.117		54.5	-0.0534	-0.0733	0.0673
54.55	-0.478	-0.216	-0.117		54.55	-0.0587	-0.0728	0.0665
54.6	-0.474	-0.216	-0.117		54.6	-0.064	-0.0724	0.0658
54.65	-0.469	-0.217	-0.117		54.65	-0.0692	-0.072	0.0652
54.7	-0.465	-0.217	-0.117		54.7	-0.0741	-0.0717	0.0645
54.75	-0.461	-0.218	-0.117		54.75	-0.0787	-0.0714	0.0639
54.8	-0.458	-0.218	-0.117		54.8	-0.0828	-0.0711	0.0634
54.85	-0.457	-0.219	-0.116		54.85	-0.0865	-0.0708	0.0628
54.9	-0.457	-0.219	-0.116		54.9	-0.0896	-0.0706	0.0623
54.95	-0.458	-0.22	-0.116		54.95	-0.0924	-0.0705	0.0618
55	-0.46	-0.22	-0.116		55	-0.0948	-0.0704	0.0614
55.05	-0.463	-0.221	-0.116		55.05	-0.0969	-0.0703	0.0609
55.1	-0.466	-0.221	-0.115		55.1	-0.0988	-0.0703	0.0605
55.15	-0.47	-0.221	-0.115		55.15	-0.101	-0.0703	0.0601
55.2	-0.475	-0.222	-0.115		55.2	-0.102	-0.0704	0.0597
55.25	-0.479	-0.222	-0.114		55.25	-0.103	-0.0705	0.0593
55.3	-0.484	-0.222	-0.114		55.3	-0.105	-0.0706	0.0589
55.35	-0.489	-0.222	-0.113		55.35	-0.105	-0.0708	0.0586
55.4	-0.493	-0.223	-0.113		55.4	-0.106	-0.0711	0.0582
55.45	-0.498	-0.223	-0.112		55.45	-0.106	-0.0713	0.0579
55.5	-0.501	-0.223	-0.112		55.5	-0.107	-0.0716	0.0576
55.55	-0.505	-0.223	-0.111		55.55	-0.107	-0.0719	0.0573
55.6	-0.507	-0.223	-0.11		55.6	-0.107	-0.0723	0.057
55.65	-0.51	-0.223	-0.109		55.65	-0.107	-0.0726	0.0567
55.7	-0.511	-0.223	-0.109		55.7	-0.106	-0.073	0.0564
55.75	-0.512	-0.222	-0.108		55.75	-0.106	-0.0735	0.0562
55.8	-0.512	-0.222	-0.107		55.8	-0.105	-0.0739	0.0559
55.85	-0.51	-0.222	-0.106		55.85	-0.105	-0.0743	0.0557
55.9	-0.508	-0.222	-0.105		55.9	-0.105	-0.0748	0.0555
55.95	-0.505	-0.222	-0.104		55.95	-0.105	-0.0753	0.0554
56	-0.5	-0.221	-0.103		56	-0.106	-0.0757	0.0552
56.05	-0.494	-0.221	-0.102		56.05	-0.107	-0.0762	0.0551
56.1	-0.486	-0.221	-0.101		56.1	-0.109	-0.0766	0.055
56.15	-0.478	-0.221	-0.0998		56.15	-0.111	-0.077	0.055
56.2	-0.467	-0.22	-0.0987		56.2	-0.112	-0.0774	0.0549
56.25	-0.455	-0.22	-0.0976		56.25	-0.114	-0.0777	0.0549
56.3	-0.441	-0.22	-0.0966		56.3	-0.116	-0.078	0.055
56.35	-0.425	-0.22	-0.0955		56.35	-0.118	-0.0783	0.0551
56.4	-0.407	-0.22	-0.0944		56.4	-0.119	-0.0785	0.0552
56.45	-0.386	-0.219	-0.0933		56.45	-0.121	-0.0787	0.0553
56.5	-0.364	-0.219	-0.0922		56.5	-0.122	-0.0788	0.0556
56.55	-0.339	-0.219	-0.0912		56.55	-0.123	-0.0789	0.0558
56.6	-0.311	-0.219	-0.0901		56.6	-0.124	-0.0788	0.0561
56.65	-0.282	-0.219	-0.0891		56.65	-0.124	-0.0788	0.0564
56.7	-0.251	-0.219	-0.088		56.7	-0.125	-0.0786	0.0568
56.75	-0.218	-0.219	-0.087		56.75	-0.125	-0.0784	0.0573
56.8	-0.183	-0.219	-0.086		56.8	-0.125	-0.078	0.0577
56.85	-0.147	-0.219	-0.085		56.85	-0.125	-0.0776	0.0583
56.9	-0.112	-0.219	-0.084		56.9	-0.125	-0.0772	0.0589
56.95	-0.0768	-0.219	-0.0829		56.95	-0.124	-0.0766	0.0596
57	-0.0437	-0.219	-0.0819		57	-0.124	-0.0759	0.0603
57.05	-0.0135	-0.219	-0.0809		57.05	-0.123	-0.0752	0.061
57.1	0.0124	-0.219	-0.0799		57.1	-0.123	-0.0744	0.0619
57.15	0.0323	-0.219	-0.0788		57.15	-0.122	-0.0735	0.0628
57.2	0.0449	-0.219	-0.0778		57.2	-0.122	-0.0725	0.0637
57.25	0.0495	-0.219	-0.0767		57.25	-0.122	-0.0714	0.0647
57.3	0.0468	-0.219	-0.0756		57.3	-0.123	-0.0702	0.0657
57.35	0.0385	-0.219	-0.0745		57.35	-0.123	-0.0689	0.0669
57.4	0.0262	-0.219	-0.0733		57.4	-0.124	-0.0675	0.068
57.45	0.0111	-0.219	-0.0721		57.45	-0.125	-0.066	0.0693
57.5	-0.00549	-0.218	-0.0709		57.5	-0.126	-0.0645	0.0705
57.55	-0.0228	-0.218	-0.0696		57.55	-0.128	-0.0628	0.0718
57.6	-0.0401	-0.218	-0.0682		57.6	-0.13	-0.0611	0.0732
57.65	-0.0567	-0.218	-0.0668		57.65	-0.132	-0.0594	0.0746
57.7	-0.0721	-0.217	-0.0653		57.7	-0.134	-0.0575	0.0761
57.75	-0.0856	-0.217	-0.0638		57.75	-0.136	-0.0556	0.0776
57.8	-0.0969	-0.216	-0.0621		57.8	-0.138	-0.0536	0.0791
57.85	-0.106	-0.216	-0.0604		57.85	-0.14	-0.0516	0.0807
57.9	-0.113	-0.215	-0.0586		57.9	-0.142	-0.0496	0.0823
57.95	-0.118	-0.214	-0.0567		57.95	-0.145	-0.0475	0.0839
58	-0.121	-0.214	-0.0547		58	-0.147	-0.0454	0.0855
58.05	-0.123	-0.213	-0.0527		58.05	-0.149	-0.0433	0.0872
58.1	-0.123	-0.212	-0.0505		58.1	-0.151	-0.0411	0.0889
58.15	-0.123	-0.211	-0.0483		58.15	-0.152	-0.039	0.0906
58.2	-0.121	-0.21	-0.046		58.2	-0.153	-0.0368	0.0923
58.25	-0.118	-0.209	-0.0436		58.25	-0.154	-0.0347	0.094
58.3	-0.114	-0.208	-0.0412		58.3	-0.154	-0.0325	0.0957
58.35	-0.109	-0.207	-0.0386		58.35	-0.153	-0.0303	0.0974
58.4	-0.102	-0.206	-0.036		58.4	-0.153	-0.0282	0.0991
58.45	-0.0934	-0.205	-0.0334		58.45	-0.151	-0.0261	0.101
58.5	-0.083	-0.204	-0.0308		58.5	-0.15	-0.024	0.102
58.55	-0.0704	-0.203	-0.0281		58.55	-0.148	-0.022	0.104
58.6	-0.0552	-0.201	-0.0253		58.6	-0.145	-0.02	0.106
58.65	-0.0371	-0.2	-0.0226		58.65	-0.143	-0.0181	0.107
58.7	-0.0157	-0.199	-0.0199		58.7	-0.14	-0.0163	0.109
58.75	0.00882	-0.198	-0.0172		58.75	-0.136	-0.0145	0.11
58.8	0.0366	-0.198	-0.0145		58.8	-0.133	-0.0128	0.112
58.85	0.0672	-0.197	-0.0118		58.85	-0.13	-0.0113	0.113
58.9	0.1	-0.196	-0.0092		58.9	-0.127	-0.00974	0.114
58.95	0.135	-0.195	-0.0066		58.95	-0.123	-0.00832	0.115
59	0.17	-0.195	-0.00405		59	-0.121	-0.00698	0.117
59.05	0.204	-0.194	-0.00154		59.05	-0.118	-0.00572	0.118
59.1	0.237	-0.194	0.00091		59.1	-0.115	-0.00454	0.119
59.15	0.267	-0.193	0.00331		59.15	-0.113	-0.00342	0.12
59.2	0.294	-0.193	0.00565		59.2	-0.111	-0.00237	0.121
59.25	0.318	-0.193	0.00793		59.25	-0.11	-0.00139	0.121
59.3	0.339	-0.192	0.0102		59.3	-0.11	-0.000461	0.122
59.35	0.356	-0.192	0.0123		59.35	-0.109	0.000417	0.123
59.4	0.37	-0.192	0.0144		59.4	-0.109	0.00125	0.124
59.45	0.38	-0.192	0.0165		59.45	-0.11	0.00204	0.124
59.5	0.386	-0.192	0.0184		59.5	-0.11	0.0028	0.125
59.55	0.386	-0.192	0.0204		59.55	-0.111	0.00353	0.125
59.6	0.381	-0.192	0.0222		59.6	-0.111	0.00423	0.126
59.65	0.37	-0.192	0.024		59.65	-0.112	0.00491	0.126
59.7	0.352	-0.193	0.0257		59.7	-0.113	0.00557	0.126
59.75	0.329	-0.193	0.0274		59.75	-0.114	0.0062	0.126
59.8	0.299	-0.193	0.029		59.8	-0.115	0.00683	0.127
59.85	0.263	-0.193	0.0305		59.85	-0.116	0.00743	0.127
59.9	0.221	-0.194	0.032		59.9	-0.118	0.00802	0.127
59.95	0.175	-0.194	0.0334		59.95	-0.119	0.0086	0.127
60	0.125	-0.195	0.0347		60	-0.121	0.00915	0.127
60.05	0.0748	-0.195	0.0359		60.05	-0.123	0.00968	0.127
60.1	0.0246	-0.196	0.0371		60.1	-0.125	0.0102	0.127
60.15	-0.0244	-0.196	0.0382		60.15	-0.127	0.0107	0.127
60.2	-0.0711	-0.197	0.0392		60.2	-0.129	0.0111	0.126
60.25	-0.115	-0.197	0.0402		60.25	-0.131	0.0116	0.126
60.3	-0.155	-0.198	0.041		60.3	-0.132	0.012	0.126
60.35	-0.19	-0.198	0.0419		60.35	-0.134	0.0123	0.125
60.4	-0.222	-0.199	0.0426		60.4	-0.134	0.0127	0.125
60.45	-0.25	-0.2	0.0433		60.45	-0.135	0.0131	0.124
60.5	-0.274	-0.2	0.0439		60.5	-0.135	0.0134	0.124
60.55	-0.295	-0.201	0.0444		60.55	-0.136	0.0137	0.123
60.6	-0.313	-0.202	0.0449		60.6	-0.135	0.014	0.123
60.65	-0.328	-0.202	0.0454		60.65	-0.135	0.0142	0.122
60.7	-0.341	-0.203	0.0457		60.7	-0.135	0.0144	0.121
60.75	-0.353	-0.204	0.046		60.75	-0.134	0.0146	0.121
60.8	-0.363	-0.205	0.0463		60.8	-0.133	0.0148	0.12
60.85	-0.372	-0.206	0.0465		60.85	-0.132	0.0149	0.119
60.9	-0.38	-0.206	0.0467		60.9	-0.132	0.015	0.118
60.95	-0.387	-0.207	0.0469		60.95	-0.131	0.015	0.117
61	-0.394	-0.208	0.047		61	-0.13	0.015	0.117
61.05	-0.401	-0.209	0.047		61.05	-0.13	0.015	0.116
61.1	-0.408	-0.209	0.0471		61.1	-0.13	0.0149	0.115
61.15	-0.415	-0.21	0.0471		61.15	-0.13	0.0148	0.114
61.2	-0.421	-0.211	0.047		61.2	-0.131	0.0147	0.113
61.25	-0.426	-0.212	0.047		61.25	-0.133	0.0145	0.112
61.3	-0.431	-0.212	0.0469		61.3	-0.136	0.0143	0.111
61.35	-0.436	-0.213	0.0468		61.35	-0.139	0.0141	0.11
61.4	-0.44	-0.214	0.0467		61.4	-0.142	0.0138	0.109
61.45	-0.444	-0.215	0.0466		61.45	-0.146	0.0135	0.108
61.5	-0.447	-0.215	0.0465		61.5	-0.15	0.0132	0.107
61.55	-0.45	-0.216	0.0463		61.55	-0.153	0.0128	0.105
61.6	-0.453	-0.217	0.0461		61.6	-0.157	0.0125	0.104
61.65	-0.456	-0.218	0.046		61.65	-0.161	0.0121	0.103
61.7	-0.459	-0.218	0.0458		61.7	-0.165	0.0117	0.102
61.75	-0.462	-0.219	0.0457		61.75	-0.168	0.0113	0.101
61.8	-0.465	-0.22	0.0455		61.8	-0.172	0.0108	0.1
61.85	-0.467	-0.22	0.0454		61.85	-0.174	0.0103	0.0989
61.9	-0.47	-0.221	0.0453		61.9	-0.176	0.00986	0.0979
61.95	-0.474	-0.222	0.0452		61.95	-0.177	0.00937	0.0968
62	-0.477	-0.223	0.0451		62	-0.178	0.00886	0.0957
62.05	-0.48	-0.223	0.0451		62.05	-0.178	0.00834	0.0946
62.1	-0.484	-0.224	0.0451		62.1	-0.177	0.00781	0.0936
62.15	-0.487	-0.224	0.0451		62.15	-0.176	0.00729	0.0925
62.2	-0.49	-0.225	0.0452		62.2	-0.174	0.00676	0.0915
62.25	-0.494	-0.226	0.0453		62.25	-0.173	0.00624	0.0906
62.3	-0.497	-0.226	0.0454		62.3	-0.171	0.00574	0.0896
62.35	-0.5	-0.227	0.0456		62.35	-0.169	0.00526	0.0888
62.4	-0.503	-0.228	0.0459		62.4	-0.168	0.00481	0.0879
62.45	-0.505	-0.228	0.0461		62.45	-0.166	0.00439	0.0871
62.5	-0.508	-0.229	0.0465		62.5	-0.164	0.00401	0.0864
62.55	-0.51	-0.229	0.0468		62.55	-0.162	0.00368	0.0857
62.6	-0.511	-0.23	0.0472		62.6	-0.161	0.0034	0.0851
62.65	-0.513	-0.231	0.0477		62.65	-0.159	0.00317	0.0846
62.7	-0.514	-0.231	0.0482		62.7	-0.157	0.00299	0.0841
62.75	-0.515	-0.232	0.0487		62.75	-0.155	0.00288	0.0837
62.8	-0.516	-0.232	0.0493		62.8	-0.152	0.00282	0.0834
62.85	-0.516	-0.233	0.0499		62.85	-0.15	0.00281	0.0832
62.9	-0.516	-0.233	0.0506		62.9	-0.149	0.00286	0.083
62.95	-0.516	-0.234	0.0513		62.95	-0.147	0.00297	0.0829
63	-0.516	-0.235	0.0521		63	-0.146	0.00312	0.0829
63.05	-0.515	-0.235	0.0529		63.05	-0.145	0.00331	0.0829
63.1	-0.514	-0.236	0.0537		63.1	-0.144	0.00354	0.083
63.15	-0.514	-0.236	0.0546		63.15	-0.143	0.00381	0.0831
63.2	-0.513	-0.237	0.0555		63.2	-0.142	0.00412	0.0833
63.25	-0.513	-0.237	0.0565		63.25	-0.142	0.00445	0.0835
63.3	-0.512	-0.237	0.0575		63.3	-0.142	0.0048	0.0838
63.35	-0.512	-0.238	0.0585		63.35	-0.143	0.00519	0.0842
63.4	-0.512	-0.238	0.0595		63.4	-0.144	0.00559	0.0845
63.45	-0.512	-0.239	0.0605		63.45	-0.145	0.00601	0.085
63.5	-0.513	-0.239	0.0616		63.5	-0.146	0.00644	0.0854
63.55	-0.513	-0.239	0.0627		63.55	-0.147	0.00688	0.0859
63.6	-0.514	-0.239	0.0638		63.6	-0.148	0.00734	0.0864
63.65	-0.514	-0.239	0.0649		63.65	-0.149	0.0078	0.0869
63.7	-0.515	-0.24	0.066		63.7	-0.151	0.00827	0.0874
63.75	-0.515	-0.24	0.0671		63.75	-0.152	0.00874	0.088
63.8	-0.516	-0.24	0.0682		63.8	-0.153	0.00921	0.0886
63.85	-0.517	-0.24	0.0693		63.85	-0.154	0.00968	0.0891
63.9	-0.517	-0.24	0.0703		63.9	-0.155	0.0101	0.0897
63.95	-0.518	-0.24	0.0714		63.95	-0.155	0.0106	0.0903
64	-0.518	-0.239	0.0724		64	-0.155	0.011	0.0909
64.05	-0.519	-0.239	0.0734		64.05	-0.155	0.0114	0.0914
64.1	-0.519	-0.239	0.0744		64.1	-0.154	0.0118	0.092
64.15	-0.519	-0.239	0.0753		64.15	-0.153	0.0121	0.0925
64.2	-0.519	-0.239	0.0761		64.2	-0.151	0.0125	0.093
64.25	-0.519	-0.239	0.077		64.25	-0.15	0.0128	0.0935
64.3	-0.519	-0.238	0.0778		64.3	-0.148	0.013	0.094
64.35	-0.518	-0.238	0.0785		64.35	-0.145	0.0132	0.0944
64.4	-0.518	-0.238	0.0792		64.4	-0.143	0.0134	0.0948
64.45	-0.517	-0.238	0.0798		64.45	-0.14	0.0135	0.0952
64.5	-0.516	-0.238	0.0804		64.5	-0.138	0.0136	0.0956
64.55	-0.515	-0.237	0.0809		64.55	-0.135	0.0136	0.0959
64.6	-0.514	-0.237	0.0813		64.6	-0.132	0.0136	0.0961
64.65	-0.513	-0.237	0.0817		64.65	-0.13	0.0135	0.0963
64.7	-0.512	-0.237	0.082		64.7	-0.127	0.0134	0.0965
64.75	-0.511	-0.237	0.0823		64.75	-0.124	0.0133	0.0967
64.8	-0.51	-0.236	0.0825		64.8	-0.121	0.0131	0.0968
64.85	-0.509	-0.236	0.0826		64.85	-0.119	0.0129	0.0969
64.9	-0.508	-0.236	0.0827		64.9	-0.116	0.0126	0.097
64.95	-0.507	-0.236	0.0827		64.95	-0.114	0.0124	0.097
65	-0.506	-0.236	0.0826		65	-0.112	0.0121	0.097
65.05	-0.505	-0.236	0.0825		65.05	-0.111	0.0117	0.0969
65.1	-0.505	-0.236	0.0823		65.1	-0.111	0.0113	0.0968
65.15	-0.504	-0.236	0.0821		65.15	-0.111	0.011	0.0967
65.2	-0.503	-0.236	0.0818		65.2	-0.112	0.0105	0.0966
65.25	-0.502	-0.237	0.0814		65.25	-0.113	0.0101	0.0964
65.3	-0.501	-0.237	0.0809		65.3	-0.114	0.00961	0.0962
65.35	-0.499	-0.237	0.0804		65.35	-0.115	0.00911	0.0959
65.4	-0.498	-0.237	0.0799		65.4	-0.116	0.00859	0.0956
65.45	-0.496	-0.238	0.0792		65.45	-0.117	0.00805	0.0953
65.5	-0.495	-0.238	0.0786		65.5	-0.117	0.00749	0.095
65.55	-0.493	-0.238	0.0778		65.55	-0.117	0.00691	0.0946
65.6	-0.492	-0.239	0.077		65.6	-0.117	0.00631	0.0942
65.65	-0.491	-0.24	0.0762		65.65	-0.116	0.00569	0.0938
65.7	-0.49	-0.24	0.0752		65.7	-0.115	0.00504	0.0933
65.75	-0.49	-0.241	0.0743		65.75	-0.114	0.00436	0.0928
65.8	-0.49	-0.242	0.0732		65.8	-0.112	0.00365	0.0923
65.85	-0.491	-0.243	0.0721		65.85	-0.111	0.00291	0.0917
65.9	-0.492	-0.244	0.071		65.9	-0.11	0.00215	0.0911
65.95	-0.494	-0.245	0.0698		65.95	-0.109	0.00134	0.0905
66	-0.496	-0.246	0.0686		66	-0.109	0.000508	0.0898
66.05	-0.498	-0.247	0.0673		66.05	-0.108	-0.000368	0.0891
66.1	-0.5	-0.249	0.0659		66.1	-0.108	-0.00129	0.0883
66.15	-0.503	-0.25	0.0645		66.15	-0.108	-0.00225	0.0876
66.2	-0.505	-0.252	0.0631		66.2	-0.108	-0.00326	0.0868
66.25	-0.508	-0.253	0.0616		66.25	-0.109	-0.00433	0.0859
66.3	-0.511	-0.255	0.0601		66.3	-0.11	-0.00544	0.085
66.35	-0.514	-0.257	0.0586		66.35	-0.111	-0.0066	0.0841
66.4	-0.518	-0.259	0.057		66.4	-0.112	-0.00781	0.0832
66.45	-0.522	-0.26	0.0554		66.45	-0.112	-0.00907	0.0822
66.5	-0.525	-0.262	0.0538		66.5	-0.112	-0.0104	0.0812
66.55	-0.529	-0.264	0.0522		66.55	-0.112	-0.0117	0.0802
66.6	-0.533	-0.266	0.0506		66.6	-0.112	-0.0132	0.0791
66.65	-0.536	-0.268	0.049		66.65	-0.111	-0.0146	0.078
66.7	-0.539	-0.27	0.0474		66.7	-0.11	-0.0161	0.0769
66.75	-0.541	-0.272	0.0458		66.75	-0.108	-0.0177	0.0758
66.8	-0.543	-0.275	0.0443		66.8	-0.106	-0.0193	0.0747
66.85	-0.544	-0.277	0.0428		66.85	-0.104	-0.0209	0.0736
66.9	-0.544	-0.278	0.0413		66.9	-0.101	-0.0226	0.0724
66.95	-0.544	-0.28	0.0399		66.95	-0.0978	-0.0244	0.0712
67	-0.544	-0.282	0.0386		67	-0.0947	-0.0262	0.07
67.05	-0.544	-0.284	0.0373		67.05	-0.0917	-0.028	0.0688
67.1	-0.543	-0.286	0.0361		67.1	-0.0888	-0.0298	0.0677
67.15	-0.542	-0.287	0.0349		67.15	-0.0862	-0.0317	0.0664
67.2	-0.541	-0.289	0.0339		67.2	-0.084	-0.0336	0.0652
67.25	-0.54	-0.29	0.0329		67.25	-0.0823	-0.0355	0.064
67.3	-0.538	-0.292	0.032		67.3	-0.0811	-0.0375	0.0628
67.35	-0.537	-0.293	0.0312		67.35	-0.0805	-0.0394	0.0616
67.4	-0.535	-0.294	0.0305		67.4	-0.0802	-0.0414	0.0604
67.45	-0.534	-0.295	0.0298		67.45	-0.0803	-0.0433	0.0592
67.5	-0.532	-0.297	0.0292		67.5	-0.0807	-0.0453	0.058
67.55	-0.53	-0.298	0.0287		67.55	-0.0815	-0.0473	0.0568
67.6	-0.529	-0.298	0.0283		67.6	-0.0827	-0.0492	0.0556
67.65	-0.527	-0.299	0.0279		67.65	-0.0843	-0.0512	0.0544
67.7	-0.527	-0.3	0.0276		67.7	-0.0862	-0.0532	0.0531
67.75	-0.526	-0.301	0.0275		67.75	-0.0887	-0.0552	0.0519
67.8	-0.526	-0.301	0.0273		67.8	-0.0917	-0.0571	0.0507
67.85	-0.527	-0.302	0.0273		67.85	-0.0954	-0.0591	0.0494
67.9	-0.528	-0.302	0.0273		67.9	-0.0996	-0.061	0.0482
67.95	-0.529	-0.303	0.0274		67.95	-0.104	-0.063	0.0469
68	-0.53	-0.303	0.0276		68	-0.109	-0.0649	0.0457
68.05	-0.532	-0.304	0.0278		68.05	-0.113	-0.0667	0.0444
68.1	-0.534	-0.304	0.0281		68.1	-0.118	-0.0686	0.0432
68.15	-0.536	-0.304	0.0284		68.15	-0.122	-0.0704	0.0419
68.2	-0.538	-0.304	0.0289		68.2	-0.126	-0.0722	0.0406
68.25	-0.539	-0.305	0.0293		68.25	-0.13	-0.074	0.0393
68.3	-0.541	-0.305	0.0299		68.3	-0.133	-0.0757	0.0381
68.35	-0.542	-0.305	0.0304		68.35	-0.135	-0.0774	0.0368
68.4	-0.542	-0.305	0.0311		68.4	-0.138	-0.079	0.0356
68.45	-0.543	-0.305	0.0318		68.45	-0.139	-0.0806	0.0343
68.5	-0.543	-0.305	0.0325		68.5	-0.141	-0.0821	0.0331
68.55	-0.542	-0.305	0.0333		68.55	-0.141	-0.0836	0.0318
68.6	-0.541	-0.305	0.0342		68.6	-0.142	-0.085	0.0306
68.65	-0.54	-0.305	0.0351		68.65	-0.142	-0.0863	0.0294
68.7	-0.538	-0.305	0.0361		68.7	-0.142	-0.0876	0.0282
68.75	-0.535	-0.305	0.0371		68.75	-0.142	-0.0888	0.027
68.8	-0.533	-0.304	0.0381		68.8	-0.142	-0.09	0.0259
68.85	-0.53	-0.304	0.0393		68.85	-0.142	-0.091	0.0248
68.9	-0.527	-0.304	0.0404		68.9	-0.143	-0.0919	0.0237
68.95	-0.524	-0.304	0.0416		68.95	-0.143	-0.0928	0.0227
69	-0.521	-0.304	0.0429		69	-0.143	-0.0935	0.0217
69.05	-0.519	-0.303	0.0442		69.05	-0.144	-0.0942	0.0207
69.1	-0.516	-0.303	0.0455		69.1	-0.145	-0.0947	0.0198
69.15	-0.513	-0.303	0.0469		69.15	-0.146	-0.0951	0.019
69.2	-0.51	-0.302	0.0483		69.2	-0.147	-0.0955	0.0181
69.25	-0.508	-0.302	0.0497		69.25	-0.149	-0.0957	0.0173
69.3	-0.506	-0.302	0.0512		69.3	-0.152	-0.0959	0.0166
69.35	-0.504	-0.301	0.0527		69.35	-0.154	-0.0959	0.0159
69.4	-0.503	-0.301	0.0542		69.4	-0.157	-0.0959	0.0152
69.45	-0.502	-0.301	0.0558		69.45	-0.16	-0.0957	0.0146
69.5	-0.502	-0.3	0.0574		69.5	-0.164	-0.0955	0.014
69.55	-0.502	-0.3	0.059		69.55	-0.167	-0.0952	0.0134
69.6	-0.503	-0.3	0.0606		69.6	-0.171	-0.0949	0.0129
69.65	-0.504	-0.299	0.0622		69.65	-0.175	-0.0945	0.0124
69.7	-0.505	-0.299	0.0638		69.7	-0.179	-0.0941	0.0119
69.75	-0.507	-0.299	0.0655		69.75	-0.182	-0.0936	0.0114
69.8	-0.51	-0.298	0.0671		69.8	-0.186	-0.093	0.0109
69.85	-0.512	-0.298	0.0688		69.85	-0.189	-0.0925	0.0105
69.9	-0.515	-0.298	0.0704		69.9	-0.191	-0.0919	0.01
69.95	-0.518	-0.297	0.0721		69.95	-0.193	-0.0913	0.00955
70	-0.521	-0.297	0.0738		70	-0.194	-0.0906	0.00909
70.05	-0.524	-0.297	0.0754		70.05	-0.195	-0.0899	0.00863
70.1	-0.527	-0.296	0.0771		70.1	-0.194	-0.0893	0.00817
70.15	-0.53	-0.296	0.0788		70.15	-0.192	-0.0886	0.0077
70.2	-0.533	-0.296	0.0804		70.2	-0.19	-0.0878	0.00722
70.25	-0.536	-0.295	0.082		70.25	-0.186	-0.0871	0.00674
70.3	-0.539	-0.295	0.0836		70.3	-0.183	-0.0863	0.00625
70.35	-0.542	-0.295	0.0852		70.35	-0.178	-0.0856	0.00574
70.4	-0.545	-0.294	0.0868		70.4	-0.174	-0.0848	0.00522
70.45	-0.547	-0.294	0.0883		70.45	-0.169	-0.084	0.00467
70.5	-0.55	-0.294	0.0898		70.5	-0.164	-0.0832	0.00411
70.55	-0.552	-0.293	0.0913		70.55	-0.159	-0.0824	0.00352
70.6	-0.555	-0.293	0.0928		70.6	-0.155	-0.0815	0.0029
70.65	-0.557	-0.293	0.0942		70.65	-0.151	-0.0807	0.00227
70.7	-0.559	-0.292	0.0955		70.7	-0.147	-0.0798	0.0016
70.75	-0.56	-0.292	0.0968		70.75	-0.143	-0.079	0.000919
70.8	-0.561	-0.292	0.0981		70.8	-0.14	-0.0781	0.000211
70.85	-0.561	-0.292	0.0993		70.85	-0.138	-0.0772	-0.000519
70.9	-0.561	-0.291	0.101		70.9	-0.136	-0.0762	-0.00127
70.95	-0.561	-0.291	0.102		70.95	-0.135	-0.0753	-0.00205
71	-0.559	-0.291	0.103		71	-0.134	-0.0743	-0.00285
71.05	-0.558	-0.291	0.104		71.05	-0.134	-0.0734	-0.00367
71.1	-0.556	-0.291	0.105		71.1	-0.134	-0.0724	-0.00453
71.15	-0.554	-0.29	0.106		71.15	-0.135	-0.0714	-0.00541
71.2	-0.551	-0.29	0.107		71.2	-0.136	-0.0705	-0.00632
71.25	-0.548	-0.29	0.108		71.25	-0.137	-0.0695	-0.00726
71.3	-0.545	-0.29	0.108		71.3	-0.139	-0.0685	-0.00823
71.35	-0.542	-0.29	0.109		71.35	-0.14	-0.0676	-0.00923
71.4	-0.539	-0.29	0.11		71.4	-0.141	-0.0666	-0.0103
71.45	-0.536	-0.29	0.111		71.45	-0.141	-0.0657	-0.0113
71.5	-0.533	-0.29	0.111		71.5	-0.142	-0.0649	-0.0125
71.55	-0.529	-0.29	0.112		71.55	-0.142	-0.064	-0.0136
71.6	-0.526	-0.29	0.113		71.6	-0.142	-0.0632	-0.0148
71.65	-0.522	-0.29	0.113		71.65	-0.141	-0.0624	-0.016
71.7	-0.519	-0.29	0.114		71.7	-0.14	-0.0616	-0.0172
71.75	-0.515	-0.29	0.115		71.75	-0.137	-0.0608	-0.0185
71.8	-0.512	-0.29	0.115		71.8	-0.134	-0.0601	-0.0198
71.85	-0.508	-0.29	0.116		71.85	-0.131	-0.0594	-0.0211
71.9	-0.505	-0.29	0.116		71.9	-0.127	-0.0588	-0.0224
71.95	-0.501	-0.29	0.117		71.95	-0.122	-0.0581	-0.0238
72	-0.498	-0.29	0.118		72	-0.118	-0.0576	-0.0252
72.05	-0.495	-0.29	0.118		72.05	-0.113	-0.057	-0.0267
72.1	-0.491	-0.29	0.119		72.1	-0.108	-0.0565	-0.0281
72.15	-0.488	-0.29	0.12		72.15	-0.104	-0.056	-0.0296
72.2	-0.486	-0.29	0.12		72.2	-0.0992	-0.0555	-0.031
72.25	-0.484	-0.291	0.121		72.25	-0.0949	-0.0551	-0.0325
72.3	-0.483	-0.291	0.122		72.3	-0.0908	-0.0547	-0.034
72.35	-0.482	-0.291	0.122		72.35	-0.0869	-0.0542	-0.0355
72.4	-0.482	-0.291	0.123		72.4	-0.0833	-0.0538	-0.037
72.45	-0.482	-0.291	0.124		72.45	-0.0801	-0.0535	-0.0384
72.5	-0.482	-0.292	0.125		72.5	-0.0775	-0.0531	-0.0399
72.55	-0.483	-0.292	0.126		72.55	-0.0755	-0.0527	-0.0414
72.6	-0.484	-0.292	0.126		72.6	-0.074	-0.0523	-0.0428
72.65	-0.486	-0.292	0.127		72.65	-0.0729	-0.052	-0.0442
72.7	-0.487	-0.293	0.128		72.7	-0.0724	-0.0516	-0.0456
72.75	-0.489	-0.293	0.129		72.75	-0.0724	-0.0512	-0.047
72.8	-0.492	-0.293	0.13		72.8	-0.0728	-0.0508	-0.0484
72.85	-0.494	-0.294	0.132		72.85	-0.0736	-0.0505	-0.0497
72.9	-0.496	-0.294	0.133		72.9	-0.0748	-0.0501	-0.051
72.95	-0.498	-0.294	0.134		72.95	-0.0764	-0.0498	-0.0523
73	-0.5	-0.295	0.135		73	-0.0783	-0.0494	-0.0536
73.05	-0.502	-0.295	0.136		73.05	-0.0806	-0.0491	-0.0548
73.1	-0.504	-0.295	0.138		73.1	-0.0833	-0.0488	-0.056
73.15	-0.506	-0.296	0.139		73.15	-0.0863	-0.0486	-0.0572
73.2	-0.507	-0.296	0.14		73.2	-0.0896	-0.0483	-0.0583
73.25	-0.507	-0.296	0.142		73.25	-0.0932	-0.048	-0.0595
73.3	-0.507	-0.297	0.143		73.3	-0.0968	-0.0478	-0.0606
73.35	-0.507	-0.297	0.144		73.35	-0.1	-0.0476	-0.0616
73.4	-0.506	-0.297	0.146		73.4	-0.104	-0.0473	-0.0627
73.45	-0.505	-0.297	0.147		73.45	-0.107	-0.0471	-0.0637
73.5	-0.504	-0.298	0.149		73.5	-0.11	-0.0468	-0.0647
73.55	-0.503	-0.298	0.15		73.55	-0.113	-0.0466	-0.0656
73.6	-0.501	-0.298	0.152		73.6	-0.116	-0.0463	-0.0665
73.65	-0.5	-0.298	0.153		73.65	-0.119	-0.046	-0.0673
73.7	-0.499	-0.298	0.155		73.7	-0.121	-0.0457	-0.0681
73.75	-0.499	-0.298	0.157		73.75	-0.123	-0.0453	-0.0688
73.8	-0.499	-0.298	0.158		73.8	-0.126	-0.0449	-0.0695
73.85	-0.5	-0.298	0.16		73.85	-0.128	-0.0444	-0.0701
73.9	-0.501	-0.298	0.161		73.9	-0.13	-0.0439	-0.0707
73.95	-0.502	-0.297	0.163		73.95	-0.131	-0.0433	-0.0712
74	-0.504	-0.297	0.165		74	-0.133	-0.0427	-0.0716
74.05	-0.505	-0.297	0.166		74.05	-0.134	-0.042	-0.072
74.1	-0.506	-0.296	0.168		74.1	-0.135	-0.0412	-0.0722
74.15	-0.507	-0.296	0.17		74.15	-0.136	-0.0404	-0.0724
74.2	-0.507	-0.295	0.171		74.2	-0.136	-0.0395	-0.0726
74.25	-0.508	-0.294	0.173		74.25	-0.137	-0.0385	-0.0726
74.3	-0.508	-0.294	0.175		74.3	-0.137	-0.0374	-0.0726
74.35	-0.508	-0.293	0.177		74.35	-0.136	-0.0362	-0.0725
74.4	-0.508	-0.292	0.179		74.4	-0.136	-0.035	-0.0723
74.45	-0.509	-0.291	0.18		74.45	-0.135	-0.0337	-0.072
74.5	-0.51	-0.289	0.182		74.5	-0.134	-0.0323	-0.0716
74.55	-0.511	-0.288	0.184		74.55	-0.133	-0.0308	-0.0712
74.6	-0.513	-0.287	0.186		74.6	-0.132	-0.0293	-0.0707
74.65	-0.515	-0.286	0.188		74.65	-0.131	-0.0276	-0.0701
74.7	-0.518	-0.284	0.19		74.7	-0.13	-0.026	-0.0694
74.75	-0.52	-0.283	0.192		74.75	-0.128	-0.0242	-0.0687
74.8	-0.523	-0.281	0.193		74.8	-0.127	-0.0224	-0.0678
74.85	-0.526	-0.279	0.195		74.85	-0.125	-0.0205	-0.067
74.9	-0.53	-0.278	0.197		74.9	-0.124	-0.0186	-0.066
74.95	-0.533	-0.276	0.199		74.95	-0.123	-0.0166	-0.065
75	-0.535	-0.274	0.201		75	-0.122	-0.0145	-0.0639
75.05	-0.538	-0.272	0.203		75.05	-0.121	-0.0125	-0.0627
75.1	-0.541	-0.27	0.205		75.1	-0.121	-0.0103	-0.0615
75.15	-0.543	-0.268	0.206		75.15	-0.12	-0.00812	-0.0602
75.2	-0.544	-0.267	0.208		75.2	-0.121	-0.00589	-0.0588
75.25	-0.546	-0.265	0.21		75.25	-0.122	-0.00363	-0.0574
75.3	-0.547	-0.263	0.211		75.3	-0.123	-0.00133	-0.0559
75.35	-0.547	-0.261	0.213		75.35	-0.125	0.000978	-0.0544
75.4	-0.547	-0.259	0.215		75.4	-0.127	0.0033	-0.0528
75.45	-0.547	-0.257	0.216		75.45	-0.129	0.00562	-0.0512
75.5	-0.546	-0.256	0.217		75.5	-0.131	0.00793	-0.0496
75.55	-0.546	-0.254	0.219		75.55	-0.134	0.0102	-0.0479
75.6	-0.545	-0.252	0.22		75.6	-0.136	0.0125	-0.0462
75.65	-0.544	-0.25	0.221		75.65	-0.138	0.0147	-0.0445
75.7	-0.544	-0.249	0.223		75.7	-0.141	0.0169	-0.0428
75.75	-0.543	-0.247	0.224		75.75	-0.143	0.0191	-0.0411
75.8	-0.543	-0.246	0.225		75.8	-0.144	0.0212	-0.0393
75.85	-0.543	-0.244	0.226		75.85	-0.146	0.0232	-0.0376
75.9	-0.543	-0.243	0.227		75.9	-0.147	0.0251	-0.0359
75.95	-0.544	-0.242	0.228		75.95	-0.147	0.027	-0.0342
76	-0.545	-0.24	0.228		76	-0.147	0.0288	-0.0325
76.05	-0.547	-0.239	0.229		76.05	-0.147	0.0305	-0.0308
76.1	-0.548	-0.238	0.23		76.1	-0.146	0.0321	-0.0292
76.15	-0.55	-0.237	0.231		76.15	-0.144	0.0336	-0.0276
76.2	-0.553	-0.236	0.231		76.2	-0.143	0.0349	-0.026
76.25	-0.555	-0.235	0.232		76.25	-0.141	0.0362	-0.0245
76.3	-0.558	-0.234	0.233		76.3	-0.139	0.0374	-0.023
76.35	-0.56	-0.234	0.233		76.35	-0.137	0.0385	-0.0215
76.4	-0.563	-0.233	0.234		76.4	-0.134	0.0394	-0.0201
76.45	-0.566	-0.233	0.234		76.45	-0.132	0.0403	-0.0187
76.5	-0.569	-0.232	0.235		76.5	-0.13	0.0411	-0.0174
76.55	-0.572	-0.232	0.235		76.55	-0.128	0.0417	-0.0161
76.6	-0.574	-0.231	0.236		76.6	-0.127	0.0423	-0.0149
76.65	-0.576	-0.231	0.236		76.65	-0.126	0.0428	-0.0137
76.7	-0.578	-0.231	0.236		76.7	-0.126	0.0432	-0.0125
76.75	-0.579	-0.231	0.236		76.75	-0.126	0.0435	-0.0114
76.8	-0.58	-0.231	0.237		76.8	-0.127	0.0437	-0.0104
76.85	-0.58	-0.231	0.237		76.85	-0.128	0.0439	-0.00934
76.9	-0.58	-0.231	0.237		76.9	-0.129	0.044	-0.00836
76.95	-0.578	-0.232	0.237		76.95	-0.131	0.044	-0.00742
77	-0.576	-0.232	0.237		77	-0.133	0.044	-0.00651
77.05	-0.574	-0.232	0.238		77.05	-0.136	0.0439	-0.00564
77.1	-0.571	-0.233	0.238		77.1	-0.138	0.0438	-0.00479
77.15	-0.568	-0.233	0.238		77.15	-0.14	0.0437	-0.00397
77.2	-0.565	-0.234	0.238		77.2	-0.143	0.0434	-0.00318
77.25	-0.562	-0.234	0.238		77.25	-0.145	0.0432	-0.0024
77.3	-0.559	-0.235	0.238		77.3	-0.148	0.0429	-0.00165
77.35	-0.556	-0.236	0.238		77.35	-0.15	0.0426	-0.000911
77.4	-0.553	-0.237	0.238		77.4	-0.152	0.0423	-0.000188
77.45	-0.55	-0.237	0.237		77.45	-0.153	0.042	0.000522
77.5	-0.547	-0.238	0.237		77.5	-0.155	0.0416	0.00122
77.55	-0.544	-0.239	0.237		77.55	-0.156	0.0412	0.00191
77.6	-0.54	-0.24	0.237		77.6	-0.157	0.0408	0.00259
77.65	-0.537	-0.241	0.237		77.65	-0.157	0.0404	0.00327
77.7	-0.534	-0.242	0.236		77.7	-0.158	0.04	0.00394
77.75	-0.53	-0.243	0.236		77.75	-0.159	0.0395	0.00462
77.8	-0.527	-0.244	0.236		77.8	-0.159	0.0391	0.00529
77.85	-0.523	-0.246	0.235		77.85	-0.159	0.0387	0.00598
77.9	-0.519	-0.247	0.235		77.9	-0.16	0.0382	0.00668
77.95	-0.515	-0.248	0.235		77.95	-0.16	0.0378	0.00739
78	-0.512	-0.249	0.234		78	-0.16	0.0374	0.00813
78.05	-0.508	-0.25	0.234		78.05	-0.16	0.0371	0.00889
78.1	-0.504	-0.252	0.233		78.1	-0.16	0.0368	0.00968
78.15	-0.501	-0.253	0.233		78.15	-0.16	0.0365	0.0105
78.2	-0.497	-0.254	0.232		78.2	-0.16	0.0362	0.0114
78.25	-0.494	-0.256	0.232		78.25	-0.16	0.036	0.0122
78.3	-0.491	-0.257	0.231		78.3	-0.16	0.0358	0.0132
78.35	-0.488	-0.259	0.231		78.35	-0.159	0.0357	0.0141
78.4	-0.486	-0.26	0.23		78.4	-0.159	0.0356	0.0151
78.45	-0.484	-0.262	0.23		78.45	-0.159	0.0356	0.0162
78.5	-0.482	-0.263	0.229		78.5	-0.159	0.0356	0.0172
78.55	-0.482	-0.265	0.229		78.55	-0.158	0.0356	0.0183
78.6	-0.481	-0.266	0.228		78.6	-0.157	0.0357	0.0195
78.65	-0.482	-0.268	0.228		78.65	-0.157	0.0358	0.0206
78.7	-0.483	-0.269	0.227		78.7	-0.155	0.0359	0.0218
78.75	-0.484	-0.271	0.227		78.75	-0.154	0.0361	0.023
78.8	-0.486	-0.273	0.226		78.8	-0.152	0.0363	0.0243
78.85	-0.489	-0.274	0.226		78.85	-0.15	0.0366	0.0255
78.9	-0.492	-0.276	0.225		78.9	-0.148	0.0368	0.0268
78.95	-0.496	-0.278	0.225		78.95	-0.146	0.0371	0.0281
79	-0.5	-0.279	0.225		79	-0.144	0.0374	0.0294
79.05	-0.504	-0.281	0.224		79.05	-0.142	0.0377	0.0308
79.1	-0.508	-0.283	0.224		79.1	-0.14	0.038	0.0321
79.15	-0.512	-0.285	0.224		79.15	-0.138	0.0383	0.0334
79.2	-0.515	-0.286	0.223		79.2	-0.136	0.0386	0.0348
79.25	-0.519	-0.288	0.223		79.25	-0.134	0.0388	0.0361
79.3	-0.522	-0.29	0.223		79.3	-0.132	0.0391	0.0374
79.35	-0.524	-0.291	0.223		79.35	-0.13	0.0393	0.0388
79.4	-0.526	-0.293	0.223		79.4	-0.129	0.0395	0.0401
79.45	-0.528	-0.295	0.222		79.45	-0.127	0.0397	0.0414
79.5	-0.529	-0.296	0.222		79.5	-0.126	0.0398	0.0427
79.55	-0.529	-0.298	0.222		79.55	-0.124	0.0399	0.0439
79.6	-0.529	-0.3	0.222		79.6	-0.123	0.04	0.0452
79.65	-0.529	-0.301	0.222		79.65	-0.122	0.04	0.0464
79.7	-0.528	-0.303	0.222		79.7	-0.121	0.04	0.0476
79.75	-0.527	-0.304	0.222		79.75	-0.121	0.0399	0.0488
79.8	-0.527	-0.306	0.222		79.8	-0.12	0.0398	0.0499
79.85	-0.526	-0.307	0.223		79.85	-0.12	0.0396	0.051
79.9	-0.525	-0.309	0.223		79.9	-0.12	0.0394	0.052
79.95	-0.524	-0.31	0.223		79.95	-0.121	0.0391	0.053
80	-0.523	-0.311	0.223		80	-0.121	0.0388	0.054
80.05	-0.522	-0.313	0.223		80.05	-0.122	0.0384	0.0549
80.1	-0.522	-0.314	0.224		80.1	-0.123	0.038	0.0557
80.15	-0.522	-0.315	0.224		80.15	-0.124	0.0375	0.0565
80.2	-0.522	-0.316	0.224		80.2	-0.125	0.0369	0.0573
80.25	-0.522	-0.317	0.225		80.25	-0.126	0.0364	0.0579
80.3	-0.522	-0.318	0.225		80.3	-0.128	0.0357	0.0586
80.35	-0.523	-0.319	0.225		80.35	-0.13	0.0351	0.0592
80.4	-0.524	-0.32	0.226		80.4	-0.131	0.0343	0.0597
80.45	-0.525	-0.321	0.226		80.45	-0.133	0.0336	0.0602
80.5	-0.526	-0.322	0.227		80.5	-0.135	0.0328	0.0606
80.55	-0.528	-0.323	0.227		80.55	-0.136	0.032	0.061
80.6	-0.53	-0.324	0.227		80.6	-0.138	0.0311	0.0613
80.65	-0.531	-0.325	0.228		80.65	-0.139	0.0303	0.0615
80.7	-0.533	-0.326	0.228		80.7	-0.141	0.0294	0.0618
80.75	-0.535	-0.327	0.229		80.75	-0.143	0.0285	0.0619
80.8	-0.537	-0.328	0.229		80.8	-0.144	0.0276	0.062
80.85	-0.539	-0.329	0.23		80.85	-0.146	0.0267	0.0621
80.9	-0.54	-0.329	0.23		80.9	-0.147	0.0258	0.0621
80.95	-0.541	-0.33	0.231		80.95	-0.149	0.0249	0.0621
81	-0.543	-0.331	0.231		81	-0.151	0.024	0.062
81.05	-0.544	-0.332	0.232		81.05	-0.152	0.0231	0.0618
81.1	-0.544	-0.332	0.232		81.1	-0.154	0.0222	0.0617
81.15	-0.545	-0.333	0.232		81.15	-0.155	0.0214	0.0614
81.2	-0.545	-0.334	0.233		81.2	-0.156	0.0205	0.0612
81.25	-0.546	-0.335	0.233		81.25	-0.156	0.0197	0.0609
81.3	-0.546	-0.335	0.234		81.3	-0.156	0.019	0.0605
81.35	-0.546	-0.336	0.234		81.35	-0.156	0.0182	0.0601
81.4	-0.547	-0.337	0.234		81.4	-0.155	0.0175	0.0597
81.45	-0.547	-0.338	0.234		81.45	-0.153	0.0168	0.0593
81.5	-0.548	-0.338	0.235		81.5	-0.152	0.0161	0.0588
81.55	-0.548	-0.339	0.235		81.55	-0.15	0.0155	0.0582
81.6	-0.549	-0.34	0.235		81.6	-0.147	0.0148	0.0577
81.65	-0.549	-0.34	0.235		81.65	-0.144	0.0142	0.057
81.7	-0.549	-0.341	0.236		81.7	-0.141	0.0136	0.0564
81.75	-0.549	-0.342	0.236		81.75	-0.138	0.013	0.0557
81.8	-0.549	-0.342	0.236		81.8	-0.135	0.0124	0.0549
81.85	-0.548	-0.343	0.236		81.85	-0.132	0.0118	0.0542
81.9	-0.547	-0.344	0.236		81.9	-0.129	0.0112	0.0533
81.95	-0.545	-0.345	0.236		81.95	-0.126	0.0106	0.0524
82	-0.544	-0.345	0.236		82	-0.123	0.01	0.0515
82.05	-0.542	-0.346	0.236		82.05	-0.121	0.00941	0.0506
82.1	-0.539	-0.347	0.236		82.1	-0.119	0.0088	0.0495
82.15	-0.537	-0.348	0.236		82.15	-0.118	0.00819	0.0485
82.2	-0.535	-0.348	0.236		82.2	-0.118	0.00758	0.0474
82.25	-0.532	-0.349	0.236		82.25	-0.117	0.00696	0.0463
82.3	-0.53	-0.35	0.236		82.3	-0.117	0.00634	0.0451
82.35	-0.527	-0.351	0.236		82.35	-0.117	0.00571	0.0438
82.4	-0.524	-0.352	0.235		82.4	-0.118	0.00506	0.0426
82.45	-0.522	-0.353	0.235		82.45	-0.118	0.0044	0.0413
82.5	-0.519	-0.354	0.235		82.5	-0.118	0.00372	0.0399
82.55	-0.517	-0.355	0.234		82.55	-0.119	0.00302	0.0385
82.6	-0.514	-0.357	0.234		82.6	-0.119	0.00229	0.0371
82.65	-0.512	-0.358	0.233		82.65	-0.119	0.00154	0.0356
82.7	-0.51	-0.359	0.232		82.7	-0.119	0.000748	0.034
82.75	-0.509	-0.361	0.231		82.75	-0.119	-7.48e-05	0.0325
82.8	-0.508	-0.362	0.231		82.8	-0.119	-0.000931	0.0309
82.85	-0.508	-0.364	0.23		82.85	-0.119	-0.00182	0.0292
82.9	-0.508	-0.366	0.229		82.9	-0.118	-0.00275	0.0275
82.95	-0.509	-0.367	0.228		82.95	-0.118	-0.00371	0.0258
83	-0.511	-0.369	0.227		83	-0.117	-0.00469	0.0241
83.05	-0.513	-0.371	0.225		83.05	-0.116	-0.00571	0.0223
83.1	-0.516	-0.373	0.224		83.1	-0.116	-0.00675	0.0205
83.15	-0.519	-0.375	0.223		83.15	-0.116	-0.00781	0.0187
83.2	-0.523	-0.377	0.221		83.2	-0.116	-0.00888	0.0169
83.25	-0.528	-0.379	0.22		83.25	-0.116	-0.00997	0.015
83.3	-0.532	-0.381	0.219		83.3	-0.117	-0.0111	0.0131
83.35	-0.538	-0.384	0.217		83.35	-0.118	-0.0122	0.0113
83.4	-0.543	-0.386	0.216		83.4	-0.12	-0.0133	0.00937
83.45	-0.549	-0.388	0.214		83.45	-0.123	-0.0144	0.00748
83.5	-0.555	-0.39	0.212		83.5	-0.126	-0.0155	0.00558
83.55	-0.561	-0.393	0.211		83.55	-0.129	-0.0166	0.00369
83.6	-0.567	-0.395	0.209		83.6	-0.133	-0.0177	0.0018
83.65	-0.573	-0.397	0.208		83.65	-0.137	-0.0187	-7.67e-05
83.7	-0.579	-0.399	0.206		83.7	-0.142	-0.0198	-0.00194
83.75	-0.584	-0.401	0.205		83.75	-0.146	-0.0207	-0.00378
83.8	-0.588	-0.403	0.204		83.8	-0.15	-0.0217	-0.00559
83.85	-0.591	-0.405	0.202		83.85	-0.154	-0.0226	-0.00738
83.9	-0.593	-0.407	0.201		83.9	-0.158	-0.0234	-0.00914
83.95	-0.594	-0.409	0.2		83.95	-0.162	-0.0241	-0.0109
84	-0.593	-0.411	0.199		84	-0.165	-0.0248	-0.0126
84.05	-0.591	-0.413	0.198		84.05	-0.168	-0.0255	-0.0142
84.1	-0.589	-0.415	0.197		84.1	-0.171	-0.026	-0.0158
84.15	-0.586	-0.416	0.196		84.15	-0.173	-0.0265	-0.0174
84.2	-0.582	-0.418	0.195		84.2	-0.174	-0.0269	-0.0189
84.25	-0.577	-0.419	0.194		84.25	-0.175	-0.0272	-0.0204
84.3	-0.572	-0.421	0.193		84.3	-0.175	-0.0275	-0.0219
84.35	-0.567	-0.422	0.193		84.35	-0.175	-0.0277	-0.0233
84.4	-0.562	-0.423	0.192		84.4	-0.174	-0.0278	-0.0247
84.45	-0.556	-0.424	0.192		84.45	-0.173	-0.0278	-0.0261
84.5	-0.551	-0.426	0.191		84.5	-0.172	-0.0278	-0.0274
84.55	-0.546	-0.427	0.191		84.55	-0.171	-0.0277	-0.0287
84.6	-0.541	-0.428	0.191		84.6	-0.169	-0.0275	-0.0299
84.65	-0.537	-0.428	0.191		84.65	-0.168	-0.0273	-0.0311
84.7	-0.534	-0.429	0.191		84.7	-0.166	-0.0271	-0.0323
84.75	-0.531	-0.43	0.191		84.75	-0.164	-0.0268	-0.0335
84.8	-0.529	-0.431	0.191		84.8	-0.162	-0.0265	-0.0346
84.85	-0.528	-0.431	0.191		84.85	-0.159	-0.0262	-0.0357
84.9	-0.527	-0.432	0.191		84.9	-0.157	-0.0259	-0.0368
84.95	-0.527	-0.432	0.191		84.95	-0.155	-0.0255	-0.0379
85	-0.528	-0.432	0.191		85	-0.152	-0.0251	-0.039
85.05	-0.529	-0.433	0.192		85.05	-0.15	-0.0247	-0.04
85.1	-0.53	-0.433	0.192		85.1	-0.148	-0.0243	-0.041
85.15	-0.532	-0.433	0.193		85.15	-0.146	-0.0239	-0.042
85.2	-0.535	-0.433	0.193		85.2	-0.143	-0.0235	-0.0429
85.25	-0.537	-0.433	0.194		85.25	-0.141	-0.023	-0.0438
85.3	-0.54	-0.432	0.194		85.3	-0.139	-0.0226	-0.0447
85.35	-0.543	-0.432	0.195		85.35	-0.136	-0.0221	-0.0456
85.4	-0.545	-0.432	0.196		85.4	-0.133	-0.0216	-0.0464
85.45	-0.548	-0.431	0.196		85.45	-0.13	-0.0211	-0.0473
85.5	-0.55	-0.431	0.197		85.5	-0.127	-0.0206	-0.048
85.55	-0.553	-0.43	0.198		85.55	-0.124	-0.02	-0.0488
85.6	-0.555	-0.43	0.198		85.6	-0.121	-0.0195	-0.0495
85.65	-0.556	-0.429	0.199		85.65	-0.118	-0.0188	-0.0501
85.7	-0.557	-0.428	0.2		85.7	-0.116	-0.0182	-0.0508
85.75	-0.557	-0.427	0.201		85.75	-0.114	-0.0175	-0.0513
85.8	-0.557	-0.427	0.202		85.8	-0.112	-0.0167	-0.0519
85.85	-0.557	-0.426	0.202		85.85	-0.111	-0.0159	-0.0524
85.9	-0.556	-0.425	0.203		85.9	-0.111	-0.0151	-0.0528
85.95	-0.555	-0.424	0.204		85.95	-0.11	-0.0142	-0.0532
86	-0.553	-0.423	0.205		86	-0.11	-0.0132	-0.0536
86.05	-0.551	-0.422	0.206		86.05	-0.11	-0.0123	-0.0539
86.1	-0.549	-0.421	0.206		86.1	-0.11	-0.0112	-0.0542
86.15	-0.546	-0.42	0.207		86.15	-0.109	-0.0102	-0.0544
86.2	-0.543	-0.419	0.208		86.2	-0.109	-0.00903	-0.0546
86.25	-0.54	-0.417	0.209		86.25	-0.108	-0.00786	-0.0547
86.3	-0.538	-0.416	0.21		86.3	-0.107	-0.00665	-0.0548
86.35	-0.535	-0.415	0.21		86.35	-0.106	-0.0054	-0.0549
86.4	-0.533	-0.414	0.211		86.4	-0.105	-0.00412	-0.0549
86.45	-0.531	-0.413	0.212		86.45	-0.103	-0.0028	-0.0549
86.5	-0.529	-0.412	0.213		86.5	-0.102	-0.00146	-0.0549
86.55	-0.526	-0.411	0.213		86.55	-0.101	-0.000104	-0.0549
86.6	-0.525	-0.41	0.214		86.6	-0.0991	0.00127	-0.0548
86.65	-0.523	-0.409	0.215		86.65	-0.0976	0.00264	-0.0547
86.7	-0.521	-0.408	0.215		86.7	-0.0962	0.00402	-0.0547
86.75	-0.519	-0.407	0.216		86.75	-0.0952	0.00538	-0.0546
86.8	-0.518	-0.406	0.216		86.8	-0.0945	0.00673	-0.0545
86.85	-0.516	-0.405	0.217		86.85	-0.0944	0.00806	-0.0544
86.9	-0.514	-0.404	0.218		86.9	-0.0949	0.00937	-0.0543
86.95	-0.512	-0.403	0.218		86.95	-0.0961	0.0107	-0.0543
87	-0.509	-0.403	0.219		87	-0.0979	0.0119	-0.0542
87.05	-0.506	-0.402	0.219		87.05	-0.1	0.0132	-0.0542
87.1	-0.503	-0.401	0.22		87.1	-0.103	0.0144	-0.0541
87.15	-0.499	-0.4	0.22		87.15	-0.106	0.0156	-0.0541
87.2	-0.496	-0.399	0.221		87.2	-0.11	0.0168	-0.054
87.25	-0.492	-0.399	0.221		87.25	-0.114	0.018	-0.054
87.3	-0.488	-0.398	0.222		87.3	-0.119	0.0191	-0.054
87.35	-0.484	-0.397	0.223		87.35	-0.123	0.0202	-0.054
87.4	-0.481	-0.396	0.223		87.4	-0.128	0.0213	-0.054
87.45	-0.478	-0.396	0.224		87.45	-0.133	0.0224	-0.054
87.5	-0.477	-0.395	0.224		87.5	-0.138	0.0234	-0.054
87.55	-0.476	-0.394	0.225		87.55	-0.143	0.0244	-0.0541
87.6	-0.475	-0.394	0.225		87.6	-0.148	0.0254	-0.0541
87.65	-0.476	-0.393	0.226		87.65	-0.153	0.0263	-0.0542
87.7	-0.477	-0.393	0.227		87.7	-0.159	0.0272	-0.0543
87.75	-0.478	-0.392	0.227		87.75	-0.164	0.028	-0.0544
87.8	-0.48	-0.391	0.228		87.8	-0.169	0.0288	-0.0546
87.85	-0.483	-0.391	0.229		87.85	-0.174	0.0296	-0.0547
87.9	-0.486	-0.39	0.229		87.9	-0.178	0.0302	-0.0549
87.95	-0.49	-0.39	0.23		87.95	-0.182	0.0309	-0.0551
88	-0.493	-0.389	0.231		88	-0.185	0.0315	-0.0553
88.05	-0.497	-0.388	0.231		88.05	-0.187	0.032	-0.0556
88.1	-0.501	-0.388	0.232		88.1	-0.189	0.0324	-0.0558
88.15	-0.505	-0.387	0.233		88.15	-0.191	0.0328	-0.0561
88.2	-0.509	-0.387	0.233		88.2	-0.192	0.0332	-0.0564
88.25	-0.513	-0.386	0.234		88.25	-0.192	0.0334	-0.0567
88.3	-0.517	-0.386	0.234		88.3	-0.192	0.0337	-0.0571
88.35	-0.52	-0.386	0.235		88.35	-0.192	0.0339	-0.0574
88.4	-0.524	-0.385	0.236		88.4	-0.192	0.034	-0.0578
88.45	-0.527	-0.385	0.236		88.45	-0.192	0.0341	-0.0581
88.5	-0.529	-0.384	0.236		88.5	-0.191	0.0342	-0.0585
88.55	-0.532	-0.384	0.237		88.55	-0.189	0.0343	-0.0588
88.6	-0.534	-0.384	0.237		88.6	-0.187	0.0343	-0.0592
88.65	-0.535	-0.384	0.238		88.65	-0.185	0.0343	-0.0595
88.7	-0.537	-0.383	0.238		88.7	-0.182	0.0343	-0.0599
88.75	-0.538	-0.383	0.238		88.75	-0.179	0.0343	-0.0602
88.8	-0.538	-0.383	0.238		88.8	-0.175	0.0343	-0.0605
88.85	-0.538	-0.383	0.238		88.85	-0.171	0.0343	-0.0608
88.9	-0.538	-0.383	0.239		88.9	-0.167	0.0343	-0.0611
88.95	-0.537	-0.383	0.239		88.95	-0.163	0.0343	-0.0614
89	-0.535	-0.383	0.239		89	-0.158	0.0342	-0.0617
89.05	-0.532	-0.382	0.239		89.05	-0.154	0.0342	-0.062
89.1	-0.53	-0.382	0.239		89.1	-0.149	0.0341	-0.0622
89.15	-0.526	-0.382	0.239		89.15	-0.144	0.034	-0.0625
89.2	-0.523	-0.382	0.239		89.2	-0.139	0.034	-0.0627
89.25	-0.519	-0.382	0.238		89.25	-0.135	0.0339	-0.063
89.3	-0.515	-0.382	0.238		89.3	-0.13	0.0338	-0.0632
89.35	-0.511	-0.382	0.238		89.35	-0.126	0.0337	-0.0634
89.4	-0.507	-0.383	0.238		89.4	-0.121	0.0337	-0.0636
89.45	-0.504	-0.383	0.238		89.45	-0.117	0.0336	-0.0638
89.5	-0.501	-0.383	0.237		89.5	-0.113	0.0336	-0.0639
89.55	-0.498	-0.383	0.237		89.55	-0.109	0.0335	-0.0641
89.6	-0.497	-0.383	0.237		89.6	-0.105	0.0335	-0.0642
89.65	-0.496	-0.383	0.236		89.65	-0.102	0.0335	-0.0644
89.7	-0.496	-0.383	0.236		89.7	-0.0992	0.0335	-0.0645
89.75	-0.497	-0.383	0.236		89.75	-0.0972	0.0335	-0.0646
89.8	-0.499	-0.383	0.235		89.8	-0.0957	0.0335	-0.0647
89.85	-0.502	-0.383	0.235		89.85	-0.0949	0.0336	-0.0648
89.9	-0.505	-0.383	0.235		89.9	-0.0946	0.0336	-0.0649
89.95	-0.509	-0.383	0.235		89.95	-0.0949	0.0337	-0.065
90	-0.514	-0.383	0.234		90	-0.0958	0.0338	-0.0651
90.05	-0.518	-0.382	0.234		90.05	-0.0972	0.034	-0.0651
90.1	-0.523	-0.382	0.234		90.1	-0.0991	0.0341	-0.0652
90.15	-0.528	-0.382	0.234		90.15	-0.101	0.0343	-0.0653
90.2	-0.533	-0.382	0.233		90.2	-0.104	0.0346	-0.0653
90.25	-0.537	-0.382	0.233		90.25	-0.107	0.0348	-0.0653
90.3	-0.541	-0.382	0.233		90.3	-0.11	0.0351	-0.0654
90.35	-0.545	-0.381	0.233		90.35	-0.113	0.0355	-0.0654
90.4	-0.548	-0.381	0.233		90.4	-0.116	0.0359	-0.0654
90.45	-0.551	-0.381	0.233		90.45	-0.119	0.0363	-0.0654
90.5	-0.554	-0.38	0.233		90.5	-0.122	0.0368	-0.0654
90.55	-0.556	-0.38	0.233		90.55	-0.125	0.0373	-0.0653
90.6	-0.557	-0.379	0.234		90.6	-0.128	0.0378	-0.0653
90.65	-0.558	-0.379	0.234		90.65	-0.131	0.0384	-0.0652
90.7	-0.558	-0.378	0.234		90.7	-0.133	0.0391	-0.0651
90.75	-0.558	-0.378	0.234		90.75	-0.134	0.0398	-0.065
90.8	-0.557	-0.377	0.235		90.8	-0.136	0.0405	-0.0649
90.85	-0.557	-0.376	0.235		90.85	-0.137	0.0412	-0.0648
90.9	-0.556	-0.376	0.236		90.9	-0.137	0.042	-0.0647
90.95	-0.555	-0.375	0.236		90.95	-0.138	0.0428	-0.0645
91	-0.553	-0.374	0.237		91	-0.138	0.0436	-0.0643
91.05	-0.552	-0.373	0.238		91.05	-0.137	0.0445	-0.0641
91.1	-0.551	-0.372	0.239		91.1	-0.137	0.0453	-0.0639
91.15	-0.55	-0.371	0.239		91.15	-0.136	0.0462	-0.0637
91.2	-0.549	-0.37	0.24		91.2	-0.135	0.0471	-0.0635
91.25	-0.548	-0.368	0.241		91.25	-0.135	0.048	-0.0632
91.3	-0.548	-0.367	0.242		91.3	-0.134	0.049	-0.0629
91.35	-0.548	-0.366	0.243		91.35	-0.134	0.0499	-0.0626
91.4	-0.548	-0.365	0.244		91.4	-0.134	0.0508	-0.0623
91.45	-0.548	-0.363	0.245		91.45	-0.133	0.0518	-0.062
91.5	-0.548	-0.362	0.247		91.5	-0.133	0.0527	-0.0616
91.55	-0.549	-0.36	0.248		91.55	-0.133	0.0537	-0.0613
91.6	-0.55	-0.359	0.249		91.6	-0.132	0.0547	-0.0609
91.65	-0.551	-0.358	0.25		91.65	-0.132	0.0556	-0.0604
91.7	-0.553	-0.356	0.252		91.7	-0.131	0.0566	-0.06
91.75	-0.554	-0.355	0.253		91.75	-0.131	0.0575	-0.0595
91.8	-0.555	-0.353	0.254		91.8	-0.13	0.0585	-0.0591
91.85	-0.556	-0.352	0.256		91.85	-0.129	0.0594	-0.0586
91.9	-0.556	-0.35	0.257		91.9	-0.128	0.0604	-0.0581
91.95	-0.556	-0.349	0.258		91.95	-0.127	0.0613	-0.0575
92	-0.556	-0.348	0.259		92	-0.126	0.0622	-0.057
92.05	-0.555	-0.346	0.261		92.05	-0.125	0.0631	-0.0565
92.1	-0.554	-0.345	0.262		92.1	-0.124	0.0639	-0.056
92.15	-0.554	-0.344	0.263		92.15	-0.123	0.0647	-0.0555
92.2	-0.553	-0.343	0.264		92.2	-0.122	0.0655	-0.055
92.25	-0.552	-0.342	0.265		92.25	-0.122	0.0662	-0.0545
92.3	-0.552	-0.341	0.267		92.3	-0.121	0.0669	-0.0541
92.35	-0.551	-0.34	0.268		92.35	-0.121	0.0675	-0.0536
92.4	-0.55	-0.339	0.269		92.4	-0.122	0.0681	-0.0532
92.45	-0.55	-0.338	0.269		92.45	-0.122	0.0686	-0.0528
92.5	-0.549	-0.338	0.27		92.5	-0.123	0.0691	-0.0525
92.55	-0.549	-0.337	0.271		92.55	-0.125	0.0696	-0.0521
92.6	-0.548	-0.336	0.272		92.6	-0.126	0.07	-0.0518
92.65	-0.547	-0.336	0.273		92.65	-0.128	0.0704	-0.0515
92.7	-0.546	-0.335	0.274		92.7	-0.13	0.0707	-0.0513
92.75	-0.545	-0.335	0.274		92.75	-0.132	0.071	-0.0511
92.8	-0.543	-0.334	0.275		92.8	-0.133	0.0713	-0.0509
92.85	-0.542	-0.334	0.276		92.85	-0.135	0.0716	-0.0508
92.9	-0.54	-0.334	0.276		92.9	-0.137	0.0718	-0.0506
92.95	-0.539	-0.333	0.277		92.95	-0.139	0.0721	-0.0506
93	-0.537	-0.333	0.277		93	-0.141	0.0723	-0.0505
93.05	-0.536	-0.333	0.277		93.05	-0.142	0.0725	-0.0505
93.1	-0.534	-0.333	0.278		93.1	-0.144	0.0727	-0.0505
93.15	-0.533	-0.332	0.278		93.15	-0.146	0.0729	-0.0505
93.2	-0.532	-0.332	0.278		93.2	-0.147	0.0731	-0.0506
93.25	-0.531	-0.332	0.279		93.25	-0.149	0.0733	-0.0507
93.3	-0.53	-0.332	0.279		93.3	-0.151	0.0735	-0.0509
93.35	-0.529	-0.332	0.279		93.35	-0.153	0.0737	-0.0511
93.4	-0.529	-0.332	0.279		93.4	-0.155	0.0739	-0.0513
93.45	-0.528	-0.332	0.279		93.45	-0.156	0.0741	-0.0515
93.5	-0.527	-0.332	0.279		93.5	-0.158	0.0743	-0.0518
93.55	-0.527	-0.331	0.279		93.55	-0.159	0.0745	-0.0522
93.6	-0.527	-0.331	0.279		93.6	-0.16	0.0747	-0.0526
93.65	-0.527	-0.331	0.279		93.65	-0.16	0.0749	-0.053
93.7	-0.527	-0.331	0.279		93.7	-0.16	0.075	-0.0535
93.75	-0.528	-0.332	0.279		93.75	-0.16	0.0751	-0.054
93.8	-0.529	-0.332	0.278		93.8	-0.16	0.0753	-0.0546
93.85	-0.529	-0.332	0.278		93.85	-0.159	0.0754	-0.0553
93.9	-0.531	-0.332	0.278		93.9	-0.158	0.0755	-0.0559
93.95	-0.532	-0.332	0.277		93.95	-0.157	0.0756	-0.0567
94	-0.533	-0.332	0.277		94	-0.155	0.0756	-0.0575
94.05	-0.534	-0.332	0.277		94.05	-0.152	0.0757	-0.0583
94.1	-0.535	-0.332	0.276		94.1	-0.149	0.0757	-0.0592
94.15	-0.537	-0.332	0.276		94.15	-0.145	0.0758	-0.0601
94.2	-0.538	-0.333	0.275		94.2	-0.142	0.0758	-0.061
94.25	-0.539	-0.333	0.275		94.25	-0.138	0.0758	-0.062
94.3	-0.539	-0.333	0.274		94.3	-0.134	0.0759	-0.063
94.35	-0.54	-0.334	0.274		94.35	-0.131	0.0759	-0.0641
94.4	-0.54	-0.334	0.273		94.4	-0.128	0.0759	-0.0652
94.45	-0.541	-0.334	0.273		94.45	-0.126	0.0759	-0.0663
94.5	-0.541	-0.335	0.272		94.5	-0.125	0.0759	-0.0675
94.55	-0.541	-0.335	0.271		94.55	-0.124	0.0758	-0.0687
94.6	-0.54	-0.336	0.271		94.6	-0.124	0.0758	-0.0699
94.65	-0.54	-0.336	0.27		94.65	-0.125	0.0757	-0.0712
94.7	-0.538	-0.336	0.27		94.7	-0.126	0.0756	-0.0725
94.75	-0.537	-0.337	0.269		94.75	-0.127	0.0754	-0.0738
94.8	-0.535	-0.338	0.268		94.8	-0.128	0.0752	-0.0752
94.85	-0.533	-0.338	0.268		94.85	-0.129	0.075	-0.0766
94.9	-0.531	-0.339	0.267		94.9	-0.13	0.0747	-0.078
94.95	-0.529	-0.339	0.266		94.95	-0.131	0.0744	-0.0794
95	-0.527	-0.34	0.266		95	-0.132	0.0741	-0.0809
95.05	-0.526	-0.34	0.265		95.05	-0.132	0.0737	-0.0823
95.1	-0.524	-0.341	0.264		95.1	-0.133	0.0733	-0.0838
95.15	-0.522	-0.342	0.263		95.15	-0.133	0.0729	-0.0853
95.2	-0.521	-0.342	0.263		95.2	-0.134	0.0724	-0.0868
95.25	-0.52	-0.343	0.262		95.25	-0.135	0.072	-0.0883
95.3	-0.52	-0.343	0.261		95.3	-0.136	0.0715	-0.0898
95.35	-0.519	-0.344	0.26		95.35	-0.137	0.071	-0.0913
95.4	-0.519	-0.344	0.26		95.4	-0.138	0.0705	-0.0928
95.45	-0.52	-0.345	0.259		95.45	-0.14	0.07	-0.0943
95.5	-0.521	-0.345	0.258		95.5	-0.142	0.0695	-0.0958
95.55	-0.522	-0.346	0.257		95.55	-0.145	0.069	-0.0972
95.6	-0.523	-0.346	0.257		95.6	-0.148	0.0685	-0.0986
95.65	-0.525	-0.347	0.256		95.65	-0.152	0.0681	-0.1
95.7	-0.527	-0.347	0.255		95.7	-0.156	0.0676	-0.101
95.75	-0.529	-0.347	0.254		95.75	-0.16	0.0671	-0.103
95.8	-0.531	-0.348	0.253		95.8	-0.164	0.0666	-0.104
95.85	-0.533	-0.348	0.252		95.85	-0.169	0.0662	-0.105
95.9	-0.535	-0.348	0.252		95.9	-0.173	0.0657	-0.107
95.95	-0.536	-0.348	0.251		95.95	-0.177	0.0653	-0.108
96	-0.536	-0.348	0.25		96	-0.18	0.0648	-0.109
96.05	-0.537	-0.348	0.249		96.05	-0.183	0.0644	-0.11
96.1	-0.537	-0.348	0.248		96.1	-0.185	0.064	-0.111
96.15	-0.537	-0.348	0.247		96.15	-0.187	0.0636	-0.113
96.2	-0.536	-0.348	0.247		96.2	-0.188	0.0633	-0.114
96.25	-0.535	-0.347	0.246		96.25	-0.189	0.063	-0.115
96.3	-0.535	-0.347	0.245		96.3	-0.189	0.0627	-0.116
96.35	-0.533	-0.347	0.244		96.35	-0.188	0.0624	-0.117
96.4	-0.532	-0.346	0.243		96.4	-0.187	0.0621	-0.118
96.45	-0.531	-0.346	0.243		96.45	-0.185	0.0619	-0.119
96.5	-0.53	-0.345	0.242		96.5	-0.183	0.0617	-0.12
96.55	-0.528	-0.344	0.241		96.55	-0.181	0.0616	-0.12
96.6	-0.527	-0.344	0.24		96.6	-0.179	0.0615	-0.121
96.65	-0.526	-0.343	0.24		96.65	-0.177	0.0614	-0.122
96.7	-0.524	-0.342	0.239		96.7	-0.175	0.0614	-0.123
96.75	-0.523	-0.341	0.238		96.75	-0.173	0.0613	-0.123
96.8	-0.521	-0.339	0.238		96.8	-0.171	0.0613	-0.124
96.85	-0.519	-0.338	0.237		96.85	-0.169	0.0613	-0.124
96.9	-0.517	-0.337	0.236		96.9	-0.166	0.0613	-0.125
96.95	-0.515	-0.335	0.236		96.95	-0.164	0.0614	-0.126
97	-0.512	-0.334	0.235		97	-0.161	0.0614	-0.126
97.05	-0.51	-0.332	0.235		97.05	-0.158	0.0614	-0.126
97.1	-0.507	-0.33	0.234		97.1	-0.156	0.0615	-0.127
97.15	-0.505	-0.328	0.234		97.15	-0.153	0.0615	-0.127
97.2	-0.503	-0.327	0.233		97.2	-0.15	0.0615	-0.128
97.25	-0.501	-0.325	0.233		97.25	-0.147	0.0616	-0.128
97.3	-0.5	-0.323	0.232		97.3	-0.143	0.0616	-0.128
97.35	-0.499	-0.321	0.232		97.35	-0.139	0.0616	-0.129
97.4	-0.498	-0.318	0.231		97.4	-0.135	0.0616	-0.129
97.45	-0.499	-0.316	0.23		97.45	-0.131	0.0616	-0.129
97.5	-0.5	-0.314	0.23		97.5	-0.126	0.0615	-0.129
97.55	-0.503	-0.312	0.229		97.55	-0.122	0.0615	-0.129
97.6	-0.506	-0.31	0.229		97.6	-0.117	0.0614	-0.13
97.65	-0.509	-0.308	0.228		97.65	-0.112	0.0612	-0.13
97.7	-0.513	-0.306	0.227		97.7	-0.108	0.0611	-0.13
97.75	-0.517	-0.303	0.226		97.75	-0.104	0.0609	-0.13
97.8	-0.521	-0.301	0.225		97.8	-0.0996	0.0607	-0.13
97.85	-0.526	-0.299	0.224		97.85	-0.0962	0.0604	-0.13
97.9	-0.531	-0.297	0.224		97.9	-0.0933	0.0601	-0.13
97.95	-0.536	-0.295	0.222		97.95	-0.091	0.0598	-0.13
98	-0.541	-0.293	0.221		98	-0.0892	0.0595	-0.13
98.05	-0.546	-0.291	0.22		98.05	-0.0879	0.0591	-0.131
98.1	-0.551	-0.29	0.219		98.1	-0.0869	0.0587	-0.131
98.15	-0.555	-0.288	0.218		98.15	-0.0862	0.0583	-0.131
98.2	-0.56	-0.286	0.216		98.2	-0.0858	0.0578	-0.131
98.25	-0.563	-0.284	0.215		98.25	-0.0859	0.0573	-0.131
98.3	-0.566	-0.283	0.213		98.3	-0.0865	0.0568	-0.131
98.35	-0.569	-0.281	0.212		98.35	-0.0877	0.0563	-0.131
98.4	-0.569	-0.28	0.21		98.4	-0.0895	0.0557	-0.131
98.45	-0.569	-0.278	0.208		98.45	-0.0918	0.0551	-0.131
98.5	-0.567	-0.277	0.207		98.5	-0.0948	0.0544	-0.131
98.55	-0.564	-0.276	0.205		98.55	-0.0981	0.0537	-0.131
98.6	-0.559	-0.275	0.203		98.6	-0.102	0.053	-0.131
98.65	-0.554	-0.274	0.201		98.65	-0.106	0.0521	-0.131
98.7	-0.548	-0.273	0.199		98.7	-0.11	0.0513	-0.131
98.75	-0.541	-0.272	0.197		98.75	-0.114	0.0503	-0.131
98.8	-0.533	-0.271	0.195		98.8	-0.119	0.0493	-0.132
98.85	-0.525	-0.271	0.193		98.85	-0.123	0.0483	-0.132
98.9	-0.516	-0.27	0.191		98.9	-0.127	0.0471	-0.132
98.95	-0.507	-0.269	0.188		98.95	-0.131	0.0459	-0.132
99	-0.498	-0.269	0.186		99	-0.135	0.0446	-0.133
99.05	-0.489	-0.269	0.184		99.05	-0.138	0.0432	-0.133
99.1	-0.481	-0.269	0.181		99.1	-0.142	0.0418	-0.133
99.15	-0.473	-0.268	0.179		99.15	-0.145	0.0402	-0.134
99.2	-0.466	-0.268	0.176		99.2	-0.148	0.0386	-0.134
99.25	-0.459	-0.268	0.173		99.25	-0.15	0.0369	-0.134
99.3	-0.454	-0.268	0.171		99.3	-0.153	0.0351	-0.135
99.35	-0.45	-0.269	0.168		99.35	-0.156	0.0333	-0.136
99.4	-0.448	-0.269	0.165		99.4	-0.158	0.0313	-0.136
99.45	-0.449	-0.269	0.162		99.45	-0.16	0.0293	-0.137
99.5	-0.452	-0.27	0.159		99.5	-0.162	0.0272	-0.137
99.55	-0.457	-0.27	0.156		99.55	-0.164	0.0249	-0.138
99.6	-0.465	-0.27	0.153		99.6	-0.166	0.0227	-0.139
99.65	-0.474	-0.271	0.15		99.65	-0.168	0.0203	-0.14
99.7	-0.486	-0.272	0.147		99.7	-0.169	0.0178	-0.14
99.75	-0.5	-0.272	0.144		99.75	-0.17	0.0153	-0.141
99.8	-0.516	-0.273	0.141		99.8	-0.171	0.0127	-0.142
[truncated: 98,004 more rows]

## Sheet: Fig. 5h
Spindle power incresement	Spindle power incresement
%	%
Control	Closed-loop
142	-75.2
119	-69.3
108	-49.6
-0.362	-24.8
-13.9	-37.9
137	3.91
-32.2	-18.8
27.6	-26.7
136	-28.9
-31	-38.8
54.5	-19.2
148	-61.2
106	-21.9
94.4	-23
36.5	-56.5
33.1	-38
17	-27.9
-4.96	-21.5
116	-1.46
48.9	-13.6
-22.7	-25.8
-14	-36.1
120	-15.2
107	-78.4
138	0.369
52	3.92
45.5	-33.6
98.7	-22.1
-5.23	-35.3
-20.3	-46.2
88.6	-35.4
17.1	-82.2
-12.4	-56.1
79.4	-64.3
-17.7	-31.9
14.1	-35
62.4	-62.9
20.5	-22.1
94.7	-42.9
76	-33.9
26.4	-37.7
-10	-33.4
-42	-11.3
-30.7	-44.4
25.8	-13.7
31.2	-49.2
-28.7	-25.6
-31.3	-26.7
19.6	-36.5
141	-17.4
-33.4	-43.9
-23.4	-37
44.7	0.155
-21	-24.8
25.8	-26.7
9.82	-46.1
14.9	-51.7
35.2	-0.274
-31.6	-37.4
21.5	1.28
59.3	-30.7
7.5	-26
53.1	-44.5
45.8	-35.7
80.3	-16.6
-14.9	-43.4
-16.9	-34.9
9.97	-30.4
32.7	-37.7
0.433	-41
20.2	-41.3
13.3	-22.3
-43.5	-80.7
20.7	-34.3
80	-22.8
96.7	-26
36.6	-41.7
22	-8.75
-23.8	-18.7
93.8	-66.4
-43.5	-28.5
10	-12.5
27.2	-68.5
33.4	-36.8
8.94	15.1
-42.2	-82.8
-0.244	-62.1
122	-72.4
-12.2	-61.1
81.2	15.4
-39.6	-34.9
-41.4	-79.1
28.2	-51.8
-2.73	-79.8
-12.1	-72.5
-5.84	7.48
-24.5	-15.9
82.5	-50.9
15.4	-60.9
118	-9.29
38	-77.2
-40.8	-47.7
30.7	-31.2
99.2	-30.1
9.69	-38.3
72.6	-17.9
35.3	-51.2
-11.7	-73.1
99.2	-53.7
34.7	-53.7
-10.4	3.84
53.6	-71.5
42.3	7.4
69.4	-31.6
85.4	-27.5
101	-84.5
-5.84	-63.3
67.4	-62.5
8.36	-12.7
55.4	-46.9
140	8.59
24.7	-83.7
-26.8	-21
24.4	-40.5
119	-35.8
79.4	-47.1
-30.8	-81.9
-32.5	-23.1
51.8	-17.9
58.1	-32.7
32.2	-55.9
82.8	-47.9
33.6	-57.2
-8.08	-78.5
99.7	-23.6
-10.8	-25.3
14.8	12.7
12	-45.6
23.1	10.2
7.84	-30.9
137	-83.5
-26.5	-84
14.9	-19
-40.8	-81.7
-4	-35.3
102	-76.3
-36.7	-28.5
83.5	-82.6
74.9	-82
-28.2	-63.7
20.7	-35.6
93	-19.8
98	-43.1
146	-35.4
7.42	-59.7
95.5	-21.8
-27.6	-44.1
79.5	-70.1
-5.56	-52.1
2.9	-12.5
37.9	-63.6
84.3	-20.7
125	-14
20.6	-5.63
22.9	-54.9
20.1	-48.1
9.9	-34.3
16.2	-42.5
4.78	-47.5
34.7	2.16
-13.3	-45.5
-30.5	-40.9
-10.8	-45.9
40.5	-31.6
-42.4	-32
-7.63	-38.9
-15.9	-21.1
16.4	-4.85
43.1	-52.3
99	-37.7
13.7	-41.9
48.4	-46.7
51.8	-51.9
-37.4	-21.7
75	-54.6
43.1	-25.9
19.5	-58.3
-22	-62.8
-0.2	-8.19
-36.6	-65.2
109	-23.9
52.7	1.1
37.8	-57.8
-2.34	-75.7
59.2	-56.8
28.2	-32.3
-20.4	-36.1
-47	-26
43	-38.2
60.4	19.8
-7.48	-29.2
84.4	-32.4
75.6	-1.24
10.8	-19.1
65.7	-24.3
33.9	-32
82.9	19.4
-3.08	-13.6
27.8	-63.1
-45.4	-30.9
-8.94	-32.5
59.9	-35
-24.3	-18.7
16.9	-24.1
7.66	-36
-14.9	-52
48.9	3.91
67.5	-12.4
-15.8	-12.7
-43.5	-57.7
-8.26	-20.7
24.7	-47.4
40.6	-69.8
96	-32.6
-35.4	-39.4
-29.9	-80.4
11.2	-25.1
-21.4	-21.6
22.3	-51.6
16.9	-57.3
-22.2	-41.2
77.2	-8.41
41.6	-22.5
-12.4	-43.3
49.9	-35.8
21.2	-45.4
-37	-84.2
8.64	-78.2
32.1	-33.8
-36.3	-50.7
78.8	-38.8
11.9	-37.2
26.1	-21.3
38.9	-52.2
13.2	-51.2
61.1	-39.7
1.1	-49.6
97.4	-26.4
95	-59.5
151	14.1
-25.8	18.5
107	-59.9
94.2	-15
105	-27.8
65.3	-16.5
-0.0765	-50.8
106	-19.6
142	-59.6
-35.9	-23.7
35.1	-68.3
32.2	15
70.2	-46.1
-17.7	-51.2
2.23	-19.1
-13.5	-78.4
-30.3	-50.8
78.8	-22.3
105	20.4
-46	-31.8
-17.2	-39.1
94.8	-17.6
6.26	-35
-1.63	-34
38.2	-13.8
113	-53.5
23.1	-31
29	-48.9
1.89	17
-8.94	-43.3
-44.8	-54.4
-37.3	-17.9
95.5	1.75
-34.1	-1.14
-14.6	-37.2
22	-65.3
36.1	-55.4
50.8	-36.6
5.62	10.2
43.4	-45.8
4.92	-17.3
8.43	-42.6
61.9	-14.2
-36.7	-42.4
130	-32.1
-34.3	-11.5
-29.1	-50.6
-24.3	-34.2
-35.9	-15.5
-45.6	-42.4
-20.4	-25
-31.4	-38.9
-19.9	-39.8
103	-31
-23.8	-41.2
125	-43.3
68.5	-36
22.1	-42.9
111	-1.46
52.7	-39.1
-29.9	-51.7
18.4	-37.7
-14	-20.9
57	-79.4
18.3	-49.5
8.83	-41.7
123	-78.7
124	-18.1
46.3	-25.9
39	16.2
83.2	-81.8
7.79	-30.5
32	11.8
-28.5	-18.4
-25.5	-19.4
28.3	-12.3
-36.2	-9.32
72.7	-50.1
83.5	-0.237
61.2	3.77
-18.1	-26
103	-80.4
38.1	9.23
97	-27.3
60.3	-76.1
-33.9	-41.3
40.1	-45.6
17.3	-41.9
-43.5	13.4
4.64	-51.9
4.6	-55.4
-30.6	-78.8
-26.2	-35.1
-19.7	-20.7
-24.7	-20.8
18.4	-37.5
-15.3	-12
108	-9.37
88.4	-37.3
-21.9	-71.9
83.3	-59.5
-14.5	-52.5
-33.2	2.47
96.1	1.65
-11.3	-21.4
-35	-48.3
72.9	-49.8
12.7	17.9
-13.6	-2.65
14.3	-33.1
21.8	-6.56
7	-9.62
-26.8	-9.3
74.5	-32.3
14	8.46
-7.95	-8.15
-41.3	20.3
50.3	-43.1
41	-5.98
74.2	-31.1
132	-35.5
80.1	-35.7
-7.02	-43.4
72.2	-45.5
90.4	-46.7
-1.39	-24.7
-28.5	-14.2
72.6	-72.1
31.5	-23.8
33.7	-45.4
38	-8.03
129	-36.3
-6.98	-80.9
-45.4	-35.1
122	-60.3
-37.5	-46.2
46	-42.4
20.9	-16.8
-14.8	-14.5
68.3	-56.6
118	-42.6
92	-40.8
32.4	-37.6
-26.9	-49.5
-15.9	-3.79
96.1	-47.6
-13.1	-57.4
-0.187	-30.2
-29.5	-35.9
14.4	-49.9
-4.06	-24.5
17.3	-19
0.0727	-49
-17.6	-37.6
-19.7	-23.7
-34	-41.1
52.6	-75.9
-11.9	-46.2
-24.6	-13.5
4.1	-40.8
5.31	-33.2
-6.77	-82.9
-36.4	-34
73.7	-23.5
38.5	-23.8
49	-19.2
19.3	-39.7
-6.07	-24.5
-1.32	-30.2
29	-20.2
41.9	-42.6
-8.49	-10.5
-26.6	-24.8
-27.1	-34.7
	-51.3
	-40.3
	-46.9
	-35.6
