# Supplementary material for: High-frequency, low-energy organic event-based sensors for closed-loop neurostimulation
Source: Nat Sens. 2026 Jan 15;1(1):63–72. doi: 10.1038/s44460-025-00007-x (PMC12863661; doi:10.1038/s44460-025-00007-x)
Supplement: Supplementary file 9 — Statistical source data. [file 44460_2025_7_MOESM9_ESM.xlsx]

## Sheet: Extended Data Fig. 1a
Time	V_men	V_fire
s	V	V
BBL	V_men	V_fire
0	-3.0834e-20	3.8454e-09
0.001	-7.6664e-17	3.8454e-09
0.002	-1.605e-16	3.8454e-09
0.003	-1.9438e-16	3.8454e-09
0.004	-2.023e-16	3.8454e-09
0.005	-1.986e-16	3.8454e-09
0.006	-1.9023e-16	3.8454e-09
0.007	-1.8106e-16	3.8454e-09
0.008	-1.7291e-16	3.8454e-09
0.009	-1.6598e-16	3.8454e-09
0.01	-1.6013e-16	3.8454e-09
0.011	-1.5661e-16	3.8454e-09
0.012	-1.537e-16	3.8454e-09
0.013	-1.518e-16	3.8454e-09
0.014	-1.5049e-16	3.8454e-09
0.015	-1.4947e-16	3.8454e-09
0.016	-1.4912e-16	3.8454e-09
0.017	-1.4932e-16	3.8454e-09
0.018	-1.4933e-16	3.8454e-09
0.019	-1.4912e-16	3.8454e-09
0.02	-1.489e-16	3.8454e-09
0.021	-1.4861e-16	3.8454e-09
0.022	-1.4858e-16	3.8454e-09
0.023	-1.4838e-16	3.8454e-09
0.024	-1.4815e-16	3.8454e-09
0.025	-1.4793e-16	3.8454e-09
0.026	-1.4777e-16	3.8454e-09
0.027	-1.4787e-16	3.8454e-09
0.028	-1.4794e-16	3.8454e-09
0.029	-1.4797e-16	3.8454e-09
0.03	-1.4807e-16	3.8454e-09
0.031	-1.4831e-16	3.8454e-09
0.032	-1.4859e-16	3.8454e-09
0.033	-1.4874e-16	3.8454e-09
0.034	-1.4896e-16	3.8454e-09
0.035	-1.4927e-16	3.8454e-09
0.036	-1.4954e-16	3.8454e-09
0.037	-1.4972e-16	3.8454e-09
0.038	-1.4987e-16	3.8454e-09
0.039	-1.501e-16	3.8454e-09
0.04	-1.4945e-16	3.8454e-09
0.041	-1.4929e-16	3.8454e-09
0.042	-1.493e-16	3.8454e-09
0.043	-1.4942e-16	3.8454e-09
0.044	-1.4948e-16	3.8454e-09
0.045	-1.4951e-16	3.8454e-09
0.046	-1.4968e-16	3.8454e-09
0.047	-1.4973e-16	3.8454e-09
0.048	-1.4958e-16	3.8454e-09
0.049	-1.4913e-16	3.8454e-09
0.05	-1.4864e-16	3.8454e-09
0.051	-1.4819e-16	3.8454e-09
0.052	-1.4781e-16	3.8454e-09
0.053	-1.4786e-16	3.8454e-09
0.054	-1.4801e-16	3.8454e-09
0.055	-1.4803e-16	3.8454e-09
0.056	-1.4774e-16	3.8454e-09
0.057	-1.4758e-16	3.8454e-09
0.058	-1.4751e-16	3.8454e-09
0.059	-1.4748e-16	3.8454e-09
0.06	-1.4746e-16	3.8454e-09
0.061	-1.4745e-16	3.8454e-09
0.062	-1.4738e-16	3.8454e-09
0.063	-1.4732e-16	3.8454e-09
0.064	-1.4752e-16	3.8454e-09
0.065	-1.4756e-16	3.8454e-09
0.066	-1.4759e-16	3.8454e-09
0.067	-1.477e-16	3.8454e-09
0.068	-1.4771e-16	3.8454e-09
0.069	-1.4761e-16	3.8454e-09
0.07	-1.4744e-16	3.8454e-09
0.071	-1.4795e-16	3.8454e-09
0.072	-1.4831e-16	3.8454e-09
0.073	-1.4852e-16	3.8454e-09
0.074	-1.4876e-16	3.8454e-09
0.075	-1.4908e-16	3.8454e-09
0.076	-1.4927e-16	3.8454e-09
0.077	-1.4934e-16	3.8454e-09
0.078	-1.4951e-16	3.8454e-09
0.079	-1.4953e-16	3.8454e-09
0.08	-1.4935e-16	3.8454e-09
0.081	-1.4915e-16	3.8454e-09
0.082	-1.4911e-16	3.8454e-09
0.083	-1.493e-16	3.8454e-09
0.084	-1.4941e-16	3.8454e-09
0.085	-1.4978e-16	3.8454e-09
0.086	-1.5045e-16	3.8454e-09
0.087	-1.513e-16	3.8454e-09
0.088	-1.5187e-16	3.8454e-09
0.089	-1.5223e-16	3.8454e-09
0.09	-1.5247e-16	3.8454e-09
0.091	-1.5254e-16	3.8454e-09
0.092	-1.5267e-16	3.8454e-09
0.093	-1.5283e-16	3.8454e-09
0.094	-1.5301e-16	3.8454e-09
0.095	-1.5353e-16	3.8454e-09
0.096	-1.5426e-16	3.8454e-09
0.097	-1.5484e-16	3.8454e-09
0.098	-1.5507e-16	3.8454e-09
0.099	-1.5518e-16	3.8454e-09
0.1	-1.5515e-16	3.8454e-09
0.101	0.0047251	0.0044513
0.102	0.013255	0.011515
0.103	0.02073	0.016467
0.104	0.027472	0.019956
0.105	0.033705	0.022428
0.106	0.039584	0.02419
0.107	0.045212	0.02545
0.108	0.050662	0.026356
0.109	0.055986	0.027009
0.11	0.061219	0.02748
0.111	0.066387	0.027821
0.112	0.071508	0.028067
0.113	0.076595	0.028246
0.114	0.081657	0.028376
0.115	0.086702	0.02847
0.116	0.091733	0.028538
0.117	0.096756	0.028587
0.118	0.10177	0.028624
0.119	0.10678	0.028652
0.12	0.11179	0.028675
0.121	0.1168	0.028694
0.122	0.12181	0.028713
0.123	0.12681	0.028732
0.124	0.13182	0.028753
0.125	0.13683	0.028776
0.126	0.14184	0.028802
0.127	0.14685	0.028832
0.128	0.15187	0.028867
0.129	0.15688	0.028907
0.13	0.1619	0.028952
0.131	0.16693	0.029003
0.132	0.17195	0.02906
0.133	0.17698	0.029125
0.134	0.18202	0.029199
0.135	0.18705	0.02928
0.136	0.1921	0.029372
0.137	0.19715	0.029475
0.138	0.2022	0.029589
0.139	0.20726	0.029718
0.14	0.21233	0.029862
0.141	0.21741	0.030025
0.142	0.2225	0.030208
0.143	0.2276	0.030417
0.144	0.23271	0.030655
0.145	0.23785	0.03093
0.146	0.243	0.031251
0.147	0.24819	0.031633
0.148	0.25342	0.032099
0.149	0.25871	0.032691
0.15	0.2641	0.033493
0.151	0.26965	0.034608
0.152	0.27551	0.036356
0.153	0.2827	0.04075
0.154	0.29317	0.05171
0.155	0.31065	0.076706
0.156	0.3421	0.12969
0.157	0.38322	0.20268
0.158	0.42405	0.27711
0.159	0.46013	0.34521
0.16	0.48913	0.40269
0.161	0.51005	0.44782
0.162	0.5228	0.48065
0.163	0.52813	0.50269
0.164	0.52748	0.51636
0.165	0.52241	0.52413
0.166	0.5143	0.52804
0.167	0.50427	0.52964
0.168	0.49308	0.52996
0.169	0.48127	0.52966
0.17	0.46915	0.52911
0.171	0.4569	0.52854
0.172	0.44464	0.52801
0.173	0.43239	0.52759
0.174	0.42021	0.52729
0.175	0.40815	0.52713
0.176	0.39622	0.52712
0.177	0.38445	0.52726
0.178	0.37284	0.52753
0.179	0.36141	0.52792
0.18	0.35015	0.52838
0.181	0.33906	0.5289
0.182	0.32816	0.52945
0.183	0.31744	0.53001
0.184	0.30693	0.53057
0.185	0.29662	0.53111
0.186	0.28652	0.5316
0.187	0.27665	0.53204
0.188	0.26699	0.53239
0.189	0.25755	0.53261
0.19	0.24831	0.53265
0.191	0.23926	0.53246
0.192	0.23036	0.53191
0.193	0.22155	0.53082
0.194	0.2126	0.52872
0.195	0.20307	0.52454
0.196	0.19201	0.5162
0.197	0.17807	0.50052
0.198	0.16163	0.47767
0.199	0.14255	0.44694
0.2	0.12075	0.40769
0.201	0.097084	0.36142
0.202	0.07314	0.31134
0.203	0.051124	0.26231
0.204	0.032314	0.21754
0.205	0.017152	0.1786
0.206	0.0055536	0.14592
0.207	-0.0028391	0.11918
0.208	-0.0084803	0.097754
0.209	-0.011832	0.08088
0.21	-0.013319	0.067779
0.211	-0.013314	0.057732
0.212	-0.012117	0.050123
0.213	-0.0099614	0.044438
0.214	-0.0070692	0.040228
0.215	-0.0036229	0.037125
0.216	0.00023637	0.034848
0.217	0.0044011	0.033182
0.218	0.0087907	0.031966
0.219	0.013345	0.03108
0.22	0.01802	0.030435
0.221	0.022783	0.029965
0.222	0.02761	0.029624
0.223	0.032484	0.029376
0.224	0.037391	0.029196
0.225	0.042323	0.029065
0.226	0.047273	0.02897
0.227	0.052236	0.028901
0.228	0.057209	0.028851
0.229	0.062188	0.028815
0.23	0.067173	0.028788
0.231	0.07216	0.028769
0.232	0.077151	0.028755
0.233	0.082144	0.028745
0.234	0.087137	0.028738
0.235	0.092132	0.028732
0.236	0.097128	0.028729
0.237	0.10212	0.028727
0.238	0.10712	0.028727
0.239	0.11212	0.028729
0.24	0.11712	0.028734
0.241	0.12212	0.028742
0.242	0.12713	0.028754
0.243	0.13213	0.028769
0.244	0.13714	0.028788
0.245	0.14215	0.028812
0.246	0.14716	0.02884
0.247	0.15217	0.028874
0.248	0.15719	0.028912
0.249	0.16221	0.028957
0.25	0.16723	0.029008
0.251	0.17226	0.029066
0.252	0.17729	0.029131
0.253	0.18232	0.029204
0.254	0.18736	0.029287
0.255	0.1924	0.029379
0.256	0.19745	0.029482
0.257	0.20251	0.029598
0.258	0.20757	0.029727
0.259	0.21264	0.029873
0.26	0.21772	0.030036
0.261	0.22281	0.030221
0.262	0.22791	0.030431
0.263	0.23302	0.030672
0.264	0.23816	0.030949
0.265	0.24332	0.031274
0.266	0.24851	0.031661
0.267	0.25374	0.032133
0.268	0.25903	0.032736
0.269	0.26443	0.033555
0.27	0.26999	0.034693
0.271	0.2759	0.036525
0.272	0.28322	0.04119
0.273	0.29399	0.052746
0.274	0.31211	0.079026
0.275	0.34452	0.13395
0.276	0.38583	0.20742
0.277	0.42635	0.28153
0.278	0.46135	0.34842
0.279	0.48803	0.40349
0.28	0.50564	0.44544
0.281	0.51495	0.47532
0.282	0.51754	0.49546
0.283	0.51515	0.50846
0.284	0.50927	0.51655
0.285	0.50104	0.52138
0.286	0.49126	0.52413
0.287	0.48052	0.52562
0.288	0.46918	0.52636
0.289	0.4575	0.52669
0.29	0.44563	0.52679
0.291	0.43366	0.52678
0.292	0.42165	0.52675
0.293	0.4097	0.52677
0.294	0.39783	0.52687
0.295	0.38609	0.52707
0.296	0.37449	0.52738
0.297	0.36306	0.52779
0.298	0.35178	0.52827
0.299	0.34068	0.52879
0.3	0.32975	0.52935
0.301	0.31901	0.52992
0.302	0.30847	0.53048
0.303	0.29813	0.53102
0.304	0.288	0.53153
0.305	0.27809	0.53198
0.306	0.2684	0.53234
0.307	0.25893	0.53258
0.308	0.24966	0.53266
0.309	0.24059	0.5325
0.31	0.23167	0.53201
0.311	0.22284	0.53102
0.312	0.21394	0.52911
0.313	0.20452	0.52532
0.314	0.19374	0.51772
0.315	0.18024	0.50316
0.316	0.16407	0.4812
0.317	0.14538	0.45162
0.318	0.1239	0.41346
0.319	0.10041	0.368
0.32	0.076361	0.31814
0.321	0.05398	0.26872
0.322	0.03469	0.22324
0.323	0.019026	0.18346
0.324	0.0069613	0.14994
0.325	-0.0018395	0.12243
0.326	-0.0078244	0.10033
0.327	-0.011458	0.082891
0.328	-0.013173	0.069329
0.329	-0.013348	0.058913
0.33	-0.012295	0.05101
0.331	-0.010254	0.045097
0.332	-0.0074478	0.040714
0.333	-0.004066	0.037482
0.334	-0.00025461	0.035109
0.335	0.0038748	0.033373
0.336	0.0082386	0.032105
0.337	0.012774	0.031181
0.338	0.017435	0.030508
0.339	0.022188	0.030019
0.34	0.027008	0.029663
0.341	0.031876	0.029404
0.342	0.03678	0.029217
0.343	0.041709	0.02908
0.344	0.046657	0.028981
0.345	0.051619	0.028909
0.346	0.05659	0.028857
0.347	0.061569	0.028819
0.348	0.066552	0.028791
0.349	0.07154	0.028771
0.35	0.07653	0.028757
0.351	0.081523	0.028746
0.352	0.086516	0.028739
0.353	0.091511	0.028733
0.354	0.096507	0.028729
0.355	0.1015	0.028727
0.356	0.1065	0.028727
0.357	0.1115	0.028729
0.358	0.1165	0.028733
0.359	0.1215	0.028741
0.36	0.1265	0.028752
0.361	0.13151	0.028767
0.362	0.13651	0.028786
0.363	0.14152	0.028809
0.364	0.14654	0.028837
0.365	0.15155	0.028869
0.366	0.15657	0.028907
0.367	0.16158	0.028951
0.368	0.16661	0.029001
0.369	0.17163	0.029058
0.37	0.17666	0.029122
0.371	0.1817	0.029195
0.372	0.18673	0.029276
0.373	0.19178	0.029367
0.374	0.19682	0.029469
0.375	0.20188	0.029583
0.376	0.20694	0.02971
0.377	0.21201	0.029854
0.378	0.21708	0.030015
0.379	0.22217	0.030197
0.38	0.22727	0.030404
0.381	0.23239	0.030641
0.382	0.23752	0.030913
0.383	0.24267	0.031231
0.384	0.24786	0.031609
0.385	0.25308	0.032069
0.386	0.25837	0.032652
0.387	0.26376	0.033439
0.388	0.26929	0.034533
0.389	0.27512	0.036208
0.39	0.28218	0.040346
0.391	0.29236	0.050737
0.392	0.30924	0.074525
0.393	0.33974	0.12561
0.394	0.38066	0.19812
0.395	0.42157	0.27267
0.396	0.45745	0.34076
0.397	0.48522	0.39742
0.398	0.50389	0.44093
0.399	0.51407	0.47212
0.4	0.51728	0.49322
0.401	0.51529	0.50688
0.402	0.50966	0.51541
0.403	0.50159	0.52053
0.404	0.49192	0.5235
0.405	0.48125	0.52515
0.406	0.46997	0.52601
0.407	0.45834	0.52642
0.408	0.4465	0.52659
0.409	0.43455	0.52663
0.41	0.42257	0.52664
0.411	0.41062	0.52668
0.412	0.39875	0.5268
0.413	0.38701	0.527
0.414	0.37541	0.52732
0.415	0.36396	0.52773
0.416	0.35268	0.52821
0.417	0.34156	0.52874
0.418	0.33062	0.52929
0.419	0.31987	0.52986
0.42	0.30931	0.53043
0.421	0.29895	0.53098
0.422	0.28881	0.53149
0.423	0.27888	0.53194
0.424	0.26917	0.53231
0.425	0.25968	0.53256
0.426	0.25039	0.53266
0.427	0.24131	0.53252
0.428	0.23238	0.53207
0.429	0.22355	0.53112
0.43	0.21466	0.52931
0.431	0.2053	0.52571
0.432	0.19467	0.51849
0.433	0.1814	0.50456
0.434	0.16539	0.48308
0.435	0.14691	0.45413
0.436	0.12561	0.41658
0.437	0.10223	0.37159
0.438	0.078139	0.32188
0.439	0.055567	0.27227
0.44	0.036016	0.22641
0.441	0.020077	0.18618
0.442	0.0077524	0.15219
0.443	-0.0012759	0.12425
0.444	-0.0074531	0.10178
0.445	-0.011245	0.084023
0.446	-0.013087	0.070201
0.447	-0.013363	0.059578
0.448	-0.012392	0.05151
0.449	-0.010414	0.045469
0.45	-0.0076571	0.040988
0.451	-0.0043117	0.037684
0.452	-0.00052736	0.035257
0.453	0.0035822	0.033481
0.454	0.0079313	0.032184
0.455	0.012456	0.031238
0.456	0.017109	0.03055
0.457	0.021857	0.030049
0.458	0.026672	0.029685
0.459	0.031537	0.02942
0.46	0.036439	0.029228
0.461	0.041367	0.029088
0.462	0.046314	0.028987
0.463	0.051274	0.028913
0.464	0.056245	0.02886
0.465	0.061223	0.028821
0.466	0.066207	0.028793
0.467	0.071194	0.028772
0.468	0.076184	0.028758
0.469	0.081176	0.028747
0.47	0.08617	0.028739
0.471	0.091165	0.028733
0.472	0.09616	0.028729
0.473	0.10116	0.028727
0.474	0.10615	0.028727
0.475	0.11115	0.028728
0.476	0.11615	0.028733
0.477	0.12115	0.02874
0.478	0.12616	0.028751
0.479	0.13116	0.028766
0.48	0.13617	0.028784
0.481	0.14118	0.028807
0.482	0.14619	0.028835
0.483	0.1512	0.028867
0.484	0.15622	0.028905
0.485	0.16124	0.028948
0.486	0.16626	0.028998
0.487	0.17128	0.029054
0.488	0.17631	0.029118
0.489	0.18135	0.02919
0.49	0.18638	0.02927
0.491	0.19143	0.02936
0.492	0.19647	0.029461
0.493	0.20153	0.029575
0.494	0.20659	0.029701
0.495	0.21166	0.029843
0.496	0.21673	0.030003
0.497	0.22182	0.030184
0.498	0.22692	0.030389
0.499	0.23203	0.030623
0.5	0.23716	0.030893
0.501	0.24232	0.031208
0.502	0.2475	0.031581
0.503	0.25272	0.032034
0.504	0.258	0.032607
0.505	0.26338	0.033377
0.506	0.2689	0.034446
0.507	0.2747	0.036048
0.508	0.28162	0.039916
0.509	0.2915	0.049704
0.51	0.30773	0.072206
0.511	0.33715	0.12109
0.512	0.37777	0.19295
0.513	0.41888	0.26769
0.514	0.45522	0.33643
0.515	0.4836	0.39395
0.516	0.50288	0.43834
0.517	0.51356	0.47029
0.518	0.51714	0.49196
0.519	0.5154	0.50601
0.52	0.50993	0.51479
0.521	0.50194	0.52009
0.522	0.49234	0.52318
0.523	0.48171	0.52491
0.524	0.47046	0.52583
0.525	0.45885	0.52628
0.526	0.44703	0.52649
0.527	0.43509	0.52656
0.528	0.42312	0.52658
0.529	0.41117	0.52664
0.53	0.39931	0.52676
0.531	0.38756	0.52697
0.532	0.37595	0.52728
0.533	0.3645	0.52769
0.534	0.35321	0.52817
0.535	0.34209	0.5287
0.536	0.33114	0.52926
0.537	0.32038	0.52983
0.538	0.30981	0.5304
0.539	0.29944	0.53095
0.54	0.28929	0.53146
0.541	0.27935	0.53192
0.542	0.26963	0.53229
0.543	0.26013	0.53255
0.544	0.25083	0.53266
0.545	0.24173	0.53254
0.546	0.2328	0.5321
0.547	0.22397	0.53118
0.548	0.21508	0.52942
0.549	0.20576	0.52593
0.55	0.19521	0.51894
0.551	0.18209	0.50538
0.552	0.16617	0.48419
0.553	0.14781	0.45561
0.554	0.12663	0.41843
0.555	0.10331	0.37371
0.556	0.079204	0.32411
0.557	0.056521	0.2744
0.558	0.036815	0.22832
0.559	0.020711	0.18781
0.56	0.0082311	0.15354
0.561	-0.00093411	0.12535
0.562	-0.007227	0.10265
0.563	-0.011114	0.084704
0.564	-0.013033	0.070727
0.565	-0.01337	0.059979
0.566	-0.012447	0.051812
0.567	-0.010509	0.045693
0.568	-0.007781	0.041154
0.569	-0.0044575	0.037805
0.57	-0.00068946	0.035346
0.571	0.0034081	0.033546
0.572	0.0077483	0.032231
0.573	0.012267	0.031273
0.574	0.016915	0.030575
0.575	0.021659	0.030067
0.576	0.026472	0.029698
0.577	0.031336	0.02943
0.578	0.036236	0.029235
0.579	0.041163	0.029093
0.58	0.046109	0.028991
0.581	0.051069	0.028916
0.582	0.056039	0.028862
0.583	0.061017	0.028823
0.584	0.066001	0.028794
0.585	0.070988	0.028773
0.586	0.075978	0.028758
0.587	0.08097	0.028747
0.588	0.085964	0.028739
0.589	0.090958	0.028733
0.59	0.095954	0.028729
0.591	0.10095	0.028727
0.592	0.10595	0.028727
0.593	0.11095	0.028728
0.594	0.11595	0.028733
0.595	0.12095	0.02874
0.596	0.12595	0.028751
0.597	0.13095	0.028765
0.598	0.13596	0.028784
0.599	0.14097	0.028806
0.6	0.14598	0.028833
0.601	0.15099	0.028865
0.602	0.15601	0.028903
0.603	0.16103	0.028946
0.604	0.16605	0.028995
0.605	0.17108	0.029052
0.606	0.17611	0.029115
0.607	0.18114	0.029186
0.608	0.18618	0.029267
0.609	0.19122	0.029356
0.61	0.19626	0.029457
0.611	0.20132	0.02957
0.612	0.20638	0.029696
0.613	0.21145	0.029837
0.614	0.21652	0.029997
0.615	0.22161	0.030176
0.616	0.22671	0.03038
0.617	0.23182	0.030613
0.618	0.23695	0.030882
0.619	0.2421	0.031194
0.62	0.24728	0.031565
0.621	0.2525	0.032014
0.622	0.25778	0.032581
0.623	0.26315	0.033341
0.624	0.26867	0.034395
0.625	0.27444	0.035957
0.626	0.28129	0.039673
0.627	0.291	0.049117
0.628	0.30687	0.070885
0.629	0.33563	0.11846
0.63	0.37606	0.18988
0.631	0.41727	0.26471
0.632	0.45388	0.33383
0.633	0.48262	0.39186
0.634	0.50225	0.43679
0.635	0.51325	0.46919
0.636	0.51705	0.4912
0.637	0.51546	0.50549
0.638	0.51008	0.51442
0.639	0.50216	0.51982
0.64	0.49259	0.52298
0.641	0.48199	0.52476
0.642	0.47076	0.52572
0.643	0.45916	0.5262
0.644	0.44734	0.52642
0.645	0.43541	0.52651
0.646	0.42344	0.52655
0.647	0.4115	0.52661
0.648	0.39964	0.52673
0.649	0.38789	0.52695
0.65	0.37628	0.52726
0.651	0.36482	0.52767
0.652	0.35353	0.52815
0.653	0.3424	0.52868
0.654	0.33145	0.52924
0.655	0.32068	0.52981
0.656	0.3101	0.53038
0.657	0.29973	0.53093
0.658	0.28957	0.53144
0.659	0.27963	0.5319
0.66	0.2699	0.53228
0.661	0.26039	0.53255
0.662	0.25109	0.53265
0.663	0.24199	0.53254
0.664	0.23305	0.53211
0.665	0.22422	0.53122
0.666	0.21534	0.52948
0.667	0.20603	0.52606
0.668	0.19553	0.5192
0.669	0.1825	0.50585
0.67	0.16663	0.48484
0.671	0.14834	0.45647
0.672	0.12722	0.4195
0.673	0.10395	0.37495
0.674	0.079829	0.32541
0.675	0.057081	0.27564
0.676	0.037285	0.22943
0.677	0.021084	0.18877
0.678	0.0085132	0.15433
0.679	-0.00073233	0.12599
0.68	-0.007093	0.10316
0.681	-0.011036	0.085103
0.682	-0.012999	0.071034
0.683	-0.013373	0.060213
0.684	-0.012478	0.051988
0.685	-0.010562	0.045824
0.686	-0.0078517	0.04125
0.687	-0.0045411	0.037876
0.688	-0.00078251	0.035398
0.689	0.003308	0.033584
0.69	0.0076431	0.032259
0.691	0.012158	0.031293
0.692	0.016804	0.030589
0.693	0.021545	0.030078
0.694	0.026357	0.029706
0.695	0.031219	0.029435
0.696	0.036119	0.029239
0.697	0.041045	0.029096
0.698	0.045991	0.028993
0.699	0.050951	0.028918
0.7	0.055921	0.028863
0.701	0.060899	0.028823
0.702	0.065882	0.028795
0.703	0.070869	0.028774
0.704	0.075859	0.028758
0.705	0.080851	0.028747
0.706	0.085845	0.028739
0.707	0.090839	0.028734
0.708	0.095835	0.028729
0.709	0.10083	0.028727
0.71	0.10583	0.028726
0.711	0.11083	0.028728
0.712	0.11583	0.028733
0.713	0.12083	0.02874
0.714	0.12583	0.028751
0.715	0.13084	0.028765
0.716	0.13584	0.028783
0.717	0.14085	0.028806
0.718	0.14586	0.028833
0.719	0.15087	0.028865
0.72	0.15589	0.028902
0.721	0.16091	0.028945
0.722	0.16593	0.028994
0.723	0.17096	0.02905
0.724	0.17599	0.029113
0.725	0.18102	0.029185
0.726	0.18606	0.029265
0.727	0.1911	0.029354
0.728	0.19614	0.029455
0.729	0.2012	0.029567
0.73	0.20626	0.029693
0.731	0.21132	0.029834
0.732	0.2164	0.029993
0.733	0.22149	0.030172
0.734	0.22659	0.030375
0.735	0.2317	0.030607
0.736	0.23683	0.030875
0.737	0.24198	0.031186
0.738	0.24716	0.031555
0.739	0.25238	0.032003
0.74	0.25765	0.032566
0.741	0.26302	0.03332
0.742	0.26854	0.034367
0.743	0.2743	0.035907
0.744	0.2811	0.039538
0.745	0.29072	0.048789
0.746	0.30638	0.070147
0.747	0.33476	0.11697
0.748	0.37507	0.18812
0.749	0.41634	0.263
0.75	0.4531	0.33233
0.751	0.48205	0.39066
0.752	0.50189	0.43588
0.753	0.51306	0.46855
0.754	0.517	0.49076
0.755	0.51549	0.50518
0.756	0.51016	0.5142
0.757	0.50227	0.51966
0.758	0.49272	0.52286
0.759	0.48213	0.52467
0.76	0.47091	0.52564
0.761	0.45931	0.52615
0.762	0.44751	0.52638
0.763	0.43558	0.52648
0.764	0.42361	0.52652
0.765	0.41167	0.52659
0.766	0.39981	0.52671
0.767	0.38806	0.52693
0.768	0.37645	0.52725
0.769	0.36499	0.52766
0.77	0.3537	0.52814
0.771	0.34257	0.52867
0.772	0.33161	0.52923
0.773	0.32084	0.5298
0.774	0.31026	0.53037
0.775	0.29989	0.53092
0.776	0.28972	0.53143
0.777	0.27977	0.53189
0.778	0.27004	0.53227
0.779	0.26053	0.53254
0.78	0.25123	0.53265
0.781	0.24212	0.53254
0.782	0.23318	0.53212
0.783	0.22435	0.53123
0.784	0.21547	0.52952
0.785	0.20618	0.52613
0.786	0.19569	0.51933
0.787	0.18271	0.50609
0.788	0.16687	0.48516
0.789	0.14861	0.45691
0.79	0.12753	0.42004
0.791	0.10427	0.37558
0.792	0.080147	0.32607
0.793	0.057366	0.27627
0.794	0.037524	0.22999
0.795	0.021274	0.18925
0.796	0.0086566	0.15473
0.797	-0.00062952	0.12631
0.798	-0.0070244	0.10341
0.799	-0.010995	0.085301
0.8	-0.012981	0.071187
0.801	-0.013372	0.060329
0.802	-0.012492	0.052075
0.803	-0.010588	0.045889
0.804	-0.0078854	0.041298
0.805	-0.0045812	0.037911
0.806	-0.00082735	0.035423
0.807	0.0032597	0.033602
0.808	0.0075923	0.032272
0.809	0.012105	0.031303
0.81	0.01675	0.030596
0.811	0.02149	0.030083
0.812	0.026301	0.029709
0.813	0.031163	0.029438
0.814	0.036062	0.029241
0.815	0.040988	0.029098
0.816	0.045934	0.028994
0.817	0.050894	0.028918
0.818	0.055864	0.028864
0.819	0.060841	0.028824
0.82	0.065824	0.028795
0.821	0.070812	0.028774
0.822	0.075801	0.028759
0.823	0.080794	0.028748
0.824	0.085787	0.028739
0.825	0.090782	0.028734
0.826	0.095777	0.02873
0.827	0.10077	0.028727
0.828	0.10577	0.028726
0.829	0.11077	0.028728
0.83	0.11577	0.028733
0.831	0.12077	0.02874
0.832	0.12577	0.02875
0.833	0.13078	0.028765
0.834	0.13578	0.028783
0.835	0.14079	0.028805
0.836	0.1458	0.028832
0.837	0.15082	0.028864
0.838	0.15583	0.028902
0.839	0.16085	0.028945
0.84	0.16587	0.028994
0.841	0.1709	0.02905
0.842	0.17593	0.029113
0.843	0.18096	0.029184
0.844	0.186	0.029264
0.845	0.19104	0.029353
0.846	0.19609	0.029453
0.847	0.20114	0.029566
0.848	0.2062	0.029691
0.849	0.21127	0.029832
0.85	0.21634	0.029991
0.851	0.22143	0.03017
0.852	0.22653	0.030373
0.853	0.23164	0.030605
0.854	0.23677	0.030872
0.855	0.24192	0.031183
0.856	0.2471	0.031551
0.857	0.25232	0.031997
0.858	0.25759	0.032559
0.859	0.26296	0.033311
0.86	0.26848	0.034353
0.861	0.27423	0.035884
0.862	0.28102	0.039474
0.863	0.29058	0.048634
0.864	0.30615	0.069797
0.865	0.33435	0.11626
0.866	0.3746	0.18728
0.867	0.41589	0.26218
0.868	0.45273	0.33161
0.869	0.48177	0.39008
0.87	0.50171	0.43545
0.871	0.51297	0.46824
0.872	0.51696	0.49054
0.873	0.51549	0.50502
0.874	0.51018	0.51408
0.875	0.5023	0.51957
0.876	0.49275	0.52279
0.877	0.48217	0.52461
0.878	0.47095	0.5256
0.879	0.45936	0.52611
0.88	0.44756	0.52635
0.881	0.43563	0.52646
0.882	0.42367	0.5265
0.883	0.41173	0.52657
0.884	0.39987	0.5267
0.885	0.38812	0.52692
0.886	0.37651	0.52724
0.887	0.36505	0.52765
0.888	0.35375	0.52813
0.889	0.34262	0.52866
0.89	0.33167	0.52922
0.891	0.32089	0.52979
0.892	0.31031	0.53036
0.893	0.29994	0.53091
0.894	0.28977	0.53143
0.895	0.27982	0.53189
0.896	0.27009	0.53227
0.897	0.26058	0.53254
0.898	0.25128	0.53265
0.899	0.24217	0.53254
0.9	0.23322	0.53212
0.901	0.22439	0.53124
0.902	0.21551	0.52953
0.903	0.20622	0.52615
0.904	0.19575	0.51937
0.905	0.18277	0.50616
0.906	0.16694	0.48526
0.907	0.1487	0.45703
0.908	0.12761	0.42019
0.909	0.10436	0.37575
0.91	0.080236	0.32625
0.911	0.057446	0.27643
0.912	0.03759	0.23014
0.913	0.021326	0.18937
0.914	0.0086957	0.15483
0.915	-0.00060128	0.12639
0.916	-0.0070051	0.10347
0.917	-0.010983	0.085348
0.918	-0.012975	0.071223
0.919	-0.01337	0.060356
0.92	-0.012494	0.052095
0.921	-0.010592	0.045904
0.922	-0.0078916	0.041309
0.923	-0.0045888	0.037919
0.924	-0.00083605	0.035429
0.925	0.0032502	0.033606
0.926	0.0075822	0.032275
0.927	0.012095	0.031305
0.928	0.016739	0.030598
0.929	0.021479	0.030084
0.93	0.02629	0.02971
0.931	0.031152	0.029439
0.932	0.036051	0.029241
0.933	0.040977	0.029098
0.934	0.045922	0.028994
0.935	0.050882	0.028918
0.936	0.055852	0.028864
0.937	0.06083	0.028824
0.938	0.065813	0.028795
0.939	0.0708	0.028774
0.94	0.07579	0.028759
0.941	0.080782	0.028748
0.942	0.085776	0.028739
0.943	0.09077	0.028734
0.944	0.095766	0.02873
0.945	0.10076	0.028727
0.946	0.10576	0.028726
0.947	0.11076	0.028728
0.948	0.11576	0.028733
0.949	0.12076	0.02874
0.95	0.12576	0.02875
0.951	0.13077	0.028765
0.952	0.13577	0.028783
0.953	0.14078	0.028805
0.954	0.14579	0.028832
0.955	0.15081	0.028864
0.956	0.15582	0.028901
0.957	0.16084	0.028944
0.958	0.16586	0.028994
0.959	0.17089	0.029049
0.96	0.17592	0.029113
0.961	0.18095	0.029184
0.962	0.18599	0.029264
0.963	0.19103	0.029353
0.964	0.19607	0.029453
0.965	0.20113	0.029565
0.966	0.20619	0.029691
0.967	0.21125	0.029832
0.968	0.21633	0.029991
0.969	0.22142	0.03017
0.97	0.22651	0.030373
0.971	0.23163	0.030604
0.972	0.23676	0.030871
0.973	0.24191	0.031182
0.974	0.24709	0.03155
0.975	0.25231	0.031996
0.976	0.25758	0.032558
0.977	0.26295	0.033309
0.978	0.26846	0.034351
0.979	0.27422	0.03588
0.98	0.281	0.039463
0.981	0.29056	0.048605
0.982	0.3061	0.069733
0.983	0.33427	0.11613
0.984	0.37451	0.18713
0.985	0.41581	0.26204
0.986	0.45266	0.33148
0.987	0.48172	0.38998
0.988	0.50168	0.43537
0.989	0.51294	0.46818
0.99	0.51694	0.49049
0.991	0.51546	0.50497
0.992	0.51015	0.51404
0.993	0.50226	0.51953
0.994	0.49271	0.52274
0.995	0.48213	0.52457
0.996	0.47091	0.52556
0.997	0.45932	0.52608
0.998	0.44752	0.52633
0.999	0.4356	0.52644
1	0.42363	0.52649

## Sheet: Extended Data Fig. 1b
Time	V_men	V_fire
s	V	V
BBL	V_men	V_fire
0	-3.0834e-20	3.8454e-09
0.001	-7.6664e-17	3.8454e-09
0.002	-1.605e-16	3.8454e-09
0.003	-1.9438e-16	3.8454e-09
0.004	-2.023e-16	3.8454e-09
0.005	-1.986e-16	3.8454e-09
0.006	-1.9023e-16	3.8454e-09
0.007	-1.8106e-16	3.8454e-09
0.008	-1.7291e-16	3.8454e-09
0.009	-1.6598e-16	3.8454e-09
0.01	-1.6013e-16	3.8454e-09
0.011	-1.5661e-16	3.8454e-09
0.012	-1.537e-16	3.8454e-09
0.013	-1.518e-16	3.8454e-09
0.014	-1.5049e-16	3.8454e-09
0.015	-1.4947e-16	3.8454e-09
0.016	-1.4912e-16	3.8454e-09
0.017	-1.4932e-16	3.8454e-09
0.018	-1.4933e-16	3.8454e-09
0.019	-1.4912e-16	3.8454e-09
0.02	-1.489e-16	3.8454e-09
0.021	-1.4861e-16	3.8454e-09
0.022	-1.4858e-16	3.8454e-09
0.023	-1.4838e-16	3.8454e-09
0.024	-1.4815e-16	3.8454e-09
0.025	-1.4793e-16	3.8454e-09
0.026	-1.4777e-16	3.8454e-09
0.027	-1.4787e-16	3.8454e-09
0.028	-1.4794e-16	3.8454e-09
0.029	-1.4797e-16	3.8454e-09
0.03	-1.4807e-16	3.8454e-09
0.031	-1.4831e-16	3.8454e-09
0.032	-1.4859e-16	3.8454e-09
0.033	-1.4874e-16	3.8454e-09
0.034	-1.4896e-16	3.8454e-09
0.035	-1.4927e-16	3.8454e-09
0.036	-1.4954e-16	3.8454e-09
0.037	-1.4972e-16	3.8454e-09
0.038	-1.4987e-16	3.8454e-09
0.039	-1.501e-16	3.8454e-09
0.04	-1.4945e-16	3.8454e-09
0.041	-1.4929e-16	3.8454e-09
0.042	-1.493e-16	3.8454e-09
0.043	-1.4942e-16	3.8454e-09
0.044	-1.4948e-16	3.8454e-09
0.045	-1.4951e-16	3.8454e-09
0.046	-1.4968e-16	3.8454e-09
0.047	-1.4973e-16	3.8454e-09
0.048	-1.4958e-16	3.8454e-09
0.049	-1.4913e-16	3.8454e-09
0.05	-1.4864e-16	3.8454e-09
0.051	-1.4819e-16	3.8454e-09
0.052	-1.4781e-16	3.8454e-09
0.053	-1.4786e-16	3.8454e-09
0.054	-1.4801e-16	3.8454e-09
0.055	-1.4803e-16	3.8454e-09
0.056	-1.4774e-16	3.8454e-09
0.057	-1.4758e-16	3.8454e-09
0.058	-1.4751e-16	3.8454e-09
0.059	-1.4748e-16	3.8454e-09
0.06	-1.4746e-16	3.8454e-09
0.061	-1.4745e-16	3.8454e-09
0.062	-1.4738e-16	3.8454e-09
0.063	-1.4732e-16	3.8454e-09
0.064	-1.4752e-16	3.8454e-09
0.065	-1.4756e-16	3.8454e-09
0.066	-1.4759e-16	3.8454e-09
0.067	-1.477e-16	3.8454e-09
0.068	-1.4771e-16	3.8454e-09
0.069	-1.4761e-16	3.8454e-09
0.07	-1.4744e-16	3.8454e-09
0.071	-1.4795e-16	3.8454e-09
0.072	-1.4831e-16	3.8454e-09
0.073	-1.4852e-16	3.8454e-09
0.074	-1.4876e-16	3.8454e-09
0.075	-1.4908e-16	3.8454e-09
0.076	-1.4927e-16	3.8454e-09
0.077	-1.4934e-16	3.8454e-09
0.078	-1.4951e-16	3.8454e-09
0.079	-1.4953e-16	3.8454e-09
0.08	-1.4935e-16	3.8454e-09
0.081	-1.4915e-16	3.8454e-09
0.082	-1.4911e-16	3.8454e-09
0.083	-1.493e-16	3.8454e-09
0.084	-1.4941e-16	3.8454e-09
0.085	-1.4978e-16	3.8454e-09
0.086	-1.5045e-16	3.8454e-09
0.087	-1.513e-16	3.8454e-09
0.088	-1.5187e-16	3.8454e-09
0.089	-1.5223e-16	3.8454e-09
0.09	-1.5247e-16	3.8454e-09
0.091	-1.5254e-16	3.8454e-09
0.092	-1.5267e-16	3.8454e-09
0.093	-1.5283e-16	3.8454e-09
0.094	-1.5301e-16	3.8454e-09
0.095	-1.5353e-16	3.8454e-09
0.096	-1.5426e-16	3.8454e-09
0.097	-1.5484e-16	3.8454e-09
0.098	-1.5507e-16	3.8454e-09
0.099	-1.5518e-16	3.8454e-09
0.1	-1.5515e-16	3.8454e-09
0.101	0.0047251	0.0044513
0.102	0.013255	0.011515
0.103	0.02073	0.016467
0.104	0.027472	0.019956
0.105	0.033705	0.022428
0.106	0.039584	0.02419
0.107	0.045212	0.02545
0.108	0.050662	0.026356
0.109	0.055986	0.027009
0.11	0.061219	0.02748
0.111	0.066387	0.027821
0.112	0.071508	0.028067
0.113	0.076595	0.028246
0.114	0.081657	0.028376
0.115	0.086702	0.02847
0.116	0.091733	0.028538
0.117	0.096756	0.028587
0.118	0.10177	0.028624
0.119	0.10678	0.028652
0.12	0.11179	0.028675
0.121	0.1168	0.028694
0.122	0.12181	0.028713
0.123	0.12681	0.028732
0.124	0.13182	0.028753
0.125	0.13683	0.028776
0.126	0.14184	0.028802
0.127	0.14685	0.028832
0.128	0.15187	0.028867
0.129	0.15688	0.028907
0.13	0.1619	0.028952
0.131	0.16693	0.029003
0.132	0.17195	0.02906
0.133	0.17698	0.029125
0.134	0.18202	0.029199
0.135	0.18705	0.02928
0.136	0.1921	0.029372
0.137	0.19715	0.029475
0.138	0.2022	0.029589
0.139	0.20726	0.029718
0.14	0.21233	0.029862
0.141	0.21741	0.030025
0.142	0.2225	0.030208
0.143	0.2276	0.030417
0.144	0.23271	0.030655
0.145	0.23785	0.03093
0.146	0.243	0.031251
0.147	0.24819	0.031633
0.148	0.25342	0.032099
0.149	0.25871	0.032691
0.15	0.2641	0.033493
0.151	0.26965	0.034608
0.152	0.27551	0.036356
0.153	0.2827	0.04075
0.154	0.29317	0.05171
0.155	0.31065	0.076706
0.156	0.3421	0.12969
0.157	0.38322	0.20268
0.158	0.42405	0.27711
0.159	0.46013	0.34521
0.16	0.48913	0.40269
0.161	0.51005	0.44782
0.162	0.5228	0.48065
0.163	0.52813	0.50269
0.164	0.52748	0.51636
0.165	0.52241	0.52413
0.166	0.5143	0.52804
0.167	0.50427	0.52964
0.168	0.49308	0.52996
0.169	0.48127	0.52966
0.17	0.46915	0.52911
0.171	0.4569	0.52854
0.172	0.44464	0.52801
0.173	0.43239	0.52759
0.174	0.42021	0.52729
0.175	0.40815	0.52713
0.176	0.39622	0.52712
0.177	0.38445	0.52726
0.178	0.37284	0.52753
0.179	0.36141	0.52792
0.18	0.35015	0.52838
0.181	0.33906	0.5289
0.182	0.32816	0.52945
0.183	0.31744	0.53001
0.184	0.30693	0.53057
0.185	0.29662	0.53111
0.186	0.28652	0.5316
0.187	0.27665	0.53204
0.188	0.26699	0.53239
0.189	0.25755	0.53261
0.19	0.24831	0.53265
0.191	0.23926	0.53246
0.192	0.23036	0.53191
0.193	0.22155	0.53082
0.194	0.2126	0.52872
0.195	0.20307	0.52454
0.196	0.19201	0.5162
0.197	0.17807	0.50052
0.198	0.16163	0.47767
0.199	0.14255	0.44694
0.2	0.12075	0.40769
0.201	0.097084	0.36142
0.202	0.07314	0.31134
0.203	0.051124	0.26231
0.204	0.032314	0.21754
0.205	0.017152	0.1786
0.206	0.0055536	0.14592
0.207	-0.0028391	0.11918
0.208	-0.0084803	0.097754
0.209	-0.011832	0.08088
0.21	-0.013319	0.067779
0.211	-0.013314	0.057732
0.212	-0.012117	0.050123
0.213	-0.0099614	0.044438
0.214	-0.0070692	0.040228
0.215	-0.0036229	0.037125
0.216	0.00023637	0.034848
0.217	0.0044011	0.033182
0.218	0.0087907	0.031966
0.219	0.013345	0.03108
0.22	0.01802	0.030435
0.221	0.022783	0.029965
0.222	0.02761	0.029624
0.223	0.032484	0.029376
0.224	0.037391	0.029196
0.225	0.042323	0.029065
0.226	0.047273	0.02897
0.227	0.052236	0.028901
0.228	0.057209	0.028851
0.229	0.062188	0.028815
0.23	0.067173	0.028788
0.231	0.07216	0.028769
0.232	0.077151	0.028755
0.233	0.082144	0.028745
0.234	0.087137	0.028738
0.235	0.092132	0.028732
0.236	0.097128	0.028729
0.237	0.10212	0.028727
0.238	0.10712	0.028727
0.239	0.11212	0.028729
0.24	0.11712	0.028734
0.241	0.12212	0.028742
0.242	0.12713	0.028754
0.243	0.13213	0.028769
0.244	0.13714	0.028788
0.245	0.14215	0.028812
0.246	0.14716	0.02884
0.247	0.15217	0.028874
0.248	0.15719	0.028912
0.249	0.16221	0.028957
0.25	0.16723	0.029008
0.251	0.17226	0.029066
0.252	0.17729	0.029131
0.253	0.18232	0.029204
0.254	0.18736	0.029287
0.255	0.1924	0.029379
0.256	0.19745	0.029482
0.257	0.20251	0.029598
0.258	0.20757	0.029727
0.259	0.21264	0.029873
0.26	0.21772	0.030036
0.261	0.22281	0.030221
0.262	0.22791	0.030431
0.263	0.23302	0.030672
0.264	0.23816	0.030949
0.265	0.24332	0.031274
0.266	0.24851	0.031661
0.267	0.25374	0.032133
0.268	0.25903	0.032736
0.269	0.26443	0.033555
0.27	0.26999	0.034693
0.271	0.2759	0.036525
0.272	0.28322	0.04119
0.273	0.29399	0.052746
0.274	0.31211	0.079026
0.275	0.34452	0.13395
0.276	0.38583	0.20742
0.277	0.42635	0.28153
0.278	0.46135	0.34842
0.279	0.48803	0.40349
0.28	0.50564	0.44544
0.281	0.51495	0.47532
0.282	0.51754	0.49546
0.283	0.51515	0.50846
0.284	0.50927	0.51655
0.285	0.50104	0.52138
0.286	0.49126	0.52413
0.287	0.48052	0.52562
0.288	0.46918	0.52636
0.289	0.4575	0.52669
0.29	0.44563	0.52679
0.291	0.43366	0.52678
0.292	0.42165	0.52675
0.293	0.4097	0.52677
0.294	0.39783	0.52687
0.295	0.38609	0.52707
0.296	0.37449	0.52738
0.297	0.36306	0.52779
0.298	0.35178	0.52827
0.299	0.34068	0.52879
0.3	0.32975	0.52935
0.301	0.31901	0.52992
0.302	0.30847	0.53048
0.303	0.29813	0.53102
0.304	0.288	0.53153
0.305	0.27809	0.53198
0.306	0.2684	0.53234
0.307	0.25893	0.53258
0.308	0.24966	0.53266
0.309	0.24059	0.5325
0.31	0.23167	0.53201
0.311	0.22284	0.53102
0.312	0.21394	0.52911
0.313	0.20452	0.52532
0.314	0.19374	0.51772
0.315	0.18024	0.50316
0.316	0.16407	0.4812
0.317	0.14538	0.45162
0.318	0.1239	0.41346
0.319	0.10041	0.368
0.32	0.076361	0.31814
0.321	0.05398	0.26872
0.322	0.03469	0.22324
0.323	0.019026	0.18346
0.324	0.0069613	0.14994
0.325	-0.0018395	0.12243
0.326	-0.0078244	0.10033
0.327	-0.011458	0.082891
0.328	-0.013173	0.069329
0.329	-0.013348	0.058913
0.33	-0.012295	0.05101
0.331	-0.010254	0.045097
0.332	-0.0074478	0.040714
0.333	-0.004066	0.037482
0.334	-0.00025461	0.035109
0.335	0.0038748	0.033373
0.336	0.0082386	0.032105
0.337	0.012774	0.031181
0.338	0.017435	0.030508
0.339	0.022188	0.030019
0.34	0.027008	0.029663
0.341	0.031876	0.029404
0.342	0.03678	0.029217
0.343	0.041709	0.02908
0.344	0.046657	0.028981
0.345	0.051619	0.028909
0.346	0.05659	0.028857
0.347	0.061569	0.028819
0.348	0.066552	0.028791
0.349	0.07154	0.028771
0.35	0.07653	0.028757
0.351	0.081523	0.028746
0.352	0.086516	0.028739
0.353	0.091511	0.028733
0.354	0.096507	0.028729
0.355	0.1015	0.028727
0.356	0.1065	0.028727
0.357	0.1115	0.028729
0.358	0.1165	0.028733
0.359	0.1215	0.028741
0.36	0.1265	0.028752
0.361	0.13151	0.028767
0.362	0.13651	0.028786
0.363	0.14152	0.028809
0.364	0.14654	0.028837
0.365	0.15155	0.028869
0.366	0.15657	0.028907
0.367	0.16158	0.028951
0.368	0.16661	0.029001
0.369	0.17163	0.029058
0.37	0.17666	0.029122
0.371	0.1817	0.029195
0.372	0.18673	0.029276
0.373	0.19178	0.029367
0.374	0.19682	0.029469
0.375	0.20188	0.029583
0.376	0.20694	0.02971
0.377	0.21201	0.029854
0.378	0.21708	0.030015
0.379	0.22217	0.030197
0.38	0.22727	0.030404
0.381	0.23239	0.030641
0.382	0.23752	0.030913
0.383	0.24267	0.031231
0.384	0.24786	0.031609
0.385	0.25308	0.032069
0.386	0.25837	0.032652
0.387	0.26376	0.033439
0.388	0.26929	0.034533
0.389	0.27512	0.036208
0.39	0.28218	0.040346
0.391	0.29236	0.050737
0.392	0.30924	0.074525
0.393	0.33974	0.12561
0.394	0.38066	0.19812
0.395	0.42157	0.27267
0.396	0.45745	0.34076
0.397	0.48522	0.39742
0.398	0.50389	0.44093
0.399	0.51407	0.47212
0.4	0.51728	0.49322
0.401	0.51529	0.50688
0.402	0.50966	0.51541
0.403	0.50159	0.52053
0.404	0.49192	0.5235
0.405	0.48125	0.52515
0.406	0.46997	0.52601
0.407	0.45834	0.52642
0.408	0.4465	0.52659
0.409	0.43455	0.52663
0.41	0.42257	0.52664
0.411	0.41062	0.52668
0.412	0.39875	0.5268
0.413	0.38701	0.527
0.414	0.37541	0.52732
0.415	0.36396	0.52773
0.416	0.35268	0.52821
0.417	0.34156	0.52874
0.418	0.33062	0.52929
0.419	0.31987	0.52986
0.42	0.30931	0.53043
0.421	0.29895	0.53098
0.422	0.28881	0.53149
0.423	0.27888	0.53194
0.424	0.26917	0.53231
0.425	0.25968	0.53256
0.426	0.25039	0.53266
0.427	0.24131	0.53252
0.428	0.23238	0.53207
0.429	0.22355	0.53112
0.43	0.21466	0.52931
0.431	0.2053	0.52571
0.432	0.19467	0.51849
0.433	0.1814	0.50456
0.434	0.16539	0.48308
0.435	0.14691	0.45413
0.436	0.12561	0.41658
0.437	0.10223	0.37159
0.438	0.078139	0.32188
0.439	0.055567	0.27227
0.44	0.036016	0.22641
0.441	0.020077	0.18618
0.442	0.0077524	0.15219
0.443	-0.0012759	0.12425
0.444	-0.0074531	0.10178
0.445	-0.011245	0.084023
0.446	-0.013087	0.070201
0.447	-0.013363	0.059578
0.448	-0.012392	0.05151
0.449	-0.010414	0.045469
0.45	-0.0076571	0.040988
0.451	-0.0043117	0.037684
0.452	-0.00052736	0.035257
0.453	0.0035822	0.033481
0.454	0.0079313	0.032184
0.455	0.012456	0.031238
0.456	0.017109	0.03055
0.457	0.021857	0.030049
0.458	0.026672	0.029685
0.459	0.031537	0.02942
0.46	0.036439	0.029228
0.461	0.041367	0.029088
0.462	0.046314	0.028987
0.463	0.051274	0.028913
0.464	0.056245	0.02886
0.465	0.061223	0.028821
0.466	0.066207	0.028793
0.467	0.071194	0.028772
0.468	0.076184	0.028758
0.469	0.081176	0.028747
0.47	0.08617	0.028739
0.471	0.091165	0.028733
0.472	0.09616	0.028729
0.473	0.10116	0.028727
0.474	0.10615	0.028727
0.475	0.11115	0.028728
0.476	0.11615	0.028733
0.477	0.12115	0.02874
0.478	0.12616	0.028751
0.479	0.13116	0.028766
0.48	0.13617	0.028784
0.481	0.14118	0.028807
0.482	0.14619	0.028835
0.483	0.1512	0.028867
0.484	0.15622	0.028905
0.485	0.16124	0.028948
0.486	0.16626	0.028998
0.487	0.17128	0.029054
0.488	0.17631	0.029118
0.489	0.18135	0.02919
0.49	0.18638	0.02927
0.491	0.19143	0.02936
0.492	0.19647	0.029461
0.493	0.20153	0.029575
0.494	0.20659	0.029701
0.495	0.21166	0.029843
0.496	0.21673	0.030003
0.497	0.22182	0.030184
0.498	0.22692	0.030389
0.499	0.23203	0.030623
0.5	0.23716	0.030893
0.501	0.24232	0.031208
0.502	0.2475	0.031581
0.503	0.25272	0.032034
0.504	0.258	0.032607
0.505	0.26338	0.033377
0.506	0.2689	0.034446
0.507	0.2747	0.036048
0.508	0.28162	0.039916
0.509	0.2915	0.049704
0.51	0.30773	0.072206
0.511	0.33715	0.12109
0.512	0.37777	0.19295
0.513	0.41888	0.26769
0.514	0.45522	0.33643
0.515	0.4836	0.39395
0.516	0.50288	0.43834
0.517	0.51356	0.47029
0.518	0.51714	0.49196
0.519	0.5154	0.50601
0.52	0.50993	0.51479
0.521	0.50194	0.52009
0.522	0.49234	0.52318
0.523	0.48171	0.52491
0.524	0.47046	0.52583
0.525	0.45885	0.52628
0.526	0.44703	0.52649
0.527	0.43509	0.52656
0.528	0.42312	0.52658
0.529	0.41117	0.52664
0.53	0.39931	0.52676
0.531	0.38756	0.52697
0.532	0.37595	0.52728
0.533	0.3645	0.52769
0.534	0.35321	0.52817
0.535	0.34209	0.5287
0.536	0.33114	0.52926
0.537	0.32038	0.52983
0.538	0.30981	0.5304
0.539	0.29944	0.53095
0.54	0.28929	0.53146
0.541	0.27935	0.53192
0.542	0.26963	0.53229
0.543	0.26013	0.53255
0.544	0.25083	0.53266
0.545	0.24173	0.53254
0.546	0.2328	0.5321
0.547	0.22397	0.53118
0.548	0.21508	0.52942
0.549	0.20576	0.52593
0.55	0.19521	0.51894
0.551	0.18209	0.50538
0.552	0.16617	0.48419
0.553	0.14781	0.45561
0.554	0.12663	0.41843
0.555	0.10331	0.37371
0.556	0.079204	0.32411
0.557	0.056521	0.2744
0.558	0.036815	0.22832
0.559	0.020711	0.18781
0.56	0.0082311	0.15354
0.561	-0.00093411	0.12535
0.562	-0.007227	0.10265
0.563	-0.011114	0.084704
0.564	-0.013033	0.070727
0.565	-0.01337	0.059979
0.566	-0.012447	0.051812
0.567	-0.010509	0.045693
0.568	-0.007781	0.041154
0.569	-0.0044575	0.037805
0.57	-0.00068946	0.035346
0.571	0.0034081	0.033546
0.572	0.0077483	0.032231
0.573	0.012267	0.031273
0.574	0.016915	0.030575
0.575	0.021659	0.030067
0.576	0.026472	0.029698
0.577	0.031336	0.02943
0.578	0.036236	0.029235
0.579	0.041163	0.029093
0.58	0.046109	0.028991
0.581	0.051069	0.028916
0.582	0.056039	0.028862
0.583	0.061017	0.028823
0.584	0.066001	0.028794
0.585	0.070988	0.028773
0.586	0.075978	0.028758
0.587	0.08097	0.028747
0.588	0.085964	0.028739
0.589	0.090958	0.028733
0.59	0.095954	0.028729
0.591	0.10095	0.028727
0.592	0.10595	0.028727
0.593	0.11095	0.028728
0.594	0.11595	0.028733
0.595	0.12095	0.02874
0.596	0.12595	0.028751
0.597	0.13095	0.028765
0.598	0.13596	0.028784
0.599	0.14097	0.028806
0.6	0.14598	0.028833
0.601	0.15099	0.028865
0.602	0.15601	0.028903
0.603	0.16103	0.028946
0.604	0.16605	0.028995
0.605	0.17108	0.029052
0.606	0.17611	0.029115
0.607	0.18114	0.029186
0.608	0.18618	0.029267
0.609	0.19122	0.029356
0.61	0.19626	0.029457
0.611	0.20132	0.02957
0.612	0.20638	0.029696
0.613	0.21145	0.029837
0.614	0.21652	0.029997
0.615	0.22161	0.030176
0.616	0.22671	0.03038
0.617	0.23182	0.030613
0.618	0.23695	0.030882
0.619	0.2421	0.031194
0.62	0.24728	0.031565
0.621	0.2525	0.032014
0.622	0.25778	0.032581
0.623	0.26315	0.033341
0.624	0.26867	0.034395
0.625	0.27444	0.035957
0.626	0.28129	0.039673
0.627	0.291	0.049117
0.628	0.30687	0.070885
0.629	0.33563	0.11846
0.63	0.37606	0.18988
0.631	0.41727	0.26471
0.632	0.45388	0.33383
0.633	0.48262	0.39186
0.634	0.50225	0.43679
0.635	0.51325	0.46919
0.636	0.51705	0.4912
0.637	0.51546	0.50549
0.638	0.51008	0.51442
0.639	0.50216	0.51982
0.64	0.49259	0.52298
0.641	0.48199	0.52476
0.642	0.47076	0.52572
0.643	0.45916	0.5262
0.644	0.44734	0.52642
0.645	0.43541	0.52651
0.646	0.42344	0.52655
0.647	0.4115	0.52661
0.648	0.39964	0.52673
0.649	0.38789	0.52695
0.65	0.37628	0.52726
0.651	0.36482	0.52767
0.652	0.35353	0.52815
0.653	0.3424	0.52868
0.654	0.33145	0.52924
0.655	0.32068	0.52981
0.656	0.3101	0.53038
0.657	0.29973	0.53093
0.658	0.28957	0.53144
0.659	0.27963	0.5319
0.66	0.2699	0.53228
0.661	0.26039	0.53255
0.662	0.25109	0.53265
0.663	0.24199	0.53254
0.664	0.23305	0.53211
0.665	0.22422	0.53122
0.666	0.21534	0.52948
0.667	0.20603	0.52606
0.668	0.19553	0.5192
0.669	0.1825	0.50585
0.67	0.16663	0.48484
0.671	0.14834	0.45647
0.672	0.12722	0.4195
0.673	0.10395	0.37495
0.674	0.079829	0.32541
0.675	0.057081	0.27564
0.676	0.037285	0.22943
0.677	0.021084	0.18877
0.678	0.0085132	0.15433
0.679	-0.00073233	0.12599
0.68	-0.007093	0.10316
0.681	-0.011036	0.085103
0.682	-0.012999	0.071034
0.683	-0.013373	0.060213
0.684	-0.012478	0.051988
0.685	-0.010562	0.045824
0.686	-0.0078517	0.04125
0.687	-0.0045411	0.037876
0.688	-0.00078251	0.035398
0.689	0.003308	0.033584
0.69	0.0076431	0.032259
0.691	0.012158	0.031293
0.692	0.016804	0.030589
0.693	0.021545	0.030078
0.694	0.026357	0.029706
0.695	0.031219	0.029435
0.696	0.036119	0.029239
0.697	0.041045	0.029096
0.698	0.045991	0.028993
0.699	0.050951	0.028918
0.7	0.055921	0.028863
0.701	0.060899	0.028823
0.702	0.065882	0.028795
0.703	0.070869	0.028774
0.704	0.075859	0.028758
0.705	0.080851	0.028747
0.706	0.085845	0.028739
0.707	0.090839	0.028734
0.708	0.095835	0.028729
0.709	0.10083	0.028727
0.71	0.10583	0.028726
0.711	0.11083	0.028728
0.712	0.11583	0.028733
0.713	0.12083	0.02874
0.714	0.12583	0.028751
0.715	0.13084	0.028765
0.716	0.13584	0.028783
0.717	0.14085	0.028806
0.718	0.14586	0.028833
0.719	0.15087	0.028865
0.72	0.15589	0.028902
0.721	0.16091	0.028945
0.722	0.16593	0.028994
0.723	0.17096	0.02905
0.724	0.17599	0.029113
0.725	0.18102	0.029185
0.726	0.18606	0.029265
0.727	0.1911	0.029354
0.728	0.19614	0.029455
0.729	0.2012	0.029567
0.73	0.20626	0.029693
0.731	0.21132	0.029834
0.732	0.2164	0.029993
0.733	0.22149	0.030172
0.734	0.22659	0.030375
0.735	0.2317	0.030607
0.736	0.23683	0.030875
0.737	0.24198	0.031186
0.738	0.24716	0.031555
0.739	0.25238	0.032003
0.74	0.25765	0.032566
0.741	0.26302	0.03332
0.742	0.26854	0.034367
0.743	0.2743	0.035907
0.744	0.2811	0.039538
0.745	0.29072	0.048789
0.746	0.30638	0.070147
0.747	0.33476	0.11697
0.748	0.37507	0.18812
0.749	0.41634	0.263
0.75	0.4531	0.33233
0.751	0.48205	0.39066
0.752	0.50189	0.43588
0.753	0.51306	0.46855
0.754	0.517	0.49076
0.755	0.51549	0.50518
0.756	0.51016	0.5142
0.757	0.50227	0.51966
0.758	0.49272	0.52286
0.759	0.48213	0.52467
0.76	0.47091	0.52564
0.761	0.45931	0.52615
0.762	0.44751	0.52638
0.763	0.43558	0.52648
0.764	0.42361	0.52652
0.765	0.41167	0.52659
0.766	0.39981	0.52671
0.767	0.38806	0.52693
0.768	0.37645	0.52725
0.769	0.36499	0.52766
0.77	0.3537	0.52814
0.771	0.34257	0.52867
0.772	0.33161	0.52923
0.773	0.32084	0.5298
0.774	0.31026	0.53037
0.775	0.29989	0.53092
0.776	0.28972	0.53143
0.777	0.27977	0.53189
0.778	0.27004	0.53227
0.779	0.26053	0.53254
0.78	0.25123	0.53265
0.781	0.24212	0.53254
0.782	0.23318	0.53212
0.783	0.22435	0.53123
0.784	0.21547	0.52952
0.785	0.20618	0.52613
0.786	0.19569	0.51933
0.787	0.18271	0.50609
0.788	0.16687	0.48516
0.789	0.14861	0.45691
0.79	0.12753	0.42004
0.791	0.10427	0.37558
0.792	0.080147	0.32607
0.793	0.057366	0.27627
0.794	0.037524	0.22999
0.795	0.021274	0.18925
0.796	0.0086566	0.15473
0.797	-0.00062952	0.12631
0.798	-0.0070244	0.10341
0.799	-0.010995	0.085301
0.8	-0.012981	0.071187
0.801	-0.013372	0.060329
0.802	-0.012492	0.052075
0.803	-0.010588	0.045889
0.804	-0.0078854	0.041298
0.805	-0.0045812	0.037911
0.806	-0.00082735	0.035423
0.807	0.0032597	0.033602
0.808	0.0075923	0.032272
0.809	0.012105	0.031303
0.81	0.01675	0.030596
0.811	0.02149	0.030083
0.812	0.026301	0.029709
0.813	0.031163	0.029438
0.814	0.036062	0.029241
0.815	0.040988	0.029098
0.816	0.045934	0.028994
0.817	0.050894	0.028918
0.818	0.055864	0.028864
0.819	0.060841	0.028824
0.82	0.065824	0.028795
0.821	0.070812	0.028774
0.822	0.075801	0.028759
0.823	0.080794	0.028748
0.824	0.085787	0.028739
0.825	0.090782	0.028734
0.826	0.095777	0.02873
0.827	0.10077	0.028727
0.828	0.10577	0.028726
0.829	0.11077	0.028728
0.83	0.11577	0.028733
0.831	0.12077	0.02874
0.832	0.12577	0.02875
0.833	0.13078	0.028765
0.834	0.13578	0.028783
0.835	0.14079	0.028805
0.836	0.1458	0.028832
0.837	0.15082	0.028864
0.838	0.15583	0.028902
0.839	0.16085	0.028945
0.84	0.16587	0.028994
0.841	0.1709	0.02905
0.842	0.17593	0.029113
0.843	0.18096	0.029184
0.844	0.186	0.029264
0.845	0.19104	0.029353
0.846	0.19609	0.029453
0.847	0.20114	0.029566
0.848	0.2062	0.029691
0.849	0.21127	0.029832
0.85	0.21634	0.029991
0.851	0.22143	0.03017
0.852	0.22653	0.030373
0.853	0.23164	0.030605
0.854	0.23677	0.030872
0.855	0.24192	0.031183
0.856	0.2471	0.031551
0.857	0.25232	0.031997
0.858	0.25759	0.032559
0.859	0.26296	0.033311
0.86	0.26848	0.034353
0.861	0.27423	0.035884
0.862	0.28102	0.039474
0.863	0.29058	0.048634
0.864	0.30615	0.069797
0.865	0.33435	0.11626
0.866	0.3746	0.18728
0.867	0.41589	0.26218
0.868	0.45273	0.33161
0.869	0.48177	0.39008
0.87	0.50171	0.43545
0.871	0.51297	0.46824
0.872	0.51696	0.49054
0.873	0.51549	0.50502
0.874	0.51018	0.51408
0.875	0.5023	0.51957
0.876	0.49275	0.52279
0.877	0.48217	0.52461
0.878	0.47095	0.5256
0.879	0.45936	0.52611
0.88	0.44756	0.52635
0.881	0.43563	0.52646
0.882	0.42367	0.5265
0.883	0.41173	0.52657
0.884	0.39987	0.5267
0.885	0.38812	0.52692
0.886	0.37651	0.52724
0.887	0.36505	0.52765
0.888	0.35375	0.52813
0.889	0.34262	0.52866
0.89	0.33167	0.52922
0.891	0.32089	0.52979
0.892	0.31031	0.53036
0.893	0.29994	0.53091
0.894	0.28977	0.53143
0.895	0.27982	0.53189
0.896	0.27009	0.53227
0.897	0.26058	0.53254
0.898	0.25128	0.53265
0.899	0.24217	0.53254
0.9	0.23322	0.53212
0.901	0.22439	0.53124
0.902	0.21551	0.52953
0.903	0.20622	0.52615
0.904	0.19575	0.51937
0.905	0.18277	0.50616
0.906	0.16694	0.48526
0.907	0.1487	0.45703
0.908	0.12761	0.42019
0.909	0.10436	0.37575
0.91	0.080236	0.32625
0.911	0.057446	0.27643
0.912	0.03759	0.23014
0.913	0.021326	0.18937
0.914	0.0086957	0.15483
0.915	-0.00060128	0.12639
0.916	-0.0070051	0.10347
0.917	-0.010983	0.085348
0.918	-0.012975	0.071223
0.919	-0.01337	0.060356
0.92	-0.012494	0.052095
0.921	-0.010592	0.045904
0.922	-0.0078916	0.041309
0.923	-0.0045888	0.037919
0.924	-0.00083605	0.035429
0.925	0.0032502	0.033606
0.926	0.0075822	0.032275
0.927	0.012095	0.031305
0.928	0.016739	0.030598
0.929	0.021479	0.030084
0.93	0.02629	0.02971
0.931	0.031152	0.029439
0.932	0.036051	0.029241
0.933	0.040977	0.029098
0.934	0.045922	0.028994
0.935	0.050882	0.028918
0.936	0.055852	0.028864
0.937	0.06083	0.028824
0.938	0.065813	0.028795
0.939	0.0708	0.028774
0.94	0.07579	0.028759
0.941	0.080782	0.028748
0.942	0.085776	0.028739
0.943	0.09077	0.028734
0.944	0.095766	0.02873
0.945	0.10076	0.028727
0.946	0.10576	0.028726
0.947	0.11076	0.028728
0.948	0.11576	0.028733
0.949	0.12076	0.02874
0.95	0.12576	0.02875
0.951	0.13077	0.028765
0.952	0.13577	0.028783
0.953	0.14078	0.028805
0.954	0.14579	0.028832
0.955	0.15081	0.028864
0.956	0.15582	0.028901
0.957	0.16084	0.028944
0.958	0.16586	0.028994
0.959	0.17089	0.029049
0.96	0.17592	0.029113
0.961	0.18095	0.029184
0.962	0.18599	0.029264
0.963	0.19103	0.029353
0.964	0.19607	0.029453
0.965	0.20113	0.029565
0.966	0.20619	0.029691
0.967	0.21125	0.029832
0.968	0.21633	0.029991
0.969	0.22142	0.03017
0.97	0.22651	0.030373
0.971	0.23163	0.030604
0.972	0.23676	0.030871
0.973	0.24191	0.031182
0.974	0.24709	0.03155
0.975	0.25231	0.031996
0.976	0.25758	0.032558
0.977	0.26295	0.033309
0.978	0.26846	0.034351
0.979	0.27422	0.03588
0.98	0.281	0.039463
0.981	0.29056	0.048605
0.982	0.3061	0.069733
0.983	0.33427	0.11613
0.984	0.37451	0.18713
0.985	0.41581	0.26204
0.986	0.45266	0.33148
0.987	0.48172	0.38998
0.988	0.50168	0.43537
0.989	0.51294	0.46818
0.99	0.51694	0.49049
0.991	0.51546	0.50497
0.992	0.51015	0.51404
0.993	0.50226	0.51953
0.994	0.49271	0.52274
0.995	0.48213	0.52457
0.996	0.47091	0.52556
0.997	0.45932	0.52608
0.998	0.44752	0.52633
0.999	0.4356	0.52644
1	0.42363	0.52649

## Sheet: Extended Data Fig. 1c
Time	V_men	V_fire
s	V	V
BBL	V_men	V_fire
0	1.9636e-19	3.84535e-09
0.001	-4.2411e-17	3.84535e-09
0.002	-1.2915e-16	3.84535e-09
0.003	-1.8361e-16	3.84535e-09
0.004	-2.1735e-16	3.84535e-09
0.005	-2.3808e-16	3.84535e-09
0.006	-2.5101e-16	3.84535e-09
0.007	-2.5904e-16	3.84535e-09
0.008	-2.6352e-16	3.84535e-09
0.009	-2.6656e-16	3.84535e-09
0.01	-2.6822e-16	3.84535e-09
0.011	-2.6991e-16	3.84535e-09
0.012	-2.7098e-16	3.84535e-09
0.013	-2.7147e-16	3.84535e-09
0.014	-2.7155e-16	3.84535e-09
0.015	-2.7222e-16	3.84535e-09
0.016	-2.7243e-16	3.84535e-09
0.017	-2.7265e-16	3.84535e-09
0.018	-2.7276e-16	3.84535e-09
0.019	-2.7171e-16	3.84535e-09
0.02	-2.706e-16	3.84535e-09
0.021	-2.6985e-16	3.84535e-09
0.022	-2.6946e-16	3.84535e-09
0.023	-2.6839e-16	3.84535e-09
0.024	-2.6768e-16	3.84535e-09
0.025	-2.6698e-16	3.84535e-09
0.026	-2.6624e-16	3.84535e-09
0.027	-2.658e-16	3.84535e-09
0.028	-2.6466e-16	3.84535e-09
0.029	-2.6327e-16	3.84535e-09
0.03	-2.6218e-16	3.84535e-09
0.031	-2.6124e-16	3.84535e-09
0.032	-2.6008e-16	3.84535e-09
0.033	-2.5951e-16	3.84535e-09
0.034	-2.5849e-16	3.84535e-09
0.035	-2.5764e-16	3.84535e-09
0.036	-2.5724e-16	3.84535e-09
0.037	-2.5628e-16	3.84535e-09
0.038	-2.554e-16	3.84535e-09
0.039	-2.5501e-16	3.84535e-09
0.04	-2.5363e-16	3.84535e-09
0.041	-2.5225e-16	3.84535e-09
0.042	-2.5138e-16	3.84535e-09
0.043	-2.5077e-16	3.84535e-09
0.044	-2.4958e-16	3.84535e-09
0.045	-2.4912e-16	3.84535e-09
0.046	-2.4818e-16	3.84535e-09
0.047	-2.4735e-16	3.84535e-09
0.048	-2.4654e-16	3.84535e-09
0.049	-2.4572e-16	3.84535e-09
0.05	-2.4453e-16	3.84535e-09
0.051	-2.4329e-16	3.84535e-09
0.052	-2.4214e-16	3.84535e-09
0.053	-2.4127e-16	3.84535e-09
0.054	-2.4067e-16	3.84535e-09
0.055	-2.3972e-16	3.84535e-09
0.056	-2.3864e-16	3.84535e-09
0.057	-2.3791e-16	3.84535e-09
0.058	-2.3704e-16	3.84535e-09
0.059	-2.3634e-16	3.84535e-09
0.06	-2.3538e-16	3.84535e-09
0.061	-2.3407e-16	3.84535e-09
0.062	-2.326e-16	3.84535e-09
0.063	-2.3205e-16	3.84535e-09
0.064	-2.3161e-16	3.84535e-09
0.065	-2.3096e-16	3.84535e-09
0.066	-2.3074e-16	3.84535e-09
0.067	-2.3056e-16	3.84535e-09
0.068	-2.3023e-16	3.84535e-09
0.069	-2.2987e-16	3.84535e-09
0.07	-2.2938e-16	3.84535e-09
0.071	-2.2869e-16	3.84535e-09
0.072	-2.2783e-16	3.84535e-09
0.073	-2.2737e-16	3.84535e-09
0.074	-2.2701e-16	3.84535e-09
0.075	-2.2707e-16	3.84535e-09
0.076	-2.2707e-16	3.84535e-09
0.077	-2.2678e-16	3.84535e-09
0.078	-2.2643e-16	3.84535e-09
0.079	-2.2601e-16	3.84535e-09
0.08	-2.2552e-16	3.84535e-09
0.081	-2.2526e-16	3.84535e-09
0.082	-2.2445e-16	3.84535e-09
0.083	-2.2386e-16	3.84535e-09
0.084	-2.2352e-16	3.84535e-09
0.085	-2.2362e-16	3.84535e-09
0.086	-2.2307e-16	3.84535e-09
0.087	-2.2301e-16	3.84535e-09
0.088	-2.2288e-16	3.84535e-09
0.089	-2.2257e-16	3.84535e-09
0.09	-2.2234e-16	3.84535e-09
0.091	-2.2214e-16	3.84535e-09
0.092	-2.2172e-16	3.84535e-09
0.093	-2.2122e-16	3.84535e-09
0.094	-2.2099e-16	3.84535e-09
0.095	-2.2091e-16	3.84535e-09
0.096	-2.2103e-16	3.84535e-09
0.097	-2.2106e-16	3.84535e-09
0.098	-2.2105e-16	3.84535e-09
0.099	-2.2087e-16	3.84535e-09
0.1	-2.207e-16	3.84535e-09
0.101	0.0050985	5.8162e-06
0.102	0.015993	1.41305e-05
0.103	0.025985	1.82382e-05
0.104	0.035977	2.05132e-05
0.105	0.045968	2.17723e-05
0.106	0.055958	2.24683e-05
0.107	0.065949	2.28523e-05
0.108	0.075939	2.30633e-05
0.109	0.085929	2.31785e-05
0.11	0.095919	2.32411e-05
0.111	0.10591	2.31266e-05
0.112	0.1159	2.2773e-05
0.113	0.12589	2.22679e-05
0.114	0.13588	2.16505e-05
0.115	0.14587	2.09342e-05
0.116	0.15586	2.01168e-05
0.117	0.16585	1.91843e-05
0.118	0.17584	1.81114e-05
0.119	0.18583	1.68599e-05
0.12	0.19582	1.53728e-05
0.121	0.2058	1.35637e-05
0.122	0.21579	1.12975e-05
0.123	0.22578	8.34957e-06
0.124	0.23577	4.31254e-06
0.125	0.24575	-1.64628e-06
0.126	0.25574	-1.16179e-05
0.127	0.26572	-3.35519e-05
0.128	0.2757	-7.0408e-05
0.129	0.28567	0.000174145
0.13	0.29564	0.01665
0.131	0.30561	0.08031
0.132	0.31558	0.2505
0.133	0.32396	0.45819
0.134	0.32486	0.54697
0.135	0.31548	0.58714
0.136	0.29862	0.59873
0.137	0.27837	0.59976
0.138	0.25729	0.59984
0.139	0.23672	0.59989
0.14	0.21727	0.59993
0.141	0.19926	0.59952
0.142	0.1828	0.59216
0.143	0.16817	0.51847
0.144	0.15705	0.3151
0.145	0.152	0.09944
0.146	0.15477	0.00216
0.147	0.16323	0.000685833
0.148	0.17311	0.000326203
0.149	0.1831	0.000178021
0.15	0.19309	0.000104854
0.151	0.20308	6.51364e-05
0.152	0.21307	4.19466e-05
0.153	0.22306	2.71847e-05
0.154	0.23304	1.64567e-05
0.155	0.24303	6.88729e-06
0.156	0.25302	-4.40982e-06
0.157	0.263	-2.38779e-05
0.158	0.27298	-5.95036e-05
0.159	0.28295	-0.000102294
0.16	0.29292	0.01031
0.161	0.30289	0.05989
0.162	0.31287	0.19787
0.163	0.32203	0.42782
0.164	0.32505	0.53147
0.165	0.31792	0.57877
0.166	0.30244	0.59613
0.167	0.28279	0.59973
0.168	0.26181	0.59985
0.169	0.24108	0.59991
0.17	0.22137	0.59995
0.171	0.20303	0.59967
0.172	0.18624	0.59434
0.173	0.17118	0.55398
0.174	0.15911	0.35153
0.175	0.15275	0.14399
0.176	0.15394	0.00313
0.177	0.16173	0.000815656
0.178	0.17151	0.000371407
0.179	0.1815	0.00019873
0.18	0.19149	0.000115594
0.181	0.20148	7.11482e-05
0.182	0.21147	4.55527e-05
0.183	0.22145	2.95561e-05
0.184	0.23144	1.82604e-05
0.185	0.24143	8.60011e-06
0.186	0.25142	-2.21074e-06
0.187	0.2614	-1.94788e-05
0.188	0.27138	-5.33109e-05
0.189	0.28135	-9.52178e-05
0.19	0.29132	0.00682
0.191	0.30129	0.04791
0.192	0.31127	0.16664
0.193	0.3208	0.40211
0.194	0.32518	0.51995
0.195	0.31967	0.57368
0.196	0.3052	0.59447
0.197	0.28598	0.59955
0.198	0.26508	0.59985
0.199	0.24424	0.59991
0.2	0.22434	0.59995
0.201	0.20577	0.59981
0.202	0.18873	0.59577
0.203	0.17338	0.56729
0.204	0.16069	0.37814
0.205	0.15335	0.17706
0.206	0.15333	0.00455
0.207	0.16047	0.000940007
0.208	0.17013	0.000411288
0.209	0.18012	0.000216419
0.21	0.19011	0.000124611
0.211	0.2001	7.61368e-05
0.212	0.21009	4.85172e-05
0.213	0.22008	3.14893e-05
0.214	0.23007	1.97187e-05
0.215	0.24005	9.97098e-06
0.216	0.25004	-4.85825e-07
0.217	0.26002	-1.62412e-05
0.218	0.27	-4.81414e-05
0.219	0.27998	-8.87873e-05
0.22	0.28995	0.00446
0.221	0.29992	0.03903
0.222	0.30989	0.14301
0.223	0.31963	0.3759
0.224	0.3251	0.50881
0.225	0.32101	0.56874
0.226	0.30751	0.59282
0.227	0.28871	0.59931
0.228	0.26791	0.59984
0.229	0.247	0.59991
0.23	0.22693	0.59995
0.231	0.20817	0.59991
0.232	0.19092	0.59679
0.233	0.17533	0.57499
0.234	0.16214	0.40063
0.235	0.15398	0.20555
0.236	0.15291	0.00724
0.237	0.15937	0.00108
0.238	0.16889	0.000451282
0.239	0.17887	0.000233658
0.24	0.18886	0.000133271
0.241	0.19885	8.08807e-05
0.242	0.20884	5.13086e-05
0.243	0.21883	3.32853e-05
0.244	0.22882	2.10465e-05
0.245	0.23881	1.11846e-05
0.246	0.24879	9.87017e-07
0.247	0.25878	-1.36399e-05
0.248	0.26876	-4.35713e-05
0.249	0.27873	-8.31768e-05
0.25	0.28871	0.00281
0.251	0.29867	0.03205
0.252	0.30865	0.12402
0.253	0.3185	0.34794
0.254	0.32487	0.49767
0.255	0.32207	0.56373
0.256	0.30952	0.59107
0.257	0.29116	0.59899
0.258	0.27048	0.59984
0.259	0.24951	0.5999
0.26	0.22931	0.59995
0.261	0.21038	0.59996
0.262	0.19293	0.59755
0.263	0.17713	0.58025
0.264	0.16353	0.42347
0.265	0.15465	0.23111
0.266	0.15263	0.01379
0.267	0.15838	0.00123
0.268	0.16775	0.000492656
0.269	0.17772	0.000250987
0.27	0.18771	0.000141857
0.271	0.1977	8.55411e-05
0.272	0.20769	5.40264e-05
0.273	0.21768	3.50125e-05
0.274	0.22766	2.22992e-05
0.275	0.23765	1.22985e-05
0.276	0.24764	2.2924e-06
0.277	0.25762	-1.14527e-05
0.278	0.2676	-3.94149e-05
0.279	0.27758	-7.8136e-05
0.28	0.28755	0.00165
0.281	0.29752	0.0264
0.282	0.30749	0.10827
0.283	0.31741	0.31791
0.284	0.32452	0.48634
0.285	0.32292	0.55858
0.286	0.31132	0.58921
0.287	0.29341	0.59861
0.288	0.27286	0.59983
0.289	0.25186	0.5999
0.29	0.23154	0.59994
0.291	0.21245	0.59998
0.292	0.19483	0.59813
0.293	0.17882	0.5841
0.294	0.16489	0.44899
0.295	0.15535	0.25449
0.296	0.15247	0.03044
0.297	0.15749	0.0014
0.298	0.16667	0.000536175
0.299	0.17663	0.000268684
0.3	0.18662	0.000150505
0.301	0.19661	9.01949e-05
0.302	0.2066	5.6718e-05
0.303	0.21659	3.6704e-05
0.304	0.22658	2.35045e-05
0.305	0.23656	1.3343e-05
0.306	0.24655	3.47684e-06
0.307	0.25654	-9.55787e-06
0.308	0.26652	-3.55679e-05
0.309	0.2765	-7.35215e-05
0.31	0.28647	0.000846273
0.311	0.29644	0.02174
0.312	0.30641	0.09493
0.313	0.31636	0.28691
0.314	0.32408	0.47472
0.315	0.32359	0.55324
0.316	0.31294	0.58721
0.317	0.29551	0.59816
0.318	0.27511	0.59982
0.319	0.25408	0.59989
0.32	0.23366	0.59994
0.321	0.21442	0.59999
0.322	0.19663	0.59858
0.323	0.18045	0.58704
0.324	0.16623	0.4745
0.325	0.15609	0.27614
0.326	0.15242	0.05434
0.327	0.15669	0.00161
0.328	0.16566	0.000582435
0.329	0.1756	0.000286926
0.33	0.18559	0.000159296
0.331	0.19558	9.48855e-05
0.332	0.20557	5.94102e-05
0.333	0.21556	3.83786e-05
0.334	0.22554	2.46787e-05
0.335	0.23553	1.43364e-05
0.336	0.24552	4.56894e-06
0.337	0.2555	-7.88201e-06
0.338	0.26549	-3.19658e-05
0.339	0.27546	-6.92449e-05
0.34	0.28544	0.000326634
0.341	0.29541	0.01785
0.342	0.30538	0.08348
0.343	0.31535	0.25827
0.344	0.32358	0.46273
0.345	0.32412	0.5477
0.346	0.31441	0.58507
0.347	0.29747	0.59763
0.348	0.27724	0.59981
0.349	0.25621	0.59989
0.35	0.23568	0.59994
0.351	0.2163	0.59998
0.352	0.19836	0.59893
0.353	0.18201	0.58935
0.354	0.16754	0.49852
0.355	0.15686	0.29634
0.356	0.15245	0.07797
0.357	0.15596	0.00186
0.358	0.1647	0.000631964
0.359	0.17461	0.000305833
0.36	0.1846	0.00016828
0.361	0.19459	9.96393e-05
0.362	0.20458	6.2119e-05
0.363	0.21457	4.00477e-05
0.364	0.22456	2.58318e-05
0.365	0.23454	1.52903e-05
0.366	0.24453	5.58757e-06
0.367	0.25452	-6.37751e-06
0.368	0.2645	-2.85695e-05
0.369	0.27448	-6.52465e-05
0.37	0.28445	3.20147e-05
0.371	0.29442	0.01459
0.372	0.30439	0.07356
0.373	0.31437	0.23318
0.374	0.32301	0.45028
0.375	0.32452	0.54195
0.376	0.31575	0.58279
0.377	0.29932	0.59704
0.378	0.27927	0.59979
0.379	0.25824	0.59988
0.38	0.23763	0.59993
0.381	0.21813	0.59998
0.382	0.20004	0.5992
0.383	0.18352	0.5912
0.384	0.16883	0.5207
0.385	0.15765	0.31527
0.386	0.15256	0.10037
0.387	0.15531	0.00216
0.388	0.16378	0.000685293
0.389	0.17366	0.000325503
0.39	0.18365	0.000177492
0.391	0.19364	0.000104473
0.392	0.20363	6.48545e-05
0.393	0.21362	4.17187e-05
0.394	0.22361	2.69707e-05
0.395	0.2336	1.62132e-05
0.396	0.24358	6.54618e-06
0.397	0.25357	-5.01071e-06
0.398	0.26355	-2.54522e-05
0.399	0.27353	-6.14842e-05
0.4	0.2835	-8.31411e-05
0.401	0.29347	0.01184
0.402	0.30344	0.06491
0.403	0.31342	0.21106
0.404	0.3224	0.4373
0.405	0.3248	0.53598
0.406	0.31697	0.58037
0.407	0.30106	0.59637
0.408	0.28122	0.59974
0.409	0.2602	0.59988
0.41	0.23952	0.59993
0.411	0.21989	0.59997
0.412	0.20166	0.59941
0.413	0.18499	0.59269
0.414	0.1701	0.53954
0.415	0.15846	0.33306
0.416	0.15274	0.1217
0.417	0.15474	0.00255
0.418	0.16291	0.000742995
0.419	0.17275	0.000346023
0.42	0.18274	0.000186959
0.421	0.19273	0.000109401
0.422	0.20272	6.76243e-05
0.423	0.21271	4.3397e-05
0.424	0.22269	2.81004e-05
0.425	0.23268	1.71109e-05
0.426	0.24267	7.4549e-06
0.427	0.25265	-3.75693e-06
0.428	0.26264	-2.27061e-05
0.429	0.27262	-5.79249e-05
0.43	0.28259	-0.000100971
0.431	0.29256	0.00952
0.432	0.30253	0.05731
0.433	0.31251	0.19144
0.434	0.32175	0.4237
0.435	0.32499	0.5298
0.436	0.31808	0.5778
0.437	0.30271	0.59562
0.438	0.28309	0.59967
0.439	0.2621	0.59987
0.44	0.24135	0.59993
0.441	0.2216	0.59997
0.442	0.20324	0.59957
0.443	0.18642	0.59391
0.444	0.17135	0.55305
0.445	0.1593	0.34983
0.446	0.15297	0.14205
0.447	0.15424	0.00306
0.448	0.16208	0.000805736
0.449	0.17186	0.000367479
0.45	0.18185	0.000196708
0.451	0.19184	0.000114432
0.452	0.20183	7.04348e-05
0.453	0.21182	4.50872e-05
0.454	0.22181	2.9225e-05
0.455	0.2318	1.79887e-05
0.456	0.24179	8.32182e-06
0.457	0.25177	-2.59704e-06
0.458	0.26176	-2.03101e-05
0.459	0.27173	-5.45415e-05
0.46	0.28171	-9.67008e-05
0.461	0.29168	0.00757
0.462	0.30165	0.05061
0.463	0.31163	0.17393
0.464	0.32107	0.40935
0.465	0.32509	0.52338
0.466	0.31908	0.57508
0.467	0.30428	0.59479
0.468	0.28489	0.59958
0.469	0.26394	0.59986
0.47	0.24312	0.59992
0.471	0.22327	0.59997
0.472	0.20478	0.5997
0.473	0.18782	0.59491
0.474	0.17258	0.56179
0.475	0.16015	0.36567
0.476	0.15325	0.16153
0.477	0.1538	0.00374
0.478	0.16129	0.000874313
0.479	0.17101	0.000389969
0.48	0.181	0.000206764
0.481	0.19099	0.000119579
0.482	0.20098	7.32918e-05
0.483	0.21096	4.67934e-05
0.484	0.22095	3.03481e-05
0.485	0.23094	1.88507e-05
0.486	0.24093	9.15357e-06
0.487	0.25091	-1.51624e-06
0.488	0.2609	-1.81889e-05
0.489	0.27088	-5.1312e-05
0.49	0.28085	-9.26615e-05
0.491	0.29082	0.00593
0.492	0.30079	0.04468
0.493	0.31077	0.15825
0.494	0.32037	0.39409
0.495	0.32511	0.51673
0.496	0.31999	0.57221
0.497	0.30577	0.59389
0.498	0.28662	0.59945
0.499	0.26573	0.59986
0.5	0.24485	0.59992
0.501	0.2249	0.59996
0.502	0.20628	0.5998
0.503	0.18919	0.59575
0.504	0.1738	0.56818
0.505	0.16102	0.38065
0.506	0.15357	0.18023
0.507	0.15344	0.00473
0.508	0.16053	0.000949653
0.509	0.17018	0.000413588
0.51	0.18016	0.000217152
0.511	0.19015	0.000124851
0.512	0.20014	7.62007e-05
0.513	0.21013	4.85188e-05
0.514	0.22012	3.14727e-05
0.515	0.23011	1.97003e-05
0.516	0.2401	9.95536e-06
0.517	0.25008	-5.02932e-07
0.518	0.26007	-1.62885e-05
0.519	0.27005	-4.82191e-05
0.52	0.28002	-8.88264e-05
0.521	0.28999	0.00455
0.522	0.29996	0.03941
0.523	0.30994	0.14414
0.524	0.31966	0.37773
0.525	0.32505	0.50984
0.526	0.32081	0.5692
0.527	0.30718	0.5929
0.528	0.2883	0.5993
0.529	0.26746	0.59985
0.53	0.24655	0.59991
0.531	0.2265	0.59996
0.532	0.20776	0.59987
0.533	0.19054	0.59644
0.534	0.17499	0.57313
0.535	0.1619	0.39482
0.536	0.15394	0.1982
0.537	0.15314	0.00627
0.538	0.1598	0.00103
0.539	0.16937	0.000438446
0.54	0.17935	0.000227899
0.541	0.18934	0.000130258
0.542	0.19933	7.91659e-05
0.543	0.20932	5.02666e-05
0.544	0.21931	3.26012e-05
0.545	0.2293	2.05403e-05
0.546	0.23929	1.07315e-05
0.547	0.24927	4.52458e-07
0.548	0.25926	-1.45695e-05
0.549	0.26924	-4.52478e-05
0.55	0.27921	-8.51731e-05
0.551	0.28918	0.00341
0.552	0.29915	0.03471
0.553	0.30913	0.13141
0.554	0.31894	0.36007
0.555	0.32493	0.5027
0.556	0.32154	0.56603
0.557	0.30852	0.59182
0.558	0.28992	0.59911
0.559	0.26916	0.59985
0.56	0.2482	0.59991
0.561	0.22806	0.59996
0.562	0.20921	0.59992
0.563	0.19186	0.59703
0.564	0.17616	0.5771
0.565	0.16279	0.40923
0.566	0.15434	0.21547
0.567	0.1529	0.00891
0.568	0.15911	0.00113
0.569	0.16858	0.000464661
0.57	0.17856	0.000239029
0.571	0.18855	0.000135808
0.572	0.19854	8.2192e-05
0.573	0.20853	5.20393e-05
0.574	0.21852	3.37355e-05
0.575	0.22851	2.13727e-05
0.576	0.2385	1.1485e-05
0.577	0.24848	1.35634e-06
0.578	0.25847	-1.30039e-05
0.579	0.26845	-4.23913e-05
0.58	0.27843	-8.16891e-05
0.581	0.2884	0.00248
0.582	0.29837	0.03054
0.583	0.30834	0.11991
0.584	0.31821	0.3411
0.585	0.32475	0.49532
0.586	0.32219	0.56272
0.587	0.3098	0.59067
0.588	0.29149	0.59889
0.589	0.2708	0.59984
0.59	0.24982	0.59991
0.591	0.22959	0.59995
0.592	0.21063	0.59996
0.593	0.19315	0.59752
0.594	0.17732	0.58034
0.595	0.16369	0.42493
0.596	0.15477	0.23206
0.597	0.15272	0.0141
0.598	0.15846	0.00123
0.599	0.16782	0.000492294
0.6	0.17779	0.000250542
0.601	0.18778	0.000141499
0.602	0.19777	8.52759e-05
0.603	0.20776	5.38354e-05
0.604	0.21775	3.48754e-05
0.605	0.22774	2.21982e-05
0.606	0.23773	1.22181e-05
0.607	0.24771	2.21466e-06
0.608	0.2577	-1.1568e-05
0.609	0.26768	-3.96392e-05
0.61	0.27766	-7.83583e-05
0.611	0.28763	0.00172
0.612	0.2976	0.02681
0.613	0.30757	0.10949
0.614	0.31749	0.32081
0.615	0.32452	0.48769
0.616	0.32276	0.55926
0.617	0.31101	0.58943
0.618	0.293	0.59864
0.619	0.27241	0.59984
0.62	0.2514	0.5999
0.621	0.23109	0.59995
0.622	0.21202	0.59998
0.623	0.19443	0.59794
0.624	0.17846	0.58304
0.625	0.1646	0.44224
0.626	0.15524	0.24803
0.627	0.15259	0.02454
0.628	0.15784	0.00134
0.629	0.16708	0.000521458
0.63	0.17704	0.000262454
0.631	0.18703	0.000147332
0.632	0.19702	8.8419e-05
0.633	0.20701	5.56558e-05
0.634	0.217	3.60219e-05
0.635	0.22699	2.30184e-05
0.636	0.23698	1.29336e-05
0.637	0.24696	3.03351e-06
0.638	0.25695	-1.02414e-05
0.639	0.26693	-3.69792e-05
0.64	0.27691	-7.51628e-05
0.641	0.28688	0.00113
0.642	0.29685	0.02349
0.643	0.30682	0.10002
0.644	0.31676	0.29947
0.645	0.32424	0.47978
0.646	0.32326	0.55565
0.647	0.31215	0.5881
0.648	0.29447	0.59835
0.649	0.27398	0.59983
0.65	0.25295	0.5999
0.651	0.23256	0.59995
0.652	0.21339	0.59999
0.653	0.19568	0.59829
0.654	0.17959	0.58532
0.655	0.16552	0.46006
0.656	0.15572	0.26343
0.657	0.15252	0.03935
0.658	0.15725	0.00148
0.659	0.16635	0.000552335
0.66	0.17631	0.000274809
0.661	0.1863	0.000153325
0.662	0.19629	9.16295e-05
0.663	0.20628	5.75054e-05
0.664	0.21626	3.71783e-05
0.665	0.22625	2.38362e-05
0.666	0.23624	1.36347e-05
0.667	0.24623	3.81808e-06
0.668	0.25621	-9.00832e-06
0.669	0.26619	-3.44021e-05
0.67	0.27617	-7.20891e-05
0.671	0.28614	0.000664336
0.672	0.29611	0.02051
0.673	0.30609	0.09139
0.674	0.31605	0.2783
0.675	0.32391	0.47159
0.676	0.32369	0.55188
0.677	0.31324	0.58668
0.678	0.29589	0.59802
0.679	0.27551	0.59982
0.68	0.25447	0.59989
0.681	0.23401	0.59994
0.682	0.21474	0.59999
0.683	0.19692	0.59859
0.684	0.1807	0.58725
0.685	0.16644	0.47764
0.686	0.15624	0.27829
0.687	0.15249	0.05658
0.688	0.15669	0.00163
0.689	0.16565	0.000585126
0.69	0.17559	0.000287647
0.691	0.18558	0.000159493
0.692	0.19557	9.49143e-05
0.693	0.20556	5.93877e-05
0.694	0.21554	3.83468e-05
0.695	0.22553	2.46532e-05
0.696	0.23552	1.43233e-05
0.697	0.24551	4.57183e-06
0.698	0.25549	-7.85757e-06
0.699	0.26548	-3.19044e-05
0.7	0.27545	-6.91308e-05
0.701	0.28543	0.000326185
0.702	0.2954	0.01785
0.703	0.30537	0.08352
0.704	0.31534	0.25855
0.705	0.32355	0.46311
0.706	0.32405	0.54797
0.707	0.31427	0.58517
0.708	0.29727	0.59765
0.709	0.27701	0.59982
0.71	0.25596	0.59989
0.711	0.23543	0.59994
0.712	0.21606	0.59999
0.713	0.19814	0.59885
0.714	0.1818	0.58891
0.715	0.16736	0.49461
0.716	0.15677	0.29259
0.717	0.15251	0.07332
0.718	0.15617	0.0018
0.719	0.16496	0.000619939
0.72	0.17488	0.000300967
0.721	0.18487	0.000165829
0.722	0.19486	9.82688e-05
0.723	0.20485	6.13001e-05
0.724	0.21484	3.95261e-05
0.725	0.22483	2.54692e-05
0.726	0.23482	1.5e-05
0.727	0.2448	5.29729e-06
0.728	0.25479	-6.77979e-06
0.729	0.26477	-2.94829e-05
0.73	0.27475	-6.628e-05
0.731	0.28472	9.69623e-05
0.732	0.29469	0.01548
0.733	0.30466	0.07634
0.734	0.31464	0.24038
0.735	0.32316	0.45432
0.736	0.32435	0.54392
0.737	0.31524	0.58358
0.738	0.2986	0.59724
0.739	0.27847	0.5998
0.74	0.25742	0.59989
0.741	0.23683	0.59994
0.742	0.21737	0.59998
0.743	0.19933	0.59906
0.744	0.18288	0.59033
0.745	0.16829	0.51082
0.746	0.15733	0.30638
0.747	0.15256	0.08958
0.748	0.15568	0.002
0.749	0.16429	0.000656912
0.75	0.17419	0.000314777
0.751	0.18418	0.00017233
0.752	0.19417	0.000101691
0.753	0.20416	6.32415e-05
0.754	0.21415	4.07159e-05
0.755	0.22414	2.62845e-05
0.756	0.23413	1.56664e-05
0.757	0.24411	5.99785e-06
0.758	0.2541	-5.76521e-06
0.759	0.26408	-2.71555e-05
0.76	0.27406	-6.35247e-05
0.761	0.28403	-3.5932e-05
0.762	0.294	0.01336
0.763	0.30397	0.06976
0.764	0.31395	0.22363
0.765	0.32274	0.44518
0.766	0.3246	0.53971
0.767	0.31616	0.5819
0.768	0.29989	0.59679
0.769	0.2799	0.59978
0.77	0.25886	0.59988
0.771	0.23821	0.59993
0.772	0.21866	0.59998
0.773	0.20052	0.59924
0.774	0.18395	0.59156
0.775	0.16921	0.52624
0.776	0.1579	0.31971
0.777	0.15265	0.10544
0.778	0.15523	0.00224
0.779	0.16364	0.000696374
0.78	0.17351	0.000329148
0.781	0.1835	0.000179025
0.782	0.19349	0.000105194
0.783	0.20348	6.52192e-05
0.784	0.21347	4.19207e-05
0.785	0.22346	2.71023e-05
0.786	0.23345	1.6325e-05
0.787	0.24344	6.67686e-06
0.788	0.25342	-4.80594e-06
0.789	0.2634	-2.49756e-05
0.79	0.27338	-6.0857e-05
0.791	0.28336	-9.01909e-05
0.792	0.29333	0.01147
0.793	0.3033	0.06373
0.794	0.31328	0.20816
0.795	0.32229	0.43566
0.796	0.32479	0.53535
0.797	0.31703	0.58012
0.798	0.30114	0.59629
0.799	0.2813	0.59974
0.8	0.26027	0.59988
0.801	0.23957	0.59993
0.802	0.21993	0.59998
0.803	0.20169	0.59939
0.804	0.18501	0.59262
0.805	0.17013	0.53934
0.806	0.15849	0.33255
0.807	0.15278	0.12087
0.808	0.15482	0.00253
0.809	0.16301	0.000738578
0.81	0.17285	0.000344111
0.811	0.18284	0.00018592
0.812	0.19283	0.00010878
0.813	0.20282	6.72341e-05
0.814	0.21281	4.31408e-05
0.815	0.2228	2.79228e-05
0.816	0.23278	1.69764e-05
0.817	0.24277	7.33546e-06
0.818	0.25276	-3.89788e-06
0.819	0.26274	-2.29881e-05
0.82	0.27272	-5.82771e-05
0.821	0.28269	-0.000101383
0.822	0.29266	0.00979
0.823	0.30263	0.05821
0.824	0.31261	0.19388
0.825	0.32182	0.42575
0.826	0.32493	0.53084
0.827	0.31784	0.57826
0.828	0.30235	0.59575
0.829	0.28267	0.59969
0.83	0.26166	0.59987
0.831	0.24091	0.59993
0.832	0.22118	0.59997
0.833	0.20285	0.59952
0.834	0.18606	0.59354
0.835	0.17104	0.54984
0.836	0.15909	0.34492
0.837	0.15294	0.13586
0.838	0.15444	0.00288
0.839	0.16239	0.00078362
0.84	0.1722	0.000359633
0.841	0.18219	0.000192993
0.842	0.19218	0.000112436
0.843	0.20217	6.92788e-05
0.844	0.21216	4.43724e-05
0.845	0.22214	2.87443e-05
0.846	0.23213	1.76204e-05
0.847	0.24212	7.97536e-06
0.848	0.2521	-3.03478e-06
0.849	0.26209	-2.11787e-05
0.85	0.27207	-5.57737e-05
0.851	0.28204	-9.82171e-05
0.852	0.29201	0.00829
0.853	0.30198	0.05314
0.854	0.31196	0.18066
0.855	0.32133	0.41537
0.856	0.32502	0.52618
0.857	0.31861	0.5763
0.858	0.30352	0.59516
0.859	0.28401	0.59962
0.86	0.26302	0.59987
0.861	0.24223	0.59993
0.862	0.22242	0.59997
0.863	0.20399	0.59963
0.864	0.1871	0.59435
0.865	0.17195	0.55735
0.866	0.15971	0.35687
0.867	0.15313	0.15049
0.868	0.15409	0.00331
0.869	0.16179	0.000831996
0.87	0.17156	0.000375811
0.871	0.18154	0.000200281
0.872	0.19153	0.000116181
0.873	0.20152	7.13633e-05
0.874	0.21151	4.56212e-05
0.875	0.2215	2.95706e-05
0.876	0.23149	1.82598e-05
0.877	0.24148	8.59962e-06
0.878	0.25146	-2.21132e-06
0.879	0.26145	-1.95197e-05
0.88	0.27143	-5.33412e-05
0.881	0.2814	-9.51614e-05
0.882	0.29137	0.00697
0.883	0.30134	0.04848
0.884	0.31132	0.16841
0.885	0.32082	0.40447
0.886	0.32507	0.52136
0.887	0.31932	0.57425
0.888	0.30466	0.59453
0.889	0.28532	0.59954
0.89	0.26437	0.59987
0.891	0.24353	0.59992
0.892	0.22364	0.59997
0.893	0.20512	0.59972
0.894	0.18812	0.59505
0.895	0.17285	0.56311
0.896	0.16034	0.36838
0.897	0.15334	0.16473
0.898	0.15379	0.00387
0.899	0.16121	0.000884078
0.9	0.17093	0.000392683
0.901	0.18091	0.000207791
0.902	0.1909	0.000120015
0.903	0.20089	7.34881e-05
0.904	0.21088	4.68876e-05
0.905	0.22087	3.04018e-05
0.906	0.23086	1.88949e-05
0.907	0.24085	9.20882e-06
0.908	0.25083	-1.42501e-06
0.909	0.26082	-1.79925e-05
0.91	0.2708	-5.09794e-05
0.911	0.28077	-9.22146e-05
0.912	0.29074	0.0058
0.913	0.30071	0.0442
0.914	0.31069	0.15705
0.915	0.3203	0.39302
0.916	0.32507	0.5164
0.917	0.31998	0.57211
0.918	0.30575	0.59385
0.919	0.2866	0.59945
0.92	0.26569	0.59986
0.921	0.24481	0.59992
0.922	0.22485	0.59997
0.923	0.20623	0.59979
0.924	0.18914	0.59567
0.925	0.17374	0.56775
0.926	0.16098	0.37947
0.927	0.15358	0.17858
0.928	0.15351	0.00461
0.929	0.16065	0.000940039
0.93	0.17031	0.000410209
0.931	0.1803	0.000215496
0.932	0.19029	0.000123925
0.933	0.20027	7.56448e-05
0.934	0.21026	4.81668e-05
0.935	0.22025	3.12356e-05
0.936	0.23024	1.9525e-05
0.937	0.24023	9.80394e-06
0.938	0.25021	-6.71925e-07
0.939	0.2602	-1.65773e-05
0.94	0.27018	-4.86806e-05
0.941	0.28015	-8.93645e-05
0.942	0.29013	0.00477
0.943	0.30009	0.04026
0.944	0.31007	0.14651
0.945	0.31977	0.38088
0.946	0.32503	0.51128
0.947	0.3206	0.56987
0.948	0.30681	0.59312
0.949	0.28785	0.59934
0.95	0.26699	0.59986
0.951	0.24607	0.59992
0.952	0.22604	0.59996
0.953	0.20733	0.59985
0.954	0.19014	0.59621
0.955	0.17464	0.57162
0.956	0.16164	0.39017
0.957	0.15385	0.19211
0.958	0.15328	0.00563
0.959	0.1601	0.001
0.96	0.1697	0.000428531
0.961	0.17969	0.000223449
0.962	0.18968	0.000127934
0.963	0.19967	7.78467e-05
0.964	0.20965	4.94665e-05
0.965	0.21964	3.20765e-05
0.966	0.22963	2.01532e-05
0.967	0.23962	1.03875e-05
0.968	0.24961	5.15012e-08
0.969	0.25959	-1.526e-05
0.97	0.26957	-4.64423e-05
0.971	0.27955	-8.66066e-05
0.972	0.28952	0.00387
0.973	0.29949	0.03664
0.974	0.30946	0.13671
0.975	0.31924	0.368
0.976	0.32496	0.50601
0.977	0.32117	0.56755
0.978	0.30784	0.59234
0.979	0.28908	0.5992
0.98	0.26826	0.59985
0.981	0.24732	0.59991
0.982	0.22722	0.59996
0.983	0.20842	0.59989
0.984	0.19113	0.59668
0.985	0.17552	0.57488
0.986	0.1623	0.40066
0.987	0.15413	0.20526
0.988	0.15308	0.00712
0.989	0.15957	0.00107
0.99	0.1691	0.00044763
0.991	0.17909	0.00023163
0.992	0.18908	0.000132032
0.993	0.19907	8.00866e-05
0.994	0.20906	5.07825e-05
0.995	0.21904	3.29223e-05
0.996	0.22903	2.07784e-05
0.997	0.23902	1.09596e-05
0.998	0.24901	7.47294e-07
0.999	0.25899	-1.40296e-05
1	0.26897	-4.42607e-05

## Sheet: Extended Data Fig. 1d
Time	V_men	V_fire
s	V	V
BBL	V_men	V_fire
0	-3.0834e-20	3.84535e-09
0.001	-7.8783e-17	3.84535e-09
0.002	-1.6583e-16	3.84535e-09
0.003	-2.0026e-16	3.84535e-09
0.004	-2.0594e-16	3.84535e-09
0.005	-1.9748e-16	3.84535e-09
0.006	-1.8201e-16	3.84535e-09
0.007	-1.6444e-16	3.84535e-09
0.008	-1.4722e-16	3.84535e-09
0.009	-1.3141e-16	3.84535e-09
0.01	-1.1732e-16	3.84535e-09
0.011	-1.0667e-16	3.84535e-09
0.012	-9.6484e-17	3.84535e-09
0.013	-8.8066e-17	3.84535e-09
0.014	-8.0787e-17	3.84535e-09
0.015	-7.5133e-17	3.84535e-09
0.016	-7.0644e-17	3.84535e-09
0.017	-6.7935e-17	3.84535e-09
0.018	-6.5507e-17	3.84535e-09
0.019	-6.3263e-17	3.84535e-09
0.02	-6.0773e-17	3.84535e-09
0.021	-5.7449e-17	3.84535e-09
0.022	-5.524e-17	3.84535e-09
0.023	-5.3113e-17	3.84535e-09
0.024	-5.1284e-17	3.84535e-09
0.025	-4.9824e-17	3.84535e-09
0.026	-4.8721e-17	3.84535e-09
0.027	-4.804e-17	3.84535e-09
0.028	-4.7482e-17	3.84535e-09
0.029	-4.7116e-17	3.84535e-09
0.03	-4.6865e-17	3.84535e-09
0.031	-4.6838e-17	3.84535e-09
0.032	-4.6884e-17	3.84535e-09
0.033	-4.6619e-17	3.84535e-09
0.034	-4.6216e-17	3.84535e-09
0.035	-4.6067e-17	3.84535e-09
0.036	-4.5447e-17	3.84535e-09
0.037	-4.4846e-17	3.84535e-09
0.038	-4.4445e-17	3.84535e-09
0.039	-4.4232e-17	3.84535e-09
0.04	-4.4097e-17	3.84535e-09
0.041	-4.4126e-17	3.84535e-09
0.042	-4.4118e-17	3.84535e-09
0.043	-4.4157e-17	3.84535e-09
0.044	-4.4065e-17	3.84535e-09
0.045	-4.392e-17	3.84535e-09
0.046	-4.3796e-17	3.84535e-09
0.047	-4.3505e-17	3.84535e-09
0.048	-4.314e-17	3.84535e-09
0.049	-4.284e-17	3.84535e-09
0.05	-4.2631e-17	3.84535e-09
0.051	-4.2272e-17	3.84535e-09
0.052	-4.1953e-17	3.84535e-09
0.053	-4.2038e-17	3.84535e-09
0.054	-4.2274e-17	3.84535e-09
0.055	-4.2344e-17	3.84535e-09
0.056	-4.2202e-17	3.84535e-09
0.057	-4.2105e-17	3.84535e-09
0.058	-4.1999e-17	3.84535e-09
0.059	-4.1976e-17	3.84535e-09
0.06	-4.202e-17	3.84535e-09
0.061	-4.2034e-17	3.84535e-09
0.062	-4.1988e-17	3.84535e-09
0.063	-4.1954e-17	3.84535e-09
0.064	-4.2209e-17	3.84535e-09
0.065	-4.2309e-17	3.84535e-09
0.066	-4.2368e-17	3.84535e-09
0.067	-4.2456e-17	3.84535e-09
0.068	-4.2471e-17	3.84535e-09
0.069	-4.2454e-17	3.84535e-09
0.07	-4.2382e-17	3.84535e-09
0.071	-4.2346e-17	3.84535e-09
0.072	-4.3789e-17	3.84535e-09
0.073	-4.5002e-17	3.84535e-09
0.074	-4.6202e-17	3.84535e-09
0.075	-4.7317e-17	3.84535e-09
0.076	-4.812e-17	3.84535e-09
0.077	-4.8566e-17	3.84535e-09
0.078	-4.9071e-17	3.84535e-09
0.079	-4.9806e-17	3.84535e-09
0.08	-5.0213e-17	3.84535e-09
0.081	-5.041e-17	3.84535e-09
0.082	-5.0684e-17	3.84535e-09
0.083	-5.1059e-17	3.84535e-09
0.084	-5.1213e-17	3.84535e-09
0.085	-5.1553e-17	3.84535e-09
0.086	-5.1909e-17	3.84535e-09
0.087	-5.2171e-17	3.84535e-09
0.088	-5.2308e-17	3.84535e-09
0.089	-5.2463e-17	3.84535e-09
0.09	-5.252e-17	3.84535e-09
0.091	-5.2585e-17	3.84535e-09
0.092	-5.2719e-17	3.84535e-09
0.093	-5.2692e-17	3.84535e-09
0.094	-5.2707e-17	3.84535e-09
0.095	-5.3018e-17	3.84535e-09
0.096	-5.3554e-17	3.84535e-09
0.097	-5.4003e-17	3.84535e-09
0.098	-5.4099e-17	3.84535e-09
0.099	-5.398e-17	3.84535e-09
0.1	-5.3747e-17	3.84535e-09
0.101	0.0047154	0.00466
0.102	0.013127	0.01275
0.103	0.020243	0.01929
0.104	0.026324	0.02459
0.105	0.031578	0.0289
0.106	0.036171	0.03241
0.107	0.04023	0.03528
0.108	0.043858	0.03763
0.109	0.047135	0.03957
0.11	0.050127	0.04116
0.111	0.052885	0.04247
0.112	0.055452	0.04355
0.113	0.057861	0.04444
0.114	0.060141	0.04518
0.115	0.062314	0.04578
0.116	0.064399	0.04629
0.117	0.066411	0.0467
0.118	0.068364	0.04705
0.119	0.070267	0.04733
0.12	0.07213	0.04757
0.121	0.073958	0.04776
0.122	0.075759	0.04792
0.123	0.077536	0.04805
0.124	0.079294	0.04816
0.125	0.081037	0.04826
0.126	0.082766	0.04833
0.127	0.084485	0.04839
0.128	0.086194	0.04845
0.129	0.087896	0.04849
0.13	0.089593	0.04852
0.131	0.091284	0.04855
0.132	0.092971	0.04858
0.133	0.094656	0.0486
0.134	0.096337	0.04862
0.135	0.098017	0.04864
0.136	0.099695	0.04865
0.137	0.10137	0.04866
0.138	0.10305	0.04867
0.139	0.10472	0.04869
0.14	0.1064	0.0487
0.141	0.10808	0.04871
0.142	0.10975	0.04872
0.143	0.11143	0.04873
0.144	0.1131	0.04874
0.145	0.11478	0.04875
0.146	0.11645	0.04876
0.147	0.11813	0.04877
0.148	0.11981	0.04879
0.149	0.12148	0.0488
0.15	0.12316	0.04881
0.151	0.12484	0.04883
0.152	0.12652	0.04885
0.153	0.1282	0.04886
0.154	0.12988	0.04888
0.155	0.13156	0.0489
0.156	0.13325	0.04892
0.157	0.13493	0.04894
0.158	0.13662	0.04896
0.159	0.1383	0.04898
0.16	0.13999	0.04901
0.161	0.14167	0.04903
0.162	0.14336	0.04906
0.163	0.14505	0.04909
0.164	0.14674	0.04912
0.165	0.14843	0.04915
0.166	0.15013	0.04918
0.167	0.15182	0.04921
0.168	0.15352	0.04925
0.169	0.15521	0.04928
0.17	0.15691	0.04932
0.171	0.15861	0.04936
0.172	0.16031	0.0494
0.173	0.16201	0.04944
0.174	0.16371	0.04948
0.175	0.16542	0.04953
0.176	0.16712	0.04958
0.177	0.16883	0.04963
0.178	0.17054	0.04968
0.179	0.17225	0.04973
0.18	0.17397	0.04979
0.181	0.17568	0.04985
0.182	0.1774	0.04991
0.183	0.17912	0.04997
0.184	0.18084	0.05004
0.185	0.18256	0.0501
0.186	0.18429	0.05018
0.187	0.18601	0.05025
0.188	0.18774	0.05033
0.189	0.18948	0.05041
0.19	0.19121	0.05049
0.191	0.19295	0.05058
0.192	0.19469	0.05067
0.193	0.19644	0.05076
0.194	0.19819	0.05086
0.195	0.19994	0.05096
0.196	0.20169	0.05107
0.197	0.20345	0.05118
0.198	0.20522	0.0513
0.199	0.20699	0.05142
0.2	0.20876	0.05155
0.201	0.21054	0.05169
0.202	0.21232	0.05183
0.203	0.21411	0.05198
0.204	0.21591	0.05214
0.205	0.21772	0.0523
0.206	0.21953	0.05248
0.207	0.22135	0.05266
0.208	0.22318	0.05286
0.209	0.22502	0.05307
0.21	0.22687	0.05329
0.211	0.22873	0.05352
0.212	0.23061	0.05378
0.213	0.2325	0.05405
0.214	0.23441	0.05434
0.215	0.23635	0.05466
0.216	0.2383	0.05501
0.217	0.24029	0.05539
0.218	0.2423	0.05581
0.219	0.24436	0.05629
0.22	0.24648	0.05682
0.221	0.24866	0.05744
0.222	0.25094	0.05818
0.223	0.25336	0.05909
0.224	0.25597	0.06022
0.225	0.2588	0.06162
0.226	0.26197	0.06342
0.227	0.26592	0.06617
0.228	0.27149	0.07086
0.229	0.28008	0.07917
0.23	0.29442	0.09438
0.231	0.32022	0.12338
0.232	0.35931	0.16845
0.233	0.40152	0.21754
0.234	0.44211	0.26509
0.235	0.47959	0.30935
0.236	0.51322	0.34937
0.237	0.54226	0.38434
0.238	0.56621	0.41368
0.239	0.58492	0.43728
0.24	0.59869	0.4555
0.241	0.60809	0.46899
0.242	0.61384	0.47856
0.243	0.61672	0.48506
0.244	0.61741	0.48923
0.245	0.61652	0.49174
0.246	0.61452	0.49309
0.247	0.61178	0.49368
0.248	0.60857	0.49378
0.249	0.60507	0.4936
0.25	0.6014	0.49326
0.251	0.59766	0.49285
0.252	0.59389	0.49243
0.253	0.59013	0.49203
0.254	0.58638	0.49165
0.255	0.58267	0.49132
0.256	0.57899	0.49102
0.257	0.57535	0.49077
0.258	0.57173	0.49055
0.259	0.56814	0.49037
0.26	0.56457	0.49021
0.261	0.56102	0.49007
0.262	0.55749	0.48996
0.263	0.55398	0.48986
0.264	0.55047	0.48978
0.265	0.54698	0.48971
0.266	0.54349	0.48965
0.267	0.54002	0.4896
0.268	0.53654	0.48955
0.269	0.53308	0.48952
0.27	0.52961	0.48948
0.271	0.52616	0.48945
0.272	0.5227	0.48943
0.273	0.51925	0.48941
0.274	0.51579	0.48939
0.275	0.51234	0.48937
0.276	0.5089	0.48936
0.277	0.50545	0.48934
0.278	0.502	0.48933
0.279	0.49856	0.48932
0.28	0.49512	0.48931
0.281	0.49167	0.48931
0.282	0.48823	0.4893
0.283	0.48479	0.48929
0.284	0.48135	0.48929
0.285	0.47791	0.48928
0.286	0.47447	0.48928
0.287	0.47103	0.48927
0.288	0.46759	0.48927
0.289	0.46415	0.48927
0.29	0.46071	0.48927
0.291	0.45728	0.48926
0.292	0.45384	0.48926
0.293	0.4504	0.48926
0.294	0.44696	0.48926
0.295	0.44352	0.48926
0.296	0.44009	0.48926
0.297	0.43665	0.48925
0.298	0.43321	0.48925
0.299	0.42977	0.48925
0.3	0.42634	0.48925
0.301	0.4229	0.48925
0.302	0.41946	0.48925
0.303	0.41603	0.48925
0.304	0.41259	0.48925
0.305	0.40916	0.48925
0.306	0.40573	0.48926
0.307	0.40231	0.48928
0.308	0.39891	0.48931
0.309	0.39551	0.48935
0.31	0.39213	0.4894
0.311	0.38876	0.48947
0.312	0.38541	0.48954
0.313	0.38207	0.48963
0.314	0.37875	0.48974
0.315	0.37545	0.48985
0.316	0.37216	0.48998
0.317	0.36888	0.49012
0.318	0.36561	0.49026
0.319	0.36236	0.49041
0.32	0.35912	0.49057
0.321	0.35589	0.49073
0.322	0.35267	0.49089
0.323	0.34947	0.49106
0.324	0.34628	0.49123
0.325	0.3431	0.4914
0.326	0.33993	0.49157
0.327	0.33677	0.49175
0.328	0.33363	0.49192
0.329	0.3305	0.4921
0.33	0.32738	0.49227
0.331	0.32428	0.49245
0.332	0.32119	0.49262
0.333	0.31811	0.49279
0.334	0.31504	0.49296
0.335	0.31199	0.49312
0.336	0.30895	0.49328
0.337	0.30593	0.49344
0.338	0.30292	0.49358
0.339	0.29992	0.49373
0.34	0.29693	0.49386
0.341	0.29396	0.49398
0.342	0.29099	0.4941
0.343	0.28804	0.4942
0.344	0.2851	0.49428
0.345	0.28216	0.49436
0.346	0.27924	0.49441
0.347	0.27632	0.49444
0.348	0.27341	0.49445
0.349	0.2705	0.49443
0.35	0.26759	0.49438
0.351	0.26468	0.4943
0.352	0.26176	0.49418
0.353	0.25884	0.49401
0.354	0.2559	0.49378
0.355	0.25294	0.49349
0.356	0.24994	0.49312
0.357	0.24691	0.49266
0.358	0.24381	0.49208
0.359	0.24064	0.49136
0.36	0.23735	0.49045
0.361	0.23388	0.48925
0.362	0.23014	0.48766
0.363	0.22596	0.48548
0.364	0.22109	0.48237
0.365	0.21504	0.47771
0.366	0.20699	0.47049
0.367	0.19592	0.4594
0.368	0.18192	0.44444
0.369	0.16542	0.4261
0.37	0.14555	0.40326
0.371	0.12228	0.3758
0.372	0.096557	0.34483
0.373	0.070403	0.31279
0.374	0.045496	0.28176
0.375	0.022779	0.25297
0.376	0.0026629	0.22698
0.377	-0.014813	0.20394
0.378	-0.029808	0.18371
0.379	-0.042561	0.16607
0.38	-0.053322	0.15074
0.381	-0.062339	0.13747
0.382	-0.069836	0.12599
0.383	-0.076018	0.11609
0.384	-0.081067	0.10756
0.385	-0.085141	0.10021
0.386	-0.08838	0.09387
0.387	-0.090904	0.08841
0.388	-0.092817	0.0837
0.389	-0.094209	0.07964
0.39	-0.095157	0.07613
0.391	-0.095728	0.0731
0.392	-0.095976	0.07047
0.393	-0.095948	0.06819
0.394	-0.095683	0.06621
0.395	-0.095217	0.06448
0.396	-0.09458	0.06298
0.397	-0.093798	0.06167
0.398	-0.092893	0.06051
0.399	-0.091885	0.05949
0.4	-0.090789	0.05859
0.401	-0.089619	0.0578
0.402	-0.088387	0.05708
0.403	-0.087102	0.05644
0.404	-0.085773	0.05587
0.405	-0.084407	0.05534
0.406	-0.083009	0.05487
0.407	-0.081586	0.05444
0.408	-0.080139	0.05404
0.409	-0.078674	0.05367
0.41	-0.077193	0.05333
0.411	-0.075698	0.05301
0.412	-0.074192	0.05272
0.413	-0.072676	0.05244
0.414	-0.071151	0.05219
0.415	-0.069619	0.05194
0.416	-0.06808	0.05171
0.417	-0.066536	0.0515
0.418	-0.064986	0.05129
0.419	-0.063432	0.0511
0.42	-0.061873	0.05092
0.421	-0.060311	0.05075
0.422	-0.058745	0.05058
0.423	-0.057175	0.05043
0.424	-0.055601	0.05028
0.425	-0.054025	0.05014
0.426	-0.052445	0.05001
0.427	-0.050861	0.04989
0.428	-0.049275	0.04977
0.429	-0.047685	0.04966
0.43	-0.046091	0.04956
0.431	-0.044494	0.04946
0.432	-0.042893	0.04938
0.433	-0.041289	0.04929
0.434	-0.039681	0.04922
0.435	-0.038069	0.04915
0.436	-0.036453	0.04908
0.437	-0.034832	0.04903
0.438	-0.033208	0.04897
0.439	-0.031578	0.04893
0.44	-0.029945	0.04889
0.441	-0.028306	0.04886
0.442	-0.026663	0.04883
0.443	-0.025016	0.04881
0.444	-0.023365	0.04879
0.445	-0.021712	0.04877
0.446	-0.020057	0.04876
0.447	-0.018399	0.04875
0.448	-0.01674	0.04874
0.449	-0.01508	0.04873
0.45	-0.013419	0.04872
0.451	-0.011757	0.04872
0.452	-0.010094	0.04871
0.453	-0.0084302	0.04871
0.454	-0.0067662	0.04871
0.455	-0.0051018	0.04871
0.456	-0.003437	0.0487
0.457	-0.001772	0.0487
0.458	-0.00010674	0.0487
0.459	0.0015587	0.0487
0.46	0.0032243	0.0487
0.461	0.0048901	0.0487
0.462	0.006556	0.0487
0.463	0.0082219	0.0487
0.464	0.009888	0.0487
0.465	0.011554	0.0487
0.466	0.01322	0.0487
0.467	0.014886	0.0487
0.468	0.016553	0.0487
0.469	0.018219	0.0487
0.47	0.019885	0.0487
0.471	0.021551	0.0487
0.472	0.023218	0.0487
0.473	0.024884	0.04869
0.474	0.02655	0.04869
0.475	0.028217	0.04869
0.476	0.029883	0.04869
0.477	0.031549	0.04869
0.478	0.033216	0.04869
0.479	0.034882	0.04869
0.48	0.036549	0.04869
0.481	0.038215	0.04869
0.482	0.039881	0.04869
0.483	0.041548	0.04869
0.484	0.043214	0.04869
0.485	0.044881	0.04869
0.486	0.046547	0.04869
0.487	0.048213	0.04869
0.488	0.04988	0.04869
0.489	0.051546	0.04869
0.49	0.053212	0.04869
0.491	0.054879	0.04869
0.492	0.056545	0.04869
0.493	0.058212	0.04869
0.494	0.059878	0.04869
0.495	0.061544	0.04869
0.496	0.063211	0.04869
0.497	0.064877	0.04869
0.498	0.066544	0.04869
0.499	0.06821	0.04869
0.5	0.069876	0.04869
0.501	0.071543	0.04869
0.502	0.073209	0.04869
0.503	0.074876	0.04869
0.504	0.076542	0.04869
0.505	0.078208	0.04869
0.506	0.079875	0.04869
0.507	0.081541	0.04869
0.508	0.083208	0.04869
0.509	0.084874	0.04869
0.51	0.08654	0.04869
0.511	0.088207	0.04869
0.512	0.089874	0.0487
0.513	0.091541	0.0487
0.514	0.093208	0.0487
0.515	0.094875	0.0487
0.516	0.096543	0.0487
0.517	0.098212	0.0487
0.518	0.09988	0.04871
0.519	0.10155	0.04871
0.52	0.10322	0.04871
0.521	0.10489	0.04872
0.522	0.10656	0.04872
0.523	0.10823	0.04873
0.524	0.1099	0.04874
0.525	0.11158	0.04874
0.526	0.11325	0.04875
0.527	0.11492	0.04876
0.528	0.1166	0.04877
0.529	0.11827	0.04878
0.53	0.11995	0.04879
0.531	0.12163	0.04881
0.532	0.12331	0.04882
0.533	0.12498	0.04883
0.534	0.12666	0.04885
0.535	0.12834	0.04887
0.536	0.13002	0.04888
0.537	0.13171	0.0489
0.538	0.13339	0.04892
0.539	0.13507	0.04894
0.54	0.13676	0.04896
0.541	0.13844	0.04899
0.542	0.14013	0.04901
0.543	0.14182	0.04904
0.544	0.1435	0.04906
0.545	0.14519	0.04909
0.546	0.14688	0.04912
0.547	0.14858	0.04915
0.548	0.15027	0.04918
0.549	0.15196	0.04921
0.55	0.15366	0.04925
0.551	0.15535	0.04928
0.552	0.15705	0.04932
0.553	0.15875	0.04936
0.554	0.16045	0.0494
0.555	0.16215	0.04944
0.556	0.16386	0.04949
0.557	0.16556	0.04953
0.558	0.16727	0.04958
0.559	0.16897	0.04963
0.56	0.17068	0.04968
0.561	0.1724	0.04974
0.562	0.17411	0.04979
0.563	0.17582	0.04985
0.564	0.17754	0.04991
0.565	0.17926	0.04998
0.566	0.18098	0.05004
0.567	0.1827	0.05011
0.568	0.18443	0.05018
0.569	0.18616	0.05026
0.57	0.18789	0.05033
0.571	0.18962	0.05041
0.572	0.19136	0.0505
0.573	0.1931	0.05058
0.574	0.19484	0.05067
0.575	0.19658	0.05077
0.576	0.19833	0.05087
0.577	0.20008	0.05097
0.578	0.20184	0.05108
0.579	0.2036	0.05119
0.58	0.20537	0.05131
0.581	0.20714	0.05143
0.582	0.20891	0.05156
0.583	0.21069	0.0517
0.584	0.21247	0.05184
0.585	0.21427	0.05199
0.586	0.21606	0.05215
0.587	0.21787	0.05232
0.588	0.21968	0.05249
0.589	0.2215	0.05268
0.59	0.22333	0.05288
0.591	0.22517	0.05308
0.592	0.22702	0.05331
0.593	0.22889	0.05355
0.594	0.23077	0.0538
0.595	0.23266	0.05407
0.596	0.23458	0.05437
0.597	0.23651	0.05469
0.598	0.23847	0.05504
0.599	0.24045	0.05543
0.6	0.24248	0.05585
0.601	0.24454	0.05633
0.602	0.24666	0.05688
0.603	0.24885	0.05751
0.604	0.25114	0.05826
0.605	0.25358	0.05918
0.606	0.2562	0.06033
0.607	0.25906	0.06176
0.608	0.26227	0.06362
0.609	0.26633	0.06649
0.61	0.27209	0.07141
0.611	0.28105	0.08016
0.612	0.2961	0.09623
0.613	0.32324	0.12685
0.614	0.36301	0.17275
0.615	0.40514	0.22179
0.616	0.44518	0.26879
0.617	0.48125	0.31162
0.618	0.51222	0.34897
0.619	0.53767	0.38038
0.62	0.55779	0.406
0.621	0.57308	0.42638
0.622	0.58426	0.44227
0.623	0.59205	0.45447
0.624	0.59713	0.46373
0.625	0.60011	0.47069
0.626	0.60146	0.47588
0.627	0.60158	0.47973
0.628	0.60077	0.48255
0.629	0.59925	0.48462
0.63	0.59721	0.48611
0.631	0.59478	0.48719
0.632	0.59207	0.48796
0.633	0.58915	0.48849
0.634	0.58607	0.48887
0.635	0.58288	0.48912
0.636	0.57961	0.48929
0.637	0.57628	0.48939
0.638	0.57291	0.48946
0.639	0.56952	0.48949
0.64	0.5661	0.48951
0.641	0.56267	0.48951
0.642	0.55924	0.4895
0.643	0.55579	0.48949
0.644	0.55235	0.48947
0.645	0.5489	0.48945
0.646	0.54545	0.48944
0.647	0.542	0.48942
0.648	0.53855	0.4894
0.649	0.5351	0.48939
0.65	0.53165	0.48937
0.651	0.52821	0.48936
0.652	0.52476	0.48935
0.653	0.52132	0.48934
0.654	0.51787	0.48933
0.655	0.51443	0.48932
0.656	0.51099	0.48931
0.657	0.50754	0.4893
0.658	0.5041	0.4893
0.659	0.50066	0.48929
0.66	0.49722	0.48929
0.661	0.49378	0.48928
0.662	0.49034	0.48928
0.663	0.4869	0.48927
0.664	0.48346	0.48927
0.665	0.48002	0.48927
0.666	0.47658	0.48926
0.667	0.47315	0.48926
0.668	0.46971	0.48926
0.669	0.46627	0.48926
0.67	0.46283	0.48926
0.671	0.45939	0.48926
0.672	0.45596	0.48925
0.673	0.45252	0.48925
0.674	0.44908	0.48925
0.675	0.44564	0.48925
0.676	0.44221	0.48925
0.677	0.43877	0.48925
0.678	0.43533	0.48925
0.679	0.43189	0.48925
0.68	0.42846	0.48925
0.681	0.42502	0.48925
0.682	0.42158	0.48925
0.683	0.41815	0.48925
0.684	0.41471	0.48925
0.685	0.41127	0.48925
0.686	0.40784	0.48925
0.687	0.40442	0.48927
0.688	0.40101	0.48929
0.689	0.3976	0.48932
0.69	0.39421	0.48937
0.691	0.39084	0.48942
0.692	0.38747	0.48949
0.693	0.38413	0.48957
0.694	0.3808	0.48967
0.695	0.37748	0.48978
0.696	0.37418	0.4899
0.697	0.3709	0.49003
0.698	0.36762	0.49017
0.699	0.36436	0.49032
0.7	0.36112	0.49047
0.701	0.35788	0.49063
0.702	0.35466	0.49079
0.703	0.35144	0.49095
0.704	0.34824	0.49112
0.705	0.34505	0.49129
0.706	0.34188	0.49146
0.707	0.33871	0.49164
0.708	0.33556	0.49181
0.709	0.33243	0.49199
0.71	0.3293	0.49216
0.711	0.32619	0.49234
0.712	0.32309	0.49251
0.713	0.32	0.49268
0.714	0.31693	0.49285
0.715	0.31387	0.49302
0.716	0.31082	0.49318
0.717	0.30779	0.49334
0.718	0.30477	0.49349
0.719	0.30176	0.49364
0.72	0.29877	0.49378
0.721	0.29579	0.49391
0.722	0.29282	0.49403
0.723	0.28986	0.49414
0.724	0.28691	0.49423
0.725	0.28397	0.49431
0.726	0.28104	0.49438
0.727	0.27812	0.49442
0.728	0.2752	0.49445
0.729	0.27229	0.49445
0.73	0.26938	0.49442
0.731	0.26647	0.49436
0.732	0.26356	0.49426
0.733	0.26064	0.49412
0.734	0.25771	0.49393
0.735	0.25476	0.49368
0.736	0.25179	0.49336
0.737	0.24878	0.49295
0.738	0.24572	0.49245
0.739	0.2426	0.49182
0.74	0.23939	0.49103
0.741	0.23604	0.49002
0.742	0.23248	0.48869
0.743	0.22859	0.4869
0.744	0.22418	0.4844
0.745	0.21892	0.48078
0.746	0.21221	0.47527
0.747	0.20308	0.46667
0.748	0.19078	0.45398
0.749	0.17583	0.43775
0.75	0.15809	0.41775
0.751	0.13683	0.39303
0.752	0.11242	0.36397
0.753	0.08626	0.33226
0.754	0.060431	0.30042
0.755	0.036297	0.27015
0.756	0.01457	0.24241
0.757	-0.0045043	0.21758
0.758	-0.020984	0.19566
0.759	-0.035071	0.17648
0.76	-0.047013	0.15977
0.761	-0.057062	0.14528
0.762	-0.065456	0.13274
0.763	-0.072414	0.12192
0.764	-0.07813	0.11258
0.765	-0.082778	0.10453
0.766	-0.086508	0.09759
0.767	-0.089451	0.09162
0.768	-0.091723	0.08647
0.769	-0.093421	0.08202
0.77	-0.09463	0.07819
0.771	-0.095422	0.07488
0.772	-0.09586	0.07201
0.773	-0.095994	0.06952
0.774	-0.095867	0.06737
0.775	-0.095519	0.06549
0.776	-0.094982	0.06386
0.777	-0.094285	0.06244
0.778	-0.093452	0.06119
0.779	-0.092504	0.06009
0.78	-0.091459	0.05912
0.781	-0.090333	0.05827
0.782	-0.089137	0.0575
0.783	-0.087883	0.05682
0.784	-0.08658	0.05621
0.785	-0.085235	0.05565
0.786	-0.083856	0.05515
0.787	-0.082447	0.05469
0.788	-0.081014	0.05427
0.789	-0.07956	0.05389
0.79	-0.078088	0.05353
0.791	-0.076601	0.0532
0.792	-0.075102	0.05289
0.793	-0.073592	0.05261
0.794	-0.072072	0.05234
0.795	-0.070544	0.05209
0.796	-0.069009	0.05185
0.797	-0.067468	0.05163
0.798	-0.065921	0.05142
0.799	-0.06437	0.05122
0.8	-0.062814	0.05103
0.801	-0.061254	0.05085
0.802	-0.05969	0.05068
0.803	-0.058122	0.05052
0.804	-0.056551	0.05037
0.805	-0.054976	0.05022
0.806	-0.053398	0.05009
0.807	-0.051817	0.04996
0.808	-0.050232	0.04984
0.809	-0.048644	0.04973
0.81	-0.047053	0.04962
0.811	-0.045458	0.04952
0.812	-0.043859	0.04943
0.813	-0.042257	0.04934
0.814	-0.040651	0.04926
0.815	-0.039041	0.04919
0.816	-0.037428	0.04912
0.817	-0.03581	0.04906
0.818	-0.034188	0.049
0.819	-0.032561	0.04896
0.82	-0.030931	0.04891
0.821	-0.029295	0.04888
0.822	-0.027655	0.04884
0.823	-0.02601	0.04882
0.824	-0.024361	0.0488
0.825	-0.022709	0.04878
0.826	-0.021055	0.04876
0.827	-0.019399	0.04875
0.828	-0.017741	0.04874
0.829	-0.016081	0.04873
0.83	-0.014421	0.04873
0.831	-0.012759	0.04872
0.832	-0.011096	0.04872
0.833	-0.0094333	0.04871
0.834	-0.0077696	0.04871
0.835	-0.0061054	0.04871
0.836	-0.0044409	0.04871
0.837	-0.002776	0.0487
0.838	-0.0011109	0.0487
0.839	0.00055446	0.0487
0.84	0.00222	0.0487
0.841	0.0038857	0.0487
0.842	0.0055515	0.0487
0.843	0.0072174	0.0487
0.844	0.0088834	0.0487
0.845	0.010549	0.0487
0.846	0.012216	0.0487
0.847	0.013882	0.0487
0.848	0.015548	0.0487
0.849	0.017214	0.0487
0.85	0.01888	0.0487
0.851	0.020547	0.0487
0.852	0.022213	0.0487
0.853	0.023879	0.04869
0.854	0.025546	0.04869
0.855	0.027212	0.04869
0.856	0.028878	0.04869
0.857	0.030545	0.04869
0.858	0.032211	0.04869
0.859	0.033877	0.04869
0.86	0.035544	0.04869
0.861	0.03721	0.04869
0.862	0.038877	0.04869
0.863	0.040543	0.04869
0.864	0.042209	0.04869
0.865	0.043876	0.04869
0.866	0.045542	0.04869
0.867	0.047209	0.04869
0.868	0.048875	0.04869
0.869	0.050541	0.04869
0.87	0.052208	0.04869
0.871	0.053874	0.04869
0.872	0.05554	0.04869
0.873	0.057207	0.04869
0.874	0.058873	0.04869
0.875	0.06054	0.04869
0.876	0.062206	0.04869
0.877	0.063872	0.04869
0.878	0.065539	0.04869
0.879	0.067205	0.04869
0.88	0.068872	0.04869
0.881	0.070538	0.04869
0.882	0.072204	0.04869
0.883	0.073871	0.04869
0.884	0.075537	0.04869
0.885	0.077204	0.04869
0.886	0.07887	0.04869
0.887	0.080536	0.04869
0.888	0.082203	0.04869
0.889	0.083869	0.04869
0.89	0.085536	0.04869
0.891	0.087202	0.04869
0.892	0.088869	0.04869
0.893	0.090535	0.0487
0.894	0.092202	0.0487
0.895	0.09387	0.0487
0.896	0.095537	0.0487
0.897	0.097206	0.0487
0.898	0.098874	0.0487
0.899	0.10054	0.04871
0.9	0.10221	0.04871
0.901	0.10388	0.04871
0.902	0.10555	0.04872
0.903	0.10722	0.04873
0.904	0.1089	0.04873
0.905	0.11057	0.04874
0.906	0.11224	0.04875
0.907	0.11392	0.04876
0.908	0.11559	0.04877
0.909	0.11726	0.04878
0.91	0.11894	0.04879
0.911	0.12062	0.0488
0.912	0.12229	0.04881
0.913	0.12397	0.04883
0.914	0.12565	0.04884
0.915	0.12733	0.04886
0.916	0.12901	0.04887
0.917	0.13069	0.04889
0.918	0.13237	0.04891
0.919	0.13406	0.04893
0.92	0.13574	0.04895
0.921	0.13743	0.04897
0.922	0.13911	0.049
0.923	0.1408	0.04902
0.924	0.14249	0.04905
0.925	0.14417	0.04907
0.926	0.14586	0.0491
0.927	0.14756	0.04913
0.928	0.14925	0.04916
0.929	0.15094	0.04919
0.93	0.15264	0.04923
0.931	0.15433	0.04926
0.932	0.15603	0.0493
0.933	0.15773	0.04934
0.934	0.15943	0.04938
0.935	0.16113	0.04942
0.936	0.16283	0.04946
0.937	0.16453	0.04951
0.938	0.16624	0.04955
0.939	0.16794	0.0496
0.94	0.16965	0.04965
0.941	0.17136	0.04971
0.942	0.17308	0.04976
0.943	0.17479	0.04982
0.944	0.1765	0.04988
0.945	0.17822	0.04994
0.946	0.17994	0.05
0.947	0.18166	0.05007
0.948	0.18339	0.05014
0.949	0.18512	0.05021
0.95	0.18684	0.05029
0.951	0.18858	0.05036
0.952	0.19031	0.05045
0.953	0.19205	0.05053
0.954	0.19379	0.05062
0.955	0.19553	0.05071
0.956	0.19728	0.05081
0.957	0.19903	0.05091
0.958	0.20078	0.05101
0.959	0.20254	0.05112
0.96	0.2043	0.05124
0.961	0.20607	0.05136
0.962	0.20784	0.05149
0.963	0.20962	0.05162
0.964	0.2114	0.05176
0.965	0.21318	0.0519
0.966	0.21498	0.05205
0.967	0.21678	0.05222
0.968	0.21859	0.05239
0.969	0.2204	0.05257
0.97	0.22223	0.05276
0.971	0.22406	0.05296
0.972	0.22591	0.05317
0.973	0.22776	0.0534
0.974	0.22963	0.05365
0.975	0.23152	0.05391
0.976	0.23342	0.05419
0.977	0.23534	0.0545
0.978	0.23728	0.05483
0.979	0.23925	0.05519
0.98	0.24125	0.05559
0.981	0.24329	0.05604
0.982	0.24537	0.05654
0.983	0.24752	0.05711
0.984	0.24975	0.05779
0.985	0.25209	0.0586
0.986	0.25459	0.05961
0.987	0.2573	0.06086
0.988	0.26027	0.06243
0.989	0.26374	0.0646
0.99	0.26836	0.06813
0.991	0.27516	0.0743
0.992	0.28607	0.0854
0.993	0.30501	0.10614
0.994	0.33823	0.14409
0.995	0.37991	0.19238
0.996	0.42149	0.24093
0.997	0.46013	0.28648
0.998	0.49426	0.32723
0.999	0.52303	0.36222
1	0.54631	0.39127

## Sheet: Extended Data Fig. 1e
Time	V_men	V_fire
s	V	V
BBL	V_men	V_fire
0	-3.0834e-20	3.84535e-09
0.001	-1.5703e-17	3.84535e-09
0.002	-3.5616e-17	3.84535e-09
0.003	-4.636e-17	3.84535e-09
0.004	-5.1708e-17	3.84535e-09
0.005	-5.3992e-17	3.84535e-09
0.006	-5.4595e-17	3.84535e-09
0.007	-5.4358e-17	3.84535e-09
0.008	-5.3732e-17	3.84535e-09
0.009	-5.2931e-17	3.84535e-09
0.01	-5.2209e-17	3.84535e-09
0.011	-5.1755e-17	3.84535e-09
0.012	-5.106e-17	3.84535e-09
0.013	-5.056e-17	3.84535e-09
0.014	-5.0243e-17	3.84535e-09
0.015	-5.0077e-17	3.84535e-09
0.016	-4.9887e-17	3.84535e-09
0.017	-4.9743e-17	3.84535e-09
0.018	-4.9631e-17	3.84535e-09
0.019	-4.9492e-17	3.84535e-09
0.02	-4.9365e-17	3.84535e-09
0.021	-4.9259e-17	3.84535e-09
0.022	-4.927e-17	3.84535e-09
0.023	-4.9226e-17	3.84535e-09
0.024	-4.9174e-17	3.84535e-09
0.025	-4.9138e-17	3.84535e-09
0.026	-4.9083e-17	3.84535e-09
0.027	-4.9147e-17	3.84535e-09
0.028	-4.9197e-17	3.84535e-09
0.029	-4.9222e-17	3.84535e-09
0.03	-4.9258e-17	3.84535e-09
0.031	-4.9359e-17	3.84535e-09
0.032	-4.9478e-17	3.84535e-09
0.033	-4.9586e-17	3.84535e-09
0.034	-4.9694e-17	3.84535e-09
0.035	-4.9815e-17	3.84535e-09
0.036	-4.9945e-17	3.84535e-09
0.037	-5.0048e-17	3.84535e-09
0.038	-5.0151e-17	3.84535e-09
0.039	-5.0258e-17	3.84535e-09
0.04	-5.0376e-17	3.84535e-09
0.041	-5.0541e-17	3.84535e-09
0.042	-5.0685e-17	3.84535e-09
0.043	-5.0823e-17	3.84535e-09
0.044	-5.0928e-17	3.84535e-09
0.045	-5.102e-17	3.84535e-09
0.046	-5.1131e-17	3.84535e-09
0.047	-5.1186e-17	3.84535e-09
0.048	-5.1198e-17	3.84535e-09
0.049	-5.1201e-17	3.84535e-09
0.05	-5.1216e-17	3.84535e-09
0.051	-5.1197e-17	3.84535e-09
0.052	-5.1174e-17	3.84535e-09
0.053	-5.1215e-17	3.84535e-09
0.054	-5.1277e-17	3.84535e-09
0.055	-5.1307e-17	3.84535e-09
0.056	-5.1288e-17	3.84535e-09
0.057	-5.1287e-17	3.84535e-09
0.058	-5.1261e-17	3.84535e-09
0.059	-5.1259e-17	3.84535e-09
0.06	-5.1279e-17	3.84535e-09
0.061	-5.1305e-17	3.84535e-09
0.062	-5.1305e-17	3.84535e-09
0.063	-5.1319e-17	3.84535e-09
0.064	-5.1381e-17	3.84535e-09
0.065	-5.1417e-17	3.84535e-09
0.066	-5.1449e-17	3.84535e-09
0.067	-5.1483e-17	3.84535e-09
0.068	-5.1505e-17	3.84535e-09
0.069	-5.1527e-17	3.84535e-09
0.07	-5.1544e-17	3.84535e-09
0.071	-5.1569e-17	3.84535e-09
0.072	-5.1592e-17	3.84535e-09
0.073	-5.1604e-17	3.84535e-09
0.074	-5.1662e-17	3.84535e-09
0.075	-5.1739e-17	3.84535e-09
0.076	-5.179e-17	3.84535e-09
0.077	-5.1806e-17	3.84535e-09
0.078	-5.1871e-17	3.84535e-09
0.079	-5.1906e-17	3.84535e-09
0.08	-5.1867e-17	3.84535e-09
0.081	-5.182e-17	3.84535e-09
0.082	-5.1794e-17	3.84535e-09
0.083	-5.1795e-17	3.84535e-09
0.084	-5.1786e-17	3.84535e-09
0.085	-5.1832e-17	3.84535e-09
0.086	-5.1931e-17	3.84535e-09
0.087	-5.202e-17	3.84535e-09
0.088	-5.2103e-17	3.84535e-09
0.089	-5.216e-17	3.84535e-09
0.09	-5.2197e-17	3.84535e-09
0.091	-5.2233e-17	3.84535e-09
0.092	-5.2279e-17	3.84535e-09
0.093	-5.2312e-17	3.84535e-09
0.094	-5.2375e-17	3.84535e-09
0.095	-5.2501e-17	3.84535e-09
0.096	-5.2691e-17	3.84535e-09
0.097	-5.2874e-17	3.84535e-09
0.098	-5.2996e-17	3.84535e-09
0.099	-5.3047e-17	3.84535e-09
0.1	-5.307e-17	3.84535e-09
0.101	0.0010083	0.000949937
0.102	0.0031158	0.0027
0.103	0.0049958	0.00398
0.104	0.0068347	0.00501
0.105	0.0086406	0.00585
0.106	0.01042	0.00653
0.107	0.012178	0.00707
0.108	0.013918	0.00752
0.109	0.015645	0.00788
0.11	0.01736	0.00817
0.111	0.019065	0.00841
0.112	0.020764	0.0086
0.113	0.022456	0.00875
0.114	0.024143	0.00888
0.115	0.025827	0.00898
0.116	0.027507	0.00906
0.117	0.029185	0.00913
0.118	0.03086	0.00919
0.119	0.032534	0.00923
0.12	0.034207	0.00927
0.121	0.035878	0.0093
0.122	0.037548	0.00932
0.123	0.039218	0.00934
0.124	0.040887	0.00935
0.125	0.042555	0.00937
0.126	0.044223	0.00938
0.127	0.045891	0.00939
0.128	0.047559	0.00939
0.129	0.049226	0.0094
0.13	0.050893	0.0094
0.131	0.05256	0.00941
0.132	0.054227	0.00941
0.133	0.055894	0.00941
0.134	0.057561	0.00941
0.135	0.059227	0.00941
0.136	0.060894	0.00942
0.137	0.06256	0.00942
0.138	0.064227	0.00942
0.139	0.065893	0.00942
0.14	0.06756	0.00942
0.141	0.069226	0.00942
0.142	0.070893	0.00942
0.143	0.072559	0.00942
0.144	0.074226	0.00942
0.145	0.075892	0.00942
0.146	0.077559	0.00942
0.147	0.079225	0.00942
0.148	0.080891	0.00942
0.149	0.082558	0.00942
0.15	0.084224	0.00942
0.151	0.085891	0.00942
0.152	0.087557	0.00942
0.153	0.089223	0.00942
0.154	0.09089	0.00942
0.155	0.092556	0.00942
0.156	0.094223	0.00942
0.157	0.095889	0.00942
0.158	0.097556	0.00942
0.159	0.099222	0.00942
0.16	0.10089	0.00942
0.161	0.10256	0.00942
0.162	0.10422	0.00943
0.163	0.10589	0.00943
0.164	0.10755	0.00943
0.165	0.10922	0.00943
0.166	0.11089	0.00943
0.167	0.11255	0.00943
0.168	0.11422	0.00943
0.169	0.11589	0.00944
0.17	0.11755	0.00944
0.171	0.11922	0.00944
0.172	0.12089	0.00944
0.173	0.12255	0.00944
0.174	0.12422	0.00945
0.175	0.12589	0.00945
0.176	0.12756	0.00945
0.177	0.12922	0.00945
0.178	0.13089	0.00946
0.179	0.13256	0.00946
0.18	0.13422	0.00947
0.181	0.13589	0.00947
0.182	0.13756	0.00947
0.183	0.13922	0.00948
0.184	0.14089	0.00948
0.185	0.14256	0.00949
0.186	0.14423	0.00949
0.187	0.14589	0.0095
0.188	0.14756	0.0095
0.189	0.14923	0.00951
0.19	0.15089	0.00951
0.191	0.15256	0.00952
0.192	0.15423	0.00953
0.193	0.1559	0.00953
0.194	0.15756	0.00954
0.195	0.15923	0.00955
0.196	0.1609	0.00955
0.197	0.16257	0.00956
0.198	0.16423	0.00957
0.199	0.1659	0.00958
0.2	0.16757	0.00959
0.201	0.16924	0.00959
0.202	0.17091	0.0096
0.203	0.17257	0.00961
0.204	0.17424	0.00962
0.205	0.17591	0.00963
0.206	0.17758	0.00964
0.207	0.17925	0.00966
0.208	0.18091	0.00967
0.209	0.18258	0.00968
0.21	0.18425	0.00969
0.211	0.18592	0.0097
0.212	0.18759	0.00972
0.213	0.18926	0.00973
0.214	0.19093	0.00975
0.215	0.19259	0.00976
0.216	0.19426	0.00978
0.217	0.19593	0.00979
0.218	0.1976	0.00981
0.219	0.19927	0.00983
0.22	0.20094	0.00985
0.221	0.20261	0.00987
0.222	0.20428	0.00989
0.223	0.20595	0.00991
0.224	0.20762	0.00993
0.225	0.20929	0.00995
0.226	0.21096	0.00998
0.227	0.21263	0.01
0.228	0.2143	0.01003
0.229	0.21597	0.01005
0.23	0.21764	0.01008
0.231	0.21931	0.01011
0.232	0.22099	0.01015
0.233	0.22266	0.01018
0.234	0.22433	0.01021
0.235	0.226	0.01025
0.236	0.22767	0.01029
0.237	0.22935	0.01033
0.238	0.23102	0.01038
0.239	0.2327	0.01043
0.24	0.23437	0.01048
0.241	0.23605	0.01053
0.242	0.23772	0.01059
0.243	0.2394	0.01066
0.244	0.24108	0.01073
0.245	0.24276	0.0108
0.246	0.24444	0.01089
0.247	0.24612	0.01099
0.248	0.2478	0.0111
0.249	0.24949	0.01123
0.25	0.25118	0.01138
0.251	0.25288	0.01157
0.252	0.25458	0.0118
0.253	0.25629	0.01207
0.254	0.25803	0.01252
0.255	0.25986	0.01349
0.256	0.26185	0.01546
0.257	0.26411	0.019
0.258	0.26675	0.02488
0.259	0.26996	0.03416
0.26	0.27399	0.04838
0.261	0.2792	0.06962
0.262	0.28564	0.09828
0.263	0.29298	0.13236
0.264	0.30083	0.16968
0.265	0.3089	0.20894
0.266	0.31698	0.24936
0.267	0.32477	0.28983
0.268	0.33196	0.32892
0.269	0.33826	0.36546
0.27	0.34348	0.39865
0.271	0.34752	0.42807
0.272	0.35035	0.45358
0.273	0.352	0.47529
0.274	0.35256	0.49349
0.275	0.35218	0.50858
0.276	0.35099	0.52097
0.277	0.34912	0.53107
0.278	0.3467	0.53926
0.279	0.34383	0.54587
0.28	0.3406	0.55119
0.281	0.33708	0.55547
0.282	0.33335	0.5589
0.283	0.32944	0.56166
0.284	0.32542	0.56388
0.285	0.3213	0.56568
0.286	0.31713	0.56713
0.287	0.31291	0.5683
0.288	0.30868	0.56927
0.289	0.30444	0.57006
0.29	0.3002	0.57071
0.291	0.29598	0.57125
0.292	0.29178	0.5717
0.293	0.28761	0.57208
0.294	0.28348	0.57239
0.295	0.27938	0.57266
0.296	0.27532	0.57289
0.297	0.2713	0.57307
0.298	0.26732	0.57322
0.299	0.26339	0.57334
0.3	0.25951	0.57343
0.301	0.25567	0.57349
0.302	0.25188	0.57352
0.303	0.24814	0.57351
0.304	0.24445	0.57346
0.305	0.2408	0.57336
0.306	0.2372	0.57321
0.307	0.23364	0.57296
0.308	0.23011	0.57255
0.309	0.2266	0.57191
0.31	0.22309	0.57088
0.311	0.21954	0.56925
0.312	0.21591	0.56667
0.313	0.21213	0.56266
0.314	0.20808	0.5565
0.315	0.20363	0.54715
0.316	0.19869	0.53395
0.317	0.19325	0.51656
0.318	0.18722	0.49426
0.319	0.18067	0.4671
0.32	0.17373	0.43573
0.321	0.16659	0.40102
0.322	0.15944	0.36404
0.323	0.15256	0.3264
0.324	0.14617	0.28946
0.325	0.14041	0.25423
0.326	0.13538	0.2214
0.327	0.13112	0.19143
0.328	0.12764	0.16454
0.329	0.12491	0.14077
0.33	0.12285	0.12002
0.331	0.12139	0.10209
0.332	0.12042	0.08672
0.333	0.11988	0.07365
0.334	0.1197	0.06261
0.335	0.11982	0.05333
0.336	0.1202	0.04557
0.337	0.12079	0.03912
0.338	0.12156	0.03377
0.339	0.12249	0.02936
0.34	0.12355	0.02573
0.341	0.12472	0.02274
0.342	0.12598	0.0203
0.343	0.12731	0.0183
0.344	0.12871	0.01666
0.345	0.13015	0.01533
0.346	0.13164	0.01424
0.347	0.13315	0.01335
0.348	0.1347	0.01263
0.349	0.13627	0.01205
0.35	0.13786	0.01157
0.351	0.13946	0.01118
0.352	0.14107	0.01087
0.353	0.1427	0.01062
0.354	0.14433	0.01041
0.355	0.14597	0.01025
0.356	0.14761	0.01011
0.357	0.14926	0.01
0.358	0.15091	0.00992
0.359	0.15257	0.00985
0.36	0.15422	0.00979
0.361	0.15588	0.00975
0.362	0.15754	0.00972
0.363	0.15921	0.00969
0.364	0.16087	0.00967
0.365	0.16253	0.00966
0.366	0.1642	0.00965
0.367	0.16586	0.00964
0.368	0.16753	0.00964
0.369	0.16919	0.00964
0.37	0.17086	0.00964
0.371	0.17253	0.00964
0.372	0.1742	0.00965
0.373	0.17586	0.00965
0.374	0.17753	0.00966
0.375	0.1792	0.00967
0.376	0.18087	0.00968
0.377	0.18253	0.00969
0.378	0.1842	0.0097
0.379	0.18587	0.00971
0.38	0.18754	0.00972
0.381	0.18921	0.00974
0.382	0.19088	0.00975
0.383	0.19254	0.00976
0.384	0.19421	0.00978
0.385	0.19588	0.0098
0.386	0.19755	0.00981
0.387	0.19922	0.00983
0.388	0.20089	0.00985
0.389	0.20256	0.00987
0.39	0.20423	0.00989
0.391	0.2059	0.00991
0.392	0.20757	0.00993
0.393	0.20924	0.00995
0.394	0.21091	0.00998
0.395	0.21258	0.01
0.396	0.21425	0.01003
0.397	0.21592	0.01005
0.398	0.21759	0.01008
0.399	0.21926	0.01011
0.4	0.22093	0.01015
0.401	0.22261	0.01018
0.402	0.22428	0.01021
0.403	0.22595	0.01025
0.404	0.22762	0.01029
0.405	0.2293	0.01033
0.406	0.23097	0.01038
0.407	0.23264	0.01042
0.408	0.23432	0.01048
0.409	0.23599	0.01053
0.41	0.23767	0.01059
0.411	0.23935	0.01065
0.412	0.24103	0.01072
0.413	0.2427	0.0108
0.414	0.24438	0.01089
0.415	0.24607	0.01098
0.416	0.24775	0.0111
0.417	0.24944	0.01123
0.418	0.25113	0.01138
0.419	0.25283	0.01157
0.42	0.25453	0.01179
0.421	0.25624	0.01207
0.422	0.25798	0.0125
0.423	0.2598	0.01346
0.424	0.26179	0.01539
0.425	0.26403	0.01887
0.426	0.26666	0.02467
0.427	0.26986	0.03384
0.428	0.27386	0.04789
0.429	0.27903	0.06892
0.43	0.28544	0.09741
0.431	0.29277	0.13138
0.432	0.30061	0.16865
0.433	0.30868	0.20788
0.434	0.31676	0.24828
0.435	0.32456	0.28878
0.436	0.33176	0.32792
0.437	0.33808	0.36453
0.438	0.34331	0.39781
0.439	0.34736	0.42731
0.44	0.35019	0.45289
0.441	0.35183	0.47468
0.442	0.35238	0.49294
0.443	0.35199	0.50808
0.444	0.35078	0.52052
0.445	0.3489	0.53067
0.446	0.34646	0.5389
0.447	0.34357	0.54556
0.448	0.34033	0.55092
0.449	0.33681	0.55523
0.45	0.33306	0.5587
0.451	0.32916	0.56149
0.452	0.32513	0.56373
0.453	0.32101	0.56555
0.454	0.31683	0.56702
0.455	0.31262	0.56821
0.456	0.30838	0.56919
0.457	0.30414	0.56999
0.458	0.29991	0.57066
0.459	0.29569	0.57121
0.46	0.29149	0.57167
0.461	0.28733	0.57205
0.462	0.28319	0.57237
0.463	0.27909	0.57265
0.464	0.27504	0.57287
0.465	0.27102	0.57306
0.466	0.26705	0.57322
0.467	0.26312	0.57334
0.468	0.25924	0.57343
0.469	0.2554	0.57349
0.47	0.25162	0.57351
0.471	0.24788	0.5735
0.472	0.24419	0.57345
0.473	0.24055	0.57335
0.474	0.23695	0.57319
0.475	0.23339	0.57293
0.476	0.22986	0.57249
0.477	0.22634	0.5718
0.478	0.22283	0.57071
0.479	0.21927	0.56899
0.48	0.21562	0.56627
0.481	0.21181	0.56206
0.482	0.20773	0.55562
0.483	0.20323	0.54588
0.484	0.19824	0.53226
0.485	0.19274	0.51441
0.486	0.18666	0.49161
0.487	0.18006	0.46401
0.488	0.1731	0.43228
0.489	0.16595	0.39729
0.49	0.15882	0.36019
0.491	0.15198	0.32257
0.492	0.14564	0.28576
0.493	0.13996	0.25075
0.494	0.135	0.2182
0.495	0.13082	0.18853
0.496	0.12742	0.16196
0.497	0.12476	0.1385
0.498	0.12277	0.11805
0.499	0.12136	0.10039
0.5	0.12044	0.08527
0.501	0.11995	0.07243
0.502	0.1198	0.06158
0.503	0.11995	0.05247
0.504	0.12034	0.04485
0.505	0.12095	0.03852
0.506	0.12175	0.03328
0.507	0.12269	0.02895
0.508	0.12376	0.02539
0.509	0.12494	0.02247
0.51	0.12621	0.02007
0.511	0.12755	0.01811
0.512	0.12895	0.01651
0.513	0.1304	0.0152
0.514	0.13189	0.01414
0.515	0.13341	0.01327
0.516	0.13496	0.01257
0.517	0.13653	0.01199
0.518	0.13812	0.01153
0.519	0.13972	0.01115
0.52	0.14134	0.01084
0.521	0.14296	0.01059
0.522	0.14459	0.01039
0.523	0.14623	0.01023
0.524	0.14788	0.0101
0.525	0.14953	0.00999
0.526	0.15118	0.00991
0.527	0.15283	0.00984
0.528	0.15449	0.00979
0.529	0.15615	0.00975
0.53	0.15781	0.00971
0.531	0.15947	0.00969
0.532	0.16114	0.00967
0.533	0.1628	0.00966
0.534	0.16447	0.00965
0.535	0.16613	0.00964
0.536	0.1678	0.00964
0.537	0.16946	0.00964
0.538	0.17113	0.00964
0.539	0.1728	0.00964
0.54	0.17446	0.00965
0.541	0.17613	0.00965
0.542	0.1778	0.00966
0.543	0.17947	0.00967
0.544	0.18113	0.00968
0.545	0.1828	0.00969
0.546	0.18447	0.0097
0.547	0.18614	0.00971
0.548	0.18781	0.00972
0.549	0.18948	0.00974
0.55	0.19114	0.00975
0.551	0.19281	0.00977
0.552	0.19448	0.00978
0.553	0.19615	0.0098
0.554	0.19782	0.00982
0.555	0.19949	0.00983
0.556	0.20116	0.00985
0.557	0.20283	0.00987
0.558	0.2045	0.00989
0.559	0.20617	0.00991
0.56	0.20784	0.00993
0.561	0.20951	0.00996
0.562	0.21118	0.00998
0.563	0.21285	0.01001
0.564	0.21452	0.01003
0.565	0.21619	0.01006
0.566	0.21786	0.01009
0.567	0.21953	0.01012
0.568	0.2212	0.01015
0.569	0.22288	0.01018
0.57	0.22455	0.01022
0.571	0.22622	0.01026
0.572	0.22789	0.0103
0.573	0.22957	0.01034
0.574	0.23124	0.01038
0.575	0.23291	0.01043
0.576	0.23459	0.01048
0.577	0.23626	0.01054
0.578	0.23794	0.0106
0.579	0.23962	0.01067
0.58	0.2413	0.01074
0.581	0.24298	0.01082
0.582	0.24466	0.0109
0.583	0.24634	0.011
0.584	0.24802	0.01112
0.585	0.24971	0.01125
0.586	0.2514	0.01141
0.587	0.2531	0.0116
0.588	0.2548	0.01184
0.589	0.25652	0.01212
0.59	0.25826	0.01261
0.591	0.26011	0.01369
0.592	0.26213	0.01583
0.593	0.26443	0.01963
0.594	0.26714	0.0259
0.595	0.27044	0.03573
0.596	0.27461	0.05076
0.597	0.27999	0.07306
0.598	0.28658	0.1026
0.599	0.29401	0.13724
0.6	0.30191	0.1749
0.601	0.30999	0.21437
0.602	0.31805	0.25489
0.603	0.32578	0.29526
0.604	0.33285	0.33406
0.605	0.339	0.37017
0.606	0.34404	0.40285
0.607	0.34788	0.43171
0.608	0.3505	0.45666
0.609	0.35195	0.47784
0.61	0.35233	0.49557
0.611	0.35178	0.51024
0.612	0.35044	0.52227
0.613	0.34845	0.53208
0.614	0.34593	0.54003
0.615	0.34297	0.54646
0.616	0.33967	0.55163
0.617	0.3361	0.5558
0.618	0.33232	0.55915
0.619	0.32839	0.56184
0.62	0.32434	0.56402
0.621	0.32021	0.56577
0.622	0.31602	0.5672
0.623	0.3118	0.56836
0.624	0.30757	0.56931
0.625	0.30333	0.57009
0.626	0.29909	0.57073
0.627	0.29488	0.57127
0.628	0.29069	0.57172
0.629	0.28652	0.57209
0.63	0.2824	0.57241
0.631	0.27831	0.57268
0.632	0.27426	0.5729
0.633	0.27025	0.57308
0.634	0.26628	0.57323
0.635	0.26236	0.57335
0.636	0.25849	0.57344
0.637	0.25467	0.57349
0.638	0.25089	0.57351
0.639	0.24716	0.57349
0.64	0.24348	0.57343
0.641	0.23984	0.57332
0.642	0.23625	0.57315
0.643	0.2327	0.57285
0.644	0.22918	0.57237
0.645	0.22566	0.57161
0.646	0.22214	0.57041
0.647	0.21857	0.56852
0.648	0.21489	0.56554
0.649	0.21104	0.56094
0.65	0.20688	0.55392
0.651	0.20227	0.54338
0.652	0.19719	0.52897
0.653	0.19157	0.51014
0.654	0.18538	0.48632
0.655	0.17869	0.45782
0.656	0.17168	0.42535
0.657	0.16451	0.38982
0.658	0.15742	0.35248
0.659	0.15066	0.31493
0.66	0.14445	0.27842
0.661	0.13891	0.24386
0.662	0.13411	0.21187
0.663	0.13009	0.18283
0.664	0.12685	0.15689
0.665	0.12434	0.13407
0.666	0.12247	0.11421
0.667	0.12117	0.09709
0.668	0.12034	0.08246
0.669	0.11992	0.07004
0.67	0.11984	0.05957
0.671	0.12004	0.05079
0.672	0.12049	0.04345
0.673	0.12114	0.03736
0.674	0.12196	0.03232
0.675	0.12293	0.02816
0.676	0.12403	0.02474
0.677	0.12523	0.02193
0.678	0.12651	0.01963
0.679	0.12787	0.01775
0.68	0.12928	0.01622
0.681	0.13073	0.01497
0.682	0.13223	0.01395
0.683	0.13376	0.01312
0.684	0.13531	0.01244
0.685	0.13689	0.01189
0.686	0.13848	0.01144
0.687	0.14008	0.01108
0.688	0.1417	0.01079
0.689	0.14333	0.01055
0.69	0.14496	0.01036
0.691	0.1466	0.0102
0.692	0.14825	0.01008
0.693	0.1499	0.00997
0.694	0.15155	0.00989
0.695	0.15321	0.00983
0.696	0.15486	0.00978
0.697	0.15652	0.00974
0.698	0.15818	0.00971
0.699	0.15985	0.00968
0.7	0.16151	0.00967
0.701	0.16317	0.00965
0.702	0.16484	0.00965
0.703	0.16651	0.00964
0.704	0.16817	0.00964
0.705	0.16984	0.00964
0.706	0.1715	0.00964
0.707	0.17317	0.00964
0.708	0.17484	0.00965
0.709	0.17651	0.00966
0.71	0.17817	0.00966
0.711	0.17984	0.00967
0.712	0.18151	0.00968
0.713	0.18318	0.00969
0.714	0.18485	0.0097
0.715	0.18651	0.00972
0.716	0.18818	0.00973
0.717	0.18985	0.00974
0.718	0.19152	0.00976
0.719	0.19319	0.00977
0.72	0.19486	0.00979
0.721	0.19653	0.0098
0.722	0.1982	0.00982
0.723	0.19986	0.00984
0.724	0.20153	0.00986
0.725	0.2032	0.00987
0.726	0.20487	0.0099
0.727	0.20654	0.00992
0.728	0.20821	0.00994
0.729	0.20988	0.00996
0.73	0.21155	0.00999
0.731	0.21322	0.01001
0.732	0.21489	0.01004
0.733	0.21657	0.01007
0.734	0.21824	0.01009
0.735	0.21991	0.01013
0.736	0.22158	0.01016
0.737	0.22325	0.01019
0.738	0.22492	0.01023
0.739	0.2266	0.01027
0.74	0.22827	0.01031
0.741	0.22994	0.01035
0.742	0.23162	0.0104
0.743	0.23329	0.01044
0.744	0.23497	0.0105
0.745	0.23664	0.01055
0.746	0.23832	0.01061
0.747	0.24	0.01068
0.748	0.24167	0.01075
0.749	0.24335	0.01083
0.75	0.24503	0.01092
0.751	0.24672	0.01103
0.752	0.2484	0.01114
0.753	0.25009	0.01128
0.754	0.25178	0.01145
0.755	0.25348	0.01165
0.756	0.25519	0.01189
0.757	0.2569	0.0122
0.758	0.25867	0.01279
0.759	0.26054	0.01406
0.76	0.26262	0.01652
0.761	0.265	0.02079
0.762	0.26782	0.02775
0.763	0.27129	0.03859
0.764	0.27571	0.05509
0.765	0.28138	0.07914
0.766	0.28819	0.11006
0.767	0.29576	0.14552
0.768	0.30372	0.18367
0.769	0.31182	0.22345
0.77	0.31983	0.26406
0.771	0.32744	0.30419
0.772	0.33432	0.34247
0.773	0.34023	0.37786
0.774	0.34501	0.4097
0.775	0.34857	0.43767
0.776	0.35091	0.46175
0.777	0.3521	0.48212
0.778	0.35225	0.49911
0.779	0.35151	0.51315
0.78	0.35001	0.52464
0.781	0.34788	0.534
0.782	0.34525	0.54158
0.783	0.3422	0.5477
0.784	0.33883	0.55263
0.785	0.33521	0.55659
0.786	0.33139	0.55978
0.787	0.32742	0.56235
0.788	0.32335	0.56443
0.789	0.3192	0.5661
0.79	0.31501	0.56747
0.791	0.31078	0.56858
0.792	0.30654	0.56949
0.793	0.3023	0.57023
0.794	0.29807	0.57085
0.795	0.29386	0.57137
0.796	0.28968	0.5718
0.797	0.28552	0.57216
0.798	0.2814	0.57247
0.799	0.27732	0.57273
0.8	0.27328	0.57294
0.801	0.26929	0.57312
0.802	0.26533	0.57326
0.803	0.26142	0.57337
0.804	0.25756	0.57345
0.805	0.25375	0.57349
0.806	0.24998	0.5735
0.807	0.24627	0.57348
0.808	0.2426	0.57341
0.809	0.23897	0.57329
0.81	0.23539	0.57309
0.811	0.23185	0.57275
0.812	0.22832	0.57222
0.813	0.22481	0.57136
0.814	0.22128	0.57002
0.815	0.21769	0.56789
0.816	0.21398	0.56457
0.817	0.21006	0.55946
0.818	0.20581	0.55167
0.819	0.20107	0.54017
0.82	0.19587	0.52475
0.821	0.19011	0.5047
0.822	0.18378	0.47968
0.823	0.17699	0.45011
0.824	0.16993	0.41681
0.825	0.16275	0.38068
0.826	0.15572	0.34314
0.827	0.14909	0.30575
0.828	0.14303	0.26965
0.829	0.13767	0.23568
0.83	0.13306	0.20439
0.831	0.12923	0.1761
0.832	0.12618	0.15094
0.833	0.12383	0.12887
0.834	0.12212	0.10971
0.835	0.12094	0.09324
0.836	0.12022	0.07918
0.837	0.11989	0.06727
0.838	0.11988	0.05724
0.839	0.12015	0.04884
0.84	0.12065	0.04183
0.841	0.12134	0.03602
0.842	0.12221	0.03121
0.843	0.12321	0.02725
0.844	0.12434	0.02399
0.845	0.12556	0.02132
0.846	0.12686	0.01913
0.847	0.12823	0.01734
0.848	0.12965	0.01588
0.849	0.13112	0.01469
0.85	0.13262	0.01372
0.851	0.13416	0.01293
0.852	0.13572	0.01229
0.853	0.1373	0.01177
0.854	0.13889	0.01135
0.855	0.1405	0.011
0.856	0.14212	0.01072
0.857	0.14375	0.0105
0.858	0.14539	0.01031
0.859	0.14703	0.01017
0.86	0.14867	0.01005
0.861	0.15033	0.00995
0.862	0.15198	0.00988
0.863	0.15363	0.00982
0.864	0.15529	0.00977
0.865	0.15695	0.00973
0.866	0.15861	0.0097
0.867	0.16028	0.00968
0.868	0.16194	0.00966
0.869	0.16361	0.00965
0.87	0.16527	0.00964
0.871	0.16694	0.00964
0.872	0.1686	0.00964
0.873	0.17027	0.00964
0.874	0.17194	0.00964
0.875	0.1736	0.00964
0.876	0.17527	0.00965
0.877	0.17694	0.00966
0.878	0.17861	0.00967
0.879	0.18027	0.00967
0.88	0.18194	0.00968
0.881	0.18361	0.00969
0.882	0.18528	0.00971
0.883	0.18695	0.00972
0.884	0.18861	0.00973
0.885	0.19028	0.00974
0.886	0.19195	0.00976
0.887	0.19362	0.00977
0.888	0.19529	0.00979
0.889	0.19696	0.00981
0.89	0.19863	0.00982
0.891	0.2003	0.00984
0.892	0.20197	0.00986
0.893	0.20364	0.00988
0.894	0.20531	0.0099
0.895	0.20698	0.00992
0.896	0.20865	0.00994
0.897	0.21032	0.00997
0.898	0.21199	0.00999
0.899	0.21366	0.01002
0.9	0.21533	0.01004
0.901	0.217	0.01007
0.902	0.21867	0.0101
0.903	0.22034	0.01013
0.904	0.22201	0.01017
0.905	0.22368	0.0102
0.906	0.22536	0.01024
0.907	0.22703	0.01028
0.908	0.2287	0.01032
0.909	0.23038	0.01036
0.91	0.23205	0.01041
0.911	0.23372	0.01046
0.912	0.2354	0.01051
0.913	0.23708	0.01057
0.914	0.23875	0.01063
0.915	0.24043	0.0107
0.916	0.24211	0.01077
0.917	0.24379	0.01086
0.918	0.24547	0.01095
0.919	0.24715	0.01105
0.92	0.24884	0.01118
0.921	0.25053	0.01132
0.922	0.25222	0.0115
0.923	0.25392	0.01171
0.924	0.25563	0.01197
0.925	0.25735	0.01231
0.926	0.25914	0.01303
0.927	0.26106	0.01456
0.928	0.2632	0.01742
0.929	0.26568	0.0223
0.93	0.26865	0.03013
0.931	0.27233	0.04223
0.932	0.27705	0.06057
0.933	0.28305	0.08657
0.934	0.2901	0.1189
0.935	0.2978	0.1552
0.936	0.30581	0.19386
0.937	0.31391	0.23394
0.938	0.32185	0.27457
0.939	0.3293	0.31434
0.94	0.33595	0.35195
0.941	0.34158	0.38647
0.942	0.34604	0.41733
0.943	0.34928	0.44428
0.944	0.35132	0.46737
0.945	0.35222	0.48682
0.946	0.35212	0.503
0.947	0.35117	0.51634
0.948	0.34949	0.52725
0.949	0.34722	0.53611
0.95	0.34446	0.54328
0.951	0.34132	0.54907
0.952	0.33788	0.55373
0.953	0.3342	0.55747
0.954	0.33033	0.56049
0.955	0.32634	0.56292
0.956	0.32224	0.56488
0.957	0.31808	0.56647
0.958	0.31387	0.56777
0.959	0.30964	0.56882
0.96	0.3054	0.56969
0.961	0.30116	0.5704
0.962	0.29694	0.57099
0.963	0.29274	0.57148
0.964	0.28856	0.5719
0.965	0.28441	0.57224
0.966	0.2803	0.57254
0.967	0.27623	0.57278
0.968	0.2722	0.57299
0.969	0.26822	0.57315
0.97	0.26428	0.57329
0.971	0.26038	0.57339
0.972	0.25653	0.57346
0.973	0.25273	0.5735
0.974	0.24898	0.5735
0.975	0.24527	0.57346
0.976	0.24162	0.57338
0.977	0.238	0.57324
0.978	0.23443	0.57301
0.979	0.23089	0.57263
0.98	0.22738	0.57202
0.981	0.22386	0.57105
0.982	0.22032	0.56953
0.983	0.2167	0.56713
0.984	0.21294	0.56338
0.985	0.20895	0.55764
0.986	0.20457	0.54893
0.987	0.19971	0.53636
0.988	0.19436	0.51977
0.989	0.18844	0.49835
0.99	0.18197	0.47203
0.991	0.1751	0.44135
0.992	0.16798	0.40718
0.993	0.16081	0.37049
0.994	0.15387	0.33286
0.995	0.14738	0.29572
0.996	0.1415	0.26012
0.997	0.13634	0.22684
0.998	0.13195	0.19635
0.999	0.12833	0.16891
1	0.12548	0.14461
