# Supplementary material for: High-frequency, low-energy organic event-based sensors for closed-loop neurostimulation
Source: Nat Sens. 2026 Jan 15;1(1):63–72. doi: 10.1038/s44460-025-00007-x (PMC12863661; doi:10.1038/s44460-025-00007-x)
Supplement: Supplementary file 10 — Statistical source data. [file 44460_2025_7_MOESM10_ESM.xlsx]

## Sheet: Extended Data Fig. 2a
V_G	|I_D|	I_D^1/2
V	A	10^-3 A^1/2
-0.15	7.89e-10	0.0281
-0.14	6.95e-10	0.0264
-0.13	1.46e-10	0.0121
-0.12	4.18e-10	0.0204
-0.11	1.37e-10	0.0117
-0.1	1.94e-10	0.0139
-0.09	1.07e-09	0.0327
-0.08	1.76e-09	0.042
-0.07	3.14e-09	0.056
-0.06	4.84e-09	0.0696
-0.05	7.25e-09	0.0852
-0.04	1e-08	0.1
-0.03	1.45e-08	0.12
-0.02	2.01e-08	0.142
-0.01	2.76e-08	0.166
0	3.71e-08	0.192
0.01	4.96e-08	0.223
0.02	6.67e-08	0.258
0.03	8.81e-08	0.297
0.04	1.16e-07	0.34
0.05	1.5e-07	0.388
0.06	1.94e-07	0.441
0.07	2.49e-07	0.499
0.08	3.17e-07	0.563
0.09	4e-07	0.632
0.1	5.01e-07	0.708
0.11	6.23e-07	0.789
0.12	7.7e-07	0.877
0.13	9.44e-07	0.972
0.14	1.15e-06	1.07
0.15	1.39e-06	1.18
0.16	1.67e-06	1.29
0.17	2e-06	1.41
0.18	2.37e-06	1.54
0.19	2.8e-06	1.67
0.2	3.28e-06	1.81
0.21	3.83e-06	1.96
0.22	4.44e-06	2.11
0.23	5.12e-06	2.26
0.24	5.88e-06	2.42
0.25	6.72e-06	2.59
0.26	7.65e-06	2.77
0.27	8.66e-06	2.94
0.28	9.77e-06	3.13
0.29	1.1e-05	3.31
0.3	1.23e-05	3.5
0.31	1.37e-05	3.7
0.32	1.52e-05	3.9
0.33	1.68e-05	4.1
0.34	1.85e-05	4.31
0.35	2.04e-05	4.52
0.36	2.23e-05	4.73
0.37	2.44e-05	4.94
0.38	2.66e-05	5.15
0.39	2.88e-05	5.37
0.4	3.12e-05	5.59
0.41	3.37e-05	5.8
0.42	3.62e-05	6.02
0.43	3.89e-05	6.24
0.44	4.16e-05	6.45
0.45	4.44e-05	6.67
0.46	4.73e-05	6.88
0.47	5.02e-05	7.09
0.48	5.31e-05	7.29
0.49	5.61e-05	7.49
0.5	5.91e-05	7.69
0.51	6.21e-05	7.88
0.52	6.51e-05	8.07
0.53	6.81e-05	8.25
0.54	7.1e-05	8.43
0.55	7.39e-05	8.6
0.56	7.67e-05	8.76
0.57	7.95e-05	8.91
0.58	8.23e-05	9.07
0.59	8.49e-05	9.21
0.6	8.73e-05	9.34
0.61	8.96e-05	9.46
0.62	9.17e-05	9.57
0.63	9.36e-05	9.67
0.64	9.53e-05	9.76
0.65	9.68e-05	9.84
0.66	9.81e-05	9.9
0.67	9.9e-05	9.95
0.68	9.98e-05	9.99
0.69	0.0001	10
0.7	0.0001	10
0.7	9.88e-05	9.94
0.69	9.61e-05	9.8
0.68	9.37e-05	9.68
0.67	9.15e-05	9.57
0.66	8.93e-05	9.45
0.65	8.71e-05	9.33
0.64	8.49e-05	9.21
0.63	8.26e-05	9.09
0.62	8.02e-05	8.96
0.61	7.78e-05	8.82
0.6	7.53e-05	8.68
0.59	7.27e-05	8.53
0.58	7.02e-05	8.38
0.57	6.75e-05	8.22
0.56	6.49e-05	8.06
0.55	6.22e-05	7.89
0.54	5.96e-05	7.72
0.53	5.69e-05	7.54
0.52	5.42e-05	7.36
0.51	5.16e-05	7.18
0.5	4.9e-05	7
0.49	4.64e-05	6.81
0.48	4.39e-05	6.62
0.47	4.14e-05	6.43
0.46	3.9e-05	6.24
0.45	3.66e-05	6.05
0.44	3.43e-05	5.86
0.43	3.21e-05	5.66
0.42	2.99e-05	5.47
0.41	2.78e-05	5.27
0.4	2.58e-05	5.08
0.39	2.38e-05	4.88
0.38	2.2e-05	4.69
0.37	2.02e-05	4.5
0.36	1.86e-05	4.31
0.35	1.7e-05	4.12
0.34	1.55e-05	3.93
0.33	1.4e-05	3.75
0.32	1.27e-05	3.57
0.31	1.15e-05	3.39
0.3	1.03e-05	3.21
0.29	9.23e-06	3.04
0.28	8.23e-06	2.87
0.27	7.31e-06	2.7
0.26	6.46e-06	2.54
0.25	5.69e-06	2.38
0.24	4.98e-06	2.23
0.23	4.34e-06	2.08
0.22	3.77e-06	1.94
0.21	3.25e-06	1.8
0.2	2.79e-06	1.67
0.19	2.38e-06	1.54
0.18	2.02e-06	1.42
0.17	1.7e-06	1.3
0.16	1.42e-06	1.19
0.15	1.18e-06	1.09
0.14	9.74e-07	0.987
0.13	7.99e-07	0.894
0.12	6.5e-07	0.806
0.11	5.25e-07	0.725
0.1	4.21e-07	0.649
0.09	3.35e-07	0.579
0.08	2.66e-07	0.515
0.07	2.08e-07	0.457
0.06	1.63e-07	0.403
0.05	1.26e-07	0.354
0.04	9.68e-08	0.311
0.03	7.37e-08	0.272
0.02	5.57e-08	0.236
0.01	4.2e-08	0.205
0	3.13e-08	0.177
-0.01	2.33e-08	0.153
-0.02	1.73e-08	0.131
-0.03	1.31e-08	0.115
-0.04	9.93e-09	0.0997
-0.05	7.02e-09	0.0838
-0.06	4.25e-09	0.0652
-0.07	2.7e-09	0.052
-0.08	2e-09	0.0448
-0.09	1.34e-09	0.0366
-0.1	6.01e-10	0.0245
-0.11	1.51e-10	0.0123
-0.12	2.28e-10	0.0151
-0.13	3.64e-10	0.0191
-0.14	3.04e-10	0.0174
-0.15	7.63e-10	0.0276

## Sheet: Extended Data Fig. 2b
V_G	g_m,nom
V	S cm-1
-0.15	-0.0299
-0.14	-0.027
-0.13	-0.0213
-0.12	-0.0156
-0.11	-0.00992
-0.1	-0.00422
-0.09	0.00149
-0.08	0.00719
-0.07	0.0129
-0.06	0.0186
-0.05	0.0161
-0.04	0.0129
-0.03	0.018
-0.02	0.0248
-0.01	0.0336
0	0.045
0.01	0.0596
0.02	0.0783
0.03	0.102
0.04	0.131
0.05	0.166
0.06	0.209
0.07	0.261
0.08	0.323
0.09	0.396
0.1	0.481
0.11	0.579
0.12	0.692
0.13	0.819
0.14	0.963
0.15	1.12
0.16	1.3
0.17	1.5
0.18	1.72
0.19	1.95
0.2	2.21
0.21	2.49
0.22	2.78
0.23	3.1
0.24	3.44
0.25	3.79
0.26	4.17
0.27	4.56
0.28	4.96
0.29	5.39
0.3	5.82
0.31	6.27
0.32	6.72
0.33	7.19
0.34	7.66
0.35	8.13
0.36	8.6
0.37	9.06
0.38	9.52
0.39	9.96
0.4	10.4
0.41	10.8
0.42	11.2
0.43	11.5
0.44	11.8
0.45	12.1
0.46	12.4
0.47	12.5
0.48	12.7
0.49	12.8
0.5	12.9
0.51	12.9
0.52	12.8
0.53	12.7
0.54	12.6
0.55	12.3
0.56	12
0.57	11.7
0.58	11.2
0.59	10.7
0.6	9.68
0.61	8.62
0.62	7.97
0.63	7.33
0.64	6.68
0.65	6.03
0.66	5.38
0.67	4.74
0.68	4.09
0.69	3.44
0.7	3.12
0.7
0.69	9.35
0.68	9.42
0.67	9.55
0.66	9.68
0.65	9.82
0.64	9.95
0.63	10.1
0.62	10.2
0.61	10.4
0.6	10.5
0.59	10.6
0.58	10.8
0.57	11
0.56	11.2
0.55	11.3
0.54	11.4
0.53	11.4
0.52	11.4
0.51	11.3
0.5	11.2
0.49	11.1
0.48	10.9
0.47	10.8
0.46	10.5
0.45	10.3
0.44	10
0.43	9.74
0.42	9.44
0.41	9.12
0.4	8.79
0.39	8.45
0.38	8.1
0.37	7.74
0.36	7.38
0.35	7.01
0.34	6.63
0.33	6.26
0.32	5.89
0.31	5.52
0.3	5.16
0.29	4.81
0.28	4.46
0.27	4.12
0.26	3.79
0.25	3.48
0.24	3.17
0.23	2.89
0.22	2.61
0.21	2.35
0.2	2.1
0.19	1.87
0.18	1.66
0.17	1.46
0.16	1.28
0.15	1.11
0.14	0.96
0.13	0.822
0.12	0.699
0.11	0.59
0.1	0.493
0.09	0.409
0.08	0.336
0.07	0.273
0.06	0.221
0.05	0.176
0.04	0.139
0.03	0.109
0.02	0.0842
0.01	0.0647
0	0.0491
-0.01	0.0369
-0.02	0.0276
-0.03	0.0204
-0.04	0.0149
-0.05	0.0108
-0.06	0.0135
-0.07	0.0157
-0.08	0.011
-0.09	0.00625
-0.1	0.00155
-0.11	-0.00315
-0.12	-0.00785
-0.13	-0.0126
-0.14	-0.0173
-0.15	-0.0196

## Sheet: Extended Data Fig. 2c
Time	I_D	Time	I_D		Time	I_D	Time	I_D		Time	I_D	Time	I_D		Time	I_D	Time	I_D
ms	μA	ms	μA		ms	μA	ms	μA		ms	μA	ms	μA		ms	μA	ms	μA
P(g32T-TT)	42 μm		fitted		P(g32T-TT)	12 μm		fitted		P(g32T-TT)	6 μm		fitted		P(g32T-TT)	3.6 μm		fitted
0	-0.159	10.718	-2.28		0.017	-0.0943	2.127	-0.252		0	-0.13	0.546	0.599		0	-0.328	0.508	8.55
0.086	-0.152	10.804	-7.44		0.034	-0.00493	2.144	-3.4		0.003	0.263	0.549	-0.76		0.003	-0.263	0.512	5.91
0.171	-0.131	10.889	-12.2		0.051	-0.108	2.161	-6.4		0.007	-0.559	0.553	-2.1		0.007	-0.0825	0.515	3.37
0.256	-0.141	10.975	-16.6		0.068	-0.0287	2.178	-9.27		0.01	0.276	0.556	-3.41		0.01	-0.27	0.519	0.904
0.342	-0.114	11.06	-20.7		0.086	-0.0923	2.195	-12		0.014	-0.157	0.56	-4.69		0.014	-0.115	0.522	-1.48
0.427	-0.158	11.146	-24.5		0.103	-0.103	2.212	-14.6		0.017	-0.615	0.563	-5.96		0.017	-0.249	0.525	-3.78
0.513	-0.162	11.231	-28		0.12	0.0056	2.229	-17.1		0.021	0.523	0.566	-7.19		0.021	-0.364	0.529	-6
0.598	-0.172	11.317	-31.2		0.137	-0.0877	2.246	-19.5		0.024	-0.245	0.57	-8.41		0.024	-0.208	0.532	-8.15
0.684	-0.153	11.402	-34.2		0.154	-0.0407	2.263	-21.8		0.027	0.0341	0.573	-9.6		0.027	-0.331	0.536	-10.2
0.769	-0.176	11.488	-36.9		0.171	-0.0675	2.281	-24		0.031	0.261	0.577	-10.8		0.031	-0.141	0.539	-12.2
0.855	-0.161	11.573	-39.5		0.188	0.00166	2.298	-26.1		0.034	-0.174	0.58	-11.9		0.034	-0.288	0.542	-14.2
0.94	-0.174	11.659	-41.8		0.205	-0.127	2.315	-28.1		0.038	0.136	0.584	-13		0.038	-0.0164	0.546	-16
1.026	-0.161	11.744	-44		0.222	-0.0498	2.332	-30		0.041	-0.0993	0.587	-14.2		0.041	-0.0617	0.549	-17.9
1.111	-0.158	11.83	-46		0.239	-0.0732	2.349	-31.8		0.045	-0.236	0.59	-15.2		0.045	-0.465	0.553	-19.6
1.197	-0.148	11.915	-47.9		0.257	-0.0493	2.366	-33.6		0.048	0.389	0.594	-16.3		0.048	0.273	0.556	-21.3
1.282	-0.142	11.996	-49.6		0.274	-0.09	2.383	-35.2		0.051	-0.753	0.597	-17.3		0.051	-0.471	0.56	-22.9
1.368	-0.163	12.001	-49.7		0.291	-0.0487	2.4	-36.8		0.055	0.197	0.601	-18.4		0.055	-0.166	0.563	-24.5
1.453	-0.164	12.045	-50.5		0.308	-0.096	2.417	-38.3		0.058	0.18	0.604	-19.4		0.058	-0.249	0.566	-26.1
1.539	-0.16	12.086	-51.3		0.325	-0.0739	2.434	-39.8		0.062	-0.139	0.608	-20.4		0.062	-0.347	0.57	-27.5
1.624	-0.152	12.094	-51.4		0.342	-0.0569	2.452	-41.2		0.065	0.216	0.611	-21.3		0.065	-0.15	0.573	-29
1.71	-0.165	12.143	-52.3		0.359	-0.0848	2.469	-42.5		0.069	-0.475	0.614	-22.3		0.068	-0.149	0.577	-30.4
1.795	-0.133	12.172	-52.8		0.376	-0.0968	2.486	-43.8		0.072	0.263	0.618	-23.2		0.072	-0.0732	0.58	-31.7
1.881	-0.125	12.192	-53.1		0.393	-0.0229	2.503	-45		0.075	-0.381	0.621	-24.1		0.075	-0.251	0.584	-33
1.966	-0.159	12.241	-53.9		0.41	-0.0641	2.52	-46.2		0.079	0.0495	0.625	-25		0.079	-0.404	0.587	-34.2
2.052	-0.149	12.257	-54.1		0.428	-0.103	2.537	-47.3		0.082	0.043	0.628	-25.9		0.082	0.0875	0.59	-35.4
2.137	-0.129	12.29	-54.6		0.445	0.00484	2.554	-48.3		0.086	-0.566	0.632	-26.8		0.086	-0.518	0.594	-36.6
2.223	-0.143	12.34	-55.4		0.462	-0.146	2.571	-49.3		0.089	0.643	0.635	-27.6		0.089	-0.125	0.597	-37.7
2.308	-0.151	12.343	-55.4		0.479	-0.0176	2.588	-50.3		0.092	-0.241	0.638	-28.4		0.092	-0.315	0.601	-38.8
2.394	-0.125	12.389	-56.1		0.496	-0.0308	2.605	-51.3		0.096	-0.0586	0.642	-29.3		0.096	-0.236	0.604	-39.9
2.479	-0.115	12.428	-56.6		0.513	-0.154	2.623	-52.1		0.099	0.265	0.645	-30.1		0.099	0.0372	0.608	-40.9
2.565	-0.161	12.438	-56.7		0.53	-0.0611	2.64	-53		0.103	-0.441	0.649	-30.8		0.103	-0.471	0.611	-41.9
2.65	-0.147	12.487	-57.4		0.547	-0.0235	2.657	-53.8		0.106	-0.0542	0.652	-31.6		0.106	-0.0904	0.614	-42.9
2.736	-0.137	12.514	-57.7		0.564	-0.139	2.674	-54.6		0.11	0.109	0.656	-32.4		0.11	-0.0595	0.618	-43.8
2.821	-0.123	12.536	-58		0.581	-0.0536	2.691	-55.3		0.113	-0.27	0.659	-33.1		0.113	-0.551	0.621	-44.7
2.907	-0.153	12.585	-58.6		0.599	-0.0775	2.708	-56.1		0.116	0.085	0.662	-33.8		0.116	0.0468	0.625	-45.5
2.992	-0.135	12.599	-58.7		0.616	-0.0847	2.725	-56.7		0.12	-0.314	0.666	-34.6		0.12	-0.552	0.628	-46.4
3.078	-0.114	12.634	-59.1		0.633	-0.00766	2.742	-57.4		0.123	0.0449	0.669	-35.3		0.123	-0.203	0.632	-47.2
3.163	-0.15	12.683	-59.7		0.65	-0.152	2.759	-58		0.127	0.171	0.673	-35.9		0.127	-0.206	0.635	-48
3.249	-0.126	12.685	-59.7		0.667	-0.0131	2.776	-58.6		0.13	0.383	0.676	-36.6		0.13	-0.287	0.638	-48.7
3.334	-0.107	12.733	-60.2		0.684	-0.122	2.794	-59.2		0.134	-0.179	0.679	-37.3		0.134	-0.182	0.642	-49.5
3.42	-0.145	12.77	-60.6		0.701	-0.0806	2.811	-59.8		0.137	-0.119	0.683	-37.9		0.137	-0.118	0.645	-50.2
3.505	-0.157	12.782	-60.7		0.718	-0.108	2.828	-60.3		0.14	0.177	0.686	-38.6		0.14	-0.13	0.649	-50.8
3.591	-0.124	12.831	-61.2		0.735	-0.114	2.845	-60.8		0.144	-0.467	0.69	-39.2		0.144	-0.189	0.652	-51.5
3.676	-0.109	12.856	-61.4		0.752	-0.0796	2.862	-61.3		0.147	-0.0911	0.693	-39.8		0.147	-0.381	0.656	-52.2
3.762	-0.124	12.88	-61.6		0.77	-0.0876	2.879	-61.8		0.151	0.0661	0.697	-40.4		0.151	-0.109	0.659	-52.8
3.847	-0.11	12.929	-62.1		0.787	-0.0866	2.896	-62.2		0.154	-0.287	0.7	-41		0.154	-0.481	0.662	-53.4
3.933	-0.0974	12.941	-62.2		0.804	-0.0635	2.913	-62.6		0.158	0.458	0.703	-41.6		0.158	-0.145	0.666	-54
4.018	-0.13	12.978	-62.5		0.821	-0.128	2.93	-63		0.161	-0.124	0.707	-42.2		0.161	-0.145	0.669	-54.5
4.104	-0.0951	13.027	-62.9		0.838	-0.0383	2.947	-63.4		0.164	-0.156	0.71	-42.7		0.164	-0.368	0.673	-55.1
4.189	-0.0965	13.027	-62.9		0.855	-0.0581	2.965	-63.8		0.168	0.34	0.714	-43.3		0.168	0.1	0.676	-55.6
4.275	-0.12	13.076	-63.3		0.872	-0.139	2.982	-64.2		0.171	-0.439	0.717	-43.8		0.171	-0.0359	0.679	-56.1
4.36	-0.142	13.112	-63.6		0.889	0.0124	2.999	-64.5		0.175	0.24	0.721	-44.3		0.175	-0.379	0.683	-56.6
4.446	-0.108	13.126	-63.6		0.906	-0.134	3.016	-64.8		0.178	-0.181	0.724	-44.9		0.178	-0.00377	0.686	-57.1
4.531	-0.112	13.175	-64		0.923	-0.0265	3.033	-65.2		0.182	0.136	0.727	-45.4		0.182	-0.476	0.69	-57.5
4.617	-0.135	13.198	-64.2		0.941	-0.0526	3.05	-65.5		0.185	0.0467	0.731	-45.9		0.185	-0.0766	0.693	-58
4.702	-0.109	13.224	-64.3		0.958	-0.0892	3.067	-65.8		0.188	-0.396	0.734	-46.4		0.188	-0.0372	0.697	-58.4
4.788	-0.0974	13.273	-64.7		0.975	-0.0848	3.084	-66.1		0.192	0.624	0.738	-46.8		0.192	-0.554	0.7	-58.8
4.873	-0.136	13.283	-64.7		0.992	-0.0907	3.101	-66.3		0.195	-0.291	0.741	-47.3		0.195	0.059	0.703	-59.2
4.959	-0.121	13.322	-65		1.009	-0.0718	3.118	-66.6		0.199	-0.172	0.745	-47.8		0.199	-0.163	0.707	-59.6
5.044	-0.106	13.369	-65.3		1.026	-0.0711	3.136	-66.8		0.202	0.443	0.748	-48.2		0.202	-0.091	0.71	-60
5.13	-0.141	13.371	-65.3		1.043	-0.0774	3.153	-67.1		0.206	-0.509	0.751	-48.7		0.205	-0.506	0.714	-60.4
5.215	-0.115	13.42	-65.6		1.06	-0.0969	3.17	-67.3		0.209	0.175	0.755	-49.1		0.209	0.0781	0.717	-60.7
5.301	-0.108	13.454	-65.8		1.077	-0.039	3.187	-67.5		0.212	-0.0369	0.758	-49.5		0.212	-0.0721	0.721	-61.1
5.386	-0.123	13.469	-65.9		1.094	-0.115	3.204	-67.7		0.216	-0.24	0.762	-50		0.216	-0.356	0.724	-61.4
5.472	-0.126	13.518	-66.1		1.112	-0.0767	3.221	-67.9		0.219	0.213	0.765	-50.4		0.219	0.0494	0.727	-61.7
5.557	-0.12	13.54	-66.2		1.129	-0.105	3.238	-68.1		0.223	0.123	0.769	-50.8		0.223	-0.394	0.731	-62.1
5.643	-0.1	13.568	-66.4		1.146	-0.0979	3.255	-68.3		0.226	0.116	0.772	-51.2		0.226	-0.276	0.734	-62.4
5.728	-0.117	13.617	-66.6		1.163	-0.0674	3.272	-68.5		0.229	-0.0676	0.775	-51.6		0.229	0.0668	0.738	-62.7
5.814	-0.105	13.625	-66.7		1.18	-0.0761	3.289	-68.7		0.233	0.000531	0.779	-51.9		0.233	-0.405	0.741	-62.9
5.899	-0.118	13.666	-66.9		1.197	-0.111	3.307	-68.9		0.236	0.271	0.782	-52.3		0.236	0.0952	0.745	-63.2
5.985	-0.115	13.711	-67.1		1.214	-0.0707	3.324	-69		0.24	-0.697	0.786	-52.7		0.24	-0.241	0.748	-63.5
6.07	-0.126	13.715	-67.1		1.231	-0.0497	3.341	-69.2		0.243	0.369	0.789	-53.1		0.243	-0.332	0.751	-63.7
6.156	-0.0914	13.764	-67.3		1.248	-0.115	3.358	-69.3		0.247	0.156	0.793	-53.4		0.247	0.127	0.755	-64
6.241	-0.115	13.796	-67.5		1.265	-0.0283	3.375	-69.5		0.25	-0.337	0.796	-53.8		0.25	-0.494	0.758	-64.2
6.327	-0.105	13.813	-67.5		1.283	-0.0989	3.392	-69.6		0.253	0.503	0.799	-54.1		0.253	-0.193	0.762	-64.5
6.412	-0.105	13.862	-67.8		1.3	-0.127	3.409	-69.8		0.257	-0.605	0.803	-54.4		0.257	-0.33	0.765	-64.7
6.498	-0.105	13.882	-67.8		1.317	-0.0362	3.426	-69.9		0.26	0.61	0.806	-54.8		0.26	-0.257	0.769	-64.9
6.583	-0.131	13.911	-67.9		1.334	-0.122	3.443	-70		0.264	-0.0319	0.81	-55.1		0.264	0.0787	0.772	-65.1
6.669	-0.108	13.961	-68.1		1.351	-0.0807	3.46	-70.1		0.267	-0.644	0.813	-55.4		0.267	-0.354	0.775	-65.4
6.754	-0.12	13.967	-68.2		1.368	-0.0473	3.478	-70.3		0.271	0.612	0.816	-55.7		0.271	0.0569	0.779	-65.6
6.84	-0.129	14.01	-68.3		1.385	-0.0963	3.495	-70.4		0.274	-0.665	0.82	-56		0.274	-0.252	0.782	-65.8
6.925	-0.119	14.053	-68.5		1.402	-0.0843	3.512	-70.5		0.277	0.467	0.823	-56.3		0.277	-0.43	0.786	-65.9
7.011	-0.116	14.059	-68.5		1.419	-0.0688	3.529	-70.6		0.281	0.194	0.827	-56.6		0.281	-0.0619	0.789	-66.1
7.096	-0.102	14.108	-68.7		1.436	-0.128	3.546	-70.7		0.284	-0.241	0.83	-56.9		0.284	-0.524	0.793	-66.3
7.182	-0.0849	14.138	-68.8		1.454	-0.0207	3.563	-70.8		0.288	0.454	0.834	-57.2		0.288	0.163	0.796	-66.5
7.267	-0.0918	14.157	-68.8		1.471	-0.184	3.58	-70.9		0.291	-0.502	0.837	-57.5		0.291	-0.1	0.799	-66.7
7.353	-0.115	14.206	-69		1.488	-0.0153	3.596	-71		0.295	0.491	0.84	-57.7		0.295	-0.603	0.803	-66.8
7.438	-0.146	14.224	-69		1.505	-0.137	3.597	-71		0.298	-0.291	0.844	-58		0.298	0.192	0.806	-67
7.524	-0.125	14.255	-69.1		1.522	-0.0937	3.606	-71		0.301	-0.324	0.847	-58.3		0.301	-0.554	0.81	-67.1
7.609	-0.0897	14.304	-69.3		1.539	-0.184	3.614	-71.1		0.305	0.47	0.851	-58.5		0.305	0.149	0.813	-67.3
7.695	-0.101	14.309	-69.3		1.556	-0.0188	3.615	-71.1		0.308	-0.415	0.854	-58.8		0.308	-0.323	0.816	-67.4
7.78	-0.0998	14.354	-69.4		1.573	-0.112	3.625	-71.1		0.312	0.346	0.858	-59		0.312	-0.576	0.82	-67.6
7.866	-0.127	14.395	-69.5		1.59	-0.132	3.631	-71.1		0.315	0.151	0.861	-59.3		0.315	0.304	0.823	-67.7
7.951	-0.101	14.403	-69.6		1.607	-0.0541	3.635	-71.2		0.319	-0.228	0.864	-59.5		0.319	-0.437	0.827	-67.8
8.037	-0.104	14.452	-69.7		1.625	-0.131	3.645	-71.2		0.322	0.581	0.868	-59.8		0.322	-0.202	0.83	-68
8.122	-0.108	14.48	-69.8		1.642	-0.122	3.649	-71.2		0.325	-0.576	0.871	-60		0.325	-0.101	0.834	-68.1
8.208	-0.11	14.501	-69.8		1.659	-0.118	3.655	-71.3		0.329	0.101	0.875	-60.2		0.329	-0.452	0.837	-68.2
8.293	-0.0949	14.55	-70		1.676	-0.0456	3.665	-71.3		0.332	0.306	0.878	-60.4		0.332	0.149	0.84	-68.3
8.379	-0.0664	14.566	-70		1.693	-0.165	3.666	-71.3		0.336	-0.547	0.882	-60.7		0.336	-0.187	0.844	-68.5
8.464	-0.089	14.599	-70.1		1.71	0.0192	3.675	-71.4		0.339	0.296	0.885	-60.9		0.339	-0.0787	0.847	-68.6
8.55	-0.0834	14.648	-70.2		1.727	-0.234	3.683	-71.4		0.343	-0.0713	0.888	-61.1		0.342	-0.361	0.851	-68.7
8.635	-0.079	14.651	-70.2		1.744	-0.0499	3.684	-71.4		0.346	0.168	0.892	-61.3		0.346	-0.395	0.854	-68.8
8.721	-0.0804	14.697	-70.3		1.761	-0.0866	3.694	-71.4		0.349	0.0166	0.895	-61.5		0.349	-0.0948	0.858	-68.9
8.806	-0.091	14.737	-70.4		1.778	-0.118	3.7	-71.5		0.353	0.0367	0.899	-61.7		0.353	-0.419	0.861	-69
8.891	-0.0903	14.747	-70.4		1.796	-0.105	3.704	-71.5		0.356	0.178	0.902	-61.9		0.356	-0.0546	0.864	-69.1
8.977	-0.0712	14.796	-70.5		1.813	-0.0425	3.714	-71.5		0.36	-0.349	0.906	-62.1		0.36	0.0217	0.868	-69.2
9.062	-0.104	14.822	-70.6		1.83	-0.133	3.717	-71.5		0.363	0.0129	0.909	-62.3		0.363	-0.297	0.871	-69.3
9.148	-0.0844	14.845	-70.6		1.847	-0.14	3.724	-71.6		0.366	0.272	0.912	-62.4		0.366	-0.0375	0.875	-69.4
9.233	-0.0921	14.894	-70.7		1.864	-0.0552	3.734	-71.6		0.37	-0.657	0.916	-62.6		0.37	-0.633	0.878	-69.5
9.319	-0.074	14.908	-70.7		1.881	-0.211	3.734	-71.6		0.373	0.672	0.919	-62.8		0.373	-0.0613	0.882	-69.5
9.404	-0.0837	14.943	-70.8		1.898	-0.0237	3.744	-71.6		0.377	-0.1	0.923	-63		0.377	-0.205	0.885	-69.6
9.49	-0.0906	14.992	-70.9		1.915	-0.16	3.751	-71.7		0.38	0.134	0.926	-63.1		0.38	-0.466	0.888	-69.7
9.575	-0.109	14.993	-70.9		1.932	-0.119	3.753	-71.7		0.384	-0.065	0.93	-63.3		0.384	0.0356	0.892	-69.8
9.661	-0.126	15.041	-71		1.949	-0.0692	3.763	-71.7		0.387	-0.289	0.933	-63.5		0.387	-0.282	0.895	-69.9
9.746	-0.0922	15.079	-71		1.967	-0.115	3.768	-71.7		0.39	0.509	0.936	-63.6		0.39	-0.293	0.899	-69.9
9.832	-0.0759	15.09	-71.1		1.984	-0.102	3.773	-71.8		0.394	-0.581	0.94	-63.8		0.394	0.0248	0.902	-70
9.935	4.23	15.14	-71.2		2.004	3.57	3.783	-71.8		0.397	0.351	0.943	-64		0.397	-0.186	0.906	-70.1
10.035	5.01	15.164	-71.2		2.024	6.33	3.785	-71.8		0.401	-0.202	0.947	-64.1		0.401	-0.0813	0.909	-70.1
10.12	6.67	15.189	-71.2		2.041	6.02	3.793	-71.8		0.404	-0.133	0.95	-64.3		0.404	-0.389	0.912	-70.2
10.206	7.76	15.238	-71.3		2.058	5.17	3.802	-71.9		0.408	0.387	0.953	-64.4		0.408	-0.135	0.916	-70.3
10.291	8.51	15.25	-71.3		2.075	4.21	3.803	-71.9		0.411	-0.13	0.957	-64.6		0.411	-0.201	0.919	-70.3
10.376	9.02	15.287	-71.4		2.092	3.53	3.813	-71.9		0.414	0.0318	0.96	-64.7		0.414	-0.474	0.923	-70.4
10.462	9.42	15.335	-71.5		2.11	2.24	3.82	-71.9		0.418	0.379	0.964	-64.8		0.418	0.242	0.926	-70.5
10.547	7.45	15.336	-71.5		2.127	0.539	3.822	-71.9		0.421	-0.533	0.967	-65		0.421	-0.246	0.93	-70.5
10.633	4.33	15.385	-71.5		2.144	-2.65	3.832	-72		0.425	0.309	0.971	-65.1		0.425	-0.153	0.933	-70.6
10.718	-2.72	15.421	-71.6		2.161	-5.78	3.837	-72		0.428	-0.217	0.974	-65.2		0.428	0.142	0.936	-70.6
10.804	-7.68	15.434	-71.6		2.178	-8.98	3.842	-72		0.432	-0.14	0.977	-65.4		0.432	-0.7	0.94	-70.7
10.889	-12.2	15.483	-71.7		2.195	-12	3.852	-72		0.435	0.132	0.981	-65.5		0.435	0.227	0.943	-70.7
10.975	-16.5	15.506	-71.7		2.212	-14.7	3.854	-72.1		0.438	-0.183	0.984	-65.6		0.438	-0.42	0.947	-70.8
11.06	-20.5	15.533	-71.7		2.229	-17.8	3.862	-72.1		0.442	0.383	0.988	-65.7		0.442	-0.458	0.95	-70.9
11.146	-24.3	15.582	-71.8		2.246	-20.1	3.871	-72.1		0.445	-0.171	0.991	-65.9		0.445	0.0575	0.953	-70.9
11.231	-27.7	15.592	-71.8		2.263	-22.7	3.872	-72.1		0.449	0.0452	0.995	-66		0.449	-0.39	0.957	-71
11.317	-30.9	15.631	-71.9		2.281	-24.7	3.882	-72.1		0.452	0.0336	0.998	-66.1		0.452	0.166	0.96	-71
11.402	-33.9	15.677	-71.9		2.298	-26.8	3.888	-72.2		0.456	-0.661	1.001	-66.2		0.456	-0.251	0.964	-71
11.488	-36.7	15.68	-71.9		2.315	-28.6	3.891	-72.2		0.459	0.594	1.005	-66.3		0.459	-0.201	0.967	-71.1
11.573	-39.3	15.729	-72		2.332	-30.5	3.901	-72.2		0.462	-0.145	1.008	-66.4		0.462	-0.222	0.971	-71.1
11.659	-41.7	15.763	-72		2.349	-32.1	3.905	-72.2		0.466	-0.0845	1.012	-66.5		0.466	-0.333	0.974	-71.2
11.744	-44	15.778	-72		2.366	-33.8	3.911	-72.2		0.469	0.164	1.015	-66.6		0.469	0.0186	0.977	-71.2
11.83	-46	15.827	-72.1		2.383	-35.4	3.921	-72.3		0.473	-0.712	1.019	-66.7		0.473	-0.344	0.981	-71.3
11.915	-47.9	15.848	-72.1		2.4	-36.8	3.922	-72.3		0.476	1.15	1.022	-66.8		0.476	0.00965	0.984	-71.3
12.001	-49.7	15.876	-72.1		2.417	-38.4	3.931	-72.3		0.48	-0.332	1.025	-66.9		0.479	-0.221	0.988	-71.3
12.086	-51.3	15.926	-72.2		2.434	-39.6	3.939	-72.3		0.483	-0.276	1.029	-67		0.483	-0.438	0.991	-71.4
12.172	-52.8	15.934	-72.2		2.452	-41.1	3.941	-72.3		0.486	0.277	1.032	-67.1		0.486	0.423	0.995	-71.4
12.257	-54.3	15.975	-72.2		2.469	-42.3	3.951	-72.3		0.49	-0.59	1.036	-67.2		0.49	-0.336	0.998	-71.5
12.343	-55.6	16.019	-72.3		2.486	-43.6	3.956	-72.4		0.493	0.648	1.039	-67.3		0.493	1	1.001	-71.5
12.428	-56.7	16.024	-72.3		2.503	-44.7	3.96	-72.4		0.497	-0.684	1.043	-67.4		0.497	0.897	1.005	-71.5
12.514	-57.9	16.073	-72.3		2.52	-46	3.97	-72.4		0.501	10.4	1.046	-67.5		0.501	0.625	1.008	-71.6
12.599	-58.9	16.105	-72.4		2.537	-47	3.973	-72.4		0.505	11	1.049	-67.6		0.505	1.05	1.012	-71.6
12.685	-59.9	16.122	-72.4		2.554	-48	3.98	-72.4		0.508	9.74	1.053	-67.7		0.508	-0.196	1.015	-71.6
12.77	-60.7	16.171	-72.4		2.571	-49.1	3.99	-72.5		0.512	10.7	1.056	-67.8		0.512	-0.459	1.019	-71.7
12.856	-61.5	16.19	-72.5		2.588	-50	3.991	-72.5		0.515	9.09	1.06	-67.9		0.515	-1.19	1.022	-71.7
12.941	-62.3	16.22	-72.5		2.605	-51	4	-72.5		0.519	7.44	1.063	-67.9		0.518	-2.12	1.025	-71.7
13.027	-63	16.269	-72.5		2.623	-51.8	4.008	-72.5		0.522	6.86	1.067	-68		0.522	-2.3	1.029	-71.8
13.112	-63.7	16.276	-72.5		2.64	-52.8	4.01	-72.5		0.525	5.63	1.07	-68.1		0.525	-3.85	1.032	-71.8
13.198	-64.3	16.319	-72.6		2.657	-53.5	4.02	-72.5		0.529	3.92	1.073	-68.2		0.529	-5.11	1.036	-71.8
13.283	-64.8	16.361	-72.6		2.674	-54.4	4.025	-72.5		0.532	3.15	1.077	-68.2		0.532	-6.32	1.039	-71.9
13.369	-65.3	16.368	-72.6		2.691	-55.1	4.029	-72.6		0.536	1.96	1.08	-68.3		0.536	-8.41	1.043	-71.9
13.454	-65.9	16.417	-72.7		2.708	-55.9	4.039	-72.6		0.539	1.05	1.084	-68.4		0.539	-8.78	1.046	-71.9
13.54	-66.3	16.447	-72.7		2.725	-56.6	4.042	-72.6		0.542	-1.11	1.087	-68.5		0.542	-10.9	1.049	-71.9
13.625	-66.7	16.466	-72.7		2.742	-57.2	4.049	-72.6		0.546	-1.89	1.09	-68.5		0.546	-12.2	1.053	-72
13.711	-67.1	16.515	-72.7		2.759	-57.9	4.059	-72.6		0.549	-2.99	1.094	-68.6		0.549	-13.9	1.056	-72
13.796	-67.5	16.532	-72.7		2.776	-58.4	4.059	-72.6		0.553	-4.04	1.097	-68.7		0.553	-15.8	1.06	-72
13.882	-67.9	16.564	-72.8		2.794	-59.1	4.069	-72.6		0.556	-4.77	1.101	-68.7		0.556	-16.8	1.063	-72.1
13.967	-68.2	16.613	-72.8		2.811	-59.5	4.076	-72.7		0.56	-5.66	1.104	-68.8		0.56	-19.2	1.067	-72.1
14.053	-68.5	16.618	-72.8		2.828	-60.2	4.079	-72.7		0.563	-6.76	1.108	-68.9		0.563	-20.4	1.07	-72.1
14.138	-68.8	16.662	-72.8		2.845	-60.6	4.089	-72.7		0.566	-7.89	1.111	-68.9		0.566	-22.2	1.073	-72.1
14.224	-69	16.703	-72.9		2.862	-61.2	4.093	-72.7		0.57	-8.39	1.114	-69		0.57	-24.4	1.077	-72.2
14.309	-69.3	16.712	-72.9		2.879	-61.5	4.098	-72.7		0.573	-10	1.118	-69.1		0.573	-25.3	1.08	-72.2
14.395	-69.5	16.761	-72.9		2.896	-62.2	4.108	-72.7		0.577	-11.5	1.121	-69.1		0.577	-27.9	1.084	-72.2
14.48	-69.7	16.789	-72.9		2.913	-62.6	4.11	-72.7		0.58	-11.8	1.125	-69.2		0.58	-29	1.087	-72.2
14.566	-70	16.81	-72.9		2.93	-63	4.118	-72.8		0.584	-13.4	1.128	-69.2		0.584	-30.8	1.09	-72.2
14.651	-70.2	16.859	-73		2.947	-63.4	4.127	-72.8		0.587	-14	1.132	-69.3		0.587	-33.1	1.094	-72.3
14.737	-70.3	16.874	-73		2.965	-63.7	4.128	-72.8		0.59	-15	1.135	-69.3		0.59	-34	1.097	-72.3
14.822	-70.5	16.908	-73		2.982	-64.2	4.138	-72.8		0.594	-15.9	1.138	-69.4		0.594	-36	1.101	-72.3
14.908	-70.7	16.957	-73		2.999	-64.5	4.144	-72.8		0.597	-16.3	1.142	-69.5		0.597	-37.3	1.104	-72.3
14.993	-70.9	16.96	-73		3.016	-64.9	4.148	-72.8		0.601	-18.2	1.145	-69.5		0.601	-38.6	1.108	-72.4
15.079	-71	17.006	-73.1		3.033	-65.1	4.158	-72.8		0.604	-17.9	1.149	-69.6		0.604	-40.2	1.111	-72.4
15.164	-71.1	17.045	-73.1		3.05	-65.6	4.162	-72.9		0.608	-19.3	1.152	-69.6		0.608	-41	1.114	-72.4
15.25	-71.2	17.055	-73.1		3.067	-65.7	4.168	-72.9		0.611	-20.4	1.156	-69.7		0.611	-42.9	1.118	-72.4
15.335	-71.4	17.104	-73.1		3.084	-66.2	4.177	-72.9		0.614	-20.5	1.159	-69.7		0.614	-43.3	1.121	-72.4
15.421	-71.5	17.131	-73.2		3.101	-66.3	4.179	-72.9		0.618	-22.3	1.162	-69.8		0.618	-45	1.125	-72.5
15.506	-71.6	17.154	-73.2		3.118	-66.6	4.187	-72.9		0.621	-22.8	1.166	-69.8		0.621	-46.2	1.128	-72.5
15.592	-71.7	17.203	-73.2		3.136	-66.9	4.196	-72.9		0.625	-23.3	1.169	-69.9		0.625	-46.9	1.132	-72.5
15.677	-71.9	17.216	-73.2		3.153	-67.1	4.197	-72.9		0.628	-25	1.173	-69.9		0.628	-48.2	1.135	-72.5
15.763	-71.9	17.252	-73.2		3.17	-67.4	4.207	-72.9		0.632	-25.1	1.176	-69.9		0.632	-48.7	1.138	-72.5
15.848	-72	17.301	-73.3		3.187	-67.5	4.213	-73		0.635	-26.4	1.18	-70		0.635	-49.8	1.142	-72.5
15.934	-72.1	17.302	-73.3		3.204	-67.9	4.217	-73		0.638	-27	1.183	-70		0.638	-50.9	1.145	-72.6
16.019	-72.2	17.35	-73.3		3.221	-67.9	4.227	-73		0.642	-28.3	1.186	-70.1		0.642	-51	1.149	-72.6
16.105	-72.3	17.387	-73.3		3.238	-68.3	4.23	-73		0.645	-29.1	1.19	-70.1		0.645	-52.5	1.152	-72.6
16.19	-72.4	17.399	-73.3		3.255	-68.3	4.237	-73		0.649	-30	1.193	-70.2		0.649	-52.6	1.156	-72.6
16.276	-72.5	17.448	-73.3		3.272	-68.6	4.246	-73		0.652	-31	1.197	-70.2		0.652	-53.5	1.159	-72.6
16.361	-72.5	17.473	-73.3		3.289	-68.8	4.247	-73		0.656	-31.5	1.2	-70.2		0.655	-54.4	1.162	-72.7
16.447	-72.6	17.497	-73.4		3.307	-69	4.256	-73		0.659	-32.1	1.204	-70.3		0.659	-54.8	1.166	-72.7
16.532	-72.7	17.547	-73.4		3.324	-69.2	4.264	-73		0.662	-33.4	1.207	-70.3		0.662	-55.5	1.169	-72.7
16.618	-72.8	17.558	-73.4		3.341	-69.2	4.266	-73.1		0.666	-33.5	1.21	-70.4		0.666	-56.1	1.173	-72.7
16.703	-72.8	17.596	-73.4		3.358	-69.6	4.276	-73.1		0.669	-34.8	1.214	-70.4		0.669	-56.5	1.176	-72.7
16.789	-72.8	17.644	-73.4		3.375	-69.6	4.281	-73.1		0.673	-35.6	1.217	-70.4		0.673	-57.1	1.18	-72.7
16.874	-72.9	17.645	-73.4		3.392	-69.8	4.286	-73.1		0.676	-36.3	1.221	-70.5		0.676	-57.3	1.183	-72.8
16.96	-73	17.694	-73.5		3.409	-69.8	4.296	-73.1		0.679	-37.3	1.224	-70.5		0.679	-58	1.186	-72.8
17.045	-73	17.729	-73.5		3.426	-70	4.298	-73.1		0.683	-37.6	1.227	-70.5		0.683	-58.7	1.19	-72.8
17.131	-73.1	17.743	-73.5		3.443	-70	4.306	-73.1		0.686	-38.3	1.231	-70.6		0.686	-59	1.193	-72.8
17.216	-73.1	17.792	-73.5		3.46	-70.3	4.315	-73.1		0.69	-39.2	1.234	-70.6		0.69	-59.6	1.197	-72.8
17.302	-73.2	17.815	-73.5		3.478	-70.3	4.315	-73.1		0.693	-39.5	1.238	-70.6		0.693	-59.4	1.2	-72.8
17.387	-73.3	17.841	-73.5		3.495	-70.5	4.325	-73.2		0.697	-40.5	1.241	-70.7		0.697	-60.1	1.204	-72.8
17.473	-73.3	17.89	-73.5		3.512	-70.5	4.333	-73.2		0.7	-40.5	1.245	-70.7		0.7	-60.3	1.207	-72.9
17.558	-73.3	17.9	-73.6		3.529	-70.7	4.335	-73.2		0.703	-41.7	1.248	-70.7		0.703	-60.4	1.21	-72.9
17.644	-73.4	17.94	-73.6		3.546	-70.8	4.345	-73.2		0.707	-42.4	1.251	-70.8		0.707	-61.4	1.214	-72.9
17.729	-73.4	17.986	-73.6		3.563	-70.9	4.35	-73.2		0.71	-42.7	1.255	-70.8		0.71	-60.8	1.217	-72.9
17.815	-73.4	17.989	-73.6		3.58	-71	4.355	-73.2		0.714	-43.6	1.258	-70.8		0.714	-61.8	1.221	-72.9
17.9	-73.5	18.038	-73.6		3.597	-71	4.365	-73.2		0.717	-43.3	1.262	-70.9		0.717	-62.1	1.224	-72.9
17.986	-73.5	18.071	-73.6		3.614	-71.3	4.367	-73.2		0.721	-44.9	1.265	-70.9		0.721	-61.7	1.227	-72.9
18.071	-73.6	18.087	-73.6		3.631	-71.1	4.375	-73.2		0.724	-44.7	1.269	-70.9		0.724	-62.9	1.231	-72.9
18.157	-73.7	18.136	-73.7		3.649	-71.4	4.384	-73.2		0.727	-45.1	1.272	-70.9		0.727	-62.5	1.234	-73
18.242	-73.7	18.157	-73.7		3.666	-71.3	4.384	-73.2		0.731	-46.7	1.275	-71		0.731	-62.9	1.238	-73
18.328	-73.7	18.185	-73.7		3.683	-71.5	4.394	-73.3		0.734	-46.1	1.279	-71		0.734	-63.2	1.241	-73
18.413	-73.7	18.234	-73.7		3.7	-71.5	4.401	-73.3		0.738	-47.4	1.282	-71		0.738	-63.1	1.245	-73
18.499	-73.8	18.242	-73.7		3.717	-71.6	4.404	-73.3		0.741	-47.7	1.286	-71.1		0.741	-63.8	1.248	-73
18.584	-73.8	18.283	-73.7		3.734	-71.7	4.414	-73.3		0.745	-47.9	1.289	-71.1		0.745	-63.3	1.251	-73
18.67	-73.9	18.328	-73.7		3.751	-71.7	4.418	-73.3		0.748	-48.9	1.293	-71.1		0.748	-64.2	1.255	-73
18.755	-73.9	18.333	-73.7		3.768	-71.9	4.424	-73.3		0.751	-48.8	1.296	-71.1		0.751	-64	1.258	-73.1
18.841	-73.9	18.382	-73.8		3.785	-71.8	4.434	-73.3		0.755	-49.4	1.299	-71.2		0.755	-64.3	1.262	-73.1
18.926	-74	18.413	-73.8		3.802	-72	4.435	-73.3		0.758	-49.5	1.303	-71.2		0.758	-64.9	1.265	-73.1
19.011	-74	18.431	-73.8		3.82	-71.8	4.444	-73.3		0.762	-50	1.306	-71.2		0.762	-64.3	1.269	-73.1
19.097	-74	18.48	-73.8		3.837	-72.1	4.452	-73.3		0.765	-51	1.31	-71.2		0.765	-65	1.272	-73.1
19.182	-74.1	18.499	-73.8		3.854	-72	4.453	-73.3		0.769	-50.6	1.313	-71.2		0.769	-65.2	1.275	-73.1
19.268	-74.1	18.529	-73.8		3.871	-72.2	4.463	-73.4		0.772	-51.8	1.317	-71.3		0.772	-65	1.279	-73.1
19.353	-74.1	18.578	-73.8		3.888	-72.2	4.469	-73.4		0.775	-52.1	1.32	-71.3		0.775	-65.4	1.282	-73.1
19.439	-74.1	18.584	-73.8		3.905	-72.2	4.473	-73.4		0.779	-52	1.323	-71.3		0.779	-65.4	1.286	-73.1
19.524	-74.1	18.627	-73.8		3.922	-72.3	4.483	-73.4		0.782	-53	1.327	-71.3		0.782	-65.8	1.289	-73.2
19.61	-74.2	18.67	-73.9		3.939	-72.3	4.486	-73.4		0.786	-52.9	1.33	-71.4		0.786	-65.9	1.293	-73.2
19.695	-74.2	18.676	-73.9		3.956	-72.4	4.493	-73.4		0.789	-53	1.334	-71.4		0.789	-65.8	1.296	-73.2
19.781	-74.2	18.726	-73.9		3.973	-72.4	4.503	-73.4		0.793	-53.9	1.337	-71.4		0.792	-66.4	1.299	-73.2
19.866	-74.2	18.755	-73.9		3.991	-72.6	4.504	-73.4		0.796	-54	1.341	-71.4		0.796	-65.9	1.303	-73.2
19.952	-74.2	18.775	-73.9		4.008	-72.4	4.513	-73.4		0.799	-54.7	1.344	-71.4		0.799	-66.4	1.306	-73.2
20.037	-74.3	18.824	-73.9		4.025	-72.6	4.521	-73.4		0.803	-54.8	1.347	-71.5		0.803	-66.4	1.31	-73.2
20.123	-74.3	18.841	-73.9		4.042	-72.5	4.522	-73.4		0.806	-55.4	1.351	-71.5		0.806	-66.5	1.313	-73.2
20.208	-74.3	18.873	-73.9		4.059	-72.7	4.532	-73.4		0.81	-55	1.354	-71.5		0.81	-66.9	1.317	-73.2
20.294	-74.3	18.922	-73.9		4.076	-72.6	4.538	-73.5		0.813	-55.6	1.358	-71.5		0.813	-66.7	1.32	-73.3
20.379	-74.3	18.926	-73.9		4.093	-72.8	4.542	-73.5		0.816	-56.7	1.361	-71.5		0.816	-67.3	1.323	-73.3
20.465	-74.3	18.971	-74		4.11	-72.8	4.552	-73.5		0.82	-55.7	1.364	-71.5		0.82	-66.9	1.327	-73.3
20.55	-74.4	19.011	-74		4.127	-72.8	4.555	-73.5		0.823	-56.7	1.367	-71.6		0.823	-67.2	1.33	-73.3
20.636	-74.4	19.02	-74		4.144	-72.9	4.562	-73.5		0.827	-57.5	1.368	-71.6		0.827	-67.7	1.334	-73.3
20.721	-74.4	19.069	-74		4.162	-72.9	4.572	-73.5		0.83	-56.8	1.37	-71.6		0.83	-67	1.337	-73.3
20.807	-74.4	19.097	-74		4.179	-72.9	4.572	-73.5		0.834	-57.7	1.371	-71.6		0.834	-67.4	1.341	-73.3
20.892	-74.5	19.119	-74		4.196	-72.9	4.582	-73.5		0.837	-58	1.372	-71.6		0.837	-67.8	1.344	-73.3
20.978	-74.5	19.168	-74		4.213	-73	4.589	-73.5		0.84	-58	1.374	-71.6		0.84	-67.5	1.347	-73.3
21.063	-74.5	19.182	-74		4.23	-72.9	4.591	-73.5		0.844	-58.3	1.375	-71.6		0.844	-68.1	1.351	-73.3
21.149	-74.4	19.217	-74		4.247	-73.2	4.601	-73.5		0.847	-58.8	1.377	-71.6		0.847	-67.9	1.354	-73.3
21.234	-74.5	19.266	-74		4.264	-73	4.606	-73.5		0.851	-58.9	1.378	-71.6		0.851	-68.1	1.358	-73.4
21.32	-74.5	19.268	-74		4.281	-73.1	4.611	-73.5		0.854	-58.8	1.379	-71.6		0.854	-68.3	1.361	-73.4
21.405	-74.6	19.315	-74.1		4.298	-73.1	4.621	-73.6		0.858	-59.8	1.382	-71.6		0.858	-67.9	1.364	-73.4
21.491	-74.5	19.353	-74.1		4.315	-73.2	4.623	-73.6		0.861	-59.4	1.382	-71.6		0.861	-68.6	1.368	-73.4
21.576	-74.5	19.364	-74.1		4.333	-73.1	4.631	-73.6		0.864	-59.4	1.384	-71.6		0.864	-68.1	1.371	-73.4
21.662	-74.5	19.413	-74.1		4.35	-73.2	4.64	-73.6		0.868	-60.7	1.385	-71.7		0.868	-68.7	1.375	-73.4
21.747	-74.6	19.439	-74.1		4.367	-73.2	4.641	-73.6		0.871	-60.1	1.387	-71.7		0.871	-68.7	1.378	-73.4
21.833	-74.6	19.462	-74.1		4.384	-73.2	4.651	-73.6		0.875	-60.5	1.388	-71.7		0.875	-68.3	1.382	-73.4
21.918	-74.6	19.512	-74.1		4.401	-73.3	4.657	-73.6		0.878	-61.2	1.389	-71.7		0.878	-68.8	1.385	-73.4
22.004	-74.6	19.524	-74.1		4.418	-73.2	4.66	-73.6		0.882	-60.4	1.392	-71.7		0.882	-68.7	1.388	-73.4
22.089	-74.7	19.561	-74.1		4.435	-73.4	4.67	-73.6		0.885	-61.5	1.392	-71.7		0.885	-69.4	1.392	-73.4
22.175	-74.7	19.61	-74.1		4.452	-73.3	4.675	-73.6		0.888	-61.3	1.394	-71.7		0.888	-68.9	1.395	-73.5
22.26	-74.7	19.61	-74.1		4.469	-73.4	4.68	-73.6		0.892	-61.4	1.395	-71.7		0.892	-68.9	1.399	-73.5
22.346	-74.7	19.659	-74.2		4.486	-73.3	4.69	-73.6		0.895	-61.9	1.397	-71.7		0.895	-69.6	1.402	-73.5
22.431	-74.7	19.695	-74.2		4.504	-73.5	4.692	-73.6		0.899	-62.1	1.399	-71.7		0.899	-68.7	1.406	-73.5
22.517	-74.7	19.708	-74.2		4.521	-73.4	4.7	-73.6		0.902	-62.6	1.399	-71.7		0.902	-69.4	1.409	-73.5
22.602	-74.8	19.757	-74.2		4.538	-73.5	4.709	-73.7		0.906	-62	1.401	-71.7		0.906	-69.7	1.412	-73.5
22.688	-74.7	19.781	-74.2		4.555	-73.5	4.71	-73.7		0.909	-62.8	1.402	-71.7		0.909	-69.1	1.416	-73.5
22.773	-74.7	19.806	-74.2		4.572	-73.5	4.72	-73.7		0.912	-63.2	1.404	-71.7		0.912	-69.7	1.419	-73.5
22.859	-74.8	19.855	-74.2		4.589	-73.5	4.726	-73.7		0.916	-61.6	1.406	-71.7		0.916	-69.6	1.423	-73.5
22.944	-74.8	19.866	-74.2		4.606	-73.5	4.729	-73.7		0.919	-64.3	1.406	-71.7		0.919	-69.6	1.426	-73.5
23.03	-74.7	19.905	-74.2		4.623	-73.6	4.739	-73.7		0.923	-62.7	1.409	-71.8		0.923	-69.9	1.43	-73.5
23.115	-74.8	19.952	-74.2		4.64	-73.5	4.743	-73.7		0.926	-63.3	1.409	-71.8		0.926	-69.2	1.433	-73.5
23.201	-74.8	19.954	-74.2		4.657	-73.7	4.749	-73.7		0.93	-64.2	1.411	-71.8		0.929	-70.5	1.436	-73.5
23.286	-74.8	20.003	-74.2		4.675	-73.5	4.759	-73.7		0.933	-63.7	1.412	-71.8		0.933	-69.6	1.44	-73.6
23.372	-74.8	20.037	-74.2		4.692	-73.7	4.76	-73.7		0.936	-64	1.414	-71.8		0.936	-69.7	1.443	-73.6
23.457	-74.8	20.052	-74.2		4.709	-73.6	4.769	-73.7		0.94	-63.4	1.416	-71.8		0.94	-70.7	1.447	-73.6
23.543	-74.8	20.101	-74.3		4.726	-73.7	4.777	-73.7		0.943	-64.6	1.416	-71.8		0.943	-69.8	1.45	-73.6
23.628	-74.8	20.123	-74.3		4.743	-73.7	4.779	-73.7		0.947	-64	1.419	-71.8		0.947	-70.3	1.454	-73.6
23.714	-74.8	20.15	-74.3		4.76	-73.7	4.789	-73.7		0.95	-64.2	1.419	-71.8		0.95	-69.9	1.457	-73.6
23.799	-74.8	20.199	-74.3		4.777	-73.8	4.794	-73.7		0.953	-65.4	1.421	-71.8		0.953	-70.6	1.46	-73.6
23.885	-74.8	20.208	-74.3		4.794	-73.7	4.799	-73.7		0.957	-64.1	1.423	-71.8		0.957	-70.5	1.464	-73.6
23.97	-74.9	20.248	-74.3		4.811	-73.7	4.808	-73.8		0.96	-65.1	1.423	-71.8		0.96	-69.9	1.467	-73.6
24.056	-74.9	20.294	-74.3		4.828	-73.7	4.811	-73.8		0.964	-65.8	1.426	-71.8		0.964	-70.8	1.471	-73.6
24.141	-74.9	20.298	-74.3		4.846	-73.8	4.818	-73.8		0.967	-64.4	1.426	-71.8		0.967	-70.1	1.474	-73.6
24.227	-74.9	20.347	-74.3		4.863	-73.7	4.828	-73.8		0.971	-65.4	1.428	-71.8		0.971	-70.6	1.478	-73.6
24.312	-74.9	20.379	-74.3		4.88	-73.8	4.828	-73.8		0.974	-65.7	1.43	-71.8		0.974	-71.2	1.481	-73.6
24.398	-74.9	20.396	-74.3		4.897	-73.8	4.838	-73.8		0.977	-65.5	1.431	-71.8		0.977	-70.3	1.484	-73.6
24.483	-74.9	20.445	-74.3		4.914	-73.9	4.846	-73.8		0.981	-65.5	1.433	-71.9		0.981	-70.9	1.488	-73.7
24.569	-74.9	20.465	-74.3		4.931	-73.8	4.848	-73.8		0.984	-65.8	1.433	-71.9		0.984	-70.7	1.491	-73.7
24.654	-74.9	20.494	-74.3		4.948	-73.9	4.858	-73.8		0.988	-66	1.436	-71.9		0.988	-70.8	1.495	-73.7
24.74	-74.9	20.543	-74.4		4.965	-73.9	4.863	-73.8		0.991	-65.8	1.436	-71.9		0.991	-71.1	1.498	-73.7
24.825	-74.9	20.55	-74.4		4.982	-73.9	4.868	-73.8		0.995	-66.5	1.438	-71.9		0.995	-70.3	1.501	-73.7
24.911	-74.9	20.592	-74.4		4.999	-73.9	4.877	-73.8		0.998	-66.6	1.44	-71.9		0.998	-71.3	1.505	-73.7
24.996	-74.9	20.636	-74.4		5.017	-73.8	4.88	-73.8		1.001	-65.9	1.441	-71.9		1.001	-70.9	1.508	-73.7
25.082	-74.9	20.641	-74.4		5.034	-73.9	4.887	-73.8		1.005	-66.9	1.443	-71.9		1.005	-70.8	1.512	-73.7
25.167	-75	20.69	-74.4		5.051	-73.8	4.897	-73.8		1.008	-66.3	1.443	-71.9		1.008	-71.3	1.515	-73.7
25.253	-74.9	20.721	-74.4		5.068	-73.9	4.897	-73.8		1.012	-66	1.446	-71.9		1.012	-71.1	1.519	-73.7
25.338	-74.9	20.74	-74.4		5.085	-73.9	4.907	-73.8		1.015	-67.3	1.447	-71.9		1.015	-71.5	1.522	-73.7
25.424	-74.9	20.789	-74.4		5.102	-74	4.914	-73.8		1.019	-66.7	1.448	-71.9		1.019	-70.9	1.525	-73.7
25.509	-74.9	20.807	-74.4		5.119	-73.9	4.917	-73.8		1.022	-67.1	1.45	-71.9		1.022	-71.3	1.529	-73.7
25.595	-74.9	20.838	-74.4		5.136	-74	4.927	-73.9		1.025	-67.3	1.45	-71.9		1.025	-71.3	1.532	-73.7
25.68	-74.9	20.887	-74.4		5.153	-73.9	4.931	-73.9		1.029	-67	1.453	-71.9		1.029	-71.1	1.536	-73.7
25.766	-75	20.892	-74.4		5.17	-74	4.937	-73.9		1.032	-67.2	1.454	-71.9		1.032	-71.5	1.539	-73.7
25.851	-75	20.936	-74.4		5.188	-74	4.946	-73.9		1.036	-67.4	1.455	-71.9		1.036	-71.3	1.543	-73.8
25.937	-75	20.978	-74.4		5.205	-74	4.948	-73.9		1.039	-68	1.457	-71.9		1.039	-71.3	1.546	-73.8
26.022	-74.9	20.985	-74.4		5.222	-74	4.956	-73.9		1.043	-66.9	1.458	-71.9		1.043	-71.9	1.549	-73.8
26.108	-75	21.034	-74.4		5.239	-74	4.965	-73.9		1.046	-67.8	1.46	-72		1.046	-71.3	1.553	-73.8
26.193	-75	21.063	-74.5		5.256	-74.1	4.966	-73.9		1.049	-68.1	1.46	-72		1.049	-71.6	1.556	-73.8
26.279	-74.9	21.083	-74.5		5.273	-74	4.976	-73.9		1.053	-67.4	1.463	-72		1.053	-71.5	1.56	-73.8
26.364	-75	21.133	-74.5		5.29	-74.1	4.982	-73.9		1.056	-68.4	1.464	-72		1.056	-71.6	1.563	-73.8
26.45	-75	21.149	-74.5		5.307	-74	4.986	-73.9		1.06	-67.9	1.465	-72		1.06	-72.1	1.567	-73.8
26.535	-75	21.182	-74.5		5.324	-74.1	4.996	-73.9		1.063	-67.6	1.467	-72		1.063	-71.1	1.57	-73.8
26.621	-75	21.231	-74.5		5.341	-74	4.999	-73.9		1.067	-68.7	1.468	-72		1.066	-72	1.573	-73.8
26.706	-75	21.234	-74.5		5.359	-74.1	5.006	-73.9		1.07	-67.9	1.47	-72		1.07	-72	1.577	-73.8
26.792	-75	21.28	-74.5		5.376	-74.1	5.015	-73.9		1.073	-68.2	1.471	-72		1.073	-71.6	1.58	-73.8
26.877	-75	21.32	-74.5		5.393	-74.1	5.017	-73.9		1.077	-68.6	1.473	-72		1.077	-72.2	1.584	-73.8
26.963	-75	21.329	-74.5		5.41	-74.1	5.025	-73.9		1.08	-68	1.474	-72		1.08	-71.7	1.587	-73.8
27.048	-75	21.378	-74.5		5.427	-74.2	5.034	-73.9		1.084	-68.6	1.475	-72		1.084	-72	1.591	-73.8
27.134	-75	21.405	-74.5		5.444	-74.2	5.035	-73.9		1.087	-68.5	1.477	-72		1.087	-72	1.594	-73.8
27.219	-75	21.427	-74.5		5.461	-74.2	5.045	-73.9		1.09	-68.8	1.478	-72		1.09	-71.8	1.597	-73.8
27.305	-75	21.476	-74.5		5.478	-74.1	5.051	-74		1.094	-68.5	1.48	-72		1.094	-72.3	1.601	-73.9
27.39	-75	21.491	-74.5		5.495	-74.1	5.055	-74		1.097	-69	1.481	-72		1.097	-71.6	1.604	-73.9
27.475	-75	21.526	-74.5		5.512	-74.2	5.065	-74		1.101	-68.7	1.482	-72		1.101	-72	1.608	-73.9
27.561	-75	21.575	-74.5		5.53	-74.2	5.068	-74		1.104	-67.8	1.484	-72		1.104	-72.8	1.611	-73.9
27.646	-75	21.576	-74.5		5.547	-74.2	5.075	-74		1.108	-69.7	1.485	-72		1.108	-71.2	1.615	-73.9
27.732	-75	21.624	-74.5		5.564	-74.2	5.084	-74		1.111	-69	1.487	-72		1.111	-72.7	1.618	-73.9
27.817	-75	21.662	-74.6		5.581	-74.2	5.085	-74		1.114	-68.1	1.488	-72		1.114	-71.7	1.621	-73.9
27.903	-75	21.673	-74.6		5.598	-74.2	5.094	-74		1.118	-70	1.49	-72.1		1.118	-72.2	1.625	-73.9
27.988	-75	21.722	-74.6		5.615	-74.2	5.102	-74		1.121	-68.9	1.491	-72.1		1.121	-72.6	1.628	-73.9
28.074	-75	21.747	-74.6		5.632	-74.3	5.104	-74		1.125	-68.9	1.492	-72.1		1.125	-71.6	1.632	-73.9
28.159	-75	21.771	-74.6		5.649	-74.3	5.114	-74		1.128	-69.6	1.495	-72.1		1.128	-72.9	1.635	-73.9
28.245	-75	21.82	-74.6		5.666	-74.3	5.119	-74		1.132	-69.5	1.495	-72.1		1.132	-71.9	1.638	-73.9
28.33	-75	21.833	-74.6		5.683	-74.2	5.124	-74		1.135	-68.9	1.497	-72.1		1.135	-72.5	1.638	-73.9
28.416	-75.1	21.869	-74.6		5.701	-74.2	5.134	-74		1.138	-68.5	1.498	-72.1		1.138	-72.7	1.641	-73.9
28.501	-75	21.918	-74.6		5.718	-74.3	5.136	-74		1.142	-70.7	1.499	-72.1		1.142	-72.2	1.642	-73.9
28.587	-75	21.919	-74.6		5.735	-74.3	5.144	-74		1.145	-68.6	1.501	-72.1		1.145	-72.7	1.643	-73.9
28.672	-75	21.968	-74.6		5.752	-74.2	5.153	-74		1.149	-69.6	1.502	-72.1		1.149	-72.2	1.645	-73.9
28.758	-75.1	22.004	-74.6		5.769	-74.3	5.153	-74		1.152	-70.1	1.504	-72.1		1.152	-72.6	1.646	-73.9
28.843	-75.1	22.017	-74.6		5.786	-74.3	5.163	-74		1.156	-68.9	1.505	-72.1		1.156	-72.5	1.648	-73.9
28.929	-75	22.066	-74.6		5.803	-74.3	5.17	-74		1.159	-69.9	1.507	-72.1		1.159	-72.2	1.649	-73.9
29.014	-75.1	22.089	-74.6		5.82	-74.4	5.173	-74		1.162	-69.8	1.508	-72.1		1.162	-73	1.651	-73.9
29.1	-75.1	22.115	-74.6		5.837	-74.4	5.183	-74		1.166	-69.3	1.509	-72.1		1.166	-72.2	1.652	-73.9
29.185	-75	22.164	-74.6		5.854	-74.3	5.188	-74.1		1.169	-70.4	1.512	-72.1		1.169	-72.7	1.653	-73.9
29.271	-75.1	22.175	-74.6		5.872	-74.4	5.193	-74.1		1.173	-69.6	1.512	-72.1		1.173	-72.7	1.656	-73.9
29.356	-75.1	22.213	-74.6		5.889	-74.4	5.203	-74.1		1.176	-69.4	1.514	-72.1		1.176	-72.4	1.656	-73.9
29.442	-75	22.26	-74.6		5.906	-74.4	5.205	-74.1		1.18	-70.4	1.515	-72.1		1.18	-73	1.658	-73.9
29.527	-75.1	22.262	-74.6		5.923	-74.4	5.213	-74.1		1.183	-69.8	1.517	-72.1		1.183	-72.6	1.659	-73.9
29.613	-75.1	22.312	-74.6		5.94	-74.4	5.222	-74.1		1.186	-70.3	1.519	-72.1		1.186	-72.8	1.661	-73.9
29.698	-75.1	22.346	-74.6		5.957	-74.4	5.222	-74.1		1.19	-70.2	1.519	-72.1		1.19	-72.6	1.662	-73.9
29.784	-75.1	22.361	-74.6		5.974	-74.3	5.232	-74.1		1.193	-70	1.522	-72.1		1.193	-72.5	1.663	-73.9
29.869	-75.1	22.41	-74.7		5.991	-74.5	5.239	-74.1		1.197	-70.1	1.522	-72.1		1.197	-73.3	1.666	-73.9
29.955	-75.1	22.431	-74.7		6.008	-74.3	5.242	-74.1		1.2	-69.9	1.524	-72.2		1.2	-72.9	1.666	-73.9
30.04	-75.1	22.459	-74.7		6.025	-74.4	5.252	-74.1		1.204	-70.4	1.525	-72.2		1.203	-72.7	1.668	-73.9
30.126	-75.1	22.508	-74.7		6.043	-74.5	5.256	-74.1		1.207	-69.6	1.526	-72.2		1.207	-73.1	1.669	-73.9
30.211	-75.1	22.517	-74.7		6.06	-74.4	5.262	-74.1		1.21	-70.4	1.529	-72.2		1.21	-72.7	1.671	-73.9
30.297	-75.1	22.557	-74.7		6.077	-74.5	5.272	-74.1		1.214	-70.3	1.529	-72.2		1.214	-72.9	1.673	-74
30.382	-75.1	22.602	-74.7		6.094	-74.5	5.273	-74.1		1.217	-70.1	1.531	-72.2		1.217	-72.8	1.673	-74
30.468	-75.1	22.606	-74.7		6.111	-74.5	5.282	-74.1		1.221	-70.9	1.532	-72.2		1.221	-73.1	1.676	-74
30.553	-75.1	22.655	-74.7		6.128	-74.4	5.29	-74.1		1.224	-70.2	1.534	-72.2		1.224	-73.1	1.676	-74
30.639	-75.1	22.688	-74.7		6.145	-74.5	5.291	-74.1		1.227	-70.1	1.536	-72.2		1.227	-72.9	1.678	-74
30.724	-75.1	22.705	-74.7		6.162	-74.4	5.301	-74.1		1.231	-70.8	1.536	-72.2		1.231	-73.4	1.68	-74
30.81	-75.2	22.754	-74.7		6.179	-74.5	5.307	-74.1		1.234	-69.8	1.539	-72.2		1.234	-72.7	1.681	-74
30.895	-75.1	22.773	-74.7		6.196	-74.4	5.311	-74.1		1.238	-71	1.539	-72.2		1.238	-73.1	1.683	-74
30.981	-75.1	22.803	-74.7		6.214	-74.6	5.321	-74.1		1.241	-70.3	1.541	-72.2		1.241	-73.4	1.683	-74
31.066	-75.1	22.852	-74.7		6.231	-74.4	5.324	-74.1		1.245	-70.7	1.543	-72.2		1.245	-72.4	1.686	-74
31.152	-75.1	22.859	-74.7		6.248	-74.5	5.331	-74.1		1.248	-70.4	1.544	-72.2		1.248	-73.6	1.686	-74
31.237	-75.1	22.901	-74.7		6.265	-74.5	5.341	-74.1		1.251	-70.5	1.546	-72.2		1.251	-72.8	1.688	-74
31.323	-75.1	22.944	-74.7		6.282	-74.6	5.341	-74.1		1.255	-71.2	1.546	-72.2		1.255	-73.1	1.69	-74
31.408	-75.1	22.95	-74.7		6.299	-74.5	5.351	-74.2		1.258	-69.9	1.548	-72.2		1.258	-73.6	1.691	-74
31.494	-75.1	22.999	-74.7		6.316	-74.6	5.359	-74.2		1.262	-70.7	1.549	-72.2		1.262	-72.9	1.693	-74
31.579	-75.1	23.03	-74.7		6.333	-74.6	5.361	-74.2		1.265	-71.3	1.551	-72.2		1.265	-73.5	1.693	-74
31.665	-75.1	23.048	-74.7		6.35	-74.5	5.37	-74.2		1.269	-69.8	1.553	-72.2		1.269	-73.2	1.695	-74
31.75	-75.1	23.098	-74.7		6.367	-74.5	5.376	-74.2		1.272	-71.3	1.553	-72.2		1.272	-73.1	1.697	-74
31.836	-75.1	23.115	-74.7		6.385	-74.5	5.38	-74.2		1.275	-70.7	1.556	-72.2		1.275	-73.4	1.698	-74
31.921	-75.1	23.147	-74.7		6.402	-74.5	5.39	-74.2		1.279	-71	1.556	-72.2		1.279	-73	1.7	-74
32.007	-75.2	23.196	-74.7		6.419	-74.5	5.393	-74.2		1.282	-71.1	1.558	-72.2		1.282	-73.5	1.7	-74
32.092	-75.1	23.201	-74.7		6.436	-74.6	5.4	-74.2		1.286	-70.9	1.56	-72.2		1.286	-73.2	1.703	-74
32.178	-75.2	23.245	-74.7		6.453	-74.5	5.41	-74.2		1.289	-71	1.561	-72.2		1.289	-73.3	1.704	-74
32.263	-75.2	23.286	-74.8		6.47	-74.6	5.42	-74.2		1.293	-70.4	1.563	-72.3		1.293	-73.5	1.705	-74
32.349	-75.1	23.294	-74.8		6.487	-74.5	5.427	-74.2		1.296	-71	1.563	-72.3		1.296	-73.2	1.707	-74
32.434	-75.1	23.343	-74.8		6.504	-74.5	5.43	-74.2		1.299	-71	1.566	-72.3		1.299	-73.6	1.708	-74
32.52	-75.2	23.372	-74.8		6.521	-74.5	5.439	-74.2		1.303	-70.4	1.567	-72.3		1.303	-73.1	1.71	-74
32.605	-75.1	23.392	-74.8		6.538	-74.6	5.444	-74.2		1.306	-71.7	1.568	-72.3		1.306	-73.3	1.71	-74
32.691	-75.1	23.441	-74.8		6.556	-74.6	5.449	-74.2		1.31	-70.7	1.57	-72.3		1.31	-73.7	1.713	-74
32.776	-75.2	23.457	-74.8		6.573	-74.5	5.459	-74.2		1.313	-71.3	1.571	-72.3		1.313	-72.9	1.714	-74
32.862	-75.2	23.491	-74.8		6.59	-74.7	5.461	-74.2		1.317	-71.4	1.573	-72.3		1.317	-73.7	1.715	-74
32.947	-75.1	23.54	-74.8		6.607	-74.6	5.469	-74.2		1.32	-70.9	1.573	-72.3		1.32	-73.3	1.717	-74
33.033	-75.1	23.543	-74.8		6.624	-74.7	5.478	-74.2		1.323	-71.7	1.575	-72.3		1.323	-73.1	1.718	-74
33.118	-75.2	23.589	-74.8		6.641	-74.6	5.479	-74.2		1.327	-70.2	1.577	-72.3		1.327	-73.4	1.72	-74
33.204	-75.1	23.628	-74.8		6.658	-74.7	5.489	-74.2		1.33	-71.2	1.578	-72.3		1.33	-74	1.721	-74
33.289	-75.1	23.638	-74.8		6.675	-74.6	5.495	-74.2		1.334	-71.7	1.58	-72.3		1.334	-73.3	1.723	-74
33.375	-75.1	23.687	-74.8		6.692	-74.6	5.499	-74.2		1.337	-70.8	1.58	-72.3		1.337	-73.5	1.724	-74
33.46	-75.1	23.714	-74.8		6.709	-74.7	5.508	-74.2		1.341	-71.9	1.583	-72.3		1.34	-73.3	1.725	-74
33.546	-75.1	23.736	-74.8		6.727	-74.6	5.512	-74.2		1.344	-71.4	1.584	-72.3		1.344	-73.8	1.728	-74
33.631	-75.1	23.785	-74.8		6.744	-74.6	5.518	-74.2		1.347	-71.2	1.585	-72.3		1.347	-73.4	1.728	-74
33.717	-75.2	23.799	-74.8		6.761	-74.6	5.528	-74.2		1.351	-71.5	1.587	-72.3		1.351	-73.7	1.73	-74
33.802	-75.1	23.834	-74.8		6.778	-74.7	5.53	-74.2		1.354	-70.9	1.588	-72.3		1.354	-73.2	1.731	-74
33.888	-75.1	23.884	-74.8		6.795	-74.7	5.538	-74.2		1.358	-71.7	1.59	-72.3		1.358	-73.9	1.733	-74
33.973	-75.1	23.885	-74.8		6.812	-74.7	5.547	-74.3		1.361	-70.7	1.591	-72.3		1.361	-73.8	1.734	-74
34.059	-75.1	23.933	-74.8		6.829	-74.6	5.548	-74.3		1.364	-71.7	1.593	-72.3		1.364	-73.5	1.735	-74
34.144	-75.1	23.97	-74.8		6.846	-74.8	5.558	-74.3		1.368	-71.8	1.594	-72.3		1.368	-73.7	1.738	-74
34.23	-75.1	23.982	-74.8		6.863	-74.7	5.564	-74.3		1.371	-71.1	1.595	-72.3		1.371	-73.5	1.738	-74
34.315	-75.1	24.031	-74.8		6.88	-74.7	5.568	-74.3		1.375	-72.5	1.597	-72.3		1.375	-73.2	1.74	-74
34.401	-75.1	24.056	-74.8		6.898	-74.7	5.577	-74.3		1.378	-71.2	1.598	-72.3		1.378	-74	1.741	-74
34.486	-75.2	24.08	-74.8		6.915	-74.7	5.581	-74.3		1.382	-71.7	1.6	-72.3		1.382	-73.5	1.743	-74
34.572	-75.1	24.129	-74.8		6.932	-74.7	5.587	-74.3		1.385	-71.6	1.601	-72.3		1.385	-73.7	1.745	-74
34.657	-75.1	24.141	-74.8		6.949	-74.7	5.597	-74.3		1.388	-71.4	1.602	-72.3		1.388	-73.8	1.745	-74
34.743	-75.1	24.178	-74.8		6.966	-74.7	5.598	-74.3		1.392	-72.3	1.604	-72.3		1.392	-73.7	1.748	-74
34.828	-75.1	24.227	-74.8		6.983	-74.6	5.607	-74.3		1.395	-71.1	1.605	-72.3		1.395	-73.7	1.748	-74
34.914	-75.1	24.227	-74.8		7	-74.7	5.615	-74.3		1.399	-71.4	1.607	-72.4		1.399	-73.6	1.75	-74
34.999	-75.1	24.276	-74.8		7.017	-74.6	5.617	-74.3		1.402	-72.4	1.608	-72.4		1.402	-73.9	1.752	-74
35.085	-75.1	24.312	-74.8		7.034	-74.7	5.627	-74.3		1.406	-71.1	1.61	-72.4		1.406	-73.4	1.753	-74
35.17	-75.1	24.326	-74.8		7.051	-74.6	5.632	-74.3		1.409	-72.1	1.611	-72.4		1.409	-74	1.755	-74
35.256	-75.1	24.375	-74.8		7.069	-74.7	5.637	-74.3		1.412	-71.7	1.612	-72.4		1.412	-73.5	1.755	-74
35.341	-75.1	24.398	-74.8		7.086	-74.7	5.646	-74.3		1.416	-71.7	1.615	-72.4		1.416	-73.6	1.758	-74.1
35.427	-75.1	24.424	-74.9		7.103	-74.7	5.649	-74.3		1.419	-71.9	1.615	-72.4		1.419	-73.9	1.758	-74.1
35.512	-75.1	24.473	-74.9		7.12	-74.7	5.656	-74.3		1.423	-71.3	1.617	-72.4		1.423	-73.8	1.76	-74.1
35.598	-75.2	24.483	-74.9		7.137	-74.6	5.666	-74.3		1.426	-71.9	1.618	-72.4		1.426	-73.6	1.762	-74.1
35.683	-75.1	24.522	-74.9		7.154	-74.7	5.666	-74.3		1.43	-71.5	1.62	-72.4		1.43	-74	1.763	-74.1
35.769	-75.1	24.569	-74.9		7.171	-74.7	5.676	-74.3		1.433	-71.9	1.621	-72.4		1.433	-73.5	1.765	-74.1
35.854	-75.1	24.571	-74.9		7.188	-74.7	5.683	-74.3		1.436	-72.3	1.622	-72.4		1.436	-73.9	1.765	-74.1
35.94	-75.1	24.62	-74.9		7.205	-74.6	5.686	-74.3		1.44	-71.4	1.624	-72.4		1.44	-73.8	1.768	-74.1
36.025	-75.2	24.654	-74.9		7.222	-74.7	5.696	-74.3		1.443	-72.3	1.625	-72.4		1.443	-73.5	1.769	-74.1
36.11	-75.1	24.669	-74.9		7.24	-74.7	5.701	-74.3		1.447	-71.6	1.627	-72.4		1.447	-74.4	1.77	-74.1
36.196	-75.1	24.719	-74.9		7.257	-74.8	5.706	-74.3		1.45	-71.6	1.628	-72.4		1.45	-73.7	1.772	-74.1
36.281	-75.2	24.74	-74.9		7.274	-74.7	5.715	-74.3		1.454	-72.4	1.629	-72.4		1.454	-73.9	1.773	-74.1
36.367	-75.2	24.768	-74.9		7.291	-74.7	5.718	-74.3		1.457	-71.2	1.632	-72.4		1.457	-73.9	1.775	-74.1
36.452	-75.1	24.817	-74.9		7.308	-74.8	5.725	-74.3		1.46	-72.2	1.632	-72.4		1.46	-73.7	1.775	-74.1
36.538	-75.1	24.825	-74.9		7.325	-74.7	5.735	-74.3		1.464	-72	1.634	-72.4		1.464	-74.1	1.778	-74.1
36.623	-75.1	24.866	-74.9		7.342	-74.8	5.735	-74.3		1.467	-71.6	1.635	-72.4		1.467	-73.5	1.779	-74.1
36.709	-75.1	24.911	-74.9		7.359	-74.8	5.745	-74.3		1.471	-72.7	1.637	-72.4		1.471	-74.2	1.78	-74.1
36.794	-75.1	24.915	-74.9		7.376	-74.7	5.752	-74.3		1.474	-71.3	1.638	-72.4		1.474	-73.6	1.782	-74.1
36.88	-75.1	24.964	-74.9		7.393	-74.8	5.755	-74.3		1.478	-72.1	1.639	-72.4		1.477	-73.9	1.783	-74.1
36.965	-75.2	24.996	-74.9		7.411	-74.8	5.765	-74.4		1.481	-72.5	1.642	-72.4		1.481	-74.3	1.785	-74.1
37.051	-75.1	25.013	-74.9		7.428	-74.6	5.769	-74.4		1.484	-71.2	1.642	-72.4		1.484	-73.6	1.786	-74.1
37.136	-75.2	25.062	-74.9		7.445	-74.8	5.775	-74.4		1.488	-72.6	1.644	-72.4		1.488	-74.2	1.788	-74.1
37.222	-75.2	25.082	-74.9		7.462	-74.8	5.784	-74.4		1.491	-71.4	1.645	-72.4		1.491	-73.8	1.789	-74.1
37.307	-75.2	25.112	-74.9		7.479	-74.8	5.786	-74.4		1.495	-72	1.647	-72.4		1.495	-73.7	1.79	-74.1
37.393	-75.1	25.161	-74.9		7.496	-74.8	5.794	-74.4		1.498	-72.2	1.649	-72.4		1.498	-74.5	1.793	-74.1
37.478	-75.1	25.167	-74.9		7.513	-74.8	5.803	-74.4		1.501	-71.8	1.649	-72.4		1.501	-73.4	1.793	-74.1
37.564	-75.2	25.21	-74.9		7.53	-74.8	5.804	-74.4		1.505	-72.6	1.651	-72.4		1.505	-73.8	1.795	-74.1
37.649	-75.2	25.253	-74.9		7.547	-74.7	5.814	-74.4		1.508	-71.7	1.652	-72.4		1.508	-74	1.796	-74.1
37.735	-75.2	25.259	-74.9		7.564	-74.8	5.82	-74.4		1.512	-72.2	1.654	-72.4		1.512	-73.9	1.798	-74.1
37.82	-75.2	25.308	-74.9		7.582	-74.8	5.824	-74.4		1.515	-72.1	1.656	-72.4		1.515	-74.1	1.799	-74.1
37.906	-75.2	25.338	-74.9		7.599	-74.8	5.834	-74.4		1.519	-71.6	1.656	-72.4		1.519	-73.8	1.8	-74.1
37.991	-75.1	25.357	-74.9		7.616	-74.7	5.837	-74.4		1.522	-72.8	1.659	-72.5		1.522	-74.2	1.803	-74.1
38.077	-75.2	25.406	-74.9		7.633	-74.8	5.844	-74.4		1.525	-71.5	1.659	-72.5		1.525	-73.9	1.803	-74.1
38.162	-75.1	25.424	-74.9		7.65	-74.8	5.853	-74.4		1.529	-72.1	1.661	-72.5		1.529	-74	1.805	-74.1
38.248	-75.1	25.455	-74.9		7.667	-74.8	5.854	-74.4		1.532	-72.8	1.662	-72.5		1.532	-74.3	1.806	-74.1
38.333	-75.1	25.505	-74.9		7.684	-74.8	5.863	-74.4		1.536	-71.6	1.664	-72.5		1.536	-73.5	1.808	-74.1
38.419	-75.2	25.509	-74.9		7.701	-74.8	5.872	-74.4		1.539	-72.4	1.666	-72.5		1.539	-74.2	1.81	-74.1
38.504	-75.2	25.554	-74.9		7.718	-74.7	5.873	-74.4		1.543	-72.2	1.666	-72.5		1.543	-74	1.81	-74.1
38.59	-75.2	25.595	-74.9		7.735	-74.8	5.883	-74.4		1.546	-72	1.669	-72.5		1.546	-73.8	1.812	-74.1
38.675	-75.2	25.603	-74.9		7.753	-74.8	5.889	-74.4		1.549	-72.3	1.669	-72.5		1.549	-74.7	1.813	-74.1
38.761	-75.2	25.652	-74.9		7.77	-74.7	5.893	-74.4		1.553	-71.7	1.671	-72.5		1.553	-73.4	1.815	-74.1
38.846	-75.2	25.68	-74.9		7.787	-74.8	5.903	-74.4		1.556	-72.7	1.673	-72.5		1.556	-74.2	1.817	-74.1
38.932	-75.2	25.701	-74.9		7.804	-74.8	5.906	-74.4		1.56	-71.6	1.674	-72.5		1.56	-74.2	1.817	-74.1
39.017	-75.2	25.75	-74.9		7.821	-74.7	5.913	-74.4		1.563	-72.6	1.676	-72.5		1.563	-73.8	1.82	-74.1
39.103	-75.2	25.766	-74.9		7.838	-74.8	5.922	-74.4		1.567	-72.4	1.676	-72.5		1.567	-74.2	1.82	-74.1
39.188	-75.2	25.799	-74.9		7.855	-74.8	5.923	-74.4		1.57	-71.8	1.678	-72.5		1.57	-74	1.822	-74.1
39.274	-75.2	25.848	-74.9		7.872	-74.8	5.932	-74.4		1.573	-72.5	1.68	-72.5		1.573	-73.9	1.823	-74.1
39.359	-75.2	25.851	-74.9		7.889	-74.9	5.94	-74.4		1.577	-72.1	1.681	-72.5		1.577	-74.2	1.825	-74.1
39.445	-75.2	25.898	-74.9		7.906	-74.8	5.942	-74.4		1.58	-72	1.683	-72.5		1.58	-73.8	1.827	-74.1
39.53	-75.2	25.937	-74.9		7.924	-74.9	5.952	-74.4		1.584	-72.6	1.683	-72.5		1.584	-74.3	1.827	-74.1
39.616	-75.2	25.947	-74.9		7.941	-74.8	5.957	-74.4		1.587	-71.4	1.686	-72.5		1.587	-73.9	1.83	-74.1
39.701	-75.2	25.996	-74.9		7.958	-74.8	5.962	-74.4		1.591	-73	1.686	-72.5		1.591	-74.3	1.83	-74.1
39.787	-75.2	26.022	-74.9		7.975	-74.8	5.972	-74.4		1.594	-72.4	1.688	-72.5		1.594	-74	1.832	-74.1
39.872	-75.2	26.045	-75		7.992	-74.8	5.974	-74.4		1.597	-71.9	1.69	-72.5		1.597	-73.7	1.834	-74.1
39.958	-75.2	26.094	-75		8.009	-74.7	5.982	-74.4		1.601	-72.8	1.691	-72.5		1.601	-74.5	1.835	-74.1
40.043	-75.1	26.108	-75		8.026	-74.8	5.991	-74.4		1.604	-71.9	1.693	-72.5		1.604	-73.8	1.837	-74.1
40.129	-75.2	26.143	-75		8.043	-74.8	5.992	-74.4		1.608	-72.3	1.693	-72.5		1.608	-74	1.837	-74.1
40.214	-75.2	26.192	-75		8.06	-74.8	6.001	-74.4		1.611	-72	1.696	-72.5		1.611	-74.6	1.84	-74.1
40.3	-75.1	26.193	-75		8.077	-74.8	6.008	-74.4		1.615	-72.5	1.697	-72.5		1.614	-73.7	1.841	-74.1
40.385	-75.1	26.241	-75		8.095	-74.8	6.011	-74.4		1.618	-72	1.698	-72.5		1.618	-74.3	1.842	-74.1
40.471	-75.1	26.279	-75		8.112	-74.8	6.021	-74.4		1.621	-72	1.7	-72.5		1.621	-74.1	1.844	-74.1
40.556	-75.2	26.291	-75		8.129	-74.8	6.025	-74.4		1.625	-72.9	1.7	-72.5		1.625	-73.9	1.845	-74.1
40.642	-75.2	26.34	-75		8.146	-74.8	6.031	-74.4		1.628	-71.9	1.703	-72.5		1.628	-74.5	1.847	-74.1
40.727	-75.2	26.364	-75		8.163	-74.9	6.041	-74.5		1.632	-72.2	1.704	-72.5		1.632	-73.7	1.847	-74.1
40.813	-75.2	26.389	-75		8.18	-74.8	6.043	-74.5		1.635	-73.4	1.705	-72.5		1.635	-74.5	1.85	-74.1
40.898	-75.1	26.438	-75		8.197	-74.8	6.051	-74.5		1.638	-71.5	1.707	-72.5		1.638	-74	1.851	-74.1
40.984	-75.2	26.45	-75		8.214	-74.9	6.06	-74.5		1.642	-72.6	1.708	-72.5		1.642	-74	1.852	-74.1
41.069	-75.2	26.487	-75		8.231	-74.8	6.061	-74.5		1.645	-71.9	1.71	-72.5		1.645	-74.3	1.854	-74.1
41.155	-75.2	26.535	-75		8.248	-74.8	6.07	-74.5		1.649	-72.2	1.71	-72.5		1.649	-73.9	1.855	-74.1
41.24	-75.2	26.536	-75		8.266	-74.8	6.077	-74.5		1.652	-72.6	1.713	-72.5		1.652	-74.5	1.857	-74.1
41.326	-75.1	26.585	-75		8.283	-74.8	6.08	-74.5		1.656	-71.8	1.714	-72.5		1.656	-73.6	1.858	-74.1
41.411	-75.1	26.621	-75		8.3	-74.9	6.09	-74.5		1.659	-72.9	1.715	-72.5		1.659	-74.4	1.86	-74.2
41.497	-75.1	26.634	-75		8.317	-74.7	6.094	-74.5		1.662	-72.4	1.717	-72.6		1.662	-74.3	1.861	-74.2
41.582	-75.1	26.684	-75		8.334	-74.8	6.1	-74.5		1.666	-72.1	1.718	-72.6		1.666	-73.8	1.862	-74.2
41.668	-75.1	26.706	-75		8.351	-74.8	6.11	-74.5		1.669	-72.6	1.72	-72.6		1.669	-74.5	1.865	-74.2
41.753	-75.1	26.733	-75		8.368	-74.8	6.111	-74.5		1.673	-72.3	1.721	-72.6		1.673	-74	1.865	-74.2
41.839	-75.2	26.782	-75		8.385	-74.8	6.12	-74.5		1.676	-72.3	1.723	-72.6		1.676	-74	1.867	-74.2
41.924	-75.1	26.792	-75		8.402	-74.8	6.128	-74.5		1.68	-72	1.724	-72.6		1.68	-74.7	1.868	-74.2
42.01	-75.1	26.831	-75		8.419	-74.8	6.13	-74.5		1.683	-72.5	1.725	-72.6		1.683	-73.7	1.87	-74.2
42.095	-75.2	26.877	-75		8.437	-74.9	6.139	-74.5		1.686	-72.8	1.727	-72.6		1.686	-74.4	1.871	-74.2
42.181	-75.2	26.88	-75		8.454	-74.8	6.145	-74.5		1.69	-72.2	1.728	-72.6		1.69	-74.1	1.872	-74.2
42.266	-75.2	26.929	-75		8.471	-74.9	6.149	-74.5		1.693	-72.7	1.73	-72.6		1.693	-74.2	1.875	-74.2
42.352	-75.1	26.963	-75		8.488	-74.8	6.159	-74.5		1.697	-72.2	1.731	-72.6		1.697	-74.1	1.875	-74.2
42.437	-75.1	26.978	-75		8.505	-74.8	6.162	-74.5		1.7	-72.3	1.732	-72.6		1.7	-74.3	1.877	-74.2
42.523	-75.2	27.027	-75		8.522	-74.8	6.169	-74.5		1.704	-72.7	1.734	-72.6		1.704	-74.3	1.878	-74.2
42.608	-75.1	27.048	-75		8.539	-74.7	6.179	-74.5		1.707	-72	1.735	-72.6		1.707	-74	1.88	-74.2
42.694	-75.2	27.077	-75		8.556	-74.8	6.179	-74.5		1.71	-72.7	1.737	-72.6		1.71	-74.3	1.882	-74.2
42.779	-75.2	27.126	-75		8.573	-74.7	6.189	-74.5		1.714	-72.3	1.738	-72.6		1.714	-74.4	1.882	-74.2
42.865	-75.1	27.134	-75		8.59	-74.8	6.196	-74.5		1.717	-72.4	1.74	-72.6		1.717	-74	1.885	-74.2
42.95	-75.1	27.175	-75		8.608	-74.8	6.199	-74.5		1.721	-72.9	1.741	-72.6		1.721	-74.5	1.885	-74.2
43.036	-75.1	27.219	-75		8.625	-74.8	6.208	-74.5		1.724	-72.6	1.742	-72.6		1.724	-73.9	1.887	-74.2
43.121	-75.2	27.224	-75		8.642	-74.8	6.214	-74.5		1.728	-72.4	1.745	-72.6		1.728	-74.1	1.889	-74.2
43.207	-75.1	27.273	-75		8.659	-74.8	6.218	-74.5		1.731	-72.5	1.745	-72.6		1.731	-74.5	1.89	-74.2
43.292	-75.1	27.305	-75		8.676	-74.8	6.228	-74.5		1.734	-72.4	1.747	-72.6		1.734	-73.8	1.892	-74.2
43.378	-75.1	27.322	-75		8.693	-74.7	6.231	-74.5		1.738	-72.7	1.748	-72.6		1.738	-74.4	1.892	-74.2
43.463	-75.1	27.371	-75		8.71	-74.8	6.238	-74.5		1.741	-72.3	1.75	-72.6		1.741	-74.4	1.895	-74.2
43.549	-75.1	27.39	-75		8.727	-74.8	6.248	-74.5		1.745	-73	1.752	-72.6		1.745	-74.1	1.895	-74.2
43.634	-75.1	27.42	-75		8.744	-74.9	6.248	-74.5		1.748	-72.3	1.752	-72.6		1.748	-74.2	1.897	-74.2
43.72	-75.1	27.469	-75		8.761	-74.8	6.258	-74.5		1.752	-72.9	1.754	-72.6		1.751	-74.2	1.899	-74.2
43.805	-75.1	27.475	-75		8.779	-74.8	6.265	-74.5		1.755	-72.8	1.755	-72.6		1.755	-74.1	1.9	-74.2
43.891	-75.1	27.519	-75		8.796	-74.8	6.268	-74.5		1.758	-72.1	1.757	-72.6		1.758	-74.3	1.902	-74.2
43.976	-75.2	27.561	-75		8.813	-74.9	6.277	-74.5		1.762	-73.3	1.758	-72.6		1.762	-74.3	1.902	-74.2
44.062	-75.2	27.568	-75		8.83	-74.8	6.282	-74.5		1.765	-72.6	1.759	-72.6		1.765	-74.3	1.905	-74.2
44.147	-75.2	27.617	-75		8.847	-74.8	6.287	-74.5		1.769	-72.2	1.762	-72.6		1.769	-73.8	1.906	-74.2
44.233	-75.2	27.646	-75		8.864	-74.9	6.297	-74.5		1.772	-73.1	1.762	-72.6		1.772	-74.5	1.907	-74.2
44.318	-75.2	27.666	-75		8.881	-74.8	6.299	-74.5		1.775	-72.5	1.764	-72.6		1.775	-74.2	1.909	-74.2
44.404	-75.1	27.715	-75		8.898	-74.9	6.307	-74.5		1.779	-72.5	1.765	-72.6		1.779	-74.2	1.91	-74.2
44.489	-75.2	27.732	-75		8.915	-74.9	6.316	-74.5		1.782	-72.7	1.767	-72.6		1.782	-74.5	1.912	-74.2
44.574	-75.1	27.764	-75		8.932	-74.9	6.317	-74.5		1.786	-72.7	1.769	-72.6		1.786	-73.9	1.912	-74.2
44.66	-75.1	27.813	-75		8.95	-74.8	6.327	-74.5		1.789	-73	1.769	-72.6		1.789	-74.4	1.915	-74.2
44.745	-75.1	27.817	-75		8.967	-74.9	6.333	-74.5		1.793	-72.4	1.772	-72.6		1.793	-74.4	1.916	-74.2
44.831	-75.1	27.862	-75		8.984	-74.8	6.337	-74.5		1.796	-72.8	1.772	-72.6		1.796	-73.8	1.917	-74.2
44.916	-75.1	27.903	-75		9.001	-74.8	6.346	-74.5		1.799	-72.4	1.774	-72.6		1.799	-74.9	1.919	-74.2
45.002	-75.2	27.912	-75		9.018	-74.8	6.35	-74.5		1.803	-73	1.775	-72.6		1.803	-74.1	1.92	-74.2
45.087	-75.1	27.961	-75		9.035	-74.8	6.356	-74.5		1.806	-72.5	1.776	-72.6		1.806	-74.1	1.922	-74.2
45.173	-75.1	27.988	-75		9.052	-74.8	6.366	-74.5		1.81	-72.4	1.779	-72.6		1.81	-74.3	1.923	-74.2
45.258	-75.1	28.01	-75		9.069	-74.8	6.367	-74.5		1.813	-73.5	1.779	-72.6		1.813	-74.1	1.924	-74.2
45.344	-75.1	28.059	-75		9.086	-74.9	6.376	-74.5		1.817	-72.4	1.781	-72.6		1.817	-74.5	1.926	-74.2
45.429	-75.1	28.074	-75		9.103	-74.8	6.384	-74.6		1.82	-72.5	1.782	-72.6		1.82	-73.9	1.927	-74.2
45.515	-75.1	28.108	-75		9.121	-74.9	6.386	-74.6		1.823	-73.8	1.784	-72.7		1.823	-74.6	1.929	-74.2
45.6	-75.1	28.157	-75		9.138	-74.8	6.396	-74.6		1.827	-72.1	1.786	-72.7		1.827	-74.1	1.93	-74.2
45.686	-75.1	28.159	-75		9.155	-74.9	6.402	-74.6		1.83	-72.8	1.786	-72.7		1.83	-74.4	1.932	-74.2
45.771	-75.1	28.206	-75		9.172	-74.8	6.406	-74.6		1.834	-72.9	1.789	-72.7		1.834	-74.6	1.933	-74.2
45.857	-75.1	28.245	-75		9.189	-74.9	6.415	-74.6		1.837	-72.2	1.789	-72.7		1.837	-74.2	1.934	-74.2
45.942	-75.2	28.255	-75		9.206	-74.8	6.419	-74.6		1.841	-73.2	1.791	-72.7		1.841	-74.4	1.936	-74.2
46.028	-75.2	28.305	-75		9.223	-74.9	6.425	-74.6		1.844	-72.3	1.793	-72.7		1.844	-74	1.937	-74.2
46.113	-75.1	28.33	-75		9.24	-74.8	6.435	-74.6		1.847	-72.9	1.794	-72.7		1.847	-73.9	1.939	-74.2
46.199	-75.1	28.354	-75		9.257	-74.8	6.436	-74.6		1.851	-72.6	1.796	-72.7		1.851	-74.6	1.94	-74.2
46.284	-75.1	28.403	-75		9.274	-74.9	6.445	-74.6		1.854	-72.7	1.796	-72.7		1.854	-73.7	1.942	-74.2
46.37	-75.2	28.416	-75		9.292	-74.8	6.453	-74.6		1.858	-73.2	1.799	-72.7		1.858	-74.5	1.943	-74.2
46.455	-75.1	28.452	-75		9.309	-74.9	6.455	-74.6		1.861	-72	1.799	-72.7		1.861	-74.4	1.944	-74.2
46.541	-75.1	28.501	-75		9.326	-74.8	6.465	-74.6		1.865	-73.2	1.801	-72.7		1.865	-74.2	1.947	-74.2
46.626	-75.1	28.501	-75		9.343	-74.9	6.47	-74.6		1.868	-72.4	1.803	-72.7		1.868	-74.5	1.947	-74.2
46.712	-75.1	28.55	-75		9.36	-74.8	6.475	-74.6		1.871	-72.7	1.803	-72.7		1.871	-74	1.949	-74.2
46.797	-75.1	28.587	-75		9.377	-74.9	6.484	-74.6		1.875	-73.9	1.806	-72.7		1.875	-74.3	1.95	-74.2
46.883	-75.1	28.599	-75		9.394	-74.8	6.487	-74.6		1.878	-71.7	1.806	-72.7		1.878	-74.1	1.952	-74.2
46.968	-75.1	28.648	-75		9.411	-74.9	6.494	-74.6		1.882	-72.9	1.808	-72.7		1.882	-74.2	1.954	-74.2
47.054	-75.1	28.672	-75		9.428	-74.8	6.504	-74.6		1.885	-72.9	1.81	-72.7		1.885	-74.7	1.954	-74.2
47.139	-75.1	28.698	-75		9.445	-74.8	6.514	-74.6		1.889	-72.3	1.811	-72.7		1.888	-73.8	1.957	-74.2
47.225	-75.1	28.747	-75		9.463	-74.9	6.521	-74.6		1.892	-73.3	1.813	-72.7		1.892	-74.4	1.957	-74.2
47.31	-75.1	28.758	-75		9.48	-74.8	6.524	-74.6		1.895	-72.7	1.813	-72.7		1.895	-74.2	1.959	-74.2
47.396	-75.1	28.796	-75		9.497	-74.9	6.534	-74.6		1.899	-72.6	1.816	-72.7		1.899	-74	1.96	-74.2
47.481	-75.1	28.843	-75.1		9.514	-74.8	6.538	-74.6		1.902	-72.7	1.817	-72.7		1.902	-74.7	1.962	-74.2
47.567	-75.1	28.845	-75.1		9.531	-74.8	6.544	-74.6		1.906	-72.8	1.818	-72.7		1.906	-73.8	1.964	-74.2
47.652	-75.1	28.894	-75.1		9.548	-74.8	6.553	-74.6		1.909	-73.2	1.82	-72.7		1.909	-74.4	1.964	-74.2
47.738	-75.1	28.929	-75.1		9.565	-74.8	6.556	-74.6		1.912	-72.2	1.821	-72.7		1.912	-74.4	1.967	-74.2
47.823	-75.1	28.943	-75.1		9.582	-74.8	6.563	-74.6		1.916	-73.2	1.823	-72.7		1.916	-73.7	1.967	-74.2
47.909	-75.1	28.992	-75.1		9.599	-74.9	6.573	-74.6		1.919	-72.6	1.823	-72.7		1.919	-74.7	1.969	-74.2
47.994	-75.1	29.014	-75.1		9.616	-74.8	6.573	-74.6		1.923	-72.5	1.825	-72.7		1.923	-74.2	1.971	-74.2
48.08	-75.1	29.041	-75.1		9.634	-74.8	6.583	-74.6		1.926	-73.7	1.827	-72.7		1.926	-74.1	1.972	-74.2
48.165	-75.1	29.091	-75.1		9.651	-74.9	6.59	-74.6		1.93	-72.2	1.828	-72.7		1.93	-74.7	1.974	-74.2
48.251	-75.1	29.1	-75.1		9.668	-74.8	6.593	-74.6		1.933	-72.7	1.83	-72.7		1.933	-74.3	1.974	-74.2
48.336	-75.1	29.14	-75.1		9.685	-75	6.603	-74.6		1.936	-73	1.83	-72.7		1.936	-74.4	1.977	-74.2
48.422	-75.1	29.185	-75.1		9.702	-74.8	6.607	-74.6		1.94	-72.5	1.833	-72.7		1.94	-74	1.978	-74.2
48.507	-75.1	29.189	-75.1		9.719	-74.9	6.613	-74.6		1.943	-73.4	1.834	-72.7		1.943	-74.3	1.979	-74.2
48.593	-75.1	29.238	-75.1		9.736	-74.9	6.623	-74.6		1.947	-72.7	1.835	-72.7		1.947	-74.4	1.981	-74.2
48.678	-75.1	29.271	-75.1		9.753	-75	6.624	-74.6		1.95	-72.8	1.837	-72.7		1.95	-74	1.982	-74.2
48.764	-75.1	29.287	-75.1		9.77	-74.9	6.632	-74.6		1.954	-73.4	1.838	-72.7		1.954	-74.7	1.984	-74.2
48.849	-75.1	29.336	-75.1		9.787	-74.9	6.641	-74.6		1.957	-72.6	1.84	-72.7		1.957	-73.9	1.984	-74.2
48.935	-75.1	29.356	-75.1		9.805	-74.9	6.642	-74.6		1.96	-73.1	1.841	-72.7		1.96	-74.1	1.987	-74.2
49.02	-75.1	29.385	-75.1		9.822	-74.9	6.652	-74.6		1.964	-72.5	1.843	-72.7		1.964	-74.9	1.988	-74.2
49.106	-75.1	29.434	-75.1		9.839	-74.9	6.658	-74.6		1.967	-73	1.844	-72.7		1.967	-73.9	1.989	-74.2
49.191	-75.1	29.442	-75.1		9.856	-74.8	6.662	-74.6		1.971	-73.3	1.845	-72.7		1.971	-74.3	1.991	-74.3
49.277	-75.1	29.484	-75.1		9.873	-74.9	6.672	-74.6		1.974	-72.2	1.847	-72.7		1.974	-74.1	1.992	-74.3
49.362	-75.1	29.527	-75.1		9.89	-74.9	6.675	-74.6		1.978	-73.9	1.848	-72.7		1.978	-74.1	1.994	-74.3
49.448	-75.2	29.533	-75.1		9.907	-74.9	6.682	-74.6		1.981	-72.4	1.85	-72.7		1.981	-74.7	1.995	-74.3
49.533	-75.2	29.582	-75.1		9.924	-74.8	6.692	-74.6		1.984	-72.7	1.851	-72.7		1.984	-74.2	1.997	-74.3
49.619	-75.1	29.613	-75.1		9.941	-74.9	6.692	-74.6		1.988	-73.5	1.852	-72.7		1.988	-74.3	1.998	-74.3
49.704	-75.1	29.631	-75.1		9.958	-74.8	6.701	-74.6		1.991	-72.5	1.854	-72.7		1.991	-74.4	1.999	-74.3
49.79	-75.1	29.68	-75.1		9.976	-74.9	6.709	-74.6		1.995	-72.7	1.855	-72.7		1.995	-74.5	2.002	-74.3
49.875	-75.1	29.698	-75.1		9.993	-74.8	6.711	-74.6		1.998	-72.8	1.857	-72.7		1.998	-74.3	2.002	-74.3
49.961	-75.1	29.729	-75.1		10.01	-74.9	6.721	-74.6		2.002	-73	1.858	-72.7		2.002	-74.1	2.004	-74.3
50.046	-75.1	29.778	-75.1		10.027	-74.9	6.727	-74.6		2.005	-73.1	1.86	-72.8		2.005	-74.2	2.005	-74.3
50.132	-75.1	29.784	-75.1		10.044	-74.9	6.731	-74.6		2.008	-72.7	1.861	-72.8		2.008	-74.2	2.007	-74.3
50.217	-75.1	29.827	-75.1		10.061	-74.9	6.741	-74.6		2.012	-73.5	1.862	-72.8		2.012	-74.3	2.008	-74.3
50.303	-75.1	29.869	-75.1		10.078	-74.9	6.744	-74.6		2.015	-72.3	1.865	-72.8		2.015	-74.6	2.009	-74.3
50.388	-75.1	29.877	-75.1		10.095	-74.9	6.751	-74.6		2.019	-73.1	1.865	-72.8		2.019	-74.1	2.012	-74.3
50.474	-75.1	29.926	-75.1		10.112	-74.8	6.761	-74.6		2.022	-73.3	1.867	-72.8		2.022	-74.3	2.012	-74.3
50.559	-75.1	29.955	-75.1		10.129	-74.9	6.761	-74.6		2.026	-72	1.868	-72.8		2.025	-74.3	2.014	-74.3
50.645	-75.1	29.975	-75.1		10.147	-74.9	6.77	-74.6		2.029	-73.8	1.87	-72.8		2.029	-74.5	2.015	-74.3
50.73	-75.1	30.024	-75.1		10.164	-74.9	6.778	-74.6		2.032	-72.4	1.871	-72.8		2.032	-74.5	2.017	-74.3
50.816	-75.1	30.04	-75.1		10.181	-74.8	6.78	-74.6		2.036	-72.8	1.872	-72.8		2.036	-73.9	2.019	-74.3
50.901	-75.1	30.073	-75.1		10.198	-74.8	6.79	-74.6		2.039	-73.7	1.875	-72.8		2.039	-74.6	2.019	-74.3
50.987	-75.1	30.122	-75.1		10.215	-74.8	6.795	-74.6		2.043	-72.1	1.875	-72.8		2.043	-74	2.022	-74.3
51.072	-75.1	30.126	-75.1		10.232	-74.8	6.8	-74.6		2.046	-73.5	1.877	-72.8		2.046	-74.5	2.022	-74.3
51.158	-75.1	30.171	-75.1		10.249	-74.8	6.81	-74.6		2.049	-72.4	1.878	-72.8		2.049	-74.4	2.024	-74.3
51.243	-75.1	30.211	-75.1		10.266	-74.8	6.812	-74.6		2.053	-72.9	1.879	-72.8		2.053	-74	2.026	-74.3
51.329	-75.1	30.22	-75.1		10.283	-74.8	6.82	-74.6		2.056	-73.2	1.882	-72.8		2.056	-74.8	2.027	-74.3
51.414	-75.1	30.27	-75.1		10.3	-74.8	6.829	-74.6		2.06	-72.3	1.882	-72.8		2.06	-74.2	2.029	-74.3
51.5	-75.1	30.297	-75.1		10.318	-74.8	6.83	-74.6		2.063	-73.5	1.884	-72.8		2.063	-74.3	2.029	-74.3
51.585	-75.1	30.319	-75.1		10.335	-74.8	6.839	-74.6		2.067	-72.7	1.885	-72.8		2.067	-74.6	2.032	-74.3
51.671	-75.1	30.368	-75.1		10.352	-74.9	6.846	-74.6		2.07	-72.6	1.887	-72.8		2.07	-74	2.032	-74.3
51.756	-75.1	30.382	-75.1		10.369	-74.9	6.849	-74.6		2.073	-73.7	1.889	-72.8		2.073	-74.6	2.034	-74.3
51.842	-75.1	30.417	-75.1		10.386	-74.9	6.859	-74.6		2.077	-72.5	1.889	-72.8		2.077	-73.9	2.036	-74.3
51.927	-75.1	30.466	-75.1		10.403	-74.8	6.863	-74.7		2.08	-73.5	1.892	-72.8		2.08	-74.6	2.036	-74.3
52.013	-75.1	30.468	-75.1		10.42	-74.8	6.869	-74.7		2.084	-72.5	1.892	-72.8		2.084	-74.6	2.039	-74.3
52.098	-75.1	30.515	-75.1		10.437	-74.8	6.879	-74.7		2.087	-72.8	1.894	-72.8		2.087	-74	2.039	-74.3
52.184	-75.1	30.553	-75.1		10.454	-74.8	6.88	-74.7		2.091	-73.5	1.895	-72.8		2.091	-74.9	2.041	-74.3
52.269	-75.1	30.564	-75.1		10.471	-74.8	6.889	-74.7		2.094	-72.4	1.897	-72.8		2.094	-73.8	2.043	-74.3
52.355	-75.1	30.613	-75.1		10.489	-74.9	6.897	-74.7		2.097	-73.6	1.899	-72.8		2.097	-74.1	2.044	-74.3
52.44	-75.1	30.639	-75.1		10.506	-74.9	6.899	-74.7		2.101	-73	1.899	-72.8		2.101	-74.6	2.046	-74.3
52.526	-75.1	30.663	-75.1		10.523	-74.9	6.908	-74.7		2.104	-72.9	1.901	-72.8		2.104	-74.1	2.046	-74.3
52.611	-75.1	30.712	-75.1		10.54	-74.9	6.915	-74.7		2.108	-73.6	1.902	-72.8		2.108	-74.3	2.049	-74.3
52.697	-75.1	30.724	-75.1		10.557	-74.9	6.918	-74.7		2.111	-72.3	1.904	-72.8		2.111	-74.1	2.049	-74.3
52.782	-75.1	30.761	-75.1		10.574	-74.9	6.928	-74.7		2.115	-73.5	1.906	-72.8		2.115	-74.5	2.051	-74.3
52.868	-75.1	30.81	-75.1		10.591	-74.9	6.932	-74.7		2.118	-73	1.906	-72.8		2.118	-74.7	2.053	-74.3
52.953	-75.1	30.81	-75.1		10.608	-74.9	6.938	-74.7		2.121	-72.6	1.909	-72.8		2.121	-74.2	2.054	-74.3
53.039	-75.1	30.859	-75.1		10.625	-74.9	6.948	-74.7		2.125	-73.4	1.909	-72.8		2.125	-74.6	2.056	-74.3
53.124	-75.1	30.895	-75.1		10.642	-74.8	6.949	-74.7		2.128	-72.8	1.911	-72.8		2.128	-74.2	2.056	-74.3
53.209	-75.1	30.908	-75.1		10.66	-74.9	6.958	-74.7		2.132	-73.5	1.912	-72.8		2.132	-74.1	2.059	-74.3
53.295	-75.1	30.957	-75.1		10.677	-74.8	6.966	-74.7		2.135	-73.5	1.914	-72.8		2.135	-74.8	2.06	-74.3
53.38	-75.1	30.981	-75.1		10.694	-74.9	6.968	-74.7		2.139	-73	1.916	-72.8		2.139	-74	2.061	-74.3
53.466	-75.1	31.006	-75.1		10.711	-74.8	6.977	-74.7		2.142	-73.5	1.916	-72.8		2.142	-74.5	2.063	-74.3
53.551	-75.1	31.055	-75.1		10.728	-74.9	6.983	-74.7		2.145	-72.4	1.919	-72.8		2.145	-74.3	2.064	-74.3
53.637	-75.1	31.066	-75.1		10.745	-74.9	6.987	-74.7		2.149	-73.7	1.919	-72.8		2.149	-74.3	2.066	-74.3
53.722	-75.2	31.105	-75.1		10.762	-74.9	6.997	-74.7		2.152	-72.9	1.921	-72.8		2.152	-74.4	2.067	-74.3
53.808	-75.1	31.152	-75.1		10.779	-74.8	7	-74.7		2.156	-73	1.923	-72.8		2.156	-74.3	2.069	-74.3
53.893	-75.2	31.154	-75.1		10.796	-74.9	7.007	-74.7		2.159	-73.7	1.924	-72.8		2.159	-74.5	2.07	-74.3
53.979	-75.1	31.203	-75.1		10.813	-74.8	7.017	-74.7		2.163	-72.6	1.926	-72.8		2.162	-74.1	2.071	-74.3
54.064	-75.1	31.237	-75.1		10.831	-74.9	7.017	-74.7		2.166	-73.6	1.926	-72.8		2.166	-74.3	2.073	-74.3
54.15	-75.1	31.252	-75.1		10.848	-74.9	7.027	-74.7		2.169	-73.5	1.928	-72.8		2.169	-74.6	2.074	-74.3
54.235	-75.1	31.301	-75.1		10.865	-74.9	7.034	-74.7		2.173	-72.8	1.93	-72.8		2.173	-74	2.076	-74.3
54.321	-75.1	31.323	-75.1		10.882	-74.8	7.037	-74.7		2.176	-73.7	1.931	-72.8		2.176	-74.5	2.077	-74.3
54.406	-75.2	31.35	-75.1		10.899	-74.9	7.046	-74.7		2.18	-72.7	1.933	-72.8		2.18	-74.3	2.079	-74.3
54.492	-75.2	31.399	-75.1		10.916	-74.9	7.051	-74.7		2.183	-73.1	1.933	-72.8		2.183	-74.2	2.08	-74.3
54.577	-75.1	31.408	-75.1		10.933	-74.9	7.056	-74.7		2.186	-73.3	1.936	-72.8		2.186	-75	2.081	-74.3
54.663	-75.1	31.448	-75.1		10.95	-74.9	7.066	-74.7		2.19	-72.6	1.936	-72.8		2.19	-73.6	2.084	-74.3
54.748	-75.2	31.494	-75.1		10.967	-74.9	7.069	-74.7		2.193	-73.9	1.938	-72.8		2.193	-74.5	2.084	-74.3
54.834	-75.1	31.498	-75.1		10.984	-74.9	7.076	-74.7		2.197	-73	1.94	-72.8		2.197	-74.2	2.086	-74.3
54.919	-75.1	31.547	-75.1		11.002	-74.9	7.086	-74.7		2.2	-73.2	1.941	-72.8		2.2	-74.2	2.087	-74.3
55.005	-75.2	31.579	-75.1		11.019	-74.9	7.086	-74.7		2.204	-73.4	1.943	-72.8		2.204	-74.5	2.089	-74.3
55.09	-75.1	31.596	-75.1		11.036	-74.9	7.096	-74.7		2.207	-72.9	1.943	-72.8		2.207	-74.3	2.091	-74.3
55.176	-75.1	31.645	-75.1		11.053	-74.8	7.103	-74.7		2.21	-73.5	1.946	-72.9		2.21	-74.5	2.091	-74.3
55.261	-75.1	31.665	-75.1		11.07	-74.9	7.106	-74.7		2.214	-72.8	1.947	-72.9		2.214	-74.3	2.094	-74.3
55.347	-75.1	31.694	-75.1		11.087	-74.9	7.115	-74.7		2.217	-73.2	1.948	-72.9		2.217	-74.3	2.094	-74.3
55.432	-75.1	31.743	-75.1		11.104	-74.9	7.12	-74.7		2.221	-73	1.95	-72.9		2.221	-74.9	2.096	-74.3
55.518	-75.1	31.75	-75.1		11.121	-74.9	7.125	-74.7		2.224	-73.1	1.951	-72.9		2.224	-73.7	2.097	-74.3
55.603	-75.1	31.792	-75.1		11.138	-74.8	7.135	-74.7		2.228	-74	1.953	-72.9		2.228	-74.2	2.099	-74.3
55.689	-75.2	31.836	-75.1		11.155	-74.9	7.137	-74.7		2.231	-72.6	1.954	-72.9		2.231	-74.5	2.101	-74.3
55.774	-75.2	31.841	-75.1		11.173	-74.9	7.145	-74.7		2.234	-73.1	1.955	-72.9		2.234	-74.3	2.101	-74.3
55.86	-75.1	31.891	-75.1		11.19	-74.9	7.154	-74.7		2.238	-73.6	1.957	-72.9		2.238	-74.8	2.104	-74.3
55.945	-75.1	31.921	-75.1		11.207	-74.9	7.155	-74.7		2.241	-72.8	1.958	-72.9		2.241	-74	2.104	-74.3
56.031	-75.1	31.94	-75.1		11.224	-74.9	7.165	-74.7		2.245	-73.4	1.96	-72.9		2.245	-74.6	2.106	-74.3
56.116	-75.1	31.989	-75.1		11.241	-74.9	7.171	-74.7		2.248	-73	1.96	-72.9		2.248	-74.4	2.108	-74.3
56.202	-75.2	32.007	-75.1		11.258	-74.9	7.175	-74.7		2.252	-73	1.963	-72.9		2.252	-74.4	2.109	-74.3
56.287	-75.2	32.038	-75.1		11.275	-74.9	7.185	-74.7		2.255	-73.5	1.964	-72.9		2.255	-74.4	2.111	-74.3
56.373	-75.2	32.087	-75.1		11.292	-74.9	7.188	-74.7		2.258	-72.7	1.965	-72.9		2.258	-73.9	2.111	-74.3
56.458	-75.1	32.092	-75.1		11.309	-74.8	7.194	-74.7		2.262	-74.1	1.967	-72.9		2.262	-74.1	2.114	-74.3
56.544	-75.1	32.136	-75.1		11.326	-74.9	7.204	-74.7		2.265	-72.8	1.968	-72.9		2.265	-74.5	2.115	-74.3
56.629	-75.1	32.178	-75.1		11.344	-74.9	7.205	-74.7		2.269	-73	1.97	-72.9		2.269	-73.9	2.116	-74.3
56.715	-75.2	32.185	-75.1		11.361	-74.9	7.214	-74.7		2.272	-73.3	1.971	-72.9		2.272	-75.1	2.118	-74.3
56.8	-75.2	32.234	-75.1		11.378	-74.9	7.222	-74.7		2.276	-73.4	1.973	-72.9		2.276	-74	2.119	-74.3
56.886	-75.2	32.263	-75.1		11.395	-74.9	7.224	-74.7		2.279	-73.6	1.974	-72.9		2.279	-74.5	2.121	-74.3
56.971	-75.1	32.284	-75.1		11.412	-74.9	7.234	-74.7		2.282	-72.5	1.975	-72.9		2.282	-74.9	2.121	-74.3
57.057	-75.2	32.333	-75.1		11.429	-74.9	7.24	-74.7		2.286	-73.8	1.977	-72.9		2.286	-73.9	2.124	-74.3
57.142	-75.2	32.349	-75.1		11.446	-74.9	7.244	-74.7		2.289	-73.5	1.978	-72.9		2.289	-74.9	2.125	-74.3
57.228	-75.2	32.382	-75.1		11.463	-74.9	7.254	-74.7		2.293	-72.9	1.98	-72.9		2.293	-73.7	2.126	-74.3
57.313	-75.2	32.431	-75.1		11.48	-74.9	7.257	-74.7		2.296	-73.9	1.981	-72.9		2.296	-74.6	2.128	-74.3
57.399	-75.2	32.434	-75.1		11.497	-74.9	7.263	-74.7		2.3	-73	1.982	-72.9		2.299	-74.6	2.129	-74.3
57.484	-75.1	32.48	-75.1		11.515	-74.9	7.273	-74.7		2.303	-73	1.984	-72.9		2.303	-74.4	2.131	-74.3
57.57	-75.2	32.52	-75.1		11.532	-74.8	7.274	-74.7		2.306	-73.7	1.985	-72.9		2.306	-74.8	2.132	-74.3
57.655	-75.2	32.529	-75.1		11.549	-74.9	7.283	-74.7		2.31	-73	1.987	-72.9		2.31	-74.1	2.134	-74.3
57.741	-75.1	32.578	-75.1		11.566	-74.9	7.291	-74.7		2.313	-73.3	1.988	-72.9		2.313	-74.6	2.135	-74.3
57.826	-75.1	32.605	-75.1		11.583	-74.9	7.293	-74.7		2.317	-73.4	1.99	-72.9		2.317	-74.4	2.136	-74.3
57.912	-75.2	32.627	-75.1		11.6	-74.8	7.303	-74.7		2.32	-73.2	1.991	-72.9		2.32	-74	2.139	-74.3
57.997	-75.1	32.677	-75.1		11.617	-74.9	7.308	-74.7		2.323	-73.9	1.992	-72.9		2.323	-74.7	2.139	-74.3
58.083	-75.2	32.691	-75.1		11.634	-74.8	7.313	-74.7		2.327	-72.7	1.995	-72.9		2.327	-73.8	2.141	-74.3
58.168	-75.2	32.726	-75.1		11.651	-74.9	7.323	-74.7		2.33	-73.8	1.995	-72.9		2.33	-74.9	2.142	-74.3
58.254	-75.2	32.775	-75.1		11.668	-74.8	7.325	-74.7		2.334	-73.2	1.997	-72.9		2.334	-74.3	2.144	-74.3
58.339	-75.1	32.776	-75.1		11.686	-74.9	7.332	-74.7		2.337	-73.1	1.998	-72.9		2.337	-74	2.145	-74.3
58.425	-75.2	32.824	-75.1		11.703	-74.8	7.342	-74.7		2.341	-73.4	2	-72.9		2.341	-75.2	2.146	-74.3
58.51	-75.2	32.862	-75.1		11.72	-74.9	7.342	-74.7		2.344	-73.1	2.002	-72.9		2.344	-74.1	2.149	-74.3
58.596	-75.2	32.947	-75.1		11.737	-74.8	7.352	-74.7		2.347	-73.5	2.002	-72.9		2.347	-74.1	2.149	-74.3
58.681	-75.2	33.033	-75.1		11.754	-74.7	7.359	-74.7		2.351	-73.1	2.004	-72.9		2.351	-74.7	2.151	-74.3
58.767	-75.2	33.118	-75.1		11.771	-75	7.362	-74.7		2.354	-73.4	2.005	-72.9		2.354	-74.1	2.152	-74.3
58.852	-75.2	33.204	-75.1		11.788	-74.8	7.372	-74.7		2.358	-73.9	2.007	-72.9		2.358	-74.6	2.153	-74.3
58.938	-75.2	33.289	-75.1		11.805	-74.9	7.376	-74.7		2.361	-72.5	2.008	-72.9		2.361	-74.3	2.156	-74.3
59.023	-75.2	33.375	-75.1		11.822	-74.8	7.382	-74.7		2.365	-74.3	2.009	-72.9		2.365	-74.7	2.156	-74.3
59.109	-75.2	33.46	-75.1		11.839	-74.9	7.392	-74.7		2.368	-72.7	2.012	-72.9		2.368	-74.4	2.158	-74.3
59.194	-75.2	33.546	-75.1		11.857	-74.8	7.393	-74.7		2.371	-73.4	2.012	-72.9		2.371	-74.1	2.159	-74.3
59.28	-75.2	33.631	-75.1		11.874	-74.8	7.401	-74.7		2.375	-73.7	2.014	-72.9		2.375	-74.9	2.161	-74.3
59.365	-75.2	33.717	-75.1		11.891	-74.9	7.41	-74.7		2.378	-72.8	2.015	-72.9		2.378	-74.1	2.163	-74.3
59.451	-75.2	33.802	-75.1		11.908	-74.8	7.411	-74.7		2.382	-73.9	2.017	-72.9		2.382	-74.2	2.163	-74.3
59.536	-75.2	33.888	-75.1		11.925	-74.9	7.421	-74.7		2.385	-72.9	2.019	-72.9		2.385	-74.6	2.166	-74.3
59.622	-75.2	33.973	-75.1		11.942	-74.9	7.428	-74.7		2.389	-73.6	2.019	-72.9		2.389	-73.9	2.166	-74.3
59.707	-75.2	34.059	-75.1		11.959	-74.9	7.431	-74.7		2.392	-73.9	2.022	-72.9		2.392	-74.7	2.168	-74.3
59.793	-75.2	34.144	-75.1		11.976	-74.9	7.441	-74.7		2.395	-73	2.022	-72.9		2.395	-74.3	2.169	-74.3
		34.23	-75.1				7.445	-74.7		2.399	-73.5	2.024	-72.9		2.399	-74.4	2.171	-74.3
		34.315	-75.1				7.451	-74.7		2.402	-72.9	2.026	-72.9		2.402	-75	2.173	-74.3
		34.401	-75.1				7.461	-74.7		2.406	-73.4	2.027	-72.9		2.406	-73.8	2.173	-74.3
		34.486	-75.1				7.462	-74.7		2.409	-73.5	2.029	-72.9		2.409	-74.5	2.176	-74.4
		34.572	-75.1				7.47	-74.7		2.413	-73.1	2.029	-72.9		2.413	-74.4	2.176	-74.4
		34.657	-75.1				7.479	-74.7		2.416	-74.1	2.031	-72.9		2.416	-74.3	2.178	-74.4
		34.743	-75.1				7.48	-74.7		2.419	-73	2.032	-72.9		2.419	-74.6	2.18	-74.4
		34.828	-75.1				7.49	-74.7		2.423	-73.1	2.034	-73		2.423	-74.3	2.181	-74.4
		34.914	-75.1				7.496	-74.7		2.426	-74.2	2.036	-73		2.426	-74.7	2.183	-74.4
		34.999	-75.1				7.5	-74.7		2.43	-72.6	2.036	-73		2.43	-74.3	2.183	-74.4
		35.085	-75.1				7.51	-74.7		2.433	-73.7	2.039	-73		2.433	-74.4	2.186	-74.4
		35.17	-75.1				7.513	-74.7		2.437	-73.2	2.039	-73		2.436	-74.8	2.186	-74.4
		35.256	-75.1				7.52	-74.7		2.44	-73.2	2.041	-73		2.44	-74	2.188	-74.4
		35.341	-75.1				7.53	-74.7		2.443	-73.6	2.043	-73		2.443	-74.7	2.19	-74.4
		35.427	-75.1				7.53	-74.7		2.447	-72.9	2.044	-73		2.447	-74.2	2.191	-74.4
		35.512	-75.1				7.539	-74.7		2.45	-73.9	2.046	-73		2.45	-74.4	2.193	-74.4
		35.598	-75.1				7.547	-74.7		2.454	-72.6	2.046	-73		2.454	-74.5	2.193	-74.4
		35.683	-75.1				7.549	-74.7		2.457	-73.7	2.049	-73		2.457	-74.2	2.196	-74.4
		35.769	-75.1				7.559	-74.7		2.46	-73.3	2.049	-73		2.46	-74.6	2.197	-74.4
		35.854	-75.1				7.564	-74.7		2.464	-72.6	2.051	-73		2.464	-74.2	2.198	-74.4
		35.94	-75.1				7.569	-74.7		2.467	-74.2	2.053	-73		2.467	-74.1	2.2	-74.4
		36.025	-75.1				7.579	-74.7		2.471	-72.5	2.053	-73		2.471	-75.1	2.201	-74.4
		36.11	-75.1				7.582	-74.7		2.474	-73	2.056	-73		2.474	-74	2.203	-74.4
		36.196	-75.1				7.589	-74.7		2.478	-74.5	2.056	-73		2.478	-74.6	2.204	-74.4
		36.281	-75.1				7.599	-74.7		2.481	-72.7	2.058	-73		2.481	-74	2.206	-74.4
		36.367	-75.1				7.608	-74.7		2.484	-73.7	2.06	-73		2.484	-74.2	2.207	-74.4
		36.452	-75.1				7.616	-74.7		2.488	-73.7	2.061	-73		2.488	-74.7	2.208	-74.4
		36.538	-75.1				7.618	-74.7		2.491	-73.3	2.063	-73		2.491	-74.2	2.21	-74.4
		36.623	-75.1				7.628	-74.8		2.495	-73.1	2.067	-73		2.495	-74.7	2.211	-74.4
		36.709	-75.1				7.633	-74.8		2.498	-73.3	2.07	-73		2.498	-74.3	2.213	-74.4
		36.794	-75.1				7.638	-74.8		2.502	-73.8	2.073	-73		2.502	-74.4	2.214	-74.4
		36.88	-75.1				7.648	-74.8		2.505	-72.6	2.077	-73		2.505	-74.6	2.216	-74.4
		36.965	-75.1				7.65	-74.8		2.508	-73.7	2.08	-73		2.508	-74.1	2.217	-74.4
		37.051	-75.1				7.658	-74.8		2.512	-74.2	2.084	-73		2.512	-74.5	2.218	-74.4
		37.136	-75.1				7.667	-74.8		2.515	-72.6	2.087	-73		2.515	-74.2	2.221	-74.4
		37.222	-75.1				7.668	-74.8		2.519	-74.3	2.091	-73		2.519	-74.2	2.221	-74.4
		37.307	-75.1				7.677	-74.8		2.522	-73.2	2.094	-73		2.522	-74.8	2.223	-74.4
		37.393	-75.1				7.684	-74.8		2.526	-72.9	2.097	-73		2.526	-74.2	2.224	-74.4
		37.478	-75.1				7.687	-74.8		2.529	-73.8	2.101	-73		2.529	-74.8	2.226	-74.4
		37.564	-75.1				7.697	-74.8		2.532	-73.3	2.104	-73		2.532	-74.4	2.228	-74.4
		37.649	-75.1				7.701	-74.8		2.536	-72.9	2.108	-73		2.536	-74	2.228	-74.4
		37.735	-75.1				7.707	-74.8		2.539	-73.7	2.111	-73		2.539	-74.5	2.231	-74.4
		37.82	-75.1				7.717	-74.8		2.543	-73.5	2.115	-73		2.543	-74.3	2.231	-74.4
		37.906	-75.1				7.718	-74.8		2.546	-73.6	2.118	-73		2.546	-74.5	2.233	-74.4
		37.991	-75.1				7.727	-74.8		2.55	-73.2	2.121	-73		2.55	-74	2.234	-74.4
		38.077	-75.1				7.735	-74.8		2.553	-73.9	2.125	-73		2.553	-74.5	2.236	-74.4
		38.162	-75.1				7.737	-74.8		2.556	-73.1	2.128	-73.1		2.556	-74.8	2.238	-74.4
		38.248	-75.1				7.746	-74.8		2.56	-73.5	2.132	-73.1		2.56	-73.9	2.238	-74.4
		38.333	-75.1				7.752	-74.8		2.563	-74.2	2.135	-73.1		2.563	-74.7	2.241	-74.4
		38.419	-75.1				7.756	-74.8		2.567	-72.2	2.139	-73.1		2.567	-74.5	2.241	-74.4
		38.504	-75.1				7.766	-74.8		2.57	-74.1	2.142	-73.1		2.57	-74	2.243	-74.4
		38.59	-75.1				7.77	-74.8		2.574	-73.7	2.145	-73.1		2.573	-74.8	2.245	-74.4
		38.675	-75.1				7.776	-74.8		2.577	-73	2.149	-73.1		2.577	-74	2.246	-74.4
		38.761	-75.1				7.786	-74.8		2.58	-74.1	2.152	-73.1		2.58	-74.3	2.248	-74.4
		38.846	-75.1				7.787	-74.8		2.584	-72.9	2.156	-73.1		2.584	-74.2	2.248	-74.4
		38.932	-75.1				7.804	-74.8		2.587	-73.5	2.159	-73.1		2.587	-74.7	2.251	-74.4
		39.017	-75.1				7.821	-74.8		2.591	-73.3	2.163	-73.1		2.591	-74.6	2.252	-74.4
		39.103	-75.1				7.838	-74.8		2.594	-73.6	2.166	-73.1		2.594	-74	2.253	-74.4
		39.188	-75.1				7.855	-74.8		2.597	-73.1	2.169	-73.1		2.597	-74.7	2.255	-74.4
		39.274	-75.1				7.872	-74.8		2.601	-72.7	2.173	-73.1		2.601	-74.3	2.256	-74.4
		39.359	-75.1				7.889	-74.8		2.604	-74.5	2.176	-73.1		2.604	-74.1	2.258	-74.4
		39.445	-75.1				7.906	-74.8		2.608	-72.9	2.18	-73.1		2.608	-74.9	2.258	-74.4
		39.53	-75.1				7.923	-74.8		2.611	-73.3	2.183	-73.1		2.611	-73.8	2.261	-74.4
		39.616	-75.1				7.941	-74.8		2.615	-74.3	2.186	-73.1		2.615	-74.6	2.262	-74.4
		39.701	-75.1				7.958	-74.8		2.618	-72.4	2.19	-73.1		2.618	-74.4	2.263	-74.4
		39.787	-75.1				7.975	-74.8		2.621	-73.9	2.193	-73.1		2.621	-74.3	2.265	-74.4
		39.872	-75.1				7.992	-74.8		2.625	-73.2	2.197	-73.1		2.625	-74.7	2.265	-74.4
		39.958	-75.1				8.009	-74.8		2.628	-73	2.2	-73.1		2.628	-74.2	2.268	-74.4
		40.043	-75.1				8.026	-74.8		2.632	-73.9	2.204	-73.1		2.632	-74.1	2.269	-74.4
		40.129	-75.1				8.043	-74.8		2.635	-73.3	2.207	-73.1		2.635	-74.5	2.27	-74.4
		40.214	-75.1				8.06	-74.8		2.639	-73.8	2.21	-73.1		2.639	-74.2	2.272	-74.4
		40.3	-75.1				8.077	-74.8		2.642	-73.4	2.214	-73.1		2.642	-74.4	2.273	-74.4
		40.385	-75.1				8.095	-74.8		2.645	-73.3	2.217	-73.1		2.645	-74.3	2.275	-74.4
		40.471	-75.1				8.112	-74.8		2.649	-74.2	2.221	-73.1		2.649	-74.2	2.276	-74.4
		40.556	-75.1				8.129	-74.8		2.652	-72.7	2.224	-73.1		2.652	-74.5	2.278	-74.4
		40.642	-75.1				8.146	-74.8		2.656	-73.7	2.228	-73.2		2.656	-74	2.279	-74.4
		40.727	-75.1				8.163	-74.8		2.659	-73.2	2.231	-73.2		2.659	-75.1	2.28	-74.4
		40.813	-75.1				8.18	-74.8		2.663	-73.2	2.234	-73.2		2.663	-74.1	2.282	-74.4
		40.898	-75.1				8.197	-74.8		2.666	-74	2.238	-73.2		2.666	-73.9	2.283	-74.4
		40.984	-75.1				8.214	-74.8		2.669	-73.1	2.241	-73.2		2.669	-74.4	2.285	-74.4
		41.069	-75.1				8.231	-74.8		2.673	-73.9	2.245	-73.2		2.673	-74.6	2.286	-74.4
		41.155	-75.1				8.248	-74.8		2.676	-73.7	2.248	-73.2		2.676	-74.4	2.288	-74.4
		41.24	-75.1				8.266	-74.8		2.68	-73.4	2.252	-73.2		2.68	-74.1	2.289	-74.4
		41.326	-75.1				8.283	-74.8		2.683	-74.1	2.255	-73.2		2.683	-74.8	2.29	-74.4
		41.411	-75.1				8.3	-74.8		2.687	-73.1	2.258	-73.2		2.687	-74.1	2.293	-74.4
		41.497	-75.1				8.317	-74.8		2.69	-73.8	2.262	-73.2		2.69	-74.6	2.293	-74.4
		41.582	-75.1				8.334	-74.8		2.693	-73.5	2.265	-73.2		2.693	-74.6	2.295	-74.4
		41.668	-75.1				8.351	-74.8		2.697	-73.7	2.269	-73.2		2.697	-74	2.296	-74.4
		41.753	-75.1				8.368	-74.8		2.7	-73.6	2.272	-73.2		2.7	-74.3	2.298	-74.4
		41.839	-75.1				8.385	-74.8		2.704	-73.4	2.276	-73.2		2.704	-74.5	2.3	-74.4
		41.924	-75.1				8.402	-74.8		2.707	-74	2.279	-73.2		2.707	-74.2	2.3	-74.4
		42.01	-75.1				8.419	-74.8		2.711	-73.9	2.282	-73.2		2.71	-74.8	2.303	-74.4
		42.095	-75.1				8.437	-74.8		2.714	-73	2.286	-73.2		2.714	-74.2	2.303	-74.4
		42.181	-75.1				8.454	-74.8		2.717	-74.4	2.289	-73.2		2.717	-74.5	2.305	-74.4
		42.266	-75.1				8.471	-74.8		2.721	-73.2	2.293	-73.2		2.721	-74.6	2.306	-74.4
		42.352	-75.1				8.488	-74.8		2.724	-73.1	2.296	-73.2		2.724	-74.4	2.308	-74.4
		42.437	-75.1				8.505	-74.8		2.728	-74.2	2.3	-73.2		2.728	-74.2	2.31	-74.4
		42.523	-75.1				8.522	-74.8		2.731	-73.1	2.303	-73.2		2.731	-74.3	2.31	-74.4
		42.608	-75.1				8.539	-74.8		2.734	-74.1	2.306	-73.2		2.734	-74.5	2.313	-74.4
		42.694	-75.1				8.556	-74.8		2.738	-73.7	2.31	-73.2		2.738	-74.4	2.313	-74.4
		42.779	-75.1				8.573	-74.8		2.741	-73.7	2.313	-73.2		2.741	-74	2.315	-74.4
		42.865	-75.1				8.59	-74.8		2.745	-73.8	2.317	-73.2		2.745	-74.9	2.317	-74.4
		42.95	-75.1				8.608	-74.8		2.748	-73.3	2.32	-73.2		2.748	-74.3	2.32	-74.4
		43.036	-75.1				8.625	-74.8		2.752	-74.1	2.323	-73.2		2.752	-74.6	2.323	-74.4
		43.121	-75.1				8.642	-74.8		2.755	-73.2	2.327	-73.3		2.755	-74.7	2.327	-74.4
		43.207	-75.1				8.659	-74.8		2.758	-73.8	2.33	-73.3		2.758	-74.1	2.33	-74.4
		43.292	-75.1				8.676	-74.8		2.762	-74.3	2.334	-73.3		2.762	-74.6	2.334	-74.4
		43.378	-75.1				8.693	-74.8		2.765	-73.5	2.337	-73.3		2.765	-74.2	2.337	-74.4
		43.463	-75.1				8.71	-74.8		2.769	-74.1	2.341	-73.3		2.769	-74.3	2.341	-74.4
		43.549	-75.1				8.727	-74.8		2.772	-73.4	2.344	-73.3		2.772	-74.6	2.344	-74.4
		43.634	-75.1				8.744	-74.8		2.776	-73.5	2.347	-73.3		2.776	-74.1	2.347	-74.4
		43.72	-75.1				8.761	-74.8		2.779	-74.1	2.351	-73.3		2.779	-75.1	2.351	-74.4
		43.805	-75.1				8.779	-74.8		2.782	-73.2	2.354	-73.3		2.782	-74.1	2.354	-74.4
		43.891	-75.1				8.796	-74.8		2.786	-74.2	2.358	-73.3		2.786	-74.4	2.358	-74.4
		43.976	-75.1				8.813	-74.8		2.789	-73	2.361	-73.3		2.789	-74.6	2.361	-74.4
		44.062	-75.1				8.83	-74.8		2.793	-73.7	2.365	-73.3		2.793	-73.8	2.365	-74.4
		44.147	-75.1				8.847	-74.8		2.796	-74.4	2.368	-73.3		2.796	-74.6	2.368	-74.4
		44.233	-75.1				8.864	-74.8		2.8	-73	2.371	-73.3		2.8	-74.3	2.371	-74.4
		44.318	-75.1				8.881	-74.8		2.803	-74.3	2.375	-73.3		2.803	-74.3	2.375	-74.4
		44.404	-75.1				8.898	-74.8		2.806	-73.6	2.378	-73.3		2.806	-74.7	2.378	-74.4
		44.489	-75.1				8.915	-74.8		2.81	-73.3	2.382	-73.3		2.81	-74	2.382	-74.4
		44.574	-75.1				8.932	-74.8		2.813	-74.6	2.385	-73.3		2.813	-74.8	2.385	-74.4
		44.66	-75.1				8.95	-74.8		2.817	-73.5	2.389	-73.3		2.817	-74.2	2.389	-74.4
		44.745	-75.1				8.967	-74.8		2.82	-73.5	2.392	-73.3		2.82	-74.2	2.392	-74.4
		44.831	-75.1				8.984	-74.8		2.824	-73.8	2.395	-73.3		2.824	-74.7	2.395	-74.4
		44.916	-75.1				9.001	-74.8		2.827	-74.1	2.399	-73.3		2.827	-73.5	2.399	-74.4
		45.002	-75.1				9.018	-74.8		2.83	-73.7	2.402	-73.3		2.83	-74.8	2.402	-74.4
		45.087	-75.1				9.035	-74.8		2.834	-73.6	2.406	-73.3		2.834	-74	2.406	-74.4
		45.173	-75.1				9.052	-74.8		2.837	-74.3	2.409	-73.3		2.837	-74.3	2.409	-74.4
		45.258	-75.1				9.069	-74.8		2.841	-73.5	2.413	-73.3		2.841	-74.9	2.413	-74.4
		45.344	-75.1				9.086	-74.8		2.844	-73.8	2.416	-73.3		2.844	-74	2.416	-74.4
		45.429	-75.1				9.103	-74.8		2.848	-74.2	2.419	-73.3		2.847	-74.7	2.419	-74.4
		45.515	-75.1				9.121	-74.8		2.851	-73.4	2.423	-73.3		2.851	-74.5	2.423	-74.4
		45.6	-75.1				9.138	-74.8		2.854	-74	2.426	-73.3		2.854	-73.9	2.426	-74.4
		45.686	-75.1				9.155	-74.8		2.858	-73.9	2.43	-73.4		2.858	-74.5	2.43	-74.4
		45.771	-75.1				9.172	-74.8		2.861	-73.5	2.433	-73.4		2.861	-74.3	2.433	-74.4
		45.857	-75.1				9.189	-74.8		2.865	-74.7	2.437	-73.4		2.865	-74.5	2.436	-74.4
		45.942	-75.1				9.206	-74.8		2.868	-73.4	2.44	-73.4		2.868	-74.3	2.44	-74.4
		46.028	-75.1				9.223	-74.8		2.871	-73.9	2.443	-73.4		2.871	-74.1	2.443	-74.4
		46.113	-75.1				9.24	-74.8		2.875	-74	2.447	-73.4		2.875	-74.9	2.447	-74.4
		46.199	-75.1				9.257	-74.8		2.878	-73.5	2.45	-73.4		2.878	-74.2	2.45	-74.4
		46.284	-75.1				9.274	-74.8		2.882	-73.7	2.454	-73.4		2.882	-74.6	2.454	-74.4
		46.37	-75.1				9.292	-74.8		2.885	-73.8	2.457	-73.4		2.885	-74.3	2.457	-74.4
		46.455	-75.1				9.309	-74.8		2.889	-74.6	2.46	-73.4		2.889	-74.2	2.46	-74.4
		46.541	-75.1				9.326	-74.8		2.892	-73.4	2.464	-73.4		2.892	-74.7	2.464	-74.4
		46.626	-75.1				9.343	-74.8		2.895	-74.4	2.467	-73.4		2.895	-74.2	2.467	-74.4
		46.712	-75.1				9.36	-74.8		2.899	-74.1	2.471	-73.4		2.899	-74.6	2.471	-74.4
		46.797	-75.1				9.377	-74.8		2.902	-73	2.474	-73.4		2.902	-74.2	2.474	-74.4
		46.883	-75.1				9.394	-74.8		2.906	-74.3	2.478	-73.4		2.906	-74.4	2.478	-74.4
		46.968	-75.1				9.411	-74.8		2.909	-73.9	2.481	-73.4		2.909	-74.6	2.481	-74.4
		47.054	-75.1				9.428	-74.8		2.913	-73.2	2.484	-73.4		2.913	-74.6	2.484	-74.4
		47.139	-75.1				9.445	-74.8		2.916	-74.2	2.488	-73.4		2.916	-74.5	2.488	-74.5
		47.225	-75.1				9.463	-74.8		2.919	-73.8	2.491	-73.4		2.919	-74.1	2.491	-74.5
		47.31	-75.1				9.48	-74.8		2.923	-73.5	2.495	-73.4		2.923	-74.3	2.495	-74.5
		47.396	-75.1				9.497	-74.8		2.926	-74.8	2.498	-73.4		2.926	-74.7	2.498	-74.5
		47.481	-75.1				9.514	-74.8		2.93	-74.3	2.502	-73.4		2.93	-74.1	2.502	-74.5
		47.567	-75.1				9.531	-74.8		2.933	-73.7	2.505	-73.4		2.933	-74.6	2.505	-74.5
		47.652	-75.1				9.548	-74.8		2.937	-73.6	2.508	-73.4		2.937	-74.3	2.508	-74.5
		47.738	-75.1				9.565	-74.8		2.94	-74.7	2.512	-73.4		2.94	-74.5	2.512	-74.5
		47.823	-75.1				9.582	-74.8		2.943	-73	2.515	-73.4		2.943	-74.8	2.515	-74.5
		47.909	-75.1				9.599	-74.8		2.947	-73.7	2.519	-73.4		2.947	-74	2.519	-74.5
		47.994	-75.1				9.616	-74.8		2.95	-75.1	2.522	-73.4		2.95	-74.5	2.522	-74.5
		48.08	-75.1				9.634	-74.8		2.954	-73	2.526	-73.4		2.954	-74.5	2.526	-74.5
		48.165	-75.1				9.651	-74.8		2.957	-74.7	2.529	-73.5		2.957	-74.2	2.529	-74.5
		48.251	-75.1				9.668	-74.8		2.961	-74.1	2.532	-73.5		2.961	-74.8	2.532	-74.5
		48.336	-75.1				9.685	-74.8		2.964	-73.2	2.536	-73.5		2.964	-74	2.536	-74.5
		48.422	-75.1				9.702	-74.9		2.967	-74.4	2.539	-73.5		2.967	-74.5	2.539	-74.5
		48.507	-75.1				9.719	-74.9		2.971	-73.5	2.543	-73.5		2.971	-74.5	2.543	-74.5
		48.593	-75.1				9.736	-74.9		2.974	-73.5	2.546	-73.5		2.974	-74.5	2.546	-74.5
		48.678	-75.1				9.753	-74.9		2.978	-73.9	2.55	-73.5		2.978	-74.8	2.55	-74.5
		48.764	-75.1				9.77	-74.9		2.981	-74.2	2.553	-73.5		2.981	-73.7	2.553	-74.5
		48.849	-75.1				9.787	-74.9		2.985	-74.1	2.556	-73.5		2.984	-74.6	2.556	-74.5
		48.935	-75.1				9.805	-74.9		2.988	-73.5	2.56	-73.5		2.988	-74.6	2.56	-74.5
		49.02	-75.1				9.822	-74.9		2.991	-74.7	2.563	-73.5		2.991	-73.9	2.563	-74.5
		49.106	-75.1				9.839	-74.9		2.995	-73.3	2.567	-73.5		2.995	-74.8	2.567	-74.5
		49.191	-75.1				9.856	-74.9				2.57	-73.5				2.57	-74.5
		49.277	-75.1				9.873	-74.9				2.574	-73.5				2.573	-74.5
		49.362	-75.1				9.89	-74.9				2.577	-73.5				2.577	-74.5
		49.448	-75.1				9.907	-74.9				2.58	-73.5				2.58	-74.5
		49.533	-75.1				9.924	-74.9				2.584	-73.5				2.584	-74.5
		49.619	-75.1				9.941	-74.9				2.587	-73.5				2.587	-74.5
		49.704	-75.1				9.958	-74.9				2.591	-73.5				2.591	-74.5
		49.79	-75.1				9.976	-74.9				2.594	-73.5				2.594	-74.5
		49.875	-75.1				9.993	-74.9				2.597	-73.5				2.597	-74.5
		49.961	-75.1				10.01	-74.9				2.601	-73.5				2.601	-74.5
		50.046	-75.1				10.027	-74.9				2.604	-73.5				2.604	-74.5
		50.132	-75.1				10.044	-74.9				2.608	-73.5				2.608	-74.5
		50.217	-75.1				10.061	-74.9				2.611	-73.5				2.611	-74.5
		50.303	-75.1				10.078	-74.9				2.615	-73.5				2.615	-74.5
		50.388	-75.1				10.095	-74.9				2.618	-73.5				2.618	-74.5
		50.474	-75.1				10.112	-74.9				2.621	-73.5				2.621	-74.5
		50.559	-75.1				10.129	-74.9				2.625	-73.5				2.625	-74.5
		50.645	-75.1				10.147	-74.9				2.628	-73.5				2.628	-74.5
		50.73	-75.1				10.164	-74.9				2.632	-73.6				2.632	-74.5
		50.816	-75.1				10.181	-74.9				2.635	-73.6				2.635	-74.5
		50.901	-75.1				10.198	-74.9				2.639	-73.6				2.639	-74.5
		50.987	-75.1				10.215	-74.9				2.642	-73.6				2.642	-74.5
		51.072	-75.1				10.232	-74.9				2.645	-73.6				2.645	-74.5
		51.158	-75.1				10.249	-74.9				2.649	-73.6				2.649	-74.5
		51.243	-75.1				10.266	-74.9				2.652	-73.6				2.652	-74.5
		51.329	-75.1				10.283	-74.9				2.656	-73.6				2.656	-74.5
		51.414	-75.1				10.3	-74.9				2.659	-73.6				2.659	-74.5
		51.5	-75.1				10.318	-74.9				2.663	-73.6				2.663	-74.5
		51.585	-75.1				10.335	-74.9				2.666	-73.6				2.666	-74.5
		51.671	-75.1				10.352	-74.9				2.669	-73.6				2.669	-74.5
		51.756	-75.1				10.369	-74.9				2.673	-73.6				2.673	-74.5
		51.842	-75.1				10.386	-74.9				2.676	-73.6				2.676	-74.5
		51.927	-75.1				10.403	-74.9				2.68	-73.6				2.68	-74.5
		52.013	-75.1				10.42	-74.9				2.683	-73.6				2.683	-74.5
		52.098	-75.1				10.437	-74.9				2.687	-73.6				2.687	-74.5
		52.184	-75.1				10.454	-74.9				2.69	-73.6				2.69	-74.5
		52.269	-75.1				10.471	-74.9				2.693	-73.6				2.693	-74.5
		52.355	-75.1				10.489	-74.9				2.697	-73.6				2.697	-74.5
		52.44	-75.1				10.506	-74.9				2.7	-73.6				2.7	-74.5
		52.526	-75.1				10.523	-74.9				2.704	-73.6				2.704	-74.5
		52.611	-75.1				10.54	-74.9				2.707	-73.6				2.707	-74.5
		52.697	-75.1				10.557	-74.9				2.711	-73.6				2.71	-74.5
		52.782	-75.1				10.574	-74.9				2.714	-73.6				2.714	-74.5
		52.868	-75.1				10.591	-74.9				2.717	-73.6				2.717	-74.5
		52.953	-75.1				10.608	-74.9				2.721	-73.6				2.721	-74.5
		53.039	-75.1				10.625	-74.9				2.724	-73.6				2.724	-74.5
		53.124	-75.1				10.642	-74.9				2.728	-73.6				2.728	-74.5
		53.209	-75.1				10.66	-74.9				2.731	-73.6				2.731	-74.5
		53.295	-75.1				10.677	-74.9				2.734	-73.7				2.734	-74.5
		53.38	-75.1				10.694	-74.9				2.738	-73.7				2.738	-74.5
		53.466	-75.1				10.711	-74.9				2.741	-73.7				2.741	-74.5
		53.551	-75.1				10.728	-74.9				2.745	-73.7				2.745	-74.5
		53.637	-75.1				10.745	-74.9				2.748	-73.7				2.748	-74.5
		53.722	-75.1				10.762	-74.9				2.752	-73.7				2.752	-74.5
		53.808	-75.1				10.779	-74.9				2.755	-73.7				2.755	-74.5
		53.893	-75.1				10.796	-74.9				2.758	-73.7				2.758	-74.5
		53.979	-75.1				10.813	-74.9				2.762	-73.7				2.762	-74.5
		54.064	-75.1				10.831	-74.9				2.765	-73.7				2.765	-74.5
		54.15	-75.1				10.848	-74.9				2.769	-73.7				2.769	-74.5
		54.235	-75.1				10.865	-74.9				2.772	-73.7				2.772	-74.5
		54.321	-75.1				10.882	-74.9				2.776	-73.7				2.776	-74.5
		54.406	-75.1				10.899	-74.9				2.779	-73.7				2.779	-74.5
		54.492	-75.1				10.916	-74.9				2.782	-73.7				2.782	-74.5
		54.577	-75.1				10.933	-74.9				2.786	-73.7				2.786	-74.5
		54.663	-75.1				10.95	-74.9				2.789	-73.7				2.789	-74.5
		54.748	-75.1				10.967	-74.9				2.793	-73.7				2.793	-74.5
		54.834	-75.1				10.984	-74.9				2.796	-73.7				2.796	-74.5
		54.919	-75.1				11.002	-74.9				2.8	-73.7				2.8	-74.5
		55.005	-75.1				11.019	-74.9				2.803	-73.7				2.803	-74.5
		55.09	-75.1				11.036	-74.9				2.806	-73.7				2.806	-74.5
		55.176	-75.1				11.053	-74.9				2.81	-73.7				2.81	-74.5
		55.261	-75.1				11.07	-74.9				2.813	-73.7				2.813	-74.5
		55.347	-75.1				11.087	-74.9				2.817	-73.7				2.817	-74.5
		55.432	-75.1				11.104	-74.9				2.82	-73.7				2.82	-74.5
		55.518	-75.1				11.121	-74.9				2.824	-73.7				2.824	-74.5
		55.603	-75.1				11.138	-74.9				2.827	-73.7				2.827	-74.5
		55.689	-75.1				11.155	-74.9				2.83	-73.7				2.83	-74.5
		55.774	-75.1				11.173	-74.9				2.834	-73.7				2.834	-74.5
		55.86	-75.1				11.19	-74.9				2.837	-73.8				2.837	-74.5
		55.945	-75.1				11.207	-74.9				2.841	-73.8				2.841	-74.5
		56.031	-75.1				11.224	-74.9				2.844	-73.8				2.844	-74.5
		56.116	-75.1				11.241	-74.9				2.848	-73.8				2.847	-74.5
		56.202	-75.1				11.258	-74.9				2.851	-73.8				2.851	-74.5
		56.287	-75.1				11.275	-74.9				2.854	-73.8				2.854	-74.5
		56.373	-75.1				11.292	-74.9				2.858	-73.8				2.858	-74.5
		56.458	-75.1				11.309	-74.9				2.861	-73.8				2.861	-74.5
		56.544	-75.1				11.326	-74.9				2.865	-73.8				2.865	-74.5
		56.629	-75.1				11.344	-74.9				2.868	-73.8				2.868	-74.5
		56.715	-75.1				11.361	-74.9				2.871	-73.8				2.871	-74.5
		56.8	-75.1				11.378	-74.9				2.875	-73.8				2.875	-74.5
		56.886	-75.1				11.395	-74.9				2.878	-73.8				2.878	-74.5
		56.971	-75.1				11.412	-74.9				2.882	-73.8				2.882	-74.5
		57.057	-75.1				11.429	-74.9				2.885	-73.8				2.885	-74.5
		57.142	-75.1				11.446	-74.9				2.889	-73.8				2.889	-74.5
		57.228	-75.1				11.463	-74.9				2.892	-73.8				2.892	-74.5
		57.313	-75.1				11.48	-74.9				2.895	-73.8				2.895	-74.5
		57.399	-75.1				11.497	-74.9				2.899	-73.8				2.899	-74.5
		57.484	-75.1				11.515	-74.9				2.902	-73.8				2.902	-74.5
		57.57	-75.1				11.532	-74.9				2.906	-73.8				2.906	-74.5
		57.655	-75.1				11.549	-74.9				2.909	-73.8				2.909	-74.5
		57.741	-75.1				11.566	-74.9				2.913	-73.8				2.913	-74.5
		57.826	-75.1				11.583	-74.9				2.916	-73.8				2.916	-74.5
		57.912	-75.1				11.6	-74.9				2.919	-73.8				2.919	-74.5
		57.997	-75.1				11.617	-74.9				2.923	-73.8				2.923	-74.5
		58.083	-75.1				11.634	-74.9				2.926	-73.8				2.926	-74.5
		58.168	-75.1				11.651	-74.9				2.93	-73.8				2.93	-74.5
		58.254	-75.1				11.668	-74.9				2.933	-73.8				2.933	-74.5
		58.339	-75.1				11.686	-74.9				2.937	-73.8				2.937	-74.5
		58.425	-75.1				11.703	-74.9				2.94	-73.9				2.94	-74.5
		58.51	-75.1				11.72	-74.9				2.943	-73.9				2.943	-74.5
		58.596	-75.1				11.737	-74.9				2.947	-73.9				2.947	-74.5
		58.681	-75.1				11.754	-74.9				2.95	-73.9				2.95	-74.5
		58.767	-75.1				11.771	-74.9				2.954	-73.9				2.954	-74.5
		58.852	-75.1				11.788	-74.9				2.957	-73.9				2.957	-74.5
		58.938	-75.1				11.805	-74.9				2.961	-73.9				2.961	-74.5
		59.023	-75.1				11.822	-74.9				2.964	-73.9				2.964	-74.5
		59.109	-75.1				11.839	-74.9				2.967	-73.9				2.967	-74.5
		59.194	-75.1				11.857	-74.9				2.971	-73.9				2.971	-74.5
		59.28	-75.1				11.874	-74.9				2.974	-73.9				2.974	-74.5
		59.365	-75.1				11.891	-74.9				2.978	-73.9				2.978	-74.5
		59.451	-75.1				11.908	-74.9				2.981	-73.9				2.981	-74.5
		59.536	-75.1				11.925	-74.9				2.985	-73.9				2.984	-74.5
		59.622	-75.1				11.942	-74.9				2.988	-73.9				2.988	-74.5
		59.707	-75.1				11.959	-74.9				2.991	-73.9				2.991	-74.5
		59.793	-75.1				11.976	-74.9				2.995	-73.9				2.995	-74.5

## Sheet: Extended Data Fig. 2d
V_G	Channel capacitance	S.D.	Channel capacitance	S.D.	Channel capacitance	S.D.	Channel capacitance	S.D.
V	nF	nF	nF	nF	nF	nF	nF	nF
	3.6 um		6 um		12 um		42 um
-0.1	0.342	0.054	0.89	0.063	3.55	0.28	28.9	0.2
-0.2	0.365	0.037	1.01	0.06	3.9	0.01	35.6	0.4
-0.3	0.414	0.015	1.06	0.01	4.41	0.01	39.3	0.3
-0.4	0.482	0.025	1.18	0.04	4.7	0.04	43.9	0.4
-0.5	0.54	0.054	1.35	0.06	5.11	0.05	47.2	0.4
-0.6	0.606	0.01	1.57	0.02	5.66	0.03	51.2	0.7

## Sheet: Extended Data Fig. 2e
V_G	Channel capacitance	S.D.	Channel capacitance	S.D.	Channel capacitance	S.D.	Channel capacitance	S.D.
V	nF	nF	nF	nF	nF	nF	nF	nF
	3.6 um		6 um		12 um		42 um
0.1	4.14	0.14	11.8	0.3	46.4	0.3	321	1
0.2	5.54	0.06	16.2	0.1	63.6	0.1	516	2
0.3	6.86	0.19	19.9	0.4	73.2	2	681	10
0.4	8.49	0.16	24.2	1	89.5	2.9	823	3
0.5	9.42	0.1	27.5	0.3	103	1	928	5
0.6	10.4	0.23	29.6	0.1	108	1	1003	9

## Sheet: Extended Data Fig. 2f
V_G	Channel capacitance	S.D.	Channel capacitance	S.D.	Channel capacitance	S.D.	Channel capacitance	S.D.
V	nF	nF	nF	nF	nF	nF	nF	nF
	3.6 um		6 um		12 um		42 um
0.1	3.13	0.24	7.46	0.21	22.8	1.4	200	9
0.2	3.63	0.03	8.5	0.24	26	1.1	233	2
0.3	3.99	0.06	9.51	0.11	29.1	0.1	269	2
0.4	4.26	0.05	10.2	0.1	31.3	0.4	291	1
0.5	4.55	0.02	10.9	0.1	32.9	0.2	314	2
0.6	4.85	0.01	11.7	0.1	35.5	0.3	342	2

## Sheet: Extended Data Fig. 2g
Channel length	Capacitance	S.D.	Capacitance	S.D.	Capacitance	S.D.	Capacitance	S.D.	Capacitance	S.D.	Capacitance	S.D.
um	nF	nF	nF	nF	nF	nF	nF	nF	nF	nF	nF	nF
	-0.1 V		-0.2 V		-0.3 V		-0.4 V		-0.5 V		-0.6 V
3.6	0.342	0.054	0.365	0.037	0.414	0.015	0.482	0.025	0.54	0.054	0.606	0.01
6	0.89	0.063	1.01	0.06	1.06	0.01	1.18	0.04	1.35	0.06	1.57	0.02
12	3.55	0.28	3.9	0.01	4.41	0.01	4.7	0.04	5.11	0.05	5.66	0.03
42	28.9	0.2	35.6	0.4	39.3	0.3	43.9	0.4	47.2	0.4	51.2	0.7

## Sheet: Extended Data Fig. 2h
Channel length	Capacitance	S.D.	Capacitance	S.D.	Capacitance	S.D.	Capacitance	S.D.	Capacitance	S.D.	Capacitance	S.D.
um	nF	nF	nF	nF	nF	nF	nF	nF	nF	nF	nF	nF
	0.1 V		0.2 V		0.3 V		0.4 V		0.5 V		0.6 V
3.6	4.14	0.14	5.54	0.06	6.86	0.19	8.49	0.16	9.42	0.1	10.4	0.2
6	11.8	0.3	16.2	0.1	19.9	0.5	24.2	1	27.5	0.3	29.6	0.1
12	46.4	0.3	63.6	0.1	73.2	2	89.5	2.9	103	1	108	1
42	321	1	516	2	681	10	823	3	928	5	1003	9

## Sheet: Extended Data Fig. 2i
Channel length	Capacitance	S.D.	Capacitance	S.D.	Capacitance	S.D.	Capacitance	S.D.	Capacitance	S.D.	Capacitance	S.D.
um	nF	nF	nF	nF	nF	nF	nF	nF	nF	nF	nF	nF
	0.1 V		0.2 V		0.3 V		0.4 V		0.5 V		0.6 V
3.6	3.13	0.24	3.63	0.03	3.99	0.06	4.26	0.05	4.55	0.02	4.85	0.01
6	7.46	0.21	8.5	0.24	9.51	0.11	10.2	0.1	10.9	0.1	11.7	0.1
12	22.8	1.4	26	1.1	29.1	0.1	31.3	0.4	32.9	0.2	35.5	0.3
42	200	9	233	2	269	2	291	1	314	2	342	2
