# Supplementary material for: High-frequency, low-energy organic event-based sensors for closed-loop neurostimulation
Source: Nat Sens. 2026 Jan 15;1(1):63–72. doi: 10.1038/s44460-025-00007-x (PMC12863661; doi:10.1038/s44460-025-00007-x)
Supplement: Supplementary file 11 — Statistical source data. [file 44460_2025_7_MOESM11_ESM.xlsx]

## Sheet: Extended Data Fig. 3a
Channel length, L	Delay	Delay	Delay			Channel length, L	Delay	Delay	Delay
μm	ms	ms	ms			μm	ms	ms	ms
	τON, P(g32T-T)	τON, BBL	τON, FBDPPV-OEG			fitted	τON, P(g32T-T)	τON, BBL	τON, FBDPPV-OEG
3.6	0.116	0.206	0.102			0.3	0.00725	0.0145	0.00708
6	0.191	0.333	0.161			100	4.07	8.13	3.98
12	0.437	0.937	0.49
42	1.32	3.18	1.55

## Sheet: Extended Data Fig. 3b
Channel length, \i(L)	Channel capacitance	Channel capacitance	Channel capacitance			Channel length, \i(L)	Channel capacitance	Channel capacitance	Channel capacitance
μm	nF	nF	nF			μm	nF	nF	nF
	P(g32T-TT)	BBL	FBDPPV-OEG			fitted	P(g32T-TT)	BBL	FBDPPV-OEG
3.6	0.606	10.4	4.85			0.3	0.00736	0.137	0.0521
6	1.57	29.6	11.7			100	242	4510	1710
12	5.66	108	35.5
42	51.2	1003	342

## Sheet: Extended Data Fig. 3c
f_fire	Energy consumption	f_fire	Energy consumption	f_fire	Energy consumption	f_fire	Energy consumption
Hz	pJ/AP	Hz	pJ/AP	Hz	pJ/AP	Hz	pJ/AP
	3.6 μm		6 μm		12 μm		42 μm
289	2030	74.8	15100	25.5	48300	0.947	256000
294	1710	75.5	11600	24.9	36700	1.12	224000
330	1330	76.6	9210	25.2	34800	1.34	196000
364	977	93.2	6250	28.3	25900	1.58	188000
397	767	112	4810	31.9	19900	1.81	175000
432	597	131	3650	36.3	15500	2.02	144000
466	460	152	2780	44	12300	2.17	119000
493	445	169	2090	48.8	10700	2.29	99900
475	410	185	1720	54.1	8890	2.33	80200
432	401	195	1300	58.8	7470	2.3	70100
399	469	200	1100	66.2	5530	2.2	79300
		203	1110	71	5240	2.15	87000
				74.4	5490

## Sheet: Extended Data Fig. 3d
L	Minimal energy consumption	L	Minimal energy consumption	L	Minimal energy consumption			L	Minimal energy consumption	L	Minimal energy consumption	L	Minimal energy consumption
μm	pJ/AP	μm	pJ/AP	μm	pJ/AP			μm	pJ/AP	μm	pJ/AP	μm	pJ/AP
	BBL, 0.6 V		BBL, 0.3 V		FBDPPV-OEG, 0.2 V			fitted	BBL, 0.6 V	fitted	BBL, 0.3 V	fitted	FBDPPV-OEG, 0.2 V
3.6	401	3.6	113	3.6	37.8			0.3	2.07	0.3	0.594	0.3	0.2
6	1100							100	437000	100	125000	100	42000
12	5240
42	70100
