# Supplementary material for: High-frequency, low-energy organic event-based sensors for closed-loop neurostimulation
Source: Nat Sens. 2026 Jan 15;1(1):63–72. doi: 10.1038/s44460-025-00007-x (PMC12863661; doi:10.1038/s44460-025-00007-x)
Supplement: Supplementary file 12 — Statistical source data. [file 44460_2025_7_MOESM12_ESM.xlsx]

## Sheet: Extended Data Fig. 4b
Time	Amplitude	Amplitude	Amplitude	Amplitude	Amplitude
ms	V	V	V	V	V
42 μm	0.2 V	0.3 V	0.4 V	0.5 V	0.6 V
-5000	0.0638	0.0161	0.305	0.3319	-0.0372
-4999.5	0.0653	0.0144	0.3044	0.3335	-0.0369
-4999	0.065	0.0161	0.3058	0.3322	-0.04
-4998.5	0.0636	0.0135	0.307	0.3352	-0.0395
-4998	0.0638	0.0136	0.3053	0.3347	-0.0408
-4997.5	0.0641	0.0143	0.3075	0.3364	-0.0392
-4997	0.0649	0.0153	0.3071	0.3378	-0.0411
-4996.5	0.0669	0.0158	0.3054	0.3402	-0.0398
-4996	0.0668	0.0145	0.3052	0.3408	-0.0415
-4995.5	0.0647	0.0138	0.3066	0.3416	-0.0401
-4995	0.0668	0.0133	0.3049	0.341	-0.0399
-4994.5	0.0667	0.0128	0.3064	0.3413	-0.0403
-4994	0.067	0.0141	0.3076	0.3445	-0.0419
-4993.5	0.0668	0.0125	0.3083	0.3451	-0.0406
-4993	0.0663	0.0119	0.3067	0.3461	-0.0409
-4992.5	0.067	0.0123	0.3067	0.347	-0.0421
-4992	0.0658	0.0137	0.3078	0.3482	-0.0396
-4991.5	0.0658	0.0142	0.3075	0.3483	-0.04
-4991	0.0672	0.0116	0.3092	0.3493	-0.0382
-4990.5	0.0668	0.0118	0.3073	0.3505	-0.0384
-4990	0.0665	0.0131	0.3063	0.3497	-0.0378
-4989.5	0.0665	0.0119	0.3088	0.3516	-0.0381
-4989	0.0669	0.0124	0.3079	0.3525	-0.0377
-4988.5	0.0677	0.0121	0.3088	0.3529	-0.0374
-4988	0.0675	0.0119	0.3096	0.3519	-0.0353
-4987.5	0.0672	0.0133	0.3086	0.3544	-0.0345
-4987	0.0673	0.0103	0.3099	0.3535	-0.0321
-4986.5	0.0686	0.0111	0.3073	0.3533	-0.0313
-4986	0.068	0.0098	0.3076	0.3545	-0.0306
-4985.5	0.0678	0.0128	0.3094	0.3567	-0.0267
-4985	0.0688	0.0121	0.3083	0.3554	-0.0253
-4984.5	0.0662	0.0117	0.3088	0.3571	-0.0262
-4984	0.0684	0.0116	0.3101	0.3575	-0.0223
-4983.5	0.0695	0.012	0.31	0.359	-0.0201
-4983	0.0669	0.0102	0.3097	0.3584	-0.018
-4982.5	0.0683	0.0116	0.3103	0.359	-0.0163
-4982	0.0679	0.0112	0.3099	0.36	-0.0151
-4981.5	0.0683	0.009	0.3091	0.3602	-0.0108
-4981	0.067	0.0087	0.3115	0.3588	-0.0084
-4980.5	0.0669	0.0106	0.3104	0.36	-0.006
-4980	0.0689	0.0112	0.3118	0.3619	-0.0032
-4979.5	0.0687	0.0088	0.3121	0.3616	-0.0011
-4979	0.0693	0.0094	0.3103	0.3631	0.001
-4978.5	0.0697	0.0087	0.3128	0.3629	0.0043
-4978	0.0679	0.0108	0.3104	0.3619	0.0067
-4977.5	0.0678	0.0102	0.3108	0.3645	0.0119
-4977	0.0684	0.0083	0.3128	0.3631	0.0156
-4976.5	0.0684	0.0104	0.3134	0.3636	0.0172
-4976	0.0674	0.0095	0.313	0.3634	0.0212
-4975.5	0.069	0.0083	0.313	0.3647	0.0252
-4975	0.0691	0.0079	0.3135	0.3646	0.0299
-4974.5	0.0679	0.0101	0.3137	0.3654	0.0351
-4974	0.0673	0.0104	0.3148	0.3669	0.0392
-4973.5	0.0693	0.0092	0.314	0.3666	0.0415
-4973	0.0699	0.0089	0.3148	0.3649	0.0459
-4972.5	0.0703	0.0101	0.3155	0.3668	0.0501
-4972	0.0695	0.0071	0.3149	0.3682	0.0569
-4971.5	0.0701	0.0087	0.3133	0.3659	0.0623
-4971	0.0691	0.008	0.3139	0.3673	0.0645
-4970.5	0.0698	0.0089	0.3151	0.3663	0.0721
-4970	0.0692	0.0071	0.3144	0.3688	0.0758
-4969.5	0.07	0.0091	0.3153	0.3672	0.0802
-4969	0.0704	0.0068	0.3147	0.3672	0.0853
-4968.5	0.0702	0.0067	0.3149	0.3673	0.0915
-4968	0.07	0.0083	0.3156	0.3685	0.0979
-4967.5	0.0706	0.0091	0.3161	0.3692	0.1016
-4967	0.0692	0.008	0.3171	0.3682	0.1088
-4966.5	0.0705	0.008	0.3153	0.3682	0.1141
-4966	0.0705	0.0071	0.3156	0.3697	0.1192
-4965.5	0.0711	0.0082	0.3156	0.3724	0.124
-4965	0.0717	0.0072	0.3169	0.3703	0.1306
-4964.5	0.0697	0.0083	0.3164	0.3719	0.1358
-4964	0.0717	0.0085	0.3174	0.3722	0.1401
-4963.5	0.0703	0.0057	0.3197	0.3714	0.1468
-4963	0.0719	0.0071	0.3187	0.3712	0.1512
-4962.5	0.0714	0.0073	0.3176	0.3717	0.1571
-4962	0.0705	0.0053	0.3199	0.3723	0.1614
-4961.5	0.0701	0.0056	0.32	0.3718	0.1683
-4961	0.071	0.0062	0.3196	0.3732	0.1703
-4960.5	0.0701	0.0051	0.3187	0.3737	0.1759
-4960	0.0721	0.0053	0.3212	0.3721	0.1817
-4959.5	0.0722	0.0051	0.3188	0.3726	0.1862
-4959	0.072	0.0055	0.3216	0.3737	0.1889
-4958.5	0.0711	0.0077	0.32	0.3735	0.1943
-4958	0.0719	0.0062	0.3191	0.3738	0.2005
-4957.5	0.0718	0.0049	0.3206	0.3735	0.2022
-4957	0.0729	0.0057	0.321	0.3748	0.2067
-4956.5	0.0712	0.0053	0.3227	0.373	0.2117
-4956	0.0721	0.0076	0.3217	0.3729	0.2138
-4955.5	0.0724	0.0058	0.3224	0.3755	0.2176
-4955	0.0703	0.0053	0.3222	0.3741	0.222
-4954.5	0.0722	0.0062	0.321	0.3761	0.2266
-4954	0.0722	0.0064	0.3213	0.3739	0.23
-4953.5	0.0713	0.0049	0.3238	0.3761	0.2324
-4953	0.0734	0.0065	0.3214	0.375	0.237
-4952.5	0.0727	0.0045	0.3228	0.3763	0.2391
-4952	0.0719	0.0048	0.3226	0.3754	0.2432
-4951.5	0.0719	0.0057	0.3239	0.3758	0.2455
-4951	0.0724	0.0056	0.3224	0.3757	0.2486
-4950.5	0.072	0.0046	0.3235	0.3761	0.2518
-4950	0.0721	0.0043	0.3231	0.3766	0.2542
-4949.5	0.0713	0.0059	0.324	0.3774	0.26
-4949	0.0723	0.0061	0.3243	0.3788	0.2609
-4948.5	0.0723	0.0044	0.324	0.3793	0.2645
-4948	0.0742	0.0049	0.326	0.378	0.268
-4947.5	0.0715	0.0061	0.3261	0.3785	0.2713
-4947	0.0736	0.0051	0.326	0.3801	0.2726
-4946.5	0.0729	0.0042	0.326	0.3795	0.2767
-4946	0.0723	0.0049	0.325	0.379	0.2818
-4945.5	0.0732	0.0053	0.3262	0.3803	0.2821
-4945	0.0724	0.0055	0.3274	0.3787	0.2873
-4944.5	0.0737	0.0043	0.3266	0.3788	0.2897
-4944	0.0721	0.0035	0.3261	0.38	0.2913
-4943.5	0.0747	0.0041	0.3268	0.3796	0.2962
-4943	0.0741	0.0041	0.3277	0.3809	0.2985
-4942.5	0.0735	0.0053	0.3295	0.3796	0.3016
-4942	0.0734	0.0061	0.3273	0.3825	0.3038
-4941.5	0.0739	0.0052	0.3292	0.3797	0.3068
-4941	0.0745	0.0033	0.3276	0.3808	0.3083
-4940.5	0.0748	0.0047	0.3286	0.3801	0.3104
-4940	0.0743	0.0056	0.3291	0.3832	0.3148
-4939.5	0.0751	0.0033	0.3296	0.3811	0.3174
-4939	0.0728	0.0054	0.3309	0.3824	0.3178
-4938.5	0.0731	0.0061	0.3303	0.3832	0.3203
-4938	0.0747	0.0048	0.3308	0.3838	0.3232
-4937.5	0.0745	0.0048	0.3312	0.3825	0.3255
-4937	0.0741	0.0028	0.3289	0.3836	0.3283
-4936.5	0.0736	0.0029	0.332	0.3835	0.3335
-4936	0.0744	0.0045	0.3302	0.3834	0.3338
-4935.5	0.0747	0.0028	0.3301	0.3856	0.3376
-4935	0.0738	0.0031	0.3301	0.3837	0.3405
-4934.5	0.0731	0.0054	0.3307	0.3862	0.3408
-4934	0.0757	0.0054	0.3321	0.3837	0.3443
-4933.5	0.0744	0.0029	0.3305	0.3836	0.3459
-4933	0.0749	0.0027	0.3313	0.3862	0.3485
-4932.5	0.074	0.0035	0.3329	0.3862	0.3527
-4932	0.0734	0.0038	0.3333	0.3855	0.3548
-4931.5	0.0763	0.0037	0.3323	0.3859	0.3544
-4931	0.0739	0.0045	0.3323	0.3866	0.3586
-4930.5	0.0758	0.0031	0.3321	0.3851	0.3601
-4930	0.0756	0.0035	0.3324	0.3873	0.3631
-4929.5	0.0754	0.003	0.3348	0.3848	0.3658
-4929	0.0767	0.0043	0.3345	0.3871	0.3679
-4928.5	0.076	0.003	0.3344	0.3847	0.3696
-4928	0.0772	0.0025	0.333	0.3853	0.3726
-4927.5	0.0766	0.0047	0.3351	0.3874	0.3719
-4927	0.0742	0.0021	0.3361	0.389	0.3751
-4926.5	0.0765	0.0047	0.3344	0.3877	0.3769
-4926	0.0769	0.0035	0.3345	0.3884	0.3795
-4925.5	0.075	0.0025	0.3344	0.3899	0.381
-4925	0.0761	0.0034	0.336	0.3879	0.3825
-4924.5	0.0779	0.0024	0.3349	0.3884	0.3851
-4924	0.0775	0.0024	0.3355	0.3866	0.3878
-4923.5	0.0761	0.0026	0.3369	0.3874	0.3885
-4923	0.0756	0.0036	0.3363	0.3893	0.3908
-4922.5	0.0762	0.0036	0.3359	0.3871	0.3922
-4922	0.0779	0.0023	0.338	0.3865	0.3937
-4921.5	0.0751	0.0017	0.3362	0.3873	0.3953
-4921	0.0767	0.0026	0.338	0.3892	0.3976
-4920.5	0.0766	0.0035	0.3369	0.3885	0.3992
-4920	0.0767	0.0023	0.336	0.3895	0.3996
-4919.5	0.0767	0.0017	0.3385	0.3898	0.4008
-4919	0.0771	0.0028	0.3382	0.3901	0.4046
-4918.5	0.0774	0.0019	0.3372	0.3879	0.4064
-4918	0.0781	0.0025	0.3385	0.3902	0.4064
-4917.5	0.0764	0.0038	0.3397	0.3876	0.4079
-4917	0.0766	0.0042	0.3374	0.3885	0.4092
-4916.5	0.0781	0.0027	0.3382	0.3885	0.4126
-4916	0.0758	0.0029	0.3392	0.3889	0.4136
-4915.5	0.0758	0.0032	0.34	0.3896	0.4154
-4915	0.0779	0.0043	0.3391	0.3887	0.416
-4914.5	0.0787	0.0044	0.34	0.3906	0.4153
-4914	0.0787	0.0017	0.3383	0.3906	0.4168
-4913.5	0.0772	0.003	0.3393	0.3926	0.4185
-4913	0.079	0.0027	0.3391	0.3922	0.4215
-4912.5	0.0765	0.0029	0.338	0.3922	0.422
-4912	0.0762	0.0028	0.3391	0.391	0.4241
-4911.5	0.0772	0.003	0.3407	0.3914	0.4246
-4911	0.0771	0.0022	0.3406	0.3922	0.4244
-4910.5	0.0763	0.0013	0.3401	0.393	0.4266
-4910	0.077	0.0016	0.3394	0.394	0.4265
-4909.5	0.0789	0.0013	0.342	0.3936	0.4264
-4909	0.0798	0.004	0.3423	0.3949	0.4297
-4908.5	0.0783	0.0034	0.3405	0.3948	0.4283
-4908	0.0774	0.0036	0.3423	0.3939	0.4291
-4907.5	0.0796	0.0016	0.3416	0.3936	0.43
-4907	0.0774	0.0013	0.3403	0.3936	0.4311
-4906.5	0.0768	0.0007	0.3417	0.3944	0.4325
-4906	0.0781	0.0037	0.3429	0.3965	0.4354
-4905.5	0.0773	0.0037	0.3428	0.397	0.4338
-4905	0.0778	0.0008	0.3406	0.3959	0.4357
-4904.5	0.0778	0.0023	0.3407	0.3961	0.4365
-4904	0.0784	0.0032	0.3415	0.3978	0.4366
-4903.5	0.0794	0.0022	0.3406	0.3961	0.4373
-4903	0.0776	0.0032	0.3434	0.3964	0.4364
-4902.5	0.0775	0.0022	0.3412	0.3974	0.4359
-4902	0.0792	0.0004	0.3419	0.397	0.4372
-4901.5	0.08	0.0006	0.3444	0.3978	0.4385
-4901	0.0787	0.0015	0.343	0.3982	0.4375
-4900.5	0.0796	0.002	0.3421	0.3996	0.439
-4900	0.0794	0.0017	0.3428	0.3987	0.4403
-4899.5	0.0784	0.0017	0.3427	0.3992	0.4381
-4899	0.0804	0.001	0.3413	0.4002	0.4389
-4898.5	0.0791	0.0026	0.3431	0.4026	0.4382
-4898	0.0781	0.0009	0.3434	0.4014	0.4388
-4897.5	0.0806	0.0032	0.344	0.4035	0.4404
-4897	0.0788	0.0036	0.3446	0.4032	0.4386
-4896.5	0.0811	0.0026	0.3425	0.403	0.4417
-4896	0.0786	0.0027	0.3428	0.4029	0.4412
-4895.5	0.0788	0.0031	0.3443	0.4026	0.4419
-4895	0.0807	0.0024	0.3435	0.4045	0.4397
-4894.5	0.0798	0.0005	0.3426	0.4033	0.4393
-4894	0.0812	0.0017	0.3433	0.4033	0.4404
-4893.5	0.081	0.0006	0.3421	0.4054	0.4424
-4893	0.0812	0.0016	0.3425	0.4041	0.4401
-4892.5	0.0814	0.003	0.3448	0.4066	0.4412
-4892	0.081	0.0027	0.3425	0.4061	0.4431
-4891.5	0.0792	0.0007	0.3419	0.4076	0.4409
-4891	0.081	0.0005	0.3435	0.4077	0.4423
-4890.5	0.0805	0.0007	0.3426	0.4076	0.4424
-4890	0.0818	0.0028	0.3424	0.4074	0.4441
-4889.5	0.0813	0.001	0.3446	0.4085	0.4421
-4889	0.0803	0.0001	0.3449	0.4069	0.4429
-4888.5	0.0808	0.0008	0.342	0.4104	0.4446
-4888	0.0807	0.0027	0.3431	0.4092	0.4445
-4887.5	0.0806	0.0012	0.3427	0.4106	0.4448
-4887	0.0817	0.0012	0.3426	0.4111	0.4461
-4886.5	0.0794	0.0019	0.3419	0.4103	0.4462
-4886	0.0822	0.0009	0.3421	0.412	0.4451
-4885.5	0.0825	0.0007	0.3429	0.4117	0.4451
-4885	0.0817	3.63798e-15	0.3445	0.4106	0.4453
-4884.5	0.081	0.0027	0.3425	0.4133	0.4452
-4884	0.0814	0.0008	0.3422	0.411	0.4463
-4883.5	0.0799	0.0004	0.3438	0.4127	0.4486
-4883	0.0815	0.0024	0.3416	0.4138	0.447
-4882.5	0.0809	0.0025	0.3445	0.4123	0.4496
-4882	0.0825	0.0022	0.3445	0.4123	0.4481
-4881.5	0.0809	0.0027	0.344	0.4137	0.4478
-4881	0.0824	0.0021	0.3437	0.4142	0.45
-4880.5	0.0808	0.0019	0.3437	0.4147	0.4489
-4880	0.0812	0.0017	0.3442	0.4163	0.4512
-4879.5	0.0828	0.001	0.3421	0.4139	0.4505
-4879	0.0801	0.0025	0.3419	0.415	0.4497
-4878.5	0.0821	-0.0001	0.3417	0.4151	0.4514
-4878	0.0822	-0.0001	0.3427	0.416	0.4531
-4877.5	0.08	0.0024	0.3436	0.4173	0.4536
-4877	0.0811	-0.0001	0.3415	0.4167	0.4516
-4876.5	0.0825	0.0016	0.342	0.4162	0.453
-4876	0.0807	0.0016	0.3422	0.4173	0.4528
-4875.5	0.0822	0.0009	0.3413	0.4188	0.4556
-4875	0.0816	0.0002	0.3404	0.4178	0.4535
-4874.5	0.0827	0.0003	0.3419	0.4196	0.4558
-4874	0.0806	0.0006	0.3428	0.4176	0.4564
-4873.5	0.0813	0.0012	0.3404	0.4208	0.4544
-4873	0.0826	0.0006	0.343	0.4204	0.4561
-4872.5	0.0818	0.0006	0.3406	0.4213	0.458
-4872	0.081	0.002	0.3419	0.4203	0.4559
-4871.5	0.083	0.0025	0.3428	0.4208	0.4563
-4871	0.084	0.0002	0.34	0.4212	0.4583
-4870.5	0.0841	0.0002	0.3407	0.4205	0.4571
-4870	0.0812	0.0007	0.3418	0.4227	0.4582
-4869.5	0.0828	-0.0003	0.3394	0.4235	0.4574
-4869	0.0816	0.0008	0.3407	0.4216	0.4588
-4868.5	0.0817	0.0022	0.3408	0.4225	0.4586
-4868	0.0833	0.0001	0.3388	0.4213	0.4582
-4867.5	0.0821	0.0005	0.339	0.4235	0.4601
-4867	0.0847	0.0021	0.3402	0.4249	0.46
-4866.5	0.0827	-0.0002	0.3381	0.4237	0.4608
-4866	0.0818	0.0018	0.3377	0.4238	0.4617
-4865.5	0.0824	0.0002	0.3387	0.4248	0.4608
-4865	0.0822	-0.0004	0.3399	0.4248	0.4615
-4864.5	0.0833	-0.001	0.338	0.4263	0.4607
-4864	0.0848	-0.0007	0.3399	0.4252	0.4628
-4863.5	0.0831	-0.0008	0.3401	0.4241	0.4617
-4863	0.0831	-0.0007	0.3387	0.4252	0.4623
-4862.5	0.0834	0.0018	0.3376	0.426	0.4635
-4862	0.0821	-0.0012	0.3394	0.4248	0.4644
-4861.5	0.0826	0.0016	0.3372	0.4277	0.4655
-4861	0.0831	0.0009	0.3389	0.4272	0.4628
-4860.5	0.0823	-0.0006	0.338	0.427	0.464
-4860	0.0826	0.0011	0.3359	0.4259	0.4633
-4859.5	0.084	-0.0005	0.3354	0.4271	0.4659
-4859	0.0854	-0.0001	0.3359	0.4273	0.4637
-4858.5	0.0832	0.0013	0.3351	0.4274	0.4649
-4858	0.0841	0.0016	0.3363	0.4273	0.4644
-4857.5	0.0847	-0.0007	0.3342	0.4286	0.4649
-4857	0.0829	-0.0012	0.3347	0.4299	0.4652
-4856.5	0.0828	0.001	0.3344	0.4298	0.4655
-4856	0.084	-0.0005	0.3337	0.428	0.4644
-4855.5	0.0845	-0.0009	0.3343	0.4283	0.4662
-4855	0.0836	-0.0008	0.333	0.4299	0.4659
-4854.5	0.0837	-0.0006	0.3327	0.4287	0.4647
-4854	0.0854	-0.0016	0.3292	0.428	0.4657
-4853.5	0.0838	-0.0008	0.3294	0.4301	0.4668
-4853	0.0836	-0.0021	0.3282	0.4316	0.4682
-4852.5	0.0847	-0.0005	0.3294	0.4295	0.4683
-4852	0.084	-0.0011	0.3284	0.4306	0.4678
-4851.5	0.0836	-0.0015	0.327	0.4296	0.4664
-4851	0.0857	0.0001	0.3265	0.4322	0.4686
-4850.5	0.0843	-0.0008	0.3235	0.4309	0.4694
-4850	0.0848	0	0.3238	0.4306	0.469
-4849.5	0.084	-0.003	0.321	0.4307	0.47
-4849	0.0859	-0.0011	0.3221	0.4319	0.4691
-4848.5	0.0835	-0.0006	0.3197	0.4298	0.4706
-4848	0.0852	-0.0012	0.3207	0.43	0.4706
-4847.5	0.0864	-0.0007	0.3184	0.4315	0.4706
-4847	0.0846	-0.0008	0.3164	0.4299	0.4718
-4846.5	0.0848	-0.0017	0.3164	0.4327	0.4726
-4846	0.0844	-0.0017	0.3145	0.4321	0.4723
-4845.5	0.086	-0.0031	0.3145	0.4324	0.4726
-4845	0.0868	-0.0033	0.3126	0.432	0.4745
-4844.5	0.0856	-0.002	0.3105	0.4304	0.4735
-4844	0.0852	-0.0011	0.3099	0.431	0.4738
-4843.5	0.0866	-0.0043	0.3097	0.4307	0.4745
-4843	0.0846	-0.0033	0.3061	0.43	0.4748
-4842.5	0.0848	-0.0021	0.3075	0.431	0.4771
-4842	0.0868	-0.0047	0.3059	0.4312	0.4752
-4841.5	0.0859	-0.0046	0.3045	0.4315	0.4778
-4841	0.0846	-0.0049	0.301	0.4304	0.4767
-4840.5	0.0844	-0.005	0.3023	0.4315	0.4769
-4840	0.0852	-0.0029	0.3002	0.4308	0.4774
-4839.5	0.0856	-0.0051	0.2973	0.4303	0.478
-4839	0.0858	-0.0044	0.2977	0.4314	0.4802
-4838.5	0.0871	-0.0028	0.2953	0.4301	0.4806
-4838	0.0859	-0.0047	0.2925	0.4291	0.4798
-4837.5	0.0852	-0.0033	0.2908	0.43	0.4803
-4837	0.0852	-0.0047	0.2894	0.4287	0.4802
-4836.5	0.0873	-0.0042	0.2892	0.4287	0.4825
-4836	0.0856	-0.0051	0.2888	0.4297	0.4814
-4835.5	0.0861	-0.0061	0.2868	0.4275	0.4837
-4835	0.0854	-0.0053	0.2853	0.4285	0.4826
-4834.5	0.0863	-0.0035	0.2843	0.4294	0.4849
-4834	0.0874	-0.0061	0.2805	0.4286	0.4854
-4833.5	0.0866	-0.0071	0.2782	0.4286	0.4858
-4833	0.088	-0.0043	0.2771	0.4281	0.484
-4832.5	0.0879	-0.0049	0.2746	0.4271	0.4853
-4832	0.0875	-0.0057	0.276	0.426	0.4869
-4831.5	0.0856	-0.0068	0.2739	0.4275	0.4859
-4831	0.0886	-0.0068	0.2724	0.4262	0.4886
-4830.5	0.0871	-0.0076	0.2712	0.4267	0.4896
-4830	0.088	-0.0056	0.2667	0.4241	0.4877
-4829.5	0.0869	-0.0076	0.2647	0.425	0.4899
-4829	0.0857	-0.0063	0.2631	0.4236	0.4902
-4828.5	0.0882	-0.0059	0.2632	0.4254	0.4902
-4828	0.0875	-0.0078	0.2621	0.4246	0.4907
-4827.5	0.0858	-0.0066	0.259	0.4247	0.4924
-4827	0.0879	-0.0091	0.2596	0.4233	0.4908
-4826.5	0.0861	-0.0078	0.2561	0.4221	0.4923
-4826	0.0879	-0.0073	0.2536	0.421	0.4922
-4825.5	0.0885	-0.0073	0.253	0.4218	0.4931
-4825	0.0892	-0.0094	0.2518	0.4215	0.4951
-4824.5	0.0873	-0.0092	0.2487	0.4205	0.4948
-4824	0.0878	-0.0084	0.2479	0.4196	0.4951
-4823.5	0.087	-0.0106	0.2459	0.4181	0.4967
-4823	0.0864	-0.0081	0.2448	0.4159	0.4955
-4822.5	0.0877	-0.0099	0.2437	0.4159	0.4976
-4822	0.0877	-0.0087	0.2422	0.4146	0.4988
-4821.5	0.089	-0.0104	0.2389	0.4121	0.4966
-4821	0.0878	-0.0086	0.2389	0.4115	0.4998
-4820.5	0.088	-0.0087	0.2374	0.4078	0.4995
-4820	0.0886	-0.0102	0.2336	0.408	0.4983
-4819.5	0.0874	-0.0094	0.2312	0.4049	0.5002
-4819	0.0882	-0.011	0.2304	0.4025	0.5
-4818.5	0.0882	-0.0091	0.2307	0.4012	0.5021
-4818	0.0874	-0.012	0.2286	0.398	0.5032
-4817.5	0.0872	-0.01	0.2252	0.3959	0.501
-4817	0.0887	-0.0116	0.2239	0.3917	0.5021
-4816.5	0.088	-0.0109	0.2238	0.389	0.5023
-4816	0.0889	-0.0102	0.2217	0.3885	0.502
-4815.5	0.0884	-0.0113	0.2183	0.3842	0.5032
-4815	0.0895	-0.0107	0.2168	0.3821	0.5058
-4814.5	0.0897	-0.012	0.2154	0.3814	0.5061
-4814	0.0892	-0.0129	0.2156	0.3779	0.5051
-4813.5	0.0878	-0.0126	0.2122	0.3751	0.5072
-4813	0.0873	-0.0127	0.2101	0.371	0.5066
-4812.5	0.0873	-0.0113	0.2092	0.3687	0.5081
-4812	0.0888	-0.0123	0.2087	0.3674	0.5072
-4811.5	0.0897	-0.0123	0.2075	0.3639	0.5086
-4811	0.0887	-0.0149	0.2055	0.3596	0.5086
-4810.5	0.0883	-0.0123	0.2013	0.3566	0.5084
-4810	0.0886	-0.0153	0.2017	0.3559	0.5093
-4809.5	0.0888	-0.0128	0.2	0.3519	0.5106
-4809	0.0897	-0.0143	0.1974	0.35	0.5101
-4808.5	0.0904	-0.0143	0.1943	0.3469	0.5102
-4808	0.0883	-0.0141	0.1943	0.3439	0.5121
-4807.5	0.0897	-0.015	0.1922	0.3395	0.5102
-4807	0.0892	-0.0159	0.1906	0.3377	0.5111
-4806.5	0.0897	-0.0142	0.1902	0.3341	0.5131
-4806	0.0891	-0.0156	0.1888	0.3297	0.5107
-4805.5	0.0891	-0.0151	0.1863	0.3284	0.5127
-4805	0.0889	-0.0164	0.1854	0.3252	0.5138
-4804.5	0.0888	-0.0174	0.183	0.3191	0.512
-4804	0.0892	-0.0151	0.1811	0.3172	0.5123
-4803.5	0.0903	-0.0165	0.179	0.313	0.5118
-4803	0.0909	-0.0173	0.1777	0.3105	0.5122
-4802.5	0.0906	-0.018	0.1767	0.3069	0.5127
-4802	0.089	-0.0162	0.178	0.3046	0.5128
-4801.5	0.0891	-0.0164	0.174	0.302	0.5147
-4801	0.0887	-0.0164	0.1717	0.2971	0.5145
-4800.5	0.0884	-0.0179	0.1717	0.2945	0.513
-4800	0.0909	-0.017	0.1711	0.2928	0.5133
-4799.5	0.0897	-0.0184	0.1678	0.2905	0.5151
-4799	0.0889	-0.0169	0.168	0.2866	0.5155
-4798.5	0.0913	-0.0192	0.1661	0.2845	0.5149
-4798	0.0915	-0.0191	0.1661	0.2803	0.5137
-4797.5	0.0905	-0.0196	0.1625	0.2757	0.5124
-4797	0.0904	-0.0178	0.1621	0.2724	0.5128
-4796.5	0.0902	-0.0177	0.1611	0.2691	0.5128
-4796	0.0895	-0.0206	0.1581	0.2681	0.5119
-4795.5	0.0896	-0.0207	0.1584	0.2662	0.5101
-4795	0.0897	-0.0201	0.1578	0.2608	0.5117
-4794.5	0.0889	-0.0206	0.156	0.2595	0.5125
-4794	0.09	-0.0207	0.1543	0.2558	0.5111
-4793.5	0.0893	-0.0203	0.1527	0.254	0.5114
-4793	0.0907	-0.0198	0.1506	0.2487	0.5119
-4792.5	0.0891	-0.0212	0.1493	0.2471	0.5118
-4792	0.0908	-0.0195	0.1508	0.2452	0.5118
-4791.5	0.0903	-0.0195	0.1485	0.2415	0.5103
-4791	0.092	-0.0209	0.1454	0.2395	0.5094
-4790.5	0.0905	-0.0218	0.1462	0.2351	0.5088
-4790	0.0893	-0.0208	0.1446	0.2316	0.5087
-4789.5	0.0901	-0.0205	0.1454	0.2287	0.5087
-4789	0.09	-0.0213	0.1418	0.226	0.5081
-4788.5	0.0925	-0.0223	0.1428	0.2252	0.5053
-4788	0.0912	-0.0218	0.1421	0.2228	0.5039
-4787.5	0.092	-0.0216	0.14	0.2204	0.5046
-4787	0.0924	-0.0224	0.1385	0.2165	0.5035
-4786.5	0.0906	-0.0225	0.1363	0.2138	0.5022
-4786	0.0912	-0.0224	0.1375	0.2121	0.4984
-4785.5	0.0922	-0.0229	0.1344	0.2096	0.4955
-4785	0.0913	-0.0229	0.1342	0.2053	0.4947
-4784.5	0.0915	-0.0235	0.1349	0.2042	0.4921
-4784	0.0903	-0.0231	0.1319	0.2019	0.4875
-4783.5	0.0927	-0.0245	0.1327	0.1998	0.4847
-4783	0.0925	-0.0248	0.132	0.1956	0.4808
-4782.5	0.091	-0.0251	0.1302	0.195	0.4786
-4782	0.0913	-0.0253	0.1299	0.1907	0.4734
-4781.5	0.0914	-0.0233	0.1282	0.189	0.4708
-4781	0.0921	-0.0256	0.1262	0.1888	0.4683
-4780.5	0.0926	-0.0252	0.125	0.185	0.465
-4780	0.0914	-0.0247	0.1246	0.184	0.4582
-4779.5	0.0905	-0.0261	0.124	0.1807	0.4562
-4779	0.0905	-0.0272	0.1226	0.1794	0.4516
-4778.5	0.0922	-0.0274	0.1225	0.1769	0.4464
-4778	0.0918	-0.0261	0.1226	0.176	0.4406
-4777.5	0.0903	-0.0247	0.1215	0.1748	0.4383
-4777	0.0902	-0.0272	0.1211	0.1708	0.432
-4776.5	0.0903	-0.0249	0.1188	0.1693	0.4273
-4776	0.0929	-0.0254	0.1178	0.1702	0.4215
-4775.5	0.0918	-0.0268	0.1184	0.167	0.4189
-4775	0.0933	-0.0273	0.1161	0.1664	0.4137
-4774.5	0.092	-0.0266	0.1156	0.1637	0.4077
-4774	0.0932	-0.028	0.1147	0.1631	0.4021
-4773.5	0.0934	-0.0266	0.1153	0.1606	0.3964
-4773	0.091	-0.0284	0.1142	0.1603	0.3916
-4772.5	0.0931	-0.0267	0.1134	0.1573	0.3879
-4772	0.0937	-0.0293	0.1104	0.155	0.3803
-4771.5	0.0932	-0.0269	0.1105	0.156	0.3767
-4771	0.0921	-0.028	0.1107	0.1537	0.3699
-4770.5	0.0928	-0.029	0.1102	0.1534	0.3656
-4770	0.0935	-0.0292	0.1099	0.149	0.3624
-4769.5	0.0909	-0.0293	0.1067	0.1475	0.3561
-4769	0.0936	-0.028	0.1077	0.1482	0.3512
-4768.5	0.0934	-0.0299	0.1048	0.1462	0.3442
-4768	0.0936	-0.0303	0.104	0.1453	0.341
-4767.5	0.0934	-0.0287	0.1061	0.1438	0.3367
-4767	0.0938	-0.0287	0.1052	0.1418	0.3298
-4766.5	0.0914	-0.0282	0.1045	0.1392	0.3252
-4766	0.0936	-0.0301	0.1023	0.1384	0.3195
-4765.5	0.0926	-0.0315	0.1007	0.139	0.3132
-4765	0.0943	-0.0292	0.1026	0.1358	0.309
-4764.5	0.0938	-0.0289	0.0992	0.1368	0.3057
-4764	0.0939	-0.0308	0.0999	0.134	0.2988
-4763.5	0.0928	-0.0315	0.0992	0.1338	0.2932
-4763	0.0934	-0.0308	0.0981	0.1307	0.2883
-4762.5	0.0919	-0.0319	0.0971	0.1296	0.2834
-4762	0.0917	-0.0313	0.0977	0.1301	0.2813
-4761.5	0.092	-0.0312	0.0961	0.1272	0.2752
-4761	0.0918	-0.0324	0.0967	0.126	0.2715
-4760.5	0.0941	-0.0324	0.0929	0.124	0.2669
-4760	0.0944	-0.0318	0.0942	0.1233	0.2617
-4759.5	0.0923	-0.0318	0.0939	0.1208	0.2567
-4759	0.0929	-0.0306	0.0903	0.1202	0.2521
-4758.5	0.0942	-0.0298	0.0907	0.1189	0.2489
-4758	0.093	-0.031	0.0902	0.1177	0.2438
-4757.5	0.092	-0.031	0.0894	0.1166	0.2392
-4757	0.0926	-0.0317	0.09	0.117	0.235
-4756.5	0.0941	-0.0301	0.0894	0.1146	0.2326
-4756	0.0938	-0.0309	0.0891	0.1113	0.2293
-4755.5	0.0924	-0.0329	0.0863	0.1128	0.2253
-4755	0.0945	-0.0304	0.0856	0.1111	0.2208
-4754.5	0.0944	-0.0308	0.0865	0.1092	0.2177
-4754	0.0944	-0.033	0.0853	0.1065	0.2155
-4753.5	0.0928	-0.0325	0.0845	0.1042	0.2138
-4753	0.0944	-0.0321	0.0814	0.102	0.2084
-4752.5	0.0922	-0.0314	0.0812	0.1002	0.2071
-4752	0.0928	-0.0323	0.0798	0.1006	0.2028
-4751.5	0.0933	-0.0323	0.0809	0.0991	0.2024
-4751	0.0928	-0.033	0.079	0.0965	0.1996
-4750.5	0.0948	-0.0324	0.0799	0.0945	0.1947
-4750	0.0933	-0.0313	0.0782	0.0943	0.194
-4749.5	0.0947	-0.0327	0.0758	0.0916	0.1919
-4749	0.0929	-0.0328	0.0746	0.0895	0.1876
-4748.5	0.0948	-0.0336	0.0764	0.087	0.1866
-4748	0.0937	-0.0326	0.0736	0.0866	0.1828
-4747.5	0.0938	-0.0314	0.0737	0.0848	0.1803
-4747	0.0946	-0.0321	0.0729	0.0808	0.1788
-4746.5	0.0943	-0.0326	0.0709	0.0795	0.1764
-4746	0.0951	-0.0345	0.071	0.0788	0.1738
-4745.5	0.0938	-0.0332	0.0702	0.0761	0.1729
-4745	0.0939	-0.0324	0.0669	0.0758	0.172
-4744.5	0.0961	-0.0343	0.0669	0.0733	0.1672
-4744	0.0958	-0.034	0.0654	0.0722	0.1651
-4743.5	0.0942	-0.0343	0.0668	0.0706	0.1647
-4743	0.0958	-0.0329	0.0638	0.0675	0.1604
-4742.5	0.0956	-0.0327	0.0637	0.0656	0.1585
-4742	0.0941	-0.0325	0.0628	0.0654	0.1571
-4741.5	0.0948	-0.0339	0.0606	0.0643	0.1547
-4741	0.0952	-0.034	0.0618	0.0636	0.1527
-4740.5	0.0939	-0.0327	0.0597	0.0613	0.1526
-4740	0.0956	-0.0327	0.0579	0.0588	0.1483
-4739.5	0.0952	-0.0326	0.0568	0.0571	0.1466
-4739	0.0951	-0.0317	0.0559	0.0581	0.1453
-4738.5	0.0944	-0.0313	0.0564	0.0549	0.1409
-4738	0.0946	-0.0312	0.053	0.0535	0.1392
-4737.5	0.0941	-0.0324	0.0548	0.0522	0.1371
-4737	0.0946	-0.0335	0.0522	0.0514	0.1357
-4736.5	0.0949	-0.0314	0.0526	0.0507	0.1323
-4736	0.0952	-0.0332	0.0525	0.0497	0.1278
-4735.5	0.0939	-0.031	0.049	0.0483	0.1265
-4735	0.0968	-0.0327	0.0482	0.0468	0.1242
-4734.5	0.0938	-0.0328	0.0486	0.0452	0.1233
-4734	0.0948	-0.0309	0.0489	0.0457	0.1204
-4733.5	0.0947	-0.0313	0.0458	0.0428	0.1189
-4733	0.094	-0.0306	0.0455	0.0425	0.1158
-4732.5	0.0948	-0.0314	0.045	0.0426	0.1124
-4732	0.0947	-0.0322	0.0436	0.0418	0.1104
-4731.5	0.0959	-0.0302	0.0429	0.0415	0.1054
-4731	0.0951	-0.0302	0.0423	0.0394	0.1028
-4730.5	0.096	-0.0303	0.0437	0.0388	0.0994
-4730	0.0947	-0.0322	0.0423	0.0393	0.0965
-4729.5	0.0963	-0.0319	0.0421	0.0361	0.0933
-4729	0.0951	-0.0296	0.0415	0.0368	0.0897
-4728.5	0.0947	-0.03	0.041	0.037	0.0893
-4728	0.0956	-0.0299	0.0373	0.0353	0.0845
-4727.5	0.0955	-0.0297	0.0395	0.0331	0.0842
-4727	0.0954	-0.0304	0.0376	0.0337	0.0801
-4726.5	0.0972	-0.0312	0.0374	0.0326	0.0806
-4726	0.0962	-0.0295	0.0355	0.0309	0.0766
-4725.5	0.097	-0.0308	0.0368	0.0328	0.0751
-4725	0.0951	-0.0305	0.0361	0.0318	0.0711
-4724.5	0.0951	-0.0305	0.0349	0.0292	0.0704
-4724	0.0958	-0.0293	0.0351	0.0277	0.0677
-4723.5	0.0958	-0.0296	0.0347	0.0291	0.0654
-4723	0.0955	-0.0308	0.0336	0.0278	0.0628
-4722.5	0.0948	-0.0282	0.0324	0.0285	0.0633
-4722	0.0946	-0.0285	0.0302	0.0258	0.0589
-4721.5	0.0965	-0.0285	0.0298	0.0273	0.0599
-4721	0.0949	-0.0271	0.0312	0.0259	0.0565
-4720.5	0.0946	-0.0273	0.0297	0.0238	0.0552
-4720	0.0966	-0.0273	0.0291	0.0256	0.0535
-4719.5	0.0966	-0.0267	0.0287	0.0232	0.0519
-4719	0.0968	-0.0265	0.0271	0.0233	0.0516
-4718.5	0.0958	-0.0258	0.027	0.0242	0.0481
-4718	0.0973	-0.0262	0.0257	0.0211	0.0484
-4717.5	0.0963	-0.028	0.0276	0.0226	0.0462
-4717	0.095	-0.0251	0.0257	0.0218	0.0458
-4716.5	0.0969	-0.0257	0.0272	0.0228	0.0434
-4716	0.0959	-0.0276	0.0257	0.0204	0.043
-4715.5	0.0959	-0.0244	0.0253	0.0215	0.0413
-4715	0.0958	-0.0251	0.0251	0.0194	0.0392
-4714.5	0.0966	-0.026	0.0252	0.0201	0.0403
-4714	0.0968	-0.0252	0.0234	0.0199	0.0376
-4713.5	0.095	-0.0257	0.0215	0.02	0.0375
-4713	0.0966	-0.0241	0.0214	0.0181	0.0355
-4712.5	0.0954	-0.024	0.0237	0.0197	0.0357
-4712	0.0966	-0.0254	0.0231	0.0182	0.0326
-4711.5	0.0983	-0.0249	0.0218	0.018	0.0324
-4711	0.0964	-0.0222	0.0209	0.0185	0.0323
-4710.5	0.0972	-0.0217	0.0199	0.0156	0.0309
-4710	0.0958	-0.0223	0.0214	0.0167	0.0286
-4709.5	0.0955	-0.0231	0.0195	0.0177	0.0285
-4709	0.0968	-0.0232	0.02	0.0153	0.027
-4708.5	0.0968	-0.0232	0.0199	0.0153	0.0274
-4708	0.0958	-0.0209	0.0202	0.0156	0.026
-4707.5	0.0956	-0.0226	0.0202	0.0168	0.0265
-4707	0.0967	-0.0209	0.0179	0.016	0.027
-4706.5	0.0974	-0.0199	0.0168	0.0165	0.0245
-4706	0.0969	-0.019	0.0174	0.0142	0.0255
-4705.5	0.0971	-0.0194	0.0175	0.0135	0.0237
-4705	0.0971	-0.0198	0.0173	0.0147	0.0234
-4704.5	0.0961	-0.0198	0.0164	0.0133	0.0241
-4704	0.0985	-0.019	0.0151	0.0129	0.0208
-4703.5	0.096	-0.0182	0.0172	0.0128	0.0232
-4703	0.0978	-0.0197	0.0165	0.0131	0.0211
-4702.5	0.0982	-0.0189	0.0144	0.0126	0.0215
-4702	0.098	-0.0183	0.0164	0.0112	0.0191
-4701.5	0.0969	-0.0158	0.0153	0.012	0.0203
-4701	0.0977	-0.0178	0.0144	0.0119	0.0205
-4700.5	0.0968	-0.0179	0.0148	0.0109	0.0194
-4700	0.0978	-0.0147	0.0134	0.0119	0.0176
-4699.5	0.099	-0.0171	0.0136	0.011	0.0173
-4699	0.099	-0.0143	0.0135	0.0121	0.0178
-4698.5	0.096	-0.0137	0.014	0.0104	0.0172
-4698	0.0985	-0.0137	0.0139	0.0121	0.0168
-4697.5	0.0963	-0.0128	0.0124	0.0116	0.0183
-4697	0.0989	-0.0132	0.0132	0.0112	0.0148
-4696.5	0.0991	-0.013	0.0118	0.0104	0.017
-4696	0.0963	-0.0146	0.0114	0.01	0.0148
-4695.5	0.0962	-0.0126	0.0127	0.0113	0.0154
-4695	0.0984	-0.0113	0.0131	0.0106	0.0152
-4694.5	0.0991	-0.0118	0.0107	0.0107	0.0135
-4694	0.0987	-0.0097	0.0109	0.0111	0.0148
-4693.5	0.0995	-0.0097	0.0111	0.0098	0.013
-4693	0.0992	-0.0115	0.012	0.0114	0.015
-4692.5	0.097	-0.0098	0.0114	0.01	0.0137
-4692	0.0995	-0.0101	0.012	0.0104	0.0148
-4691.5	0.0977	-0.01	0.011	0.0103	0.0143
-4691	0.0975	-0.0086	0.0111	0.011	0.0123
-4690.5	0.0985	-0.0069	0.0096	0.0082	0.0126
-4690	0.0981	-0.0078	0.0115	0.0105	0.0125
-4689.5	0.0968	-0.0088	0.0101	0.0102	0.0131
-4689	0.0995	-0.0072	0.0108	0.0074	0.013
-4688.5	0.0974	-0.006	0.0104	0.0082	0.0117
-4688	0.0994	-0.0056	0.0105	0.0081	0.0119
-4687.5	0.0997	-0.0057	0.0085	0.0075	0.0113
-4687	0.0989	-0.0063	0.0108	0.0089	0.0108
-4686.5	0.0997	-0.0044	0.0098	0.0073	0.0115
-4686	0.0993	-0.004	0.0093	0.0087	0.0114
-4685.5	0.0995	-0.0034	0.0082	0.0096	0.0096
-4685	0.0981	-0.0028	0.0074	0.0084	0.0106
-4684.5	0.1001	-0.0044	0.0099	0.0082	0.0101
-4684	0.1005	-0.0037	0.0079	0.0089	0.0103
-4683.5	0.1001	-0.0022	0.0095	0.0091	0.0098
-4683	0.0973	-0.0019	0.0074	0.0087	0.0106
-4682.5	0.0996	-0.0019	0.0071	0.0079	0.0082
-4682	0.0991	0.0001	0.0071	0.0062	0.0096
-4681.5	0.0979	-0.0008	0.0067	0.0081	0.0092
-4681	0.0997	0.0005	0.0083	0.007	0.0102
-4680.5	0.0977	0	0.0061	0.0069	0.0083
-4680	0.0984	-0.0003	0.0088	0.0054	0.0091
-4679.5	0.0991	0.0014	0.0058	0.0054	0.0085
-4679	0.0994	0.0009	0.0068	0.0065	0.0093
-4678.5	0.1	0.0022	0.0086	0.0079	0.0068
-4678	0.098	0.0032	0.0073	0.0072	0.0082
-4677.5	0.1002	0.0028	0.0077	0.0075	0.0082
-4677	0.1003	0.0052	0.0079	0.0059	0.0077
-4676.5	0.0985	0.0044	0.0055	0.0064	0.0054
-4676	0.0994	0.0054	0.006	0.006	0.0043
-4675.5	0.1005	0.0065	0.0072	0.0069	0.0039
-4675	0.0991	0.0048	0.0081	0.0072	0.0032
-4674.5	0.0992	0.0076	0.0078	0.0068	0.002
-4674	0.0976	0.0056	0.0079	0.0064	0.0035
-4673.5	0.1001	0.0072	0.0077	0.0044	0
-4673	0.0993	0.0092	0.0047	0.0038	0.0015
-4672.5	0.0982	0.0082	0.0058	0.0056	-0.0019
-4672	0.1	0.0076	0.0049	0.0046	-0.0028
-4671.5	0.0997	0.0108	0.0043	0.0029	-0.0031
-4671	0.099	0.0101	0.0052	0.0041	-0.0048
-4670.5	0.0999	0.0091	0.0071	0.0023	-0.0066
-4670	0.099	0.0107	0.0052	0.0036	-0.0064
-4669.5	0.0985	0.0118	0.0068	0.0025	-0.0079
-4669	0.1008	0.0128	0.0042	0.0016	-0.0072
-4668.5	0.1012	0.0138	0.0038	0.0008	-0.0093
-4668	0.0987	0.0112	0.0044	0.0008	-0.0124
-4667.5	0.0997	0.0138	0.0057	0.001	-0.0131
-4667	0.1004	0.0142	0.0053	-0.0015	-0.0131
-4666.5	0.1001	0.0147	0.006	-0.0009	-0.0157
-4666	0.1007	0.0151	0.0038	-0.0007	-0.0155
-4665.5	0.0985	0.0149	0.0056	-0.0014	-0.0159
-4665	0.1001	0.0146	0.0038	-0.0031	-0.0192
-4664.5	0.1001	0.0168	0.0034	-0.0046	-0.0176
-4664	0.1016	0.0161	0.0064	-0.004	-0.019
-4663.5	0.1009	0.0158	0.0045	-0.0043	-0.023
-4663	0.0985	0.0166	0.0051	-0.0064	-0.0224
-4662.5	0.1011	0.0185	0.0041	-0.0074	-0.0229
-4662	0.1014	0.0194	0.0052	-0.005	-0.0241
-4661.5	0.1002	0.0197	0.0042	-0.0087	-0.0245
-4661	0.0998	0.0195	0.0061	-0.0082	-0.0256
-4660.5	0.0991	0.0213	0.0033	-0.0074	-0.0268
-4660	0.1013	0.0219	0.0032	-0.0106	-0.0276
-4659.5	0.1013	0.0213	0.0042	-0.0114	-0.0292
-4659	0.1002	0.0217	0.0042	-0.0113	-0.0291
-4658.5	0.1013	0.0241	0.0031	-0.0109	-0.0314
-4658	0.0997	0.0233	0.0049	-0.0123	-0.0319
-4657.5	0.0988	0.023	0.0041	-0.0125	-0.0332
-4657	0.101	0.0241	0.0055	-0.0136	-0.0321
-4656.5	0.0988	0.0243	0.0048	-0.0149	-0.033
-4656	0.0994	0.0257	0.0033	-0.015	-0.0346
-4655.5	0.0997	0.0259	0.0024	-0.0145	-0.0344
-4655	0.1006	0.0259	0.0023	-0.016	-0.0362
-4654.5	0.0997	0.0274	0.0051	-0.0178	-0.0347
-4654	0.0993	0.0265	0.0026	-0.0162	-0.0363
-4653.5	0.0995	0.0268	0.0031	-0.0196	-0.036
-4653	0.1002	0.0286	0.002	-0.0192	-0.0375
-4652.5	0.0998	0.0289	0.0046	-0.0203	-0.0396
-4652	0.099	0.0296	0.0027	-0.0216	-0.0382
-4651.5	0.0993	0.0304	0.0044	-0.0217	-0.0404
-4651	0.0992	0.0321	0.0034	-0.021	-0.0399
-4650.5	0.1006	0.0325	0.0045	-0.0224	-0.0402
-4650	0.1006	0.0325	0.0035	-0.0214	-0.0411
-4649.5	0.0997	0.033	0.004	-0.0224	-0.0422
-4649	0.1008	0.0335	0.0031	-0.0235	-0.0399
-4648.5	0.1022	0.0322	0.004	-0.0248	-0.0423
-4648	0.0995	0.0339	0.0017	-0.0241	-0.0417
-4647.5	0.1018	0.0359	0.0013	-0.0261	-0.0414
-4647	0.1018	0.0366	0.0026	-0.0274	-0.042
-4646.5	0.1021	0.0346	0.0017	-0.0281	-0.0396
-4646	0.1004	0.0352	0.0026	-0.0287	-0.0416
-4645.5	0.1019	0.0375	0.004	-0.0283	-0.039
-4645	0.1023	0.0361	0.0033	-0.0308	-0.0399
-4644.5	0.1025	0.0369	0.0017	-0.0306	-0.0406
-4644	0.102	0.0371	0.0042	-0.0311	-0.0382
-4643.5	0.1011	0.0388	0.0013	-0.0323	-0.0399
-4643	0.1015	0.0404	0.0012	-0.0327	-0.038
-4642.5	0.1013	0.0403	0.0023	-0.0315	-0.0363
-4642	0.102	0.0406	0.003	-0.0339	-0.0363
-4641.5	0.1021	0.0415	0.002	-0.035	-0.0366
-4641	0.1019	0.0415	0.002	-0.0352	-0.0339
-4640.5	0.101	0.0419	0.0029	-0.0359	-0.0348
-4640	0.1022	0.0438	0.0025	-0.0347	-0.0341
-4639.5	0.102	0.0425	0.0012	-0.0365	-0.0312
-4639	0.1022	0.0452	0.0028	-0.0377	-0.03
-4638.5	0.1015	0.0452	0.0008	-0.0373	-0.0281
-4638	0.1011	0.045	0.0011	-0.0362	-0.026
-4637.5	0.0994	0.0466	0.0022	-0.036	-0.0249
-4637	0.1001	0.0446	0.0038	-0.0388	-0.0235
-4636.5	0.1001	0.0471	0.0006	-0.0369	-0.0203
-4636	0.1022	0.0476	0.0024	-0.0382	-0.0181
-4635.5	0.1009	0.0461	0.0033	-0.0402	-0.0159
-4635	0.1022	0.0488	0.0022	-0.0388	-0.014
-4634.5	0.1014	0.0473	0.0015	-0.0402	-0.0115
-4634	0.1027	0.0489	0.0027	-0.0408	-0.0095
-4633.5	0.1008	0.048	0.0013	-0.0419	-0.006
-4633	0.1005	0.0514	0.0031	-0.0408	-0.0032
-4632.5	0.1023	0.051	0.0009	-0.0414	-0.0008
-4632	0.1009	0.0505	0.0015	-0.0408	0.0002
-4631.5	0.1009	0.0504	0.0012	-0.0396	0.0047
-4631	0.1032	0.0529	-0.0003	-0.042	0.0086
-4630.5	0.1024	0.0523	0.0022	-0.0417	0.0101
-4630	0.1008	0.0541	-0.0002	-0.0403	0.0138
-4629.5	0.1004	0.0533	-0.0002	-0.042	0.0177
-4629	0.1021	0.0537	-0.0002	-0.0426	0.0221
-4628.5	0.1017	0.054	0.0006	-0.0421	0.0265
-4628	0.1022	0.0549	0.0013	-0.0413	0.0302
-4627.5	0.1031	0.054	0.0002	-0.0403	0.0356
-4627	0.1025	0.0566	-0.0009	-0.04	0.0404
-4626.5	0.1025	0.0558	0.0009	-0.0398	0.0433
-4626	0.1014	0.0563	0.0002	-0.0397	0.0465
-4625.5	0.1012	0.0589	-0.0007	-0.0404	0.0518
-4625	0.1031	0.0595	-0.0013	-0.0398	0.0551
-4624.5	0.102	0.0581	0.0004	-0.04	0.0628
-4624	0.102	0.0592	0.001	-0.0391	0.0669
-4623.5	0.1038	0.0596	-0.0006	-0.0388	0.0715
-4623	0.1011	0.0593	-0.0017	-0.0388	0.0749
-4622.5	0.102	0.0618	-0.0027	-0.0378	0.0819
-4622	0.1013	0.0603	-0.0033	-0.0379	0.0882
-4621.5	0.1027	0.0621	-0.0009	-0.0376	0.0928
-4621	0.1016	0.0621	-0.0026	-0.0359	0.0967
-4620.5	0.1031	0.0636	-0.0021	-0.035	0.1027
-4620	0.101	0.0639	-0.0016	-0.0344	0.1105
-4619.5	0.1029	0.0637	-0.0031	-0.0344	0.1156
-4619	0.1025	0.0653	-0.004	-0.0334	0.1184
-4618.5	0.1015	0.0654	-0.0039	-0.0305	0.1266
-4618	0.1015	0.0665	-0.0044	-0.0297	0.1299
-4617.5	0.1007	0.065	-0.0054	-0.0278	0.1368
-4617	0.1034	0.0664	-0.0029	-0.028	0.14
-4616.5	0.1011	0.0683	-0.0043	-0.0276	0.1455
-4616	0.1024	0.0666	-0.0042	-0.0264	0.1519
-4615.5	0.1034	0.0685	-0.004	-0.0232	0.1563
-4615	0.1032	0.0688	-0.006	-0.022	0.1615
-4614.5	0.1038	0.0688	-0.0051	-0.0209	0.1661
-4614	0.1018	0.0712	-0.0054	-0.0192	0.171
-4613.5	0.1029	0.0698	-0.0067	-0.0181	0.1769
-4613	0.1038	0.0707	-0.0065	-0.0151	0.1815
-4612.5	0.1035	0.0723	-0.0088	-0.0153	0.187
-4612	0.1035	0.0703	-0.0087	-0.0128	0.1902
-4611.5	0.1011	0.0725	-0.0077	-0.012	0.1945
-4611	0.1036	0.0711	-0.0069	-0.0109	0.1999
-4610.5	0.1018	0.0727	-0.0095	-0.009	0.2041
-4610	0.1029	0.0737	-0.0093	-0.0044	0.2075
-4609.5	0.1015	0.0748	-0.0082	-0.0046	0.2134
-4609	0.1031	0.074	-0.0104	-0.0023	0.2156
-4608.5	0.1032	0.0755	-0.0113	-0.0005	0.2187
-4608	0.1036	0.0755	-0.0113	0.0023	0.2223
-4607.5	0.102	0.0755	-0.0094	0.0029	0.2288
-4607	0.1033	0.0774	-0.0124	0.0056	0.2297
-4606.5	0.1026	0.077	-0.0114	0.0103	0.2342
-4606	0.1022	0.0788	-0.012	0.0121	0.2385
-4605.5	0.1033	0.0787	-0.0144	0.014	0.2393
-4605	0.102	0.0794	-0.0145	0.0171	0.2455
-4604.5	0.1022	0.0779	-0.0136	0.0189	0.2476
-4604	0.1043	0.0808	-0.0151	0.0213	0.2488
-4603.5	0.1028	0.0796	-0.0138	0.0239	0.2539
-4603	0.1028	0.0818	-0.0135	0.0249	0.2569
-4602.5	0.1029	0.0809	-0.0154	0.0299	0.2606
-4602	0.1041	0.081	-0.0137	0.0315	0.2614
-4601.5	0.1023	0.0815	-0.0155	0.0335	0.2653
-4601	0.1025	0.0831	-0.0146	0.0361	0.2685
-4600.5	0.1038	0.0845	-0.017	0.0395	0.2708
-4600	0.1025	0.0851	-0.0167	0.0405	0.2766
-4599.5	0.1036	0.0827	-0.0181	0.0434	0.2771
-4599	0.1043	0.0834	-0.0175	0.0467	0.2799
-4598.5	0.1037	0.084	-0.0196	0.0497	0.2854
-4598	0.1038	0.0862	-0.0177	0.0518	0.288
-4597.5	0.1033	0.0845	-0.0182	0.0554	0.2887
-4597	0.1039	0.0868	-0.0179	0.0606	0.2918
-4596.5	0.1026	0.0885	-0.0194	0.0607	0.2951
-4596	0.1021	0.0862	-0.0187	0.0657	0.2973
-4595.5	0.1031	0.0885	-0.0197	0.068	0.3017
-4595	0.1047	0.0871	-0.02	0.0722	0.3057
-4594.5	0.1047	0.0886	-0.0212	0.0749	0.3078
-4594	0.1025	0.0911	-0.0203	0.0785	0.3108
-4593.5	0.1049	0.0885	-0.0222	0.0816	0.3135
-4593	0.1029	0.0896	-0.0229	0.0834	0.3164
-4592.5	0.1035	0.0898	-0.0218	0.086	0.3191
-4592	0.1026	0.0916	-0.0224	0.0903	0.3216
-4591.5	0.1044	0.0914	-0.0243	0.0945	0.3239
-4591	0.1023	0.0939	-0.0236	0.095	0.3263
-4590.5	0.1029	0.0936	-0.026	0.0994	0.3267
-4590	0.1053	0.0926	-0.0256	0.1025	0.3312
-4589.5	0.1028	0.0922	-0.0247	0.1069	0.3345
-4589	0.1026	0.0952	-0.0266	0.1078	0.3361
-4588.5	0.1031	0.094	-0.0271	0.1118	0.3387
-4588	0.1049	0.0951	-0.0255	0.1161	0.3408
-4587.5	0.1044	0.0963	-0.0279	0.1172	0.3445
-4587	0.1035	0.0972	-0.0277	0.1217	0.3456
-4586.5	0.1024	0.0962	-0.0284	0.1237	0.3489
-4586	0.1047	0.0969	-0.0283	0.1256	0.349
-4585.5	0.105	0.0978	-0.0285	0.1286	0.3537
-4585	0.1044	0.0992	-0.0287	0.1341	0.3555
-4584.5	0.1025	0.0983	-0.0314	0.1371	0.3577
-4584	0.1028	0.0993	-0.0288	0.1383	0.3602
-4583.5	0.104	0.0995	-0.0294	0.1418	0.3624
-4583	0.1041	0.0994	-0.0309	0.1428	0.3649
-4582.5	0.1039	0.0991	-0.0305	0.1443	0.3655
-4582	0.1054	0.1019	-0.0333	0.1495	0.3678
-4581.5	0.1054	0.1019	-0.0322	0.1496	0.3713
-4581	0.1029	0.1026	-0.0327	0.1541	0.372
-4580.5	0.1036	0.1022	-0.034	0.1568	0.3739
-4580	0.1025	0.1026	-0.0335	0.1572	0.3757
-4579.5	0.1047	0.1026	-0.0339	0.1613	0.3784
-4579	0.1039	0.105	-0.0351	0.1618	0.3814
-4578.5	0.103	0.1033	-0.0331	0.1656	0.3815
-4578	0.1025	0.1043	-0.0349	0.1663	0.3844
-4577.5	0.1033	0.1061	-0.036	0.1704	0.3851
-4577	0.1034	0.1047	-0.0359	0.1719	0.3889
-4576.5	0.1033	0.1058	-0.0371	0.1739	0.3914
-4576	0.1049	0.1052	-0.0368	0.1752	0.3929
-4575.5	0.1045	0.1079	-0.0375	0.1783	0.3926
-4575	0.1047	0.1064	-0.0355	0.1819	0.397
-4574.5	0.1028	0.1067	-0.0388	0.1832	0.3968
-4574	0.1029	0.1078	-0.0372	0.184	0.3991
-4573.5	0.1051	0.1085	-0.0386	0.1878	0.3995
-4573	0.1037	0.1103	-0.0374	0.1909	0.4034
-4572.5	0.1057	0.1086	-0.0398	0.1914	0.4043
-4572	0.1044	0.1091	-0.0393	0.1947	0.4045
-4571.5	0.1029	0.1092	-0.0393	0.1956	0.4081
-4571	0.1047	0.1094	-0.0384	0.1976	0.4086
-4570.5	0.1046	0.1098	-0.0386	0.2008	0.4099
-4570	0.1033	0.1106	-0.0403	0.2015	0.4122
-4569.5	0.104	0.1122	-0.0394	0.2067	0.4119
-4569	0.106	0.1113	-0.0412	0.2091	0.4144
-4568.5	0.1056	0.1126	-0.0423	0.2084	0.4138
-4568	0.1043	0.1119	-0.0422	0.2123	0.4163
-4567.5	0.1044	0.1121	-0.042	0.2151	0.4165
-4567	0.1039	0.1133	-0.0413	0.2148	0.4182
-4566.5	0.1046	0.1144	-0.0425	0.2182	0.4213
-4566	0.1056	0.115	-0.0414	0.2196	0.4213
-4565.5	0.1065	0.1158	-0.0414	0.221	0.4222
-4565	0.1048	0.1156	-0.0429	0.2256	0.4241
-4564.5	0.1058	0.1166	-0.0423	0.2258	0.4235
-4564	0.1062	0.1154	-0.0419	0.2282	0.4259
-4563.5	0.1054	0.1162	-0.0432	0.2302	0.4252
-4563	0.1062	0.1166	-0.0413	0.2328	0.4274
-4562.5	0.1042	0.119	-0.0434	0.2334	0.4278
-4562	0.1048	0.1183	-0.0431	0.2346	0.4302
-4561.5	0.104	0.1199	-0.0427	0.2386	0.4291
-4561	0.1047	0.1176	-0.0415	0.2384	0.4308
-4560.5	0.1057	0.1182	-0.0435	0.2405	0.4331
-4560	0.1042	0.1206	-0.0413	0.2438	0.4319
-4559.5	0.1046	0.1217	-0.0436	0.2468	0.4334
-4559	0.1053	0.1207	-0.0428	0.2465	0.4332
-4558.5	0.1035	0.1227	-0.0423	0.25	0.4342
-4558	0.105	0.1207	-0.0412	0.2494	0.4352
-4557.5	0.1034	0.1222	-0.0419	0.2516	0.4358
-4557	0.1049	0.1238	-0.0409	0.254	0.4364
-4556.5	0.106	0.1226	-0.041	0.2577	0.4361
-4556	0.1043	0.1236	-0.0403	0.2595	0.4364
-4555.5	0.104	0.1245	-0.0401	0.2585	0.4377
-4555	0.1062	0.1257	-0.04	0.2629	0.4385
-4554.5	0.106	0.1253	-0.0414	0.2627	0.4372
-4554	0.1049	0.1257	-0.0409	0.2662	0.4372
-4553.5	0.1058	0.125	-0.0401	0.2677	0.4377
-4553	0.1041	0.126	-0.0397	0.2684	0.4389
-4552.5	0.1057	0.125	-0.0406	0.2717	0.4397
-4552	0.1044	0.1269	-0.0389	0.2707	0.4378
-4551.5	0.1066	0.1285	-0.0374	0.2723	0.4403
-4551	0.1066	0.1264	-0.0371	0.2737	0.4401
-4550.5	0.1058	0.1265	-0.0392	0.2773	0.4413
-4550	0.1036	0.128	-0.0373	0.2774	0.4412
-4549.5	0.1058	0.1281	-0.0377	0.28	0.4392
-4549	0.1057	0.1298	-0.0358	0.2799	0.4397
-4548.5	0.1064	0.128	-0.0357	0.2823	0.4422
-4548	0.1049	0.1296	-0.0363	0.2846	0.441
-4547.5	0.1049	0.1313	-0.037	0.2875	0.4403
-4547	0.1046	0.1298	-0.0359	0.2894	0.4403
-4546.5	0.1069	0.1315	-0.0336	0.2886	0.4427
-4546	0.1054	0.1309	-0.0348	0.2926	0.4425
-4545.5	0.1044	0.1304	-0.0334	0.2929	0.443
-4545	0.1046	0.1327	-0.0336	0.2936	0.4436
-4544.5	0.1054	0.1319	-0.0321	0.2939	0.4428
-4544	0.1066	0.1317	-0.0314	0.2978	0.4413
-4543.5	0.1046	0.1339	-0.0302	0.2983	0.4439
-4543	0.1059	0.1344	-0.0301	0.3006	0.4422
-4542.5	0.1045	0.134	-0.0294	0.3008	0.4435
-4542	0.107	0.1332	-0.0274	0.3012	0.444
-4541.5	0.1059	0.1359	-0.0279	0.3038	0.4438
-4541	0.1055	0.134	-0.028	0.305	0.4445
-4540.5	0.1047	0.1359	-0.0265	0.3047	0.4461
-4540	0.1065	0.1367	-0.0239	0.3061	0.4446
-4539.5	0.1057	0.1376	-0.0241	0.3091	0.4443
-4539	0.1041	0.1366	-0.025	0.3113	0.4446
-4538.5	0.1044	0.1376	-0.0219	0.312	0.4464
-4538	0.104	0.1372	-0.0231	0.3107	0.4484
-4537.5	0.104	0.1384	-0.0221	0.3138	0.4457
-4537	0.1064	0.1394	-0.0214	0.3158	0.4484
-4536.5	0.1066	0.1373	-0.0183	0.3169	0.449
-4536	0.1054	0.1385	-0.017	0.3184	0.4468
-4535.5	0.1048	0.1393	-0.0167	0.3175	0.4498
-4535	0.1064	0.1409	-0.0181	0.3209	0.4479
-4534.5	0.1039	0.1385	-0.0142	0.3209	0.4504
-4534	0.1055	0.1417	-0.0137	0.321	0.4494
-4533.5	0.1068	0.1402	-0.0126	0.3219	0.4499
-4533	0.1041	0.1396	-0.0121	0.324	0.4524
-4532.5	0.1053	0.1404	-0.0107	0.324	0.4522
-4532	0.1049	0.142	-0.0122	0.326	0.4512
-4531.5	0.1062	0.1408	-0.0096	0.3285	0.4507
-4531	0.1064	0.1411	-0.0085	0.3285	0.4534
-4530.5	0.1044	0.1436	-0.0086	0.3288	0.4523
-4530	0.1067	0.1432	-0.0077	0.3317	0.4522
-4529.5	0.1073	0.1431	-0.0054	0.3331	0.4541
-4529	0.1047	0.1426	-0.0034	0.3334	0.4525
-4528.5	0.1047	0.1443	-0.0022	0.335	0.4532
-4528	0.1067	0.1431	-0.0033	0.335	0.4549
-4527.5	0.1058	0.1437	0.0008	0.3366	0.4545
-4527	0.1052	0.1455	-0.0001	0.3366	0.4556
-4526.5	0.1076	0.144	0.0025	0.3369	0.4573
-4526	0.1061	0.1464	0.0038	0.3403	0.4562
-4525.5	0.1062	0.1452	0.0057	0.3407	0.4571
-4525	0.1074	0.1476	0.0067	0.3411	0.4581
-4524.5	0.1068	0.1455	0.0077	0.3419	0.4569
-4524	0.1049	0.1473	0.0077	0.344	0.457
-4523.5	0.1056	0.1473	0.0101	0.3428	0.4594
-4523	0.1047	0.149	0.0105	0.3461	0.4573
-4522.5	0.1066	0.1462	0.0123	0.3444	0.4574
-4522	0.1046	0.1481	0.0129	0.3473	0.4606
-4521.5	0.1049	0.1498	0.0151	0.3481	0.4593
-4521	0.1067	0.1476	0.0149	0.3489	0.461
-4520.5	0.1052	0.149	0.0184	0.3475	0.4592
-4520	0.107	0.1509	0.0204	0.3499	0.4594
-4519.5	0.1054	0.1507	0.0215	0.3517	0.4608
-4519	0.1054	0.1495	0.0211	0.3506	0.4595
-4518.5	0.1044	0.1499	0.0241	0.3527	0.4608
-4518	0.1052	0.1517	0.0256	0.3515	0.4606
-4517.5	0.1046	0.1517	0.0268	0.3516	0.4632
-4517	0.1072	0.1512	0.0257	0.3537	0.4651
-4516.5	0.1056	0.1519	0.0287	0.3539	0.4628
-4516	0.1046	0.1508	0.0302	0.3554	0.4647
-4515.5	0.107	0.1515	0.0324	0.3561	0.4641
-4515	0.1059	0.1533	0.0316	0.3569	0.4628
-4514.5	0.1062	0.153	0.033	0.357	0.4641
-4514	0.1062	0.1529	0.0367	0.3587	0.4635
-4513.5	0.1061	0.1546	0.0377	0.3563	0.4651
-4513	0.1066	0.155	0.0373	0.3575	0.4639
-4512.5	0.1059	0.1547	0.0393	0.3599	0.4642
-4512	0.1051	0.1548	0.0427	0.3595	0.4652
-4511.5	0.1061	0.1537	0.044	0.3615	0.464
-4511	0.1061	0.1544	0.0453	0.3596	0.4656
-4510.5	0.1069	0.1544	0.0446	0.3598	0.4659
-4510	0.1076	0.155	0.0485	0.3599	0.4637
-4509.5	0.1055	0.1572	0.0488	0.3626	0.4663
-4509	0.1071	0.1581	0.0485	0.3609	0.4668
-4508.5	0.1064	0.1568	0.0522	0.3607	0.4646
-4508	0.1058	0.1574	0.0539	0.3619	0.4666
-4507.5	0.1072	0.159	0.0557	0.3618	0.466
-4507	0.1073	0.1589	0.057	0.3633	0.4691
-4506.5	0.106	0.1573	0.0565	0.3648	0.4659
-4506	0.1076	0.1588	0.057	0.3658	0.4661
-4505.5	0.1067	0.16	0.0604	0.3654	0.4684
-4505	0.1081	0.1581	0.0622	0.3649	0.4686
-4504.5	0.1074	0.1608	0.0623	0.3661	0.467
-4504	0.1061	0.1602	0.0664	0.366	0.4675
-4503.5	0.1056	0.1589	0.0681	0.3673	0.4685
-4503	0.1079	0.1605	0.0667	0.3659	0.4681
-4502.5	0.1054	0.159	0.0693	0.3676	0.4689
-4502	0.1053	0.1611	0.071	0.3676	0.4708
-4501.5	0.1054	0.1614	0.073	0.368	0.471
-4501	0.1066	0.1607	0.0758	0.3684	0.4711
-4500.5	0.1067	0.1632	0.0745	0.3666	0.4731
-4500	0.1056	0.1622	0.078	0.369	0.4722
-4499.5	0.108	0.1623	0.0781	0.3667	0.4732
-4499	0.1065	0.163	0.0818	0.3696	0.4742
-4498.5	0.1069	0.1629	0.0832	0.3704	0.4743
-4498	0.1067	0.1651	0.0826	0.3685	0.4746
-4497.5	0.107	0.164	0.0838	0.3698	0.4735
-4497	0.1079	0.1661	0.0878	0.3679	0.4752
-4496.5	0.1077	0.1649	0.0874	0.3683	0.4757
-4496	0.107	0.1657	0.089	0.3711	0.475
-4495.5	0.1079	0.1642	0.0906	0.3691	0.4761
-4495	0.106	0.1668	0.0912	0.3714	0.4774
-4494.5	0.1063	0.1647	0.0947	0.3703	0.4773
-4494	0.1055	0.1656	0.0957	0.3694	0.479
-4493.5	0.1065	0.1673	0.0967	0.3709	0.4783
-4493	0.1072	0.1664	0.0963	0.3707	0.4782
-4492.5	0.1077	0.1655	0.0996	0.3722	0.479
-4492	0.1076	0.1688	0.1005	0.3704	0.481
-4491.5	0.1067	0.1675	0.1034	0.3711	0.4801
-4491	0.1059	0.1669	0.1038	0.3708	0.48
-4490.5	0.1087	0.1665	0.105	0.3739	0.4801
-4490	0.1058	0.1681	0.1077	0.3729	0.4821
-4489.5	0.1073	0.1669	0.1079	0.3741	0.4832
-4489	0.1088	0.1687	0.1102	0.3741	0.4833
-4488.5	0.1065	0.1692	0.1116	0.3735	0.4843
-4488	0.1069	0.1684	0.1104	0.3741	0.4859
-4487.5	0.1087	0.168	0.1133	0.3724	0.4851
-4487	0.1065	0.1705	0.1146	0.3753	0.4872
-4486.5	0.1082	0.1695	0.1161	0.3749	0.4846
-4486	0.1079	0.1717	0.1161	0.3763	0.485
-4485.5	0.1069	0.1693	0.1179	0.3754	0.487
-4485	0.1065	0.1692	0.1182	0.3761	0.4883
-4484.5	0.1083	0.1719	0.1206	0.3759	0.4872
-4484	0.1089	0.1721	0.1221	0.3766	0.4894
-4483.5	0.1062	0.1711	0.124	0.3752	0.4892
-4483	0.1075	0.1733	0.1248	0.3755	0.4896
-4482.5	0.1069	0.1732	0.1256	0.3751	0.4903
-4482	0.1062	0.1717	0.1266	0.3775	0.4896
-4481.5	0.1075	0.1726	0.1269	0.3752	0.4913
-4481	0.106	0.172	0.1292	0.3752	0.4906
-4480.5	0.1075	0.172	0.1321	0.3768	0.4915
-4480	0.1084	0.1736	0.1317	0.3785	0.4944
-4479.5	0.1074	0.1726	0.1346	0.3773	0.4942
-4479	0.1077	0.1748	0.1347	0.3786	0.4934
-4478.5	0.1062	0.1751	0.1369	0.3783	0.4957
-4478	0.1058	0.1761	0.1356	0.3787	0.4957
-4477.5	0.1059	0.1761	0.1381	0.378	0.4967
-4477	0.1061	0.1761	0.1378	0.3802	0.4955
-4476.5	0.1063	0.1751	0.1386	0.3777	0.4961
-4476	0.1057	0.1743	0.1406	0.3784	0.4968
-4475.5	0.1079	0.1756	0.1422	0.3785	0.4969
-4475	0.1068	0.1773	0.1436	0.3782	0.4992
-4474.5	0.1087	0.178	0.1441	0.38	0.4999
-4474	0.1084	0.1776	0.1463	0.3791	0.4983
-4473.5	0.1066	0.1753	0.1483	0.3802	0.5007
-4473	0.108	0.1779	0.1485	0.3822	0.4991
-4472.5	0.1065	0.1779	0.149	0.3803	0.502
-4472	0.1062	0.1785	0.1509	0.3799	0.5009
-4471.5	0.1084	0.1786	0.1508	0.381	0.5019
-4471	0.1084	0.1782	0.1516	0.3814	0.5038
-4470.5	0.1075	0.1793	0.1528	0.3816	0.5038
-4470	0.1075	0.1781	0.1532	0.3835	0.5032
-4469.5	0.1089	0.1799	0.156	0.3829	0.5026
-4469	0.1073	0.1776	0.1561	0.3841	0.5037
-4468.5	0.1078	0.1803	0.1591	0.3837	0.5042
-4468	0.1072	0.1785	0.1577	0.3819	0.5057
-4467.5	0.1075	0.1779	0.1597	0.3841	0.5055
-4467	0.107	0.1797	0.1599	0.3828	0.5073
-4466.5	0.1084	0.1783	0.1623	0.3852	0.5078
-4466	0.11	0.1803	0.162	0.3834	0.5079
-4465.5	0.1073	0.1813	0.1633	0.3837	0.5084
-4465	0.1083	0.1815	0.1647	0.3837	0.5071
-4464.5	0.1074	0.1803	0.1668	0.386	0.5105
-4464	0.1081	0.1795	0.1678	0.3848	0.5107
-4463.5	0.1091	0.1823	0.1705	0.3866	0.5111
-4463	0.1085	0.1816	0.1706	0.3859	0.5104
-4462.5	0.107	0.1826	0.1718	0.3845	0.5107
-4462	0.1073	0.1827	0.1718	0.3863	0.5112
-4461.5	0.1083	0.1818	0.1727	0.3857	0.5106
-4461	0.1094	0.1825	0.1745	0.3874	0.511
-4460.5	0.1089	0.182	0.1762	0.3852	0.5134
-4460	0.1077	0.1839	0.1763	0.3851	0.5114
-4459.5	0.1067	0.183	0.1784	0.3848	0.511
-4459	0.1073	0.183	0.178	0.3856	0.5129
-4458.5	0.1076	0.1823	0.18	0.3874	0.5122
-4458	0.1082	0.1825	0.1805	0.3875	0.5142
-4457.5	0.1071	0.1828	0.1819	0.3885	0.513
-4457	0.107	0.1826	0.1842	0.3884	0.5121
-4456.5	0.1076	0.1833	0.1848	0.3868	0.514
-4456	0.1091	0.1843	0.1846	0.3895	0.5131
-4455.5	0.1067	0.1835	0.185	0.3893	0.5146
-4455	0.1063	0.1845	0.1873	0.3863	0.5129
-4454.5	0.1085	0.1837	0.1867	0.3871	0.515
-4454	0.1082	0.1854	0.1887	0.387	0.5159
-4453.5	0.1092	0.1872	0.191	0.3881	0.5146
-4453	0.1077	0.1858	0.1894	0.387	0.5138
-4452.5	0.1085	0.1847	0.1911	0.3887	0.5153
-4452	0.1077	0.1858	0.1916	0.388	0.5151
-4451.5	0.107	0.1867	0.1919	0.3876	0.5122
-4451	0.1092	0.1879	0.1953	0.3886	0.5137
-4450.5	0.1072	0.1879	0.1946	0.3895	0.5114
-4450	0.107	0.1874	0.1961	0.3877	0.513
-4449.5	0.1071	0.1862	0.1965	0.3904	0.5132
-4449	0.1084	0.1868	0.1978	0.3877	0.5115
-4448.5	0.1097	0.1879	0.1983	0.3878	0.5127
-4448	0.1071	0.186	0.2011	0.3894	0.5115
-4447.5	0.108	0.189	0.2014	0.3894	0.5138
-4447	0.1076	0.1862	0.2035	0.3895	0.5137
-4446.5	0.108	0.1894	0.2046	0.3897	0.5122
-4446	0.1074	0.1873	0.204	0.3901	0.5104
-4445.5	0.1073	0.1898	0.2046	0.3887	0.5097
-4445	0.1096	0.1873	0.2052	0.3914	0.5102
-4444.5	0.1097	0.1886	0.2056	0.3921	0.51
-4444	0.1082	0.1887	0.2063	0.3913	0.5109
-4443.5	0.1097	0.1899	0.2091	0.3913	0.5088
-4443	0.1069	0.188	0.2114	0.3922	0.5068
-4442.5	0.1087	0.1893	0.2111	0.392	0.5078
-4442	0.1093	0.1881	0.212	0.3901	0.5077
-4441.5	0.1073	0.1887	0.2124	0.3933	0.5062
-4441	0.1088	0.1902	0.2117	0.3938	0.5027
-4440.5	0.1096	0.1905	0.2143	0.3917	0.5024
-4440	0.1068	0.1905	0.2162	0.3926	0.5007
-4439.5	0.108	0.1898	0.216	0.3914	0.4987
-4439	0.1081	0.1899	0.2164	0.392	0.4964
-4438.5	0.1096	0.1918	0.2191	0.3932	0.4947
-4438	0.1069	0.1916	0.2201	0.3937	0.4904
-4437.5	0.1089	0.1922	0.2197	0.3935	0.4866
-4437	0.107	0.1923	0.2196	0.3951	0.4843
-4436.5	0.1083	0.1903	0.2211	0.3963	0.4816
-4436	0.1089	0.1901	0.2205	0.3967	0.4757
-4435.5	0.1072	0.193	0.2226	0.3966	0.4718
-4435	0.1092	0.1911	0.2227	0.3961	0.468
-4434.5	0.1077	0.1909	0.2228	0.3974	0.4645
-4434	0.1098	0.1931	0.2249	0.3968	0.4619
-4433.5	0.1093	0.1924	0.225	0.3957	0.4588
-4433	0.1083	0.194	0.2277	0.3991	0.4521
-4432.5	0.1101	0.1938	0.227	0.3991	0.4472
-4432	0.109	0.1944	0.2271	0.3971	0.4436
-4431.5	0.1086	0.193	0.2278	0.3997	0.4385
-4431	0.1077	0.1945	0.229	0.3983	0.4336
-4430.5	0.1102	0.1938	0.2304	0.3982	0.4283
-4430	0.1077	0.1925	0.2298	0.3991	0.4238
-4429.5	0.1091	0.1941	0.2326	0.4018	0.4185
-4429	0.1085	0.195	0.233	0.4009	0.4133
-4428.5	0.1079	0.1937	0.2333	0.4001	0.4093
-4428	0.1093	0.1945	0.2338	0.4029	0.4038
-4427.5	0.1092	0.193	0.2351	0.4005	0.4
-4427	0.1076	0.1936	0.2362	0.4033	0.3956
-4426.5	0.1103	0.1958	0.2354	0.4021	0.3898
-4426	0.1091	0.1938	0.2377	0.4029	0.3835
-4425.5	0.1093	0.1956	0.2373	0.4041	0.3777
-4425	0.1089	0.1959	0.2397	0.4042	0.3723
-4424.5	0.1092	0.1957	0.2391	0.4049	0.3678
-4424	0.1088	0.1964	0.239	0.406	0.3626
-4423.5	0.1077	0.1963	0.2406	0.4057	0.3585
-4423	0.1101	0.1955	0.2407	0.4065	0.3523
-4422.5	0.1098	0.195	0.2428	0.4067	0.3477
-4422	0.1099	0.1969	0.2432	0.4063	0.3413
-4421.5	0.1103	0.1949	0.2434	0.4067	0.3382
-4421	0.108	0.1968	0.2455	0.4078	0.3303
-4420.5	0.1101	0.1963	0.2464	0.4085	0.3274
-4420	0.109	0.196	0.2468	0.4065	0.3219
-4419.5	0.1079	0.1949	0.2466	0.4081	0.3174
-4419	0.1091	0.1957	0.248	0.4072	0.3106
-4418.5	0.1088	0.1978	0.2467	0.4073	0.3059
-4418	0.1072	0.1959	0.2479	0.4082	0.3005
-4417.5	0.1098	0.1961	0.2481	0.41	0.2979
-4417	0.1103	0.1974	0.2511	0.4098	0.2912
-4416.5	0.1075	0.1988	0.2512	0.4097	0.2863
-4416	0.1102	0.1972	0.2507	0.4123	0.282
-4415.5	0.1089	0.1979	0.2518	0.4124	0.2769
-4415	0.1092	0.1968	0.2531	0.4119	0.2706
-4414.5	0.1075	0.1984	0.2534	0.4101	0.2678
-4414	0.1087	0.1976	0.2522	0.4135	0.2625
-4413.5	0.1101	0.1975	0.2545	0.414	0.257
-4413	0.1097	0.1973	0.2543	0.4136	0.2549
-4412.5	0.1076	0.1983	0.2554	0.415	0.2481
-4412	0.1084	0.1979	0.2559	0.4137	0.244
-4411.5	0.1095	0.1997	0.2575	0.414	0.2406
-4411	0.1084	0.1988	0.2554	0.4152	0.2367
-4410.5	0.1088	0.199	0.2585	0.4149	0.2347
-4410	0.1101	0.1979	0.2578	0.4137	0.2308
-4409.5	0.1087	0.1997	0.2589	0.4162	0.2279
-4409	0.1092	0.1976	0.2608	0.4154	0.2229
-4408.5	0.1099	0.1986	0.259	0.4153	0.2187
-4408	0.1088	0.1996	0.2602	0.4155	0.217
-4407.5	0.1091	0.1983	0.2618	0.4175	0.213
-4407	0.1087	0.1977	0.2609	0.4163	0.2099
-4406.5	0.1097	0.1986	0.2627	0.4174	0.2072
-4406	0.11	0.1993	0.2625	0.4172	0.2047
-4405.5	0.1085	0.2001	0.2618	0.419	0.2017
-4405	0.1104	0.199	0.2644	0.4193	0.1998
-4404.5	0.1105	0.1986	0.2637	0.4207	0.1979
-4404	0.1081	0.2009	0.2662	0.4186	0.1941
-4403.5	0.1081	0.198	0.2671	0.4211	0.1906
-4403	0.1105	0.2012	0.265	0.4198	0.1878
-4402.5	0.1096	0.2009	0.2656	0.421	0.1877
-4402	0.1078	0.2011	0.2676	0.419	0.1842
-4401.5	0.109	0.2013	0.2687	0.4196	0.183
-4401	0.109	0.2014	0.2692	0.4215	0.1806
-4400.5	0.11	0.2014	0.2673	0.4229	0.1779
-4400	0.1103	0.2005	0.2695	0.4225	0.1758
-4399.5	0.109	0.202	0.2706	0.4233	0.1718
-4399	0.1096	0.2003	0.2684	0.4237	0.1723
-4398.5	0.1092	0.1997	0.2705	0.4232	0.1699
-4398	0.1085	0.2007	0.269	0.4234	0.166
-4397.5	0.1089	0.2015	0.2706	0.4245	0.1654
-4397	0.1079	0.2007	0.2712	0.4219	0.164
-4396.5	0.1105	0.2029	0.2716	0.4233	0.1589
-4396	0.11	0.2013	0.2721	0.4254	0.1597
-4395.5	0.1086	0.2008	0.274	0.4244	0.1552
-4395	0.1107	0.2005	0.2724	0.4263	0.1533
-4394.5	0.1093	0.2017	0.2749	0.4267	0.1533
-4394	0.1087	0.2029	0.273	0.4261	0.1495
-4393.5	0.1091	0.2033	0.2742	0.4253	0.1484
-4393	0.1087	0.2011	0.2752	0.426	0.1453
-4392.5	0.1104	0.2034	0.2763	0.4268	0.1438
-4392	0.1078	0.2027	0.2757	0.427	0.1416
-4391.5	0.1084	0.2007	0.2746	0.4256	0.1384
-4391	0.1104	0.2012	0.2772	0.427	0.135
-4390.5	0.1108	0.2015	0.2756	0.4272	0.1334
-4390	0.1086	0.2019	0.2757	0.429	0.1291
-4389.5	0.1105	0.2014	0.2783	0.4269	0.1269
-4389	0.1101	0.2016	0.2781	0.4295	0.1248
-4388.5	0.1101	0.2013	0.2776	0.4277	0.1244
-4388	0.1082	0.2011	0.2775	0.4301	0.1232
-4387.5	0.1111	0.202	0.2792	0.4282	0.1195
-4387	0.1089	0.2034	0.28	0.4291	0.117
-4386.5	0.1094	0.2025	0.2808	0.4276	0.1128
-4386	0.111	0.2023	0.2794	0.4303	0.1106
-4385.5	0.1104	0.2024	0.2812	0.4295	0.1079
-4385	0.1101	0.2025	0.2818	0.4294	0.1046
-4384.5	0.1111	0.2023	0.2801	0.4308	0.101
-4384	0.1107	0.2018	0.2809	0.4299	0.0969
-4383.5	0.1111	0.2019	0.2802	0.431	0.0947
-4383	0.111	0.2015	0.2809	0.4297	0.0928
-4382.5	0.1105	0.2025	0.2814	0.4292	0.0896
-4382	0.1098	0.202	0.2826	0.4314	0.0866
-4381.5	0.1111	0.2031	0.2821	0.4319	0.0847
-4381	0.1099	0.2049	0.2815	0.43	0.0827
-4380.5	0.1084	0.2033	0.2822	0.4311	0.08
-4380	0.1089	0.2026	0.284	0.4315	0.0751
-4379.5	0.1108	0.2038	0.283	0.4327	0.0747
-4379	0.111	0.2028	0.2839	0.4324	0.0716
-4378.5	0.1081	0.2034	0.2839	0.4315	0.0686
-4378	0.1088	0.2044	0.2845	0.4326	0.0692
-4377.5	0.109	0.2034	0.2832	0.4309	0.0673
-4377	0.1089	0.2053	0.2831	0.4313	0.0656
-4376.5	0.1089	0.204	0.2863	0.4308	0.061
-4376	0.1109	0.2041	0.2862	0.4308	0.0588
-4375.5	0.1097	0.204	0.2864	0.4309	0.0567
-4375	0.1093	0.205	0.2864	0.4306	0.0574
-4374.5	0.1096	0.2031	0.2867	0.4324	0.0542
-4374	0.1108	0.2028	0.2859	0.4329	0.0522
-4373.5	0.111	0.206	0.2851	0.4329	0.0513
-4373	0.1083	0.2042	0.2869	0.4329	0.049
-4372.5	0.1099	0.2043	0.2875	0.4313	0.0491
-4372	0.1102	0.2051	0.2858	0.4332	0.0466
-4371.5	0.1099	0.2037	0.2882	0.4316	0.0476
-4371	0.1088	0.206	0.2855	0.4325	0.0453
-4370.5	0.1085	0.2038	0.286	0.4306	0.0424
-4370	0.1101	0.2051	0.2871	0.431	0.0427
-4369.5	0.1101	0.2046	0.2873	0.4307	0.0425
-4369	0.11	0.206	0.289	0.4311	0.0405
-4368.5	0.1111	0.2039	0.287	0.4314	0.0378
-4368	0.1095	0.2054	0.2885	0.4306	0.0381
-4367.5	0.109	0.2039	0.2869	0.4314	0.0363
-4367	0.1102	0.204	0.2895	0.429	0.035
-4366.5	0.1091	0.2046	0.2868	0.4308	0.0333
-4366	0.1087	0.2046	0.2876	0.4311	0.0337
-4365.5	0.1108	0.2062	0.2899	0.4282	0.0342
-4365	0.1109	0.2052	0.2878	0.4287	0.0303
-4364.5	0.1107	0.2058	0.2881	0.4284	0.03
-4364	0.1114	0.2053	0.2895	0.4295	0.0294
-4363.5	0.109	0.2054	0.2894	0.43	0.0281
-4363	0.1094	0.2044	0.2891	0.4297	0.027
-4362.5	0.1092	0.2068	0.291	0.427	0.028
-4362	0.1115	0.2058	0.2908	0.4269	0.0284
-4361.5	0.1096	0.2065	0.29	0.4261	0.0251
-4361	0.1093	0.2068	0.2907	0.4266	0.0241
-4360.5	0.1097	0.2058	0.2891	0.426	0.0252
-4360	0.1087	0.2059	0.2918	0.4259	0.0249
-4359.5	0.1096	0.2043	0.29	0.4259	0.0227
-4359	0.1109	0.2057	0.2907	0.4261	0.0241
-4358.5	0.11	0.2053	0.291	0.4242	0.0211
-4358	0.1106	0.2075	0.2914	0.4252	0.0207
-4357.5	0.1101	0.2057	0.29	0.424	0.0211
-4357	0.1091	0.207	0.2918	0.4218	0.022
-4356.5	0.1087	0.2059	0.2913	0.4214	0.0189
-4356	0.1085	0.2072	0.2923	0.4211	0.0189
-4355.5	0.1097	0.2054	0.2918	0.4208	0.0183
-4355	0.1115	0.207	0.2908	0.4217	0.0186
-4354.5	0.1087	0.2078	0.2928	0.4221	0.0195
-4354	0.1088	0.205	0.2917	0.4191	0.0169
-4353.5	0.1108	0.2075	0.2927	0.4181	0.0184
-4353	0.1101	0.2062	0.2932	0.4166	0.0186
-4352.5	0.1093	0.2053	0.2923	0.4153	0.0186
-4352	0.1096	0.2075	0.2927	0.4148	0.0183
-4351.5	0.1085	0.2078	0.2928	0.4147	0.0173
-4351	0.1111	0.2063	0.2927	0.4136	0.0172
-4350.5	0.1105	0.2076	0.2924	0.4091	0.0163
-4350	0.1111	0.2053	0.2916	0.4092	0.0158
-4349.5	0.1117	0.2058	0.2929	0.4074	0.0146
-4349	0.1095	0.2074	0.292	0.4051	0.0157
-4348.5	0.109	0.2073	0.294	0.4027	0.0161
-4348	0.1089	0.2079	0.2935	0.4004	0.0132
-4347.5	0.1095	0.2072	0.2925	0.3966	0.0127
-4347	0.1095	0.2075	0.2945	0.3943	0.0133
-4346.5	0.1116	0.206	0.2944	0.3916	0.0152
-4346	0.1098	0.2084	0.2925	0.39	0.013
-4345.5	0.1107	0.2072	0.2949	0.3891	0.0131
-4345	0.1117	0.2059	0.2946	0.3847	0.0129
-4344.5	0.1106	0.2066	0.2953	0.3839	0.0119
-4344	0.1107	0.2069	0.2943	0.3798	0.0122
-4343.5	0.1115	0.2075	0.2954	0.3781	0.0126
-4343	0.1089	0.2056	0.2962	0.3746	0.0133
-4342.5	0.1096	0.2081	0.296	0.3702	0.0123
-4342	0.1094	0.2085	0.2935	0.369	0.011
-4341.5	0.1092	0.2071	0.2961	0.3645	0.0099
-4341	0.1096	0.2079	0.2951	0.3631	0.0121
-4340.5	0.1112	0.2077	0.2949	0.3613	0.0098
-4340	0.1094	0.2079	0.2964	0.3565	0.0101
-4339.5	0.1088	0.2073	0.2963	0.3545	0.0112
-4339	0.1089	0.2071	0.2941	0.3508	0.009
-4338.5	0.1095	0.2083	0.2947	0.3494	0.0092
-4338	0.1113	0.2066	0.2969	0.3458	0.0111
-4337.5	0.1095	0.2072	0.2956	0.3405	0.0102
-4337	0.1095	0.207	0.2975	0.3382	0.0094
-4336.5	0.1113	0.209	0.2961	0.3354	0.0095
-4336	0.1103	0.2065	0.297	0.3321	0.0091
-4335.5	0.1097	0.2075	0.2979	0.3278	0.0098
-4335	0.1099	0.2067	0.2968	0.3265	0.0076
-4334.5	0.111	0.2071	0.2971	0.3235	0.0087
-4334	0.1098	0.2092	0.2977	0.3191	0.008
-4333.5	0.1093	0.2081	0.2968	0.3166	0.0071
-4333	0.109	0.2066	0.2958	0.3141	0.0068
-4332.5	0.112	0.208	0.2963	0.3116	0.0073
-4332	0.11	0.2086	0.2981	0.3069	0.0076
-4331.5	0.1095	0.2074	0.2962	0.3043	0.0069
-4331	0.109	0.2076	0.2977	0.2995	0.0047
-4330.5	0.1092	0.2096	0.2966	0.2993	0.0061
-4330	0.1115	0.2074	0.2981	0.2938	0.0062
-4329.5	0.1095	0.2092	0.2975	0.291	0.0057
-4329	0.1109	0.2089	0.2994	0.29	0.0051
-4328.5	0.1093	0.2086	0.2988	0.2856	0.0013
-4328	0.1092	0.2098	0.2993	0.2834	0.0021
-4327.5	0.1116	0.2078	0.2998	0.2788	0.0005
-4327	0.1106	0.2077	0.2971	0.2769	-0.001
-4326.5	0.1113	0.2084	0.2986	0.2723	-0.0007
-4326	0.1104	0.2075	0.2993	0.27	-0.0015
-4325.5	0.1122	0.2089	0.3	0.2657	-0.0025
-4325	0.1104	0.2094	0.2987	0.2648	-0.0038
-4324.5	0.1104	0.2077	0.2977	0.261	-0.0061
-4324	0.111	0.2083	0.3002	0.2569	-0.006
-4323.5	0.1117	0.208	0.3002	0.2545	-0.0074
-4323	0.1121	0.2083	0.2995	0.2522	-0.0082
-4322.5	0.1096	0.209	0.2996	0.2468	-0.011
-4322	0.1115	0.2085	0.2991	0.2464	-0.0127
-4321.5	0.1097	0.209	0.2994	0.2434	-0.0124
-4321	0.1115	0.2081	0.2986	0.2383	-0.014
-4320.5	0.1118	0.2106	0.2991	0.2359	-0.0147
-4320	0.1095	0.2083	0.3003	0.2327	-0.0166
-4319.5	0.1117	0.2078	0.299	0.2297	-0.0171
-4319	0.1099	0.2094	0.2993	0.2292	-0.017
-4318.5	0.1097	0.2084	0.2996	0.2255	-0.0186
-4318	0.1106	0.2083	0.3006	0.2245	-0.0193
-4317.5	0.1111	0.2109	0.3019	0.2205	-0.0215
-4317	0.112	0.2102	0.3007	0.2186	-0.0233
-4316.5	0.11	0.2095	0.3016	0.215	-0.024
-4316	0.1101	0.209	0.3019	0.2133	-0.0261
-4315.5	0.1091	0.2092	0.3026	0.2099	-0.0278
-4315	0.11	0.2095	0.3005	0.2075	-0.0283
-4314.5	0.1122	0.2114	0.3012	0.2067	-0.0292
-4314	0.1108	0.2103	0.3026	0.2031	-0.0288
-4313.5	0.1108	0.2108	0.3018	0.2001	-0.0292
-4313	0.1111	0.2114	0.3031	0.1981	-0.0306
-4312.5	0.1097	0.2101	0.3026	0.1957	-0.0315
-4312	0.1114	0.2107	0.3029	0.1939	-0.0307
-4311.5	0.1109	0.2099	0.3033	0.1906	-0.0337
-4311	0.1112	0.2093	0.3014	0.1898	-0.0342
-4310.5	0.1106	0.2102	0.3013	0.1864	-0.0335
-4310	0.1103	0.2108	0.3016	0.1857	-0.0342
-4309.5	0.1116	0.2099	0.3024	0.1827	-0.0358
-4309	0.1116	0.2094	0.3027	0.1798	-0.035
-4308.5	0.1103	0.2114	0.3024	0.178	-0.0349
-4308	0.1121	0.2105	0.3016	0.1759	-0.0371
-4307.5	0.111	0.2113	0.3044	0.1759	-0.0367
-4307	0.1118	0.2108	0.3018	0.174	-0.0393
-4306.5	0.1098	0.2119	0.3019	0.1717	-0.0376
-4306	0.1117	0.2096	0.3049	0.1705	-0.0403
-4305.5	0.1122	0.209	0.3041	0.1692	-0.0399
-4305	0.11	0.2114	0.3044	0.1675	-0.0393
-4304.5	0.1127	0.21	0.3043	0.1659	-0.0407
-4304	0.1121	0.2114	0.3044	0.1627	-0.0423
-4303.5	0.1108	0.2117	0.3055	0.1627	-0.0418
-4303	0.1111	0.2111	0.3045	0.1605	-0.0407
-4302.5	0.1108	0.2095	0.3041	0.1574	-0.0404
-4302	0.11	0.2109	0.3037	0.1574	-0.0399
-4301.5	0.1115	0.2112	0.304	0.1567	-0.0405
-4301	0.1114	0.2095	0.3033	0.1543	-0.0424
-4300.5	0.1115	0.2106	0.3056	0.1535	-0.0426
-4300	0.1097	0.2125	0.3046	0.1496	-0.0405
-4299.5	0.1103	0.2123	0.3048	0.1497	-0.0415
-4299	0.1103	0.2106	0.3038	0.1492	-0.0386
-4298.5	0.1095	0.2119	0.3058	0.1463	-0.0384
-4298	0.112	0.2115	0.3057	0.1446	-0.0393
-4297.5	0.111	0.2129	0.305	0.1446	-0.0394
-4297	0.1097	0.2125	0.3062	0.1436	-0.0396
-4296.5	0.1105	0.2102	0.3063	0.1416	-0.0386
-4296	0.1107	0.2107	0.3063	0.1413	-0.037
-4295.5	0.1117	0.2124	0.3041	0.1383	-0.0353
-4295	0.1094	0.2102	0.3056	0.1378	-0.0342
-4294.5	0.1096	0.2129	0.3066	0.1374	-0.0341
-4294	0.1095	0.2122	0.3038	0.1343	-0.032
-4293.5	0.1097	0.2121	0.304	0.1325	-0.0321
-4293	0.11	0.2132	0.3043	0.1331	-0.0309
-4292.5	0.1096	0.2118	0.3053	0.1298	-0.028
-4292	0.1126	0.211	0.3057	0.1307	-0.0271
-4291.5	0.1106	0.2116	0.3055	0.1277	-0.0244
-4291	0.1096	0.212	0.3057	0.1269	-0.0232
-4290.5	0.1111	0.2107	0.3061	0.1268	-0.0193
-4290	0.1108	0.2103	0.3054	0.1257	-0.0185
-4289.5	0.1119	0.211	0.3068	0.122	-0.0171
-4289	0.1126	0.213	0.307	0.1218	-0.0142
-4288.5	0.1103	0.2118	0.3064	0.1201	-0.0105
-4288	0.1113	0.2127	0.3059	0.1195	-0.0074
-4287.5	0.1125	0.212	0.3073	0.1168	-0.0071
-4287	0.1099	0.2113	0.3046	0.1156	-0.0011
-4286.5	0.1127	0.2131	0.3046	0.1135	0.0021
-4286	0.1123	0.2125	0.3058	0.1128	0.0046
-4285.5	0.1114	0.2138	0.3062	0.1118	0.0078
-4285	0.1115	0.2115	0.3066	0.1106	0.0101
-4284.5	0.1124	0.2132	0.3067	0.1106	0.0126
-4284	0.1104	0.2115	0.307	0.1062	0.0187
-4283.5	0.113	0.2124	0.3053	0.1048	0.0203
-4283	0.1117	0.2113	0.3071	0.1038	0.0265
-4282.5	0.1103	0.2114	0.3068	0.1028	0.0279
-4282	0.1104	0.2127	0.3057	0.1005	0.0325
-4281.5	0.1101	0.213	0.3061	0.0993	0.0367
-4281	0.1124	0.2133	0.3076	0.0978	0.0427
-4280.5	0.112	0.2131	0.3063	0.0971	0.0472
-4280	0.1104	0.2139	0.3072	0.093	0.0494
-4279.5	0.1122	0.2132	0.3072	0.0912	0.0547
-4279	0.1113	0.2129	0.3062	0.0889	0.0611
-4278.5	0.111	0.2125	0.3079	0.0892	0.0654
-4278	0.1115	0.2144	0.3074	0.0872	0.0706
-4277.5	0.1111	0.2128	0.3092	0.0848	0.0732
-4277	0.1095	0.2132	0.3079	0.0812	0.0812
-4276.5	0.1116	0.2133	0.3099	0.0795	0.0866
-4276	0.1119	0.2137	0.3075	0.0794	0.0906
-4275.5	0.1126	0.2131	0.3071	0.0766	0.0962
-4275	0.1114	0.2149	0.3099	0.074	0.1022
-4274.5	0.1101	0.2129	0.3101	0.0749	0.1059
-4274	0.1099	0.2142	0.3097	0.0725	0.1128
-4273.5	0.11	0.2148	0.308	0.0695	0.119
-4273	0.1116	0.214	0.3108	0.07	0.1233
-4272.5	0.11	0.2136	0.3082	0.0672	0.1293
-4272	0.1112	0.2131	0.3085	0.0665	0.1348
-4271.5	0.113	0.2128	0.3105	0.0632	0.1387
-4271	0.1125	0.2129	0.311	0.064	0.1463
-4270.5	0.1118	0.2129	0.3089	0.062	0.1486
-4270	0.1116	0.2135	0.3118	0.0582	0.1564
-4269.5	0.1103	0.2147	0.3108	0.0596	0.1609
-4269	0.1099	0.2143	0.3093	0.0569	0.165
-4268.5	0.1126	0.215	0.3122	0.0543	0.1721
-4268	0.1102	0.2138	0.3104	0.0537	0.1744
-4267.5	0.1112	0.2139	0.3115	0.0516	0.1795
-4267	0.1119	0.2131	0.3118	0.0529	0.1846
-4266.5	0.1109	0.2142	0.3102	0.0506	0.191
-4266	0.1108	0.213	0.3122	0.0508	0.1938
-4265.5	0.111	0.2148	0.312	0.0493	0.1996
-4265	0.113	0.213	0.313	0.0488	0.202
-4264.5	0.1126	0.2132	0.312	0.0456	0.2076
-4264	0.1112	0.2142	0.314	0.0462	0.2103
-4263.5	0.1124	0.2139	0.313	0.0437	0.2155
-4263	0.112	0.215	0.3132	0.0422	0.2204
-4262.5	0.1101	0.2145	0.3121	0.0408	0.2226
-4262	0.1132	0.2129	0.3133	0.0416	0.227
-4261.5	0.1114	0.2159	0.3138	0.0393	0.2298
-4261	0.1122	0.2155	0.3156	0.0406	0.2331
-4260.5	0.1102	0.2156	0.3143	0.0385	0.2373
-4260	0.1098	0.214	0.3138	0.0384	0.2415
-4259.5	0.1104	0.2141	0.314	0.0367	0.2418
-4259	0.1101	0.2149	0.3132	0.0366	0.2479
-4258.5	0.112	0.2161	0.316	0.0358	0.2494
-4258	0.1098	0.2149	0.3153	0.0331	0.254
-4257.5	0.1128	0.2158	0.3141	0.0327	0.2547
-4257	0.112	0.2138	0.3147	0.0322	0.2597
-4256.5	0.1108	0.2154	0.3168	0.0325	0.2637
-4256	0.1124	0.2168	0.3151	0.0321	0.2657
-4255.5	0.1109	0.216	0.315	0.0322	0.2693
-4255	0.1103	0.214	0.3152	0.0316	0.2717
-4254.5	0.1118	0.2158	0.317	0.0283	0.2756
-4254	0.1105	0.2154	0.3177	0.0299	0.277
-4253.5	0.1111	0.2168	0.317	0.0279	0.2798
-4253	0.1123	0.2159	0.3158	0.0289	0.283
-4252.5	0.1115	0.2147	0.3165	0.0261	0.2878
-4252	0.111	0.2156	0.3185	0.0269	0.2908
-4251.5	0.111	0.215	0.3164	0.0277	0.293
-4251	0.1109	0.2142	0.3167	0.0263	0.2953
-4250.5	0.1112	0.2161	0.3177	0.0264	0.2978
-4250	0.1107	0.2144	0.3188	0.0245	0.2998
-4249.5	0.1124	0.216	0.3179	0.0254	0.3036
-4249	0.1115	0.2163	0.3177	0.0233	0.307
-4248.5	0.1119	0.2141	0.319	0.0235	0.3101
-4248	0.1119	0.2173	0.3201	0.023	0.3125
-4247.5	0.1111	0.2157	0.3189	0.021	0.3144
-4247	0.1104	0.2164	0.3208	0.0201	0.3179
-4246.5	0.1131	0.2165	0.3191	0.0206	0.3216
-4246	0.1106	0.2154	0.3214	0.0206	0.3247
-4245.5	0.1119	0.2157	0.3205	0.0198	0.3242
-4245	0.1112	0.2162	0.3212	0.0203	0.3296
-4244.5	0.1115	0.2169	0.3224	0.0187	0.3312
-4244	0.1115	0.2163	0.3221	0.0185	0.335
-4243.5	0.1126	0.215	0.3215	0.018	0.3345
-4243	0.1104	0.2159	0.3226	0.0174	0.338
-4242.5	0.113	0.2166	0.3207	0.018	0.3408
-4242	0.1109	0.2154	0.3229	0.0173	0.3451
-4241.5	0.1125	0.2162	0.3239	0.0174	0.3474
-4241	0.1119	0.2159	0.3229	0.0173	0.3491
-4240.5	0.1121	0.216	0.3218	0.018	0.3517
-4240	0.1103	0.2169	0.3231	0.0156	0.3527
-4239.5	0.1121	0.2161	0.3244	0.0161	0.3554
-4239	0.1115	0.2172	0.3236	0.0174	0.3575
-4238.5	0.1108	0.2178	0.3241	0.0158	0.359
-4238	0.1125	0.2164	0.3236	0.0146	0.3624
-4237.5	0.1125	0.2173	0.3251	0.0136	0.3639
-4237	0.1107	0.2176	0.3249	0.0146	0.3656
-4236.5	0.1126	0.2154	0.3241	0.0153	0.3672
-4236	0.1128	0.2175	0.3262	0.0144	0.37
-4235.5	0.1118	0.2164	0.3259	0.013	0.374
-4235	0.1127	0.2159	0.3245	0.0151	0.3739
-4234.5	0.1116	0.2178	0.325	0.0128	0.3782
-4234	0.1115	0.2159	0.3274	0.014	0.3779
-4233.5	0.1116	0.216	0.3269	0.0121	0.3796
-4233	0.1107	0.2164	0.3267	0.0116	0.3828
-4232.5	0.1123	0.2166	0.3256	0.0128	0.3859
-4232	0.1108	0.2162	0.3271	0.0135	0.388
-4231.5	0.1131	0.218	0.3287	0.0143	0.3891
-4231	0.1112	0.2171	0.3283	0.0132	0.3909
-4230.5	0.1125	0.2178	0.3286	0.0129	0.3923
-4230	0.1114	0.2176	0.3279	0.0119	0.3927
-4229.5	0.1131	0.2172	0.3291	0.0118	0.3956
-4229	0.1111	0.2167	0.3271	0.0112	0.3971
-4228.5	0.1116	0.218	0.329	0.0113	0.3977
-4228	0.1132	0.2165	0.3292	0.012	0.4021
-4227.5	0.1104	0.217	0.3288	0.012	0.4013
-4227	0.1113	0.2182	0.329	0.012	0.4044
-4226.5	0.1122	0.216	0.3279	0.0131	0.4071
-4226	0.1135	0.2166	0.3295	0.0116	0.406
-4225.5	0.1118	0.216	0.331	0.0095	0.4091
-4225	0.1129	0.2177	0.3316	0.0116	0.4097
-4224.5	0.113	0.2159	0.3297	0.011	0.4117
-4224	0.111	0.2163	0.3293	0.0108	0.4139
-4223.5	0.1114	0.2155	0.3315	0.0087	0.4151
-4223	0.1108	0.2173	0.3307	0.011	0.4162
-4222.5	0.1116	0.2174	0.3326	0.0085	0.4171
-4222	0.1127	0.2181	0.3319	0.0109	0.4169
-4221.5	0.1116	0.2169	0.3329	0.0097	0.4206
-4221	0.1122	0.2183	0.3317	0.0082	0.4217
-4220.5	0.1131	0.2188	0.3328	0.0082	0.4218
-4220	0.1126	0.217	0.3314	0.0095	0.4226
-4219.5	0.1117	0.2164	0.3334	0.0089	0.4238
-4219	0.1113	0.2185	0.3323	0.0105	0.4237
-4218.5	0.1109	0.2186	0.3343	0.0091	0.4258
-4218	0.1122	0.219	0.3339	0.0091	0.4269
-4217.5	0.1115	0.2191	0.3343	0.0077	0.4289
-4217	0.1134	0.2189	0.3342	0.0092	0.4295
-4216.5	0.1133	0.2185	0.3337	0.0077	0.431
-4216	0.1116	0.2183	0.336	0.0087	0.4301
-4215.5	0.1122	0.219	0.3343	0.008	0.4318
-4215	0.1121	0.2172	0.3335	0.0075	0.4331
-4214.5	0.1128	0.2186	0.3361	0.0075	0.4323
-4214	0.1124	0.2167	0.3365	0.0083	0.4331
-4213.5	0.1115	0.2195	0.335	0.0081	0.4348
-4213	0.111	0.2174	0.3341	0.0073	0.4352
-4212.5	0.1129	0.2186	0.3347	0.008	0.4365
-4212	0.1134	0.2172	0.3348	0.0072	0.4343
-4211.5	0.1124	0.2166	0.3348	0.0063	0.435
-4211	0.1122	0.2172	0.3349	0.0067	0.4382
-4210.5	0.1113	0.2177	0.3376	0.0077	0.436
-4210	0.1131	0.2193	0.3376	0.0081	0.4366
-4209.5	0.1113	0.2166	0.3352	0.0064	0.4379
-4209	0.1125	0.2183	0.3384	0.0063	0.4371
-4208.5	0.1127	0.2176	0.338	0.0053	0.4373
-4208	0.1138	0.2183	0.3361	0.0068	0.4395
-4207.5	0.1125	0.2169	0.3383	0.0068	0.4398
-4207	0.1108	0.2171	0.3374	0.0067	0.4389
-4206.5	0.1128	0.2188	0.3378	0.0046	0.4402
-4206	0.1125	0.2186	0.3372	0.0059	0.4402
-4205.5	0.112	0.2199	0.3369	0.0059	0.4411
-4205	0.1132	0.2177	0.3395	0.0057	0.4386
-4204.5	0.1135	0.2194	0.3393	0.0046	0.4411
-4204	0.1115	0.2194	0.3403	0.0053	0.4388
-4203.5	0.1131	0.2201	0.3398	0.0062	0.4408
-4203	0.1129	0.2198	0.3389	0.0062	0.4405
-4202.5	0.1132	0.2174	0.3385	0.0061	0.4399
-4202	0.1128	0.2186	0.3391	0.0051	0.4418
-4201.5	0.1138	0.2191	0.3402	0.0052	0.4428
-4201	0.1122	0.2173	0.3405	0.003	0.4419
-4200.5	0.1134	0.2179	0.3394	0.0024	0.4404
-4200	0.1138	0.2192	0.3414	0.0016	0.4436
-4199.5	0.1105	0.2203	0.3405	0.0012	0.4418
-4199	0.1129	0.2189	0.3391	0.0017	0.4434
-4198.5	0.1121	0.2193	0.341	0.0013	0.4435
-4198	0.1114	0.2189	0.3405	0.0015	0.4436
-4197.5	0.1125	0.2197	0.3399	0.0005	0.4451
-4197	0.113	0.2185	0.3417	-0.0017	0.4445
-4196.5	0.1115	0.2198	0.3394	-0.0006	0.4426
-4196	0.1133	0.219	0.3404	-0.0014	0.4459
-4195.5	0.111	0.2209	0.3406	-0.0029	0.4442
-4195	0.1126	0.2196	0.3423	-0.0033	0.444
-4194.5	0.1112	0.2194	0.3431	-0.0037	0.4461
-4194	0.1119	0.2206	0.3411	-0.0044	0.447
-4193.5	0.1119	0.2196	0.3426	-0.0042	0.4478
-4193	0.1126	0.2187	0.3404	-0.0045	0.4468
-4192.5	0.111	0.2204	0.341	-0.0052	0.4479
-4192	0.1112	0.2187	0.3403	-0.0058	0.4467
-4191.5	0.113	0.2214	0.3431	-0.0067	0.4463
-4191	0.1125	0.2193	0.3417	-0.0091	0.4491
-4190.5	0.114	0.2206	0.3421	-0.0088	0.4478
-4190	0.1125	0.2207	0.3422	-0.01	0.4484
-4189.5	0.1112	0.2203	0.3425	-0.0094	0.4501
-4189	0.112	0.2215	0.3421	-0.0124	0.4499
-4188.5	0.1136	0.2202	0.3429	-0.0123	0.4503
-4188	0.1116	0.2195	0.3427	-0.0122	0.4513
-4187.5	0.1117	0.2218	0.344	-0.0136	0.4511
-4187	0.1146	0.2203	0.3422	-0.014	0.4502
-4186.5	0.1116	0.2211	0.3441	-0.014	0.4519
-4186	0.1136	0.2194	0.3422	-0.0137	0.4509
-4185.5	0.1128	0.221	0.3442	-0.0161	0.454
-4185	0.1134	0.2198	0.3435	-0.0175	0.454
-4184.5	0.1138	0.2205	0.3427	-0.0159	0.4536
-4184	0.1113	0.2209	0.3437	-0.0174	0.4551
-4183.5	0.1137	0.22	0.3423	-0.0184	0.4533
-4183	0.1125	0.2221	0.345	-0.0181	0.4553
-4182.5	0.1113	0.2219	0.3428	-0.0196	0.4548
-4182	0.1131	0.2208	0.3446	-0.019	0.4567
-4181.5	0.1129	0.2218	0.3448	-0.0212	0.4564
-4181	0.1118	0.2212	0.3443	-0.0231	0.4559
-4180.5	0.1121	0.2218	0.3426	-0.0244	0.4558
-4180	0.1116	0.2202	0.3443	-0.0248	0.458
-4179.5	0.1108	0.2208	0.3447	-0.0259	0.4593
-4179	0.1116	0.2235	0.3428	-0.0251	0.459
-4178.5	0.1123	0.2209	0.3431	-0.0256	0.4571
-4178	0.1126	0.2235	0.3454	-0.0262	0.4571
-4177.5	0.1119	0.2225	0.3457	-0.0272	0.4599
-4177	0.1122	0.2213	0.3451	-0.0264	0.4586
-4176.5	0.1111	0.2215	0.3427	-0.0282	0.4595
-4176	0.1138	0.2209	0.3438	-0.0298	0.4586
-4175.5	0.1123	0.2228	0.3425	-0.028	0.4587
-4175	0.1137	0.2215	0.344	-0.0308	0.4588
-4174.5	0.1126	0.2221	0.3455	-0.0295	0.46
-4174	0.1112	0.2242	0.3438	-0.0326	0.4606
-4173.5	0.1126	0.2244	0.3429	-0.0322	0.461
-4173	0.1118	0.2223	0.344	-0.0308	0.4627
-4172.5	0.1115	0.2221	0.343	-0.0334	0.4614
-4172	0.1112	0.2239	0.3421	-0.0334	0.4639
-4171.5	0.1114	0.2243	0.342	-0.0345	0.4622
-4171	0.1121	0.2217	0.3434	-0.035	0.4641
-4170.5	0.1124	0.223	0.3433	-0.0335	0.4659
-4170	0.1128	0.2238	0.3419	-0.0355	0.4634
-4169.5	0.1131	0.2227	0.3446	-0.0374	0.4658
-4169	0.1113	0.2249	0.3419	-0.0377	0.4652
-4168.5	0.1128	0.2241	0.3448	-0.0367	0.4631
-4168	0.114	0.2251	0.3445	-0.0383	0.4652
-4167.5	0.1123	0.223	0.3425	-0.0372	0.4642
-4167	0.1127	0.2244	0.3416	-0.0377	0.4664
-4166.5	0.1117	0.2236	0.3441	-0.0392	0.4657
-4166	0.1131	0.2244	0.3415	-0.0396	0.466
-4165.5	0.1127	0.2231	0.3428	-0.0381	0.466
-4165	0.1117	0.2246	0.3413	-0.0398	0.4668
-4164.5	0.112	0.225	0.3444	-0.0405	0.4661
-4164	0.1117	0.2248	0.3418	-0.0403	0.4655
-4163.5	0.1124	0.2242	0.3429	-0.0389	0.4661
-4163	0.1128	0.2256	0.3425	-0.0401	0.4662
-4162.5	0.1132	0.2239	0.3409	-0.0394	0.4658
-4162	0.1124	0.223	0.3433	-0.0422	0.4661
-4161.5	0.1135	0.2251	0.3438	-0.0415	0.4677
-4161	0.111	0.2241	0.343	-0.042	0.4659
-4160.5	0.1131	0.2235	0.3405	-0.0403	0.4685
-4160	0.1127	0.2251	0.3403	-0.0419	0.4666
-4159.5	0.112	0.2236	0.3401	-0.0431	0.4666
-4159	0.1117	0.226	0.342	-0.0411	0.4684
-4158.5	0.1121	0.2252	0.3423	-0.0424	0.4674
-4158	0.1109	0.2251	0.3424	-0.0407	0.4684
-4157.5	0.1132	0.2245	0.3405	-0.0419	0.4703
-4157	0.1121	0.2271	0.3401	-0.0406	0.4693
-4156.5	0.1121	0.2253	0.341	-0.0415	0.4695
-4156	0.114	0.2275	0.3406	-0.0399	0.4716
-4155.5	0.1114	0.2271	0.3401	-0.0412	0.4708
-4155	0.1126	0.2258	0.3415	-0.0386	0.4716
-4154.5	0.1109	0.2261	0.3406	-0.0402	0.4727
-4154	0.1129	0.2263	0.3398	-0.0376	0.4719
-4153.5	0.1118	0.227	0.3386	-0.0389	0.4723
-4153	0.114	0.2277	0.3402	-0.0389	0.4745
-4152.5	0.1141	0.2259	0.3388	-0.0374	0.4753
-4152	0.1121	0.2261	0.3406	-0.0378	0.4733
-4151.5	0.1142	0.227	0.3391	-0.0372	0.4759
-4151	0.1142	0.2283	0.3378	-0.0343	0.4755
-4150.5	0.1135	0.2279	0.3383	-0.0343	0.4748
-4150	0.1139	0.2255	0.3382	-0.032	0.4758
-4149.5	0.1122	0.2276	0.3396	-0.0329	0.4758
-4149	0.1126	0.2266	0.3369	-0.0307	0.4788
-4148.5	0.1134	0.2259	0.339	-0.0297	0.4798
-4148	0.1138	0.2274	0.337	-0.028	0.4783
-4147.5	0.1144	0.2284	0.3371	-0.0273	0.4789
-4147	0.1121	0.2282	0.3356	-0.0267	0.481
-4146.5	0.1138	0.229	0.3367	-0.0242	0.4818
-4146	0.113	0.2278	0.3376	-0.0252	0.4797
-4145.5	0.1117	0.2267	0.3352	-0.021	0.4808
-4145	0.1137	0.2279	0.3357	-0.0204	0.4806
-4144.5	0.1125	0.2277	0.3352	-0.0201	0.4828
-4144	0.1133	0.2282	0.3346	-0.0185	0.4834
-4143.5	0.1145	0.2291	0.3331	-0.0177	0.4853
-4143	0.1122	0.2278	0.3326	-0.0167	0.4846
-4142.5	0.1146	0.2296	0.334	-0.0128	0.4845
-4142	0.1134	0.229	0.333	-0.0124	0.485
-4141.5	0.1119	0.2275	0.3308	-0.0097	0.4846
-4141	0.1126	0.2279	0.3305	-0.0076	0.4851
-4140.5	0.1114	0.2301	0.3303	-0.0068	0.4887
-4140	0.1116	0.2289	0.3292	-0.0047	0.4875
-4139.5	0.1144	0.2293	0.3287	-0.0036	0.488
-4139	0.1125	0.2305	0.3273	-0.002	0.4897
-4138.5	0.1129	0.2279	0.3273	0.0007	0.4905
-4138	0.1114	0.2295	0.3248	0.0054	0.4889
-4137.5	0.1131	0.2299	0.3233	0.0066	0.4909
-4137	0.113	0.2312	0.3226	0.0093	0.4893
-4136.5	0.1125	0.2286	0.3243	0.0116	0.4918
-4136	0.1114	0.2294	0.3202	0.0135	0.4912
-4135.5	0.1135	0.2311	0.3211	0.0151	0.494
-4135	0.1141	0.2285	0.3188	0.0178	0.4933
-4134.5	0.1119	0.2311	0.3182	0.0201	0.4929
-4134	0.1138	0.2314	0.3184	0.0214	0.4947
-4133.5	0.114	0.2314	0.317	0.0246	0.494
-4133	0.1132	0.2304	0.315	0.0282	0.4939
-4132.5	0.1117	0.2311	0.3146	0.0318	0.4943
-4132	0.1126	0.2322	0.3114	0.0321	0.4974
-4131.5	0.1123	0.2309	0.3103	0.036	0.4983
-4131	0.113	0.2313	0.3092	0.0392	0.4985
-4130.5	0.1118	0.23	0.3089	0.0406	0.4993
-4130	0.1134	0.2322	0.305	0.0442	0.4983
-4129.5	0.1134	0.2313	0.3053	0.0485	0.4988
-4129	0.1143	0.2317	0.3047	0.0501	0.4998
-4128.5	0.1116	0.2302	0.3031	0.0545	0.5009
-4128	0.1123	0.2318	0.3018	0.0574	0.5007
-4127.5	0.1143	0.2303	0.2996	0.059	0.5029
-4127	0.1119	0.2322	0.2981	0.0628	0.5019
-4126.5	0.1127	0.2316	0.2976	0.0655	0.503
-4126	0.1117	0.2313	0.2942	0.0685	0.5017
-4125.5	0.113	0.2309	0.2945	0.0721	0.5027
-4125	0.1121	0.2321	0.2921	0.0734	0.5034
-4124.5	0.1135	0.2334	0.2909	0.077	0.5049
-4124	0.1121	0.2318	0.2888	0.0803	0.5044
-4123.5	0.114	0.2318	0.2892	0.0839	0.5062
-4123	0.1147	0.2316	0.2867	0.0858	0.5046
-4122.5	0.1143	0.2314	0.2864	0.0894	0.5068
-4122	0.1139	0.2338	0.283	0.0919	0.5066
-4121.5	0.1142	0.2337	0.2823	0.0964	0.5088
-4121	0.1136	0.2327	0.2803	0.1003	0.5085
-4120.5	0.1133	0.2321	0.2778	0.1037	0.5094
-4120	0.113	0.2321	0.2787	0.1068	0.5101
-4119.5	0.1132	0.2341	0.2771	0.1095	0.5097
-4119	0.1117	0.2338	0.2745	0.1121	0.5084
-4118.5	0.1127	0.2334	0.2708	0.1152	0.5092
-4118	0.1122	0.2323	0.2713	0.1163	0.5121
-4117.5	0.1141	0.2326	0.2703	0.1214	0.5114
-4117	0.1116	0.2338	0.2677	0.1244	0.5127
-4116.5	0.1146	0.2338	0.2659	0.1266	0.5115
-4116	0.114	0.2347	0.2643	0.1308	0.5115
-4115.5	0.1125	0.2361	0.2623	0.1323	0.5131
-4115	0.1131	0.2354	0.2601	0.1349	0.512
-4114.5	0.1116	0.2348	0.2596	0.1388	0.5123
-4114	0.113	0.2345	0.2584	0.1401	0.5138
-4113.5	0.1127	0.2345	0.2544	0.143	0.5129
-4113	0.1143	0.2343	0.2543	0.1467	0.5134
-4112.5	0.1116	0.2362	0.251	0.1484	0.5149
-4112	0.1138	0.234	0.251	0.1516	0.5153
-4111.5	0.1129	0.2356	0.2483	0.1532	0.5145
-4111	0.1135	0.2346	0.2459	0.1572	0.5129
-4110.5	0.1125	0.2355	0.244	0.159	0.5142
-4110	0.112	0.2365	0.2433	0.1607	0.5134
-4109.5	0.1119	0.2338	0.2415	0.1622	0.5161
-4109	0.1119	0.2353	0.2389	0.1663	0.5149
-4108.5	0.1143	0.2354	0.2397	0.1699	0.5144
-4108	0.1132	0.2363	0.2354	0.1714	0.5161
-4107.5	0.113	0.2347	0.2342	0.1724	0.5149
-4107	0.1142	0.2368	0.2342	0.1747	0.5166
-4106.5	0.1146	0.2354	0.2307	0.1773	0.5156
-4106	0.1127	0.2369	0.2314	0.1786	0.5126
-4105.5	0.1136	0.2362	0.2277	0.1829	0.5147
-4105	0.1134	0.2372	0.2275	0.1834	0.5123
-4104.5	0.1143	0.2348	0.2246	0.1876	0.5114
-4104	0.1139	0.2357	0.2237	0.1887	0.5116
-4103.5	0.114	0.2352	0.2214	0.1899	0.513
-4103	0.1126	0.2363	0.2206	0.1945	0.5132
-4102.5	0.1148	0.2371	0.2175	0.195	0.512
-4102	0.1124	0.2364	0.2178	0.1971	0.5141
-4101.5	0.1119	0.2366	0.2147	0.1985	0.5134
-4101	0.1146	0.238	0.2145	0.2019	0.5131
-4100.5	0.1137	0.2367	0.2103	0.2026	0.5111
-4100	0.1131	0.2384	0.2088	0.2049	0.5126
-4099.5	0.1123	0.2384	0.2098	0.2081	0.5115
-4099	0.1144	0.2365	0.2065	0.2103	0.5118
-4098.5	0.1144	0.2376	0.2037	0.2136	0.5089
-4098	0.1146	0.2368	0.2046	0.214	0.5085
-4097.5	0.1142	0.2371	0.2013	0.2171	0.5085
-4097	0.1139	0.2387	0.201	0.2199	0.5059
-4096.5	0.113	0.237	0.1979	0.2207	0.5072
-4096	0.1117	0.2385	0.1975	0.2223	0.5061
-4095.5	0.1131	0.2369	0.1955	0.2239	0.503
-4095	0.1117	0.2374	0.1925	0.2254	0.5014
-4094.5	0.1128	0.2381	0.1914	0.2282	0.4987
-4094	0.1123	0.2385	0.1904	0.2301	0.4969
-4093.5	0.1138	0.2392	0.1871	0.2322	0.4949
-4093	0.1138	0.2381	0.1882	0.2342	0.4902
-4092.5	0.1135	0.2395	0.184	0.2366	0.489
-4092	0.1143	0.238	0.1836	0.2396	0.4842
-4091.5	0.1126	0.2378	0.1835	0.2421	0.4819
-4091	0.1138	0.2388	0.1816	0.2423	0.4777
-4090.5	0.1137	0.2409	0.1804	0.2429	0.4747
-4090	0.1141	0.2399	0.1779	0.2446	0.4686
-4089.5	0.1141	0.2384	0.1759	0.2493	0.4663
-4089	0.1141	0.2389	0.1743	0.2504	0.4614
-4088.5	0.1134	0.2398	0.1726	0.251	0.4566
-4088	0.1146	0.239	0.1733	0.2532	0.4524
-4087.5	0.115	0.2395	0.1711	0.2542	0.45
-4087	0.1126	0.2398	0.1706	0.2568	0.4427
-4086.5	0.113	0.2393	0.1681	0.2588	0.4397
-4086	0.1148	0.2399	0.1672	0.2606	0.4347
-4085.5	0.113	0.2404	0.1647	0.2619	0.43
-4085	0.113	0.2399	0.1625	0.2655	0.4262
-4084.5	0.1144	0.2384	0.1618	0.2652	0.4196
-4084	0.1153	0.2396	0.1613	0.2692	0.4145
-4083.5	0.1143	0.2388	0.1598	0.2704	0.4083
-4083	0.1121	0.2405	0.1598	0.2725	0.4046
-4082.5	0.1146	0.24	0.159	0.2718	0.4009
-4082	0.1137	0.2411	0.1547	0.2746	0.3927
-4081.5	0.1138	0.2399	0.1549	0.2751	0.3883
-4081	0.1125	0.2413	0.1533	0.2782	0.3848
-4080.5	0.1129	0.241	0.153	0.279	0.3796
-4080	0.1139	0.242	0.1522	0.2795	0.3734
-4079.5	0.1147	0.2402	0.1492	0.2818	0.3686
-4079	0.1141	0.2413	0.148	0.2838	0.3612
-4078.5	0.115	0.2418	0.1473	0.2872	0.3575
-4078	0.112	0.2411	0.1465	0.2869	0.3528
-4077.5	0.1135	0.2411	0.1457	0.2889	0.3464
-4077	0.1125	0.2402	0.1434	0.291	0.3405
-4076.5	0.1126	0.2421	0.1435	0.2925	0.337
-4076	0.1121	0.2428	0.1406	0.2941	0.3314
-4075.5	0.1149	0.2402	0.1423	0.2945	0.3254
-4075	0.1128	0.2419	0.1404	0.2963	0.3207
-4074.5	0.1136	0.241	0.1385	0.2985	0.3157
-4074	0.1136	0.2418	0.1367	0.2979	0.3106
-4073.5	0.1152	0.2432	0.1383	0.3007	0.3057
-4073	0.1134	0.2421	0.1367	0.3026	0.2994
-4072.5	0.1139	0.2405	0.1352	0.3028	0.2964
-4072	0.1141	0.2407	0.1336	0.3027	0.2907
-4071.5	0.1131	0.2411	0.1326	0.3062	0.2842
-4071	0.1122	0.242	0.1316	0.3062	0.2796
-4070.5	0.1125	0.2433	0.1313	0.3094	0.2743
-4070	0.114	0.2423	0.1315	0.3092	0.2712
-4069.5	0.1153	0.2419	0.1277	0.3116	0.2665
-4069	0.1132	0.2417	0.1273	0.3111	0.2617
-4068.5	0.1154	0.241	0.1259	0.3139	0.2587
-4068	0.1142	0.2424	0.126	0.3135	0.2533
-4067.5	0.1152	0.2413	0.1264	0.315	0.2498
-4067	0.1149	0.2416	0.1246	0.3177	0.2452
-4066.5	0.1143	0.2433	0.1245	0.3182	0.2399
-4066	0.1148	0.2416	0.1216	0.3183	0.2382
-4065.5	0.1131	0.2414	0.1217	0.3213	0.2343
-4065	0.1152	0.2427	0.1214	0.3214	0.2302
-4064.5	0.1132	0.244	0.12	0.3223	0.2276
-4064	0.1144	0.2434	0.1193	0.3233	0.2217
-4063.5	0.1148	0.2421	0.1188	0.3244	0.2185
-4063	0.1129	0.2433	0.1161	0.3266	0.2168
-4062.5	0.1155	0.2425	0.1177	0.3277	0.2139
-4062	0.1126	0.2447	0.1159	0.3281	0.211
-4061.5	0.113	0.2428	0.1147	0.3303	0.2066
-4061	0.1145	0.2422	0.1147	0.3311	0.2033
-4060.5	0.1124	0.244	0.1129	0.3319	0.2027
-4060	0.115	0.2439	0.111	0.3311	0.1994
-4059.5	0.1142	0.2438	0.1121	0.3328	0.1958
-4059	0.114	0.2445	0.1099	0.3341	0.195
-4058.5	0.114	0.2432	0.1093	0.3355	0.1902
-4058	0.1137	0.2445	0.1107	0.3371	0.188
-4057.5	0.114	0.2442	0.1074	0.3369	0.1861
-4057	0.1136	0.2444	0.1089	0.3383	0.1844
-4056.5	0.1121	0.2436	0.1062	0.3392	0.1803
-4056	0.1138	0.2438	0.1059	0.339	0.1794
-4055.5	0.1127	0.2437	0.1062	0.3424	0.1762
-4055	0.1141	0.2429	0.1044	0.3441	0.176
-4054.5	0.1148	0.245	0.1029	0.3431	0.1739
-4054	0.1125	0.2424	0.103	0.3434	0.1705
-4053.5	0.1137	0.2434	0.1043	0.3457	0.1696
-4053	0.1127	0.2446	0.1027	0.3455	0.1664
-4052.5	0.1123	0.2457	0.101	0.3462	0.164
-4052	0.113	0.2444	0.1	0.3482	0.1606
-4051.5	0.1128	0.2428	0.0997	0.3483	0.1588
-4051	0.1139	0.2439	0.1005	0.3489	0.1573
-4050.5	0.1135	0.2455	0.0979	0.3514	0.1553
-4050	0.1136	0.2426	0.0978	0.3499	0.1523
-4049.5	0.1127	0.2441	0.098	0.3513	0.1508
-4049	0.1152	0.2435	0.0976	0.3517	0.1504
-4048.5	0.1147	0.2427	0.0957	0.3517	0.1474
-4048	0.1149	0.2439	0.0936	0.3535	0.1443
-4047.5	0.1161	0.2454	0.0941	0.3536	0.143
-4047	0.1145	0.2427	0.0915	0.354	0.1403
-4046.5	0.1146	0.2428	0.0939	0.3568	0.138
-4046	0.1141	0.2454	0.0901	0.3553	0.1336
-4045.5	0.1131	0.2428	0.0921	0.3566	0.1325
-4045	0.1139	0.2448	0.0893	0.3567	0.1283
-4044.5	0.1139	0.2452	0.0904	0.3567	0.1257
-4044	0.1148	0.2455	0.088	0.3582	0.1256
-4043.5	0.1137	0.2448	0.0872	0.3584	0.1223
-4043	0.1127	0.2427	0.0853	0.3575	0.1196
-4042.5	0.1144	0.2453	0.0875	0.3593	0.1174
-4042	0.1152	0.2456	0.0842	0.3585	0.1164
-4041.5	0.1149	0.2456	0.0852	0.359	0.1113
-4041	0.1131	0.2435	0.0826	0.3597	0.1079
-4040.5	0.1144	0.2442	0.0822	0.3621	0.1065
-4040	0.1129	0.2441	0.0806	0.3604	0.1033
-4039.5	0.115	0.2432	0.0801	0.3613	0.0994
-4039	0.1153	0.2456	0.0793	0.3617	0.0976
-4038.5	0.1147	0.2436	0.0782	0.3637	0.0922
-4038	0.1141	0.2431	0.0791	0.3643	0.0913
-4037.5	0.116	0.2459	0.0792	0.3649	0.0873
-4037	0.1142	0.2447	0.0772	0.3636	0.084
-4036.5	0.114	0.2456	0.0757	0.3651	0.0818
-4036	0.1151	0.2449	0.0766	0.3654	0.0818
-4035.5	0.1127	0.2445	0.074	0.3654	0.0774
-4035	0.1126	0.2433	0.0716	0.3651	0.0748
-4034.5	0.1138	0.2447	0.0709	0.3656	0.0727
-4034	0.1146	0.2458	0.0699	0.3649	0.0722
-4033.5	0.1136	0.2439	0.0717	0.3654	0.0681
-4033	0.1136	0.2451	0.0707	0.3657	0.0676
-4032.5	0.1151	0.2454	0.0687	0.3658	0.0668
-4032	0.115	0.2445	0.0664	0.3687	0.0636
-4031.5	0.1139	0.2433	0.0654	0.3672	0.0599
-4031	0.1157	0.2435	0.0652	0.3675	0.0598
-4030.5	0.1152	0.2458	0.0655	0.3683	0.0578
-4030	0.1149	0.2438	0.0638	0.369	0.0548
-4029.5	0.1128	0.2454	0.0639	0.3694	0.0556
-4029	0.1153	0.2456	0.0624	0.3696	0.0534
-4028.5	0.1141	0.2431	0.0597	0.3681	0.0505
-4028	0.1155	0.2457	0.0603	0.3706	0.0506
-4027.5	0.115	0.2444	0.0575	0.3686	0.048
-4027	0.115	0.2432	0.0561	0.3689	0.0456
-4026.5	0.1147	0.2446	0.0566	0.3698	0.0446
-4026	0.1143	0.2454	0.0565	0.3696	0.0452
-4025.5	0.1151	0.2442	0.053	0.3698	0.0425
-4025	0.1154	0.2456	0.0553	0.3698	0.042
-4024.5	0.1137	0.2451	0.0537	0.3718	0.0417
-4024	0.1152	0.2432	0.052	0.3713	0.0396
-4023.5	0.1137	0.2443	0.0495	0.3715	0.0375
-4023	0.1152	0.2455	0.0497	0.3702	0.0381
-4022.5	0.1142	0.2436	0.049	0.3722	0.0345
-4022	0.1136	0.2431	0.0477	0.3733	0.0339
-4021.5	0.1157	0.2427	0.0487	0.3716	0.0344
-4021	0.1149	0.2442	0.0479	0.3714	0.0322
-4020.5	0.1157	0.2446	0.0452	0.3741	0.0324
-4020	0.1134	0.2444	0.0455	0.3743	0.0303
-4019.5	0.1134	0.2447	0.0453	0.3734	0.0288
-4019	0.1156	0.2429	0.0436	0.3722	0.0305
-4018.5	0.1147	0.2444	0.0424	0.374	0.0287
-4018	0.1131	0.2427	0.0418	0.3747	0.0283
-4017.5	0.1129	0.2425	0.0429	0.3743	0.0275
-4017	0.1142	0.2454	0.0408	0.3753	0.0269
-4016.5	0.1138	0.2426	0.0416	0.3756	0.0247
-4016	0.1143	0.2434	0.0412	0.3751	0.024
-4015.5	0.1131	0.2453	0.0396	0.3744	0.023
-4015	0.1154	0.2445	0.0386	0.375	0.0223
-4014.5	0.1144	0.2428	0.0359	0.3769	0.0239
-4014	0.1142	0.2434	0.0372	0.3763	0.0229
-4013.5	0.1142	0.2431	0.036	0.3765	0.0228
-4013	0.1129	0.2422	0.0356	0.3764	0.0202
-4012.5	0.1149	0.2448	0.0363	0.3756	0.0209
-4012	0.114	0.2442	0.0345	0.3763	0.0192
-4011.5	0.1149	0.2443	0.0329	0.3774	0.0213
-4011	0.1142	0.2419	0.0328	0.3774	0.0194
-4010.5	0.1153	0.2427	0.0335	0.3785	0.0197
-4010	0.1131	0.2446	0.0306	0.3781	0.0198
-4009.5	0.1138	0.2425	0.0309	0.379	0.018
-4009	0.1141	0.244	0.0324	0.3783	0.0174
-4008.5	0.1138	0.243	0.0289	0.3793	0.0185
-4008	0.1136	0.2422	0.0287	0.3799	0.0165
-4007.5	0.115	0.2418	0.03	0.3795	0.0164
-4007	0.1137	0.2422	0.0283	0.3779	0.016
-4006.5	0.1138	0.2433	0.0275	0.3792	0.0173
-4006	0.1152	0.2432	0.028	0.3792	0.0167
-4005.5	0.1134	0.244	0.0284	0.3807	0.0141
-4005	0.115	0.2421	0.0271	0.3817	0.0168
-4004.5	0.1156	0.2439	0.0261	0.3818	0.0144
-4004	0.1163	0.2425	0.027	0.3805	0.0156
-4003.5	0.1146	0.2431	0.0257	0.3802	0.0157
-4003	0.1161	0.2409	0.0235	0.3816	0.0148
-4002.5	0.1151	0.2433	0.0253	0.3826	0.014
-4002	0.1134	0.2437	0.0251	0.3802	0.0132
[truncated: 18,004 more rows]

## Sheet: Extended Data Fig. 4c
Time	Amplitude	Amplitude	Amplitude	Amplitude	Amplitude	Amplitude
ms	V	V	V	V	V	V
12 μm	0.1 V	0.2 V	0.3 V	0.4 V	0.5 V	0.6 V
-5000	0.0499	-0.0076	0.2762	0.0042	0.4516	0.5824
-4999.5	0.049	-0.0072	0.2759	0.0036	0.4064	0.5819
-4999	0.0498	-0.0076	0.2748	0.0014	0.3536	0.5841
-4998.5	0.0498	-0.0111	0.2758	0.0008	0.3038	0.5821
-4998	0.0501	-0.0107	0.2781	-0.0032	0.2537	0.5654
-4997.5	0.0507	-0.0102	0.2784	-0.01	0.2103	0.5115
-4997	0.052	-0.0114	0.2774	-0.0137	0.1725	0.4311
-4996.5	0.0521	-0.0119	0.2773	-0.0185	0.1459	0.3479
-4996	0.0496	-0.011	0.2791	-0.022	0.1261	0.2765
-4995.5	0.0523	-0.0118	0.2793	-0.0266	0.1074	0.2186
-4995	0.05	-0.0128	0.2798	-0.024	0.0881	0.1729
-4994.5	0.0504	-0.0122	0.2828	-0.0206	0.0719	0.1414
-4994	0.0526	-0.0121	0.2816	-0.011	0.0574	0.1141
-4993.5	0.0497	-0.0135	0.284	0.0042	0.0453	0.0952
-4993	0.0507	-0.0125	0.2837	0.0221	0.0345	0.0712
-4992.5	0.0522	-0.0129	0.2841	0.0493	0.0254	0.0513
-4992	0.0525	-0.0136	0.2857	0.0806	0.0207	0.0357
-4991.5	0.0525	-0.0138	0.2836	0.1205	0.0175	0.0245
-4991	0.0508	-0.0111	0.2842	0.1628	0.0121	0.019
-4990.5	0.0515	-0.0105	0.2849	0.2064	0.0108	0.0158
-4990	0.0516	-0.0129	0.286	0.242	0.0096	0.0115
-4989.5	0.0514	-0.0115	0.2874	0.2761	0.0068	0.0097
-4989	0.0494	-0.0098	0.288	0.2998	0.0056	0.0003
-4988.5	0.0498	-0.0094	0.2867	0.3185	-0.0017	-0.0141
-4988	0.0518	-0.0072	0.2877	0.3316	-0.012	-0.0234
-4987.5	0.0504	-0.0044	0.286	0.3399	-0.019	-0.0193
-4987	0.0509	-0.0049	0.2872	0.3449	-0.0228	-0.0036
-4986.5	0.051	-0.0032	0.2869	0.3498	-0.0211	0.0419
-4986	0.0498	0.0016	0.2886	0.3522	-0.0091	0.1173
-4985.5	0.0513	0.0018	0.2892	0.3556	0.0138	0.243
-4985	0.0511	0.0043	0.2897	0.357	0.0523	0.3572
-4984.5	0.0477	0.0072	0.2893	0.3586	0.1096	0.4432
-4984	0.0497	0.0092	0.2893	0.3618	0.1882	0.4924
-4983.5	0.0487	0.0137	0.2886	0.363	0.2675	0.5166
-4983	0.0479	0.016	0.289	0.3668	0.3336	0.5272
-4982.5	0.0468	0.0189	0.2888	0.369	0.3785	0.5327
-4982	0.0491	0.024	0.2886	0.3684	0.4117	0.5373
-4981.5	0.0471	0.028	0.2885	0.369	0.4289	0.5437
-4981	0.0484	0.0314	0.2883	0.37	0.4373	0.5498
-4980.5	0.0491	0.036	0.2887	0.3737	0.4427	0.555
-4980	0.0475	0.0385	0.2874	0.3722	0.4472	0.5598
-4979.5	0.046	0.0434	0.2853	0.3764	0.4532	0.5637
-4979	0.0465	0.0462	0.2825	0.3781	0.4569	0.5692
-4978.5	0.0485	0.0525	0.2801	0.3769	0.4588	0.5738
-4978	0.0468	0.0542	0.2783	0.3793	0.4623	0.5742
-4977.5	0.0474	0.0604	0.2713	0.3811	0.4642	0.5757
-4977	0.0466	0.0629	0.2652	0.381	0.4654	0.5775
-4976.5	0.0471	0.0694	0.2589	0.3822	0.4689	0.5796
-4976	0.0482	0.0722	0.2501	0.3837	0.4725	0.5803
-4975.5	0.048	0.0777	0.2394	0.3852	0.4751	0.5836
-4975	0.0487	0.0812	0.232	0.3847	0.4768	0.586
-4974.5	0.0498	0.0872	0.2198	0.3859	0.4783	0.5774
-4974	0.0471	0.0916	0.2071	0.3863	0.4823	0.5544
-4973.5	0.0494	0.0937	0.1985	0.3866	0.4807	0.4894
-4973	0.0467	0.0976	0.1857	0.3866	0.4816	0.406
-4972.5	0.0493	0.1038	0.1762	0.386	0.4847	0.3284
-4972	0.0473	0.1061	0.1629	0.3863	0.4848	0.2604
-4971.5	0.0491	0.1108	0.1508	0.3862	0.487	0.2028
-4971	0.0494	0.1142	0.1414	0.3867	0.4858	0.1643
-4970.5	0.0466	0.1159	0.1333	0.3881	0.489	0.1333
-4970	0.0474	0.1214	0.1211	0.386	0.4865	0.1077
-4969.5	0.049	0.125	0.1143	0.3846	0.4795	0.089
-4969	0.0464	0.1272	0.1069	0.3746	0.4589	0.0645
-4968.5	0.0483	0.1283	0.0989	0.3611	0.4206	0.045
-4968	0.0477	0.1304	0.0924	0.3408	0.3689	0.0342
-4967.5	0.0484	0.1329	0.0853	0.3174	0.317	0.0244
-4967	0.0476	0.1349	0.0782	0.291	0.268	0.018
-4966.5	0.0458	0.1368	0.0712	0.2624	0.2208	0.0135
-4966	0.0475	0.141	0.067	0.2346	0.1825	0.0117
-4965.5	0.0465	0.1429	0.0613	0.2103	0.1531	0.0087
-4965	0.045	0.144	0.0596	0.1836	0.1309	-0.0036
-4964.5	0.0463	0.1431	0.0527	0.1613	0.1122	-0.017
-4964	0.0447	0.1445	0.0494	0.1412	0.0935	-0.0217
-4963.5	0.0442	0.1468	0.0456	0.1257	0.0773	-0.0177
-4963	0.045	0.1474	0.0414	0.1104	0.0612	0.0091
-4962.5	0.046	0.1504	0.0386	0.1011	0.046	0.0586
-4962	0.0458	0.1501	0.0332	0.0889	0.0378	0.1469
-4961.5	0.0449	0.1522	0.0307	0.0774	0.0289	0.2782
-4961	0.0433	0.1537	0.0263	0.0691	0.0213	0.3874
-4960.5	0.0457	0.1527	0.0258	0.0588	0.0164	0.4611
-4960	0.0444	0.155	0.0214	0.0491	0.0134	0.5023
-4959.5	0.0432	0.1553	0.021	0.0401	0.0117	0.5215
-4959	0.0429	0.1551	0.0205	0.0342	0.0108	0.5275
-4958.5	0.0426	0.1562	0.0155	0.0293	0.009	0.5346
-4958	0.0431	0.1571	0.0144	0.0243	0.0065	0.5379
-4957.5	0.0436	0.1569	0.0149	0.0208	0.0017	0.5456
-4957	0.0456	0.1593	0.0115	0.0183	-0.0063	0.5491
-4956.5	0.0456	0.1602	0.0098	0.0135	-0.0188	0.5548
-4956	0.0435	0.1586	0.0087	0.0116	-0.0216	0.561
-4955.5	0.0459	0.1614	0.0092	0.0083	-0.0239	0.5648
-4955	0.0446	0.1614	0.0086	0.0099	-0.0148	0.5719
-4954.5	0.0432	0.1625	0.0085	0.0087	0.0068	0.5754
-4954	0.0435	0.1637	0.0053	0.0058	0.0416	0.5759
-4953.5	0.0457	0.1618	0.0043	0.0057	0.0896	0.577
-4953	0.0439	0.164	0.0051	0.0058	0.1622	0.5772
-4952.5	0.0447	0.1629	0.0051	0.0026	0.2453	0.5803
-4952	0.0435	0.1643	0.0033	0.0013	0.3139	0.5834
-4951.5	0.0458	0.1656	0.0029	-0.0009	0.369	0.583
-4951	0.0442	0.164	0.0039	-0.0048	0.4028	0.5874
-4950.5	0.0457	0.1643	0.0034	-0.0114	0.4252	0.5761
-4950	0.0445	0.1659	0.0026	-0.0161	0.4355	0.5394
-4949.5	0.0449	0.1654	0.003	-0.0203	0.4419	0.466
-4949	0.0456	0.1654	-0.0001	-0.0233	0.4455	0.3827
-4948.5	0.0424	0.166	0.0014	-0.0262	0.4508	0.3064
-4948	0.0422	0.1654	-0.0003	-0.0239	0.4541	0.24
-4947.5	0.0433	0.1666	-0.0016	-0.018	0.4592	0.191
-4947	0.0442	0.1658	-0.0052	-0.0063	0.4599	0.1519
-4946.5	0.0427	0.1653	-0.0062	0.0115	0.4633	0.1274
-4946	0.0441	0.1653	-0.0075	0.0339	0.4669	0.1016
-4945.5	0.0442	0.1674	-0.0127	0.0612	0.4684	0.0801
-4945	0.0433	0.1662	-0.0132	0.0967	0.47	0.0588
-4944.5	0.0418	0.167	-0.0151	0.1396	0.4735	0.0402
-4944	0.041	0.167	-0.0178	0.1842	0.4783	0.028
-4943.5	0.041	0.1685	-0.0206	0.2232	0.478	0.023
-4943	0.0401	0.1673	-0.0222	0.2576	0.4812	0.0173
-4942.5	0.0426	0.1669	-0.0212	0.2862	0.483	0.0148
-4942	0.041	0.1678	-0.0211	0.3097	0.4823	0.012
-4941.5	0.0425	0.1686	-0.0206	0.3257	0.4847	0.0039
-4941	0.0412	0.17	-0.0198	0.3356	0.4849	-0.0069
-4940.5	0.0421	0.1693	-0.0146	0.3426	0.4852	-0.021
-4940	0.0393	0.1705	-0.0089	0.3481	0.4872	-0.0234
-4939.5	0.0407	0.1711	-0.0055	0.3507	0.4867	-0.0112
-4939	0.0403	0.1713	0.0024	0.3549	0.489	0.0217
-4938.5	0.0398	0.1717	0.0138	0.3572	0.4832	0.0833
-4938	0.0417	0.1694	0.0236	0.3592	0.4698	0.1853
-4937.5	0.0407	0.1709	0.0365	0.3607	0.4368	0.3169
-4937	0.0416	0.1702	0.0504	0.362	0.3866	0.4147
-4936.5	0.042	0.1713	0.0654	0.3637	0.3342	0.4791
-4936	0.0408	0.1729	0.0808	0.3658	0.2831	0.512
-4935.5	0.0389	0.1724	0.0982	0.3694	0.2344	0.5246
-4935	0.0393	0.1715	0.1165	0.3689	0.1957	0.5279
-4934.5	0.041	0.1719	0.1335	0.3696	0.1609	0.5347
-4934	0.0409	0.1722	0.1493	0.373	0.1385	0.5402
-4933.5	0.0401	0.1733	0.1647	0.3725	0.1169	0.5484
-4933	0.0396	0.1744	0.1806	0.3762	0.1006	0.5526
-4932.5	0.0411	0.1746	0.1944	0.3763	0.0812	0.5557
-4932	0.0402	0.1734	0.2064	0.3788	0.064	0.5627
-4931.5	0.0421	0.1738	0.2172	0.3782	0.0503	0.5672
-4931	0.0398	0.1733	0.2252	0.3816	0.04	0.5698
-4930.5	0.0398	0.176	0.2333	0.3805	0.031	0.5745
-4930	0.0418	0.1742	0.2393	0.3813	0.0243	0.5744
-4929.5	0.039	0.174	0.243	0.3829	0.0201	0.5762
-4929	0.041	0.1749	0.2469	0.3836	0.0145	0.5773
-4928.5	0.0404	0.1747	0.2507	0.3833	0.014	0.5799
-4928	0.0391	0.1756	0.2536	0.3855	0.0115	0.584
-4927.5	0.0404	0.1753	0.2541	0.3866	0.0072	0.5845
-4927	0.0399	0.1768	0.2584	0.3876	0.0073	0.5845
-4926.5	0.0412	0.1754	0.2582	0.3862	0.0042	0.5688
-4926	0.0403	0.1766	0.2608	0.3884	-0.0058	0.5189
-4925.5	0.0382	0.1742	0.2613	0.3888	-0.0151	0.439
-4925	0.0402	0.1754	0.2616	0.3868	-0.0216	0.356
-4924.5	0.0395	0.1742	0.2641	0.389	-0.0239	0.2844
-4924	0.0386	0.1757	0.264	0.3885	-0.0183	0.2215
-4923.5	0.0395	0.1745	0.2658	0.3871	-0.0015	0.1769
-4923	0.0387	0.177	0.2653	0.3862	0.03	0.1454
-4922.5	0.038	0.1763	0.2682	0.3795	0.0725	0.1169
-4922	0.0384	0.1801	0.2687	0.3708	0.1366	0.0967
-4921.5	0.0367	0.1762	0.2694	0.3529	0.2233	0.0736
-4921	0.0375	0.1764	0.2691	0.331	0.2982	0.0526
-4920.5	0.0363	0.177	0.2723	0.3056	0.3539	0.0367
-4920	0.0371	0.1777	0.2723	0.2766	0.394	0.0249
-4919.5	0.0356	0.1787	0.2727	0.2506	0.4189	0.0205
-4919	0.0354	0.179	0.2738	0.2222	0.4327	0.0165
-4918.5	0.0378	0.1776	0.2754	0.1958	0.4386	0.0131
-4918	0.035	0.1772	0.2768	0.1733	0.4461	0.0099
-4917.5	0.0368	0.1779	0.2771	0.1521	0.4474	0.0037
-4917	0.0361	0.1771	0.2773	0.1347	0.4514	-0.0122
-4916.5	0.0379	0.1799	0.2759	0.1194	0.4577	-0.0225
-4916	0.0379	0.1779	0.2782	0.1064	0.4608	-0.021
-4915.5	0.0378	0.1804	0.276	0.096	0.4613	-0.003
-4915	0.0382	0.1809	0.2796	0.0849	0.4645	0.0381
-4914.5	0.0382	0.1794	0.2778	0.0751	0.4682	0.1124
-4914	0.0379	0.1786	0.2794	0.0645	0.4711	0.2363
-4913.5	0.0386	0.1791	0.2789	0.0534	0.4751	0.3547
-4913	0.0367	0.1802	0.2807	0.0435	0.4757	0.4396
-4912.5	0.0372	0.1819	0.2822	0.0374	0.4782	0.4915
-4912	0.0367	0.1824	0.2808	0.0324	0.481	0.5164
-4911.5	0.036	0.1826	0.2826	0.027	0.4818	0.5251
-4911	0.0371	0.1805	0.2818	0.0209	0.4814	0.5309
-4910.5	0.037	0.1826	0.2841	0.0178	0.4823	0.5362
-4910	0.0375	0.1822	0.2843	0.0169	0.4849	0.5425
-4909.5	0.0365	0.1807	0.2843	0.0131	0.4865	0.5503
-4909	0.0367	0.1829	0.2863	0.0109	0.4878	0.5526
-4908.5	0.0357	0.1806	0.284	0.0096	0.4876	0.5578
-4908	0.0375	0.1804	0.2844	0.0086	0.4875	0.5645
-4907.5	0.0366	0.1816	0.2854	0.006	0.4846	0.5688
-4907	0.0356	0.1806	0.2862	0.0054	0.4741	0.5735
-4906.5	0.0368	0.181	0.2875	0.0034	0.4456	0.5742
-4906	0.0368	0.1805	0.2882	0.0026	0.4005	0.5758
-4905.5	0.0339	0.182	0.2882	0.0031	0.3482	0.5782
-4905	0.0342	0.1804	0.288	0.0011	0.2971	0.5803
-4904.5	0.0365	0.1815	0.2893	-0.0042	0.2465	0.5808
-4904	0.0339	0.1803	0.2871	-0.0089	0.2053	0.5829
-4903.5	0.0341	0.1821	0.2895	-0.0138	0.1695	0.5867
-4903	0.0354	0.1795	0.2885	-0.0186	0.143	0.5781
-4902.5	0.0333	0.1797	0.2871	-0.0247	0.1219	0.5543
-4902	0.035	0.1829	0.2881	-0.0261	0.1058	0.4909
-4901.5	0.0328	0.1815	0.2891	-0.0271	0.0864	0.4086
-4901	0.0342	0.1804	0.2901	-0.021	0.0707	0.3265
-4900.5	0.0339	0.1804	0.2875	-0.0114	0.055	0.2609
-4900	0.0338	0.1808	0.2895	-0.0002	0.0438	0.2038
-4899.5	0.0321	0.1807	0.2889	0.021	0.0345	0.1643
-4899	0.0319	0.1804	0.287	0.0474	0.0261	0.1349
-4898.5	0.0346	0.1819	0.2888	0.0789	0.0205	0.1056
-4898	0.0326	0.18	0.2849	0.1172	0.0174	0.0896
-4897.5	0.0351	0.1805	0.2844	0.1594	0.0141	0.0648
-4897	0.033	0.1807	0.2821	0.2027	0.0123	0.0455
-4896.5	0.0337	0.1808	0.2811	0.2395	0.0083	0.0314
-4896	0.0345	0.1801	0.2772	0.2722	0.0073	0.0246
-4895.5	0.0335	0.1803	0.2711	0.2973	0.0043	0.0166
-4895	0.0352	0.1795	0.2647	0.3155	-0.0028	0.0143
-4894.5	0.0325	0.1803	0.2592	0.3291	-0.0117	0.0102
-4894	0.0325	0.1787	0.2493	0.3393	-0.0209	0.0067
-4893.5	0.033	0.1793	0.2403	0.3445	-0.0252	-0.0035
-4893	0.0342	0.1783	0.2289	0.3511	-0.0201	-0.0169
-4892.5	0.0355	0.1776	0.2191	0.3524	-0.0075	-0.0212
-4892	0.0352	0.178	0.2082	0.3562	0.0193	-0.0159
-4891.5	0.0331	0.1764	0.195	0.3588	0.0582	0.0082
-4891	0.0336	0.1764	0.1848	0.3615	0.1171	0.0637
-4890.5	0.0327	0.1766	0.1738	0.3606	0.1983	0.1511
-4890	0.0345	0.1744	0.1625	0.3649	0.2752	0.2834
-4889.5	0.0341	0.174	0.1495	0.3651	0.3374	0.3925
-4889	0.0343	0.1733	0.1404	0.3659	0.3853	0.4644
-4888.5	0.0348	0.1718	0.1307	0.3698	0.4125	0.5038
-4888	0.0325	0.171	0.1205	0.3691	0.4292	0.5211
-4887.5	0.0347	0.17	0.1145	0.3718	0.4388	0.5281
-4887	0.0317	0.1687	0.1063	0.3738	0.445	0.5342
-4886.5	0.0343	0.1681	0.0975	0.3748	0.448	0.5387
-4886	0.0341	0.1663	0.0916	0.3742	0.4504	0.5445
-4885.5	0.0333	0.1641	0.0835	0.3764	0.4562	0.5493
-4885	0.0333	0.162	0.0775	0.379	0.4603	0.555
-4884.5	0.0322	0.1631	0.074	0.3799	0.4626	0.5602
-4884	0.0308	0.1586	0.0665	0.3811	0.4625	0.5642
-4883.5	0.0323	0.1566	0.0624	0.3821	0.4649	0.5703
-4883	0.0298	0.1557	0.0591	0.3838	0.468	0.5733
-4882.5	0.0297	0.1522	0.0531	0.383	0.4727	0.5745
-4882	0.0321	0.153	0.0499	0.3843	0.4766	0.5776
-4881.5	0.0306	0.1499	0.0457	0.3844	0.4794	0.5782
-4881	0.0302	0.1484	0.0423	0.3844	0.4805	0.5796
-4880.5	0.0317	0.1447	0.0362	0.3848	0.4805	0.5807
-4880	0.0307	0.1432	0.0352	0.3871	0.4813	0.5828
-4879.5	0.0318	0.139	0.0299	0.3875	0.4842	0.5857
-4879	0.0319	0.138	0.0287	0.3872	0.4858	0.5743
-4878.5	0.0299	0.1352	0.0256	0.3869	0.4854	0.5351
-4878	0.031	0.1316	0.021	0.3875	0.4873	0.456
-4877.5	0.0301	0.129	0.0192	0.3883	0.4862	0.3722
-4877	0.0304	0.126	0.0191	0.3892	0.4863	0.3006
-4876.5	0.0306	0.1221	0.0174	0.387	0.4864	0.235
-4876	0.0311	0.1211	0.0135	0.3821	0.4814	0.1867
-4875.5	0.0294	0.119	0.0143	0.3769	0.4565	0.1496
-4875	0.0295	0.1138	0.0107	0.3612	0.4158	0.1232
-4874.5	0.0315	0.1121	0.0111	0.3424	0.3636	0.1009
-4874	0.03	0.1094	0.0089	0.3169	0.3129	0.0777
-4873.5	0.0308	0.1051	0.0101	0.292	0.2631	0.0562
-4873	0.0309	0.1037	0.009	0.2651	0.2169	0.0406
-4872.5	0.03	0.1	0.0077	0.2371	0.1808	0.0296
-4872	0.0318	0.0973	0.0064	0.2113	0.1518	0.0195
-4871.5	0.0321	0.0941	0.0067	0.1839	0.1289	0.0174
-4871	0.0329	0.0917	0.0065	0.1647	0.1084	0.0132
-4870.5	0.0311	0.0887	0.003	0.1455	0.0908	0.0108
-4870	0.0319	0.0872	0.003	0.1269	0.0741	0.0048
-4869.5	0.0294	0.0827	0.0023	0.1115	0.0589	-0.0078
-4869	0.03	0.0802	0.0023	0.0997	0.0448	-0.0221
-4868.5	0.0302	0.0791	0.0045	0.0906	0.0368	-0.0202
-4868	0.0317	0.0742	0.0036	0.0785	0.0292	-0.0076
-4867.5	0.0324	0.0729	0.0013	0.0674	0.0213	0.0294
-4867	0.0295	0.0717	0.002	0.0589	0.0179	0.0967
-4866.5	0.0308	0.0689	0.0004	0.0477	0.0128	0.2067
-4866	0.0307	0.065	-0.0006	0.0425	0.012	0.3309
-4865.5	0.0312	0.0642	-0.001	0.0357	0.0112	0.4271
-4865	0.0294	0.0604	-0.004	0.029	0.0096	0.4828
-4864.5	0.0289	0.057	-0.0073	0.0237	0.006	0.5142
-4864	0.0302	0.0552	-0.0095	0.019	0.0005	0.524
-4863.5	0.0296	0.0531	-0.0115	0.0177	-0.0086	0.5303
-4863	0.0293	0.0525	-0.0146	0.0131	-0.0193	0.5377
-4862.5	0.0278	0.0504	-0.0168	0.0117	-0.024	0.5415
-4862	0.0275	0.0486	-0.0197	0.0105	-0.023	0.5466
-4861.5	0.0285	0.0468	-0.0198	0.0075	-0.0131	0.5519
-4861	0.0279	0.0443	-0.0215	0.0056	0.0111	0.5589
-4860.5	0.0276	0.0455	-0.0216	0.0074	0.0471	0.5621
-4860	0.0264	0.0425	-0.0204	0.0066	0.0971	0.5688
-4859.5	0.0295	0.0404	-0.0191	0.0036	0.1728	0.5721
-4859	0.0295	0.0402	-0.018	0.0022	0.2565	0.5734
-4858.5	0.0282	0.0384	-0.0156	0.0031	0.3245	0.5756
-4858	0.0292	0.0376	-0.0101	0.0007	0.3751	0.5772
-4857.5	0.0287	0.0361	-0.0042	-0.0047	0.4065	0.5787
-4857	0.027	0.0341	0.0038	-0.0097	0.4271	0.5826
-4856.5	0.0281	0.033	0.016	-0.0157	0.4346	0.584
-4856	0.0283	0.0315	0.0261	-0.0219	0.4413	0.5839
-4855.5	0.0297	0.0299	0.037	-0.0244	0.4452	0.5829
-4855	0.0295	0.0295	0.0504	-0.026	0.4504	0.5626
-4854.5	0.0302	0.0276	0.0679	-0.0233	0.4536	0.5048
-4854	0.0299	0.028	0.0811	-0.0164	0.4578	0.4219
-4853.5	0.0286	0.0274	0.1013	-0.0066	0.4625	0.339
-4853	0.0306	0.0251	0.1162	0.0106	0.4628	0.2711
-4852.5	0.0297	0.0227	0.1353	0.0339	0.467	0.2121
-4852	0.0279	0.0249	0.1504	0.0617	0.468	0.1684
-4851.5	0.0291	0.0232	0.1661	0.0975	0.4715	0.137
-4851	0.0305	0.0204	0.1825	0.1403	0.4739	0.1127
-4850.5	0.0284	0.0207	0.1958	0.1826	0.4757	0.0954
-4850	0.0283	0.0185	0.2063	0.2236	0.4788	0.0686
-4849.5	0.0295	0.0197	0.2156	0.2573	0.4799	0.0498
-4849	0.0301	0.0164	0.2244	0.2865	0.4822	0.0352
-4848.5	0.029	0.0162	0.2317	0.307	0.4837	0.0257
-4848	0.0304	0.0173	0.2385	0.3224	0.4833	0.0193
-4847.5	0.0276	0.0141	0.2423	0.3344	0.4846	0.0146
-4847	0.0274	0.0136	0.2462	0.342	0.4863	0.013
-4846.5	0.0288	0.0151	0.2503	0.349	0.487	0.0096
-4846	0.0285	0.0115	0.254	0.3505	0.4883	-0.0006
-4845.5	0.0276	0.0128	0.2567	0.3531	0.4893	-0.0161
-4845	0.0281	0.01	0.2579	0.3558	0.4815	-0.0242
-4844.5	0.0264	0.0107	0.261	0.3598	0.4648	-0.0172
-4844	0.0258	0.0097	0.2617	0.3614	0.4293	0.0053
-4843.5	0.0263	0.0089	0.261	0.3619	0.3796	0.0533
-4843	0.0276	0.0092	0.263	0.3651	0.3251	0.1364
-4842.5	0.0261	0.009	0.2627	0.3658	0.2758	0.2682
-4842	0.0277	0.007	0.2639	0.3682	0.2302	0.3773
-4841.5	0.0256	0.0067	0.267	0.37	0.1893	0.4576
-4841	0.0259	0.006	0.2661	0.3712	0.1596	0.5012
-4840.5	0.0266	0.0054	0.269	0.3723	0.136	0.5189
-4840	0.0275	0.0051	0.2701	0.374	0.116	0.5267
-4839.5	0.0273	0.0067	0.2696	0.3751	0.097	0.5317
-4839	0.0271	0.0061	0.2728	0.3761	0.0791	0.5393
-4838.5	0.0277	0.0054	0.2731	0.3773	0.0629	0.5449
-4838	0.0293	0.0053	0.2734	0.379	0.0507	0.55
-4837.5	0.0286	0.005	0.2717	0.381	0.0372	0.555
-4837	0.0271	0.0045	0.2745	0.3825	0.0293	0.5601
-4836.5	0.0262	0.0028	0.2752	0.3839	0.0237	0.5652
-4836	0.0267	0.0042	0.2734	0.3828	0.02	0.5681
-4835.5	0.0275	0.0041	0.2749	0.3838	0.0136	0.5747
-4835	0.0267	0.0045	0.2752	0.3859	0.0121	0.5752
-4834.5	0.0299	0.0054	0.2764	0.386	0.0097	0.577
-4834	0.0301	0.0038	0.2786	0.3863	0.0077	0.5797
-4833.5	0.029	0.0031	0.2773	0.3859	0.0057	0.5794
-4833	0.0281	0.0021	0.2769	0.3869	0.0022	0.5808
-4832.5	0.0305	0.0018	0.2774	0.3884	-0.0045	0.5847
-4832	0.0302	0.002	0.2805	0.3863	-0.0147	0.5869
-4831.5	0.0288	0.0022	0.2811	0.3888	-0.0214	0.5764
-4831	0.0299	0.0026	0.2814	0.3869	-0.0244	0.5422
-4830.5	0.0299	0.0019	0.2826	0.3877	-0.0163	0.469
-4830	0.0286	0.0035	0.283	0.3885	0.0012	0.3825
-4829.5	0.0295	0.0026	0.284	0.3863	0.0334	0.307
-4829	0.0284	0.0013	0.2841	0.3793	0.0806	0.2448
-4828.5	0.0285	0.0009	0.2845	0.3706	0.1477	0.1897
-4828	0.0287	0.0004	0.283	0.3524	0.2336	0.155
-4827.5	0.0308	0.0018	0.2852	0.3314	0.3049	0.1254
-4827	0.0303	0.0022	0.2841	0.3044	0.3602	0.1036
-4826.5	0.0275	0.0008	0.2857	0.2768	0.3988	0.0812
-4826	0.0278	-0.0004	0.2874	0.2475	0.4221	0.0595
-4825.5	0.0291	-0.0005	0.2875	0.2233	0.4337	0.0424
-4825	0.0297	-0.0018	0.288	0.1979	0.4397	0.031
-4824.5	0.027	-0.0022	0.2854	0.1727	0.4462	0.021
-4824	0.0269	-0.0017	0.287	0.1515	0.4502	0.0154
-4823.5	0.0275	-0.003	0.2859	0.1363	0.4547	0.0123
-4823	0.0274	-0.0025	0.2888	0.1191	0.4578	0.0108
-4822.5	0.0285	-0.0005	0.2886	0.1063	0.4594	0.0057
-4822	0.0278	-0.0021	0.2882	0.0941	0.4643	-0.0083
-4821.5	0.0271	-0.0021	0.2894	0.0823	0.4661	-0.021
-4821	0.0286	-0.0029	0.2874	0.0728	0.4675	-0.0211
-4820.5	0.0274	-0.0034	0.2877	0.0629	0.471	-0.0108
-4820	0.0274	-0.0048	0.2888	0.0535	0.4738	0.0248
-4819.5	0.0282	-0.0053	0.2871	0.0437	0.4779	0.0883
-4819	0.0275	-0.0072	0.2877	0.0389	0.4785	0.192
-4818.5	0.0273	-0.0048	0.2888	0.0316	0.4803	0.3205
-4818	0.0287	-0.0056	0.2888	0.0275	0.4827	0.4202
-4817.5	0.0267	-0.0064	0.2892	0.0222	0.4832	0.4802
-4817	0.0276	-0.0092	0.2885	0.0181	0.4835	0.513
-4816.5	0.0276	-0.0089	0.2863	0.0151	0.486	0.5231
-4816	0.0294	-0.0102	0.2857	0.0117	0.4864	0.5286
-4815.5	0.0288	-0.0107	0.2834	0.0116	0.485	0.5355
-4815	0.0279	-0.0101	0.2825	0.0084	0.4887	0.5425
-4814.5	0.0288	-0.0125	0.2806	0.0078	0.4875	0.5477
-4814	0.0294	-0.0129	0.2771	0.0064	0.4837	0.5518
-4813.5	0.0283	-0.0109	0.2712	0.0068	0.4708	0.5589
-4813	0.0311	-0.0113	0.2656	0.0035	0.4408	0.562
-4812.5	0.0309	-0.012	0.2556	0.0031	0.3952	0.5682
-4812	0.0289	-0.012	0.2485	0.0024	0.342	0.5715
-4811.5	0.0294	-0.0121	0.2367	0.0024	0.2901	0.5735
-4811	0.0311	-0.0127	0.2267	-0.004	0.2405	0.5742
-4810.5	0.0308	-0.0138	0.2149	-0.0096	0.2	0.5778
-4810	0.0309	-0.014	0.2066	-0.0133	0.1678	0.5774
-4809.5	0.0303	-0.0128	0.1944	-0.0187	0.1397	0.5807
-4809	0.0294	-0.0143	0.1827	-0.0241	0.1209	0.5829
-4808.5	0.0313	-0.0113	0.1696	-0.0253	0.102	0.5858
-4808	0.0307	-0.0113	0.159	-0.0261	0.082	0.5831
-4807.5	0.0295	-0.0115	0.1475	-0.0197	0.0688	0.5644
-4807	0.0317	-0.0093	0.1376	-0.0122	0.0531	0.5101
-4806.5	0.0294	-0.0087	0.1294	0.002	0.0419	0.4278
-4806	0.0294	-0.0081	0.1201	0.022	0.0329	0.3461
-4805.5	0.0309	-0.0054	0.1117	0.0457	0.0264	0.2758
-4805	0.0313	-0.0053	0.1034	0.0805	0.0203	0.2164
-4804.5	0.0299	-0.0026	0.0962	0.119	0.0166	0.1737
-4804	0.0292	-0.0021	0.0904	0.1607	0.0123	0.1407
-4803.5	0.0291	0.0001	0.0818	0.2061	0.0098	0.1149
-4803	0.0298	0.0027	0.077	0.2426	0.0099	0.0964
-4802.5	0.0283	0.0044	0.0725	0.2728	0.006	0.0709
-4802	0.0305	0.0078	0.0655	0.2983	0.0045	0.0489
-4801.5	0.0307	0.0128	0.0631	0.316	-0.0032	0.0355
-4801	0.029	0.0158	0.0567	0.3293	-0.0125	0.0261
-4800.5	0.0313	0.0195	0.0544	0.3395	-0.0197	0.0196
-4800	0.0311	0.0221	0.0494	0.3463	-0.0241	0.0135
-4799.5	0.0287	0.0239	0.0459	0.3498	-0.0185	0.0118
-4799	0.0288	0.0285	0.0406	0.3527	-0.0021	0.0074
-4798.5	0.0291	0.0321	0.0353	0.3558	0.0233	-0.0005
-4798	0.0322	0.0369	0.033	0.3592	0.0656	-0.0138
-4797.5	0.0325	0.0414	0.0298	0.3613	0.1283	-0.0237
-4797	0.0318	0.0464	0.026	0.3618	0.2103	-0.017
-4796.5	0.0306	0.05	0.0231	0.3646	0.2887	0.0034
-4796	0.0311	0.0521	0.0228	0.3659	0.3492	0.0495
-4795.5	0.0315	0.0564	0.0196	0.3665	0.3889	0.1315
-4795	0.0336	0.0612	0.0166	0.3677	0.4184	0.2614
-4794.5	0.0338	0.0663	0.0169	0.3701	0.432	0.3718
-4794	0.0317	0.0717	0.0156	0.3727	0.4382	0.453
-4793.5	0.0329	0.0758	0.0145	0.3732	0.444	0.4972
-4793	0.0344	0.0818	0.011	0.3736	0.4482	0.5191
-4792.5	0.0335	0.0835	0.0107	0.3765	0.4538	0.5274
-4792	0.0336	0.0912	0.0103	0.3761	0.4556	0.5333
-4791.5	0.0341	0.0942	0.0099	0.379	0.4607	0.5364
-4791	0.034	0.0979	0.0066	0.3806	0.4637	0.5435
-4790.5	0.0339	0.1016	0.0076	0.38	0.4638	0.551
-4790	0.0343	0.1045	0.0054	0.3809	0.4675	0.5536
-4789.5	0.0341	0.1101	0.0065	0.3842	0.4696	0.5605
-4789	0.0347	0.1122	0.0039	0.384	0.4717	0.5629
-4788.5	0.0336	0.1163	0.0041	0.3849	0.4769	0.5703
-4788	0.0362	0.1182	0.0033	0.385	0.4768	0.5723
-4787.5	0.0337	0.1226	0.0049	0.3873	0.4789	0.5752
-4787	0.0353	0.1263	0.0024	0.3873	0.4828	0.5777
-4786.5	0.0363	0.1268	0.004	0.388	0.4822	0.5789
-4786	0.0351	0.1316	0.0019	0.3886	0.4837	0.5783
-4785.5	0.0345	0.1312	0.0022	0.3873	0.4848	0.5829
-4785	0.0332	0.1353	0.0007	0.3876	0.4847	0.5833
-4784.5	0.0347	0.1365	0.0007	0.3882	0.486	0.5842
-4784	0.0335	0.1387	-0.0011	0.3863	0.4875	0.5746
-4783.5	0.0351	0.1421	-0.001	0.3884	0.4862	0.5451
-4783	0.0357	0.1413	-0.004	0.3849	0.4863	0.4692
-4782.5	0.0345	0.1439	-0.0062	0.3834	0.476	0.3848
-4782	0.0351	0.1461	-0.0107	0.3741	0.4531	0.3112
-4781.5	0.0337	0.1481	-0.0112	0.3609	0.4078	0.2447
-4781	0.0347	0.1482	-0.0145	0.3424	0.3572	0.1929
-4780.5	0.0349	0.1488	-0.0177	0.3152	0.304	0.1553
-4780	0.0337	0.1519	-0.019	0.288	0.255	0.1265
-4779.5	0.0358	0.1518	-0.0189	0.2603	0.2104	0.1036
-4779	0.0363	0.1528	-0.0202	0.2358	0.1749	0.0816
-4778.5	0.0343	0.1546	-0.0208	0.2099	0.1478	0.0581
-4778	0.0359	0.1532	-0.0214	0.1825	0.124	0.0418
-4777.5	0.0351	0.1545	-0.0204	0.1626	0.107	0.0313
-4777	0.0372	0.155	-0.0168	0.1443	0.0874	0.0223
-4776.5	0.0377	0.1585	-0.0127	0.1274	0.0728	0.0177
-4776	0.0376	0.1569	-0.0072	0.1117	0.0571	0.0136
-4775.5	0.0375	0.1585	-0.0027	0.1011	0.0447	0.0102
-4775	0.0364	0.1585	0.0065	0.0893	0.0344	0.0043
-4774.5	0.0378	0.1611	0.0166	0.0801	0.0276	-0.0083
-4774	0.0379	0.1592	0.0288	0.0691	0.0208	-0.0208
-4773.5	0.0382	0.1598	0.0403	0.0579	0.0176	-0.0221
-4773	0.0388	0.16	0.0558	0.047	0.0143	-0.0091
-4772.5	0.0384	0.1641	0.0707	0.0397	0.0097	0.0242
-4772	0.0403	0.1635	0.086	0.034	0.0082	0.0876
-4771.5	0.0379	0.1618	0.1032	0.0303	0.0067	0.1916
-4771	0.0409	0.1634	0.1221	0.0251	0.0041	0.3205
-4770.5	0.0404	0.163	0.139	0.0209	-0.0018	0.4175
-4770	0.0404	0.165	0.1547	0.0164	-0.0103	0.4808
-4769.5	0.0408	0.1627	0.1717	0.0144	-0.0206	0.5111
-4769	0.0411	0.1646	0.1867	0.0119	-0.0242	0.5249
-4768.5	0.0399	0.1658	0.1974	0.0103	-0.0234	0.5307
-4768	0.0391	0.1653	0.2099	0.0099	-0.0087	0.5358
-4767.5	0.0392	0.1642	0.2185	0.0062	0.0163	0.5397
-4767	0.0391	0.1665	0.2292	0.0061	0.0523	0.548
-4766.5	0.0391	0.1667	0.233	0.0041	0.111	0.5516
-4766	0.0397	0.167	0.2403	0.0035	0.1861	0.5564
-4765.5	0.0393	0.165	0.2456	0.0021	0.2677	0.5622
-4765	0.0403	0.1665	0.2489	0.0028	0.3345	0.5652
-4764.5	0.0412	0.1676	0.2508	-0.0006	0.3795	0.5723
-4764	0.0414	0.1675	0.2559	-0.0048	0.4097	0.5735
-4763.5	0.0409	0.1657	0.2563	-0.0132	0.4289	0.5747
-4763	0.0408	0.1672	0.2567	-0.0184	0.4369	0.5767
-4762.5	0.0417	0.169	0.26	-0.0215	0.4432	0.5788
-4762	0.0416	0.1669	0.2609	-0.0234	0.4474	0.5795
-4761.5	0.0392	0.1663	0.262	-0.0252	0.4515	0.582
-4761	0.0417	0.1673	0.2645	-0.0244	0.4559	0.5854
-4760.5	0.0417	0.1695	0.2645	-0.0181	0.4581	0.5835
-4760	0.041	0.1701	0.2656	-0.0039	0.462	0.5641
-4759.5	0.0394	0.1675	0.268	0.0117	0.4635	0.5075
-4759	0.0404	0.1683	0.2685	0.0362	0.466	0.4264
-4758.5	0.0415	0.1688	0.2674	0.0625	0.4685	0.3427
-4758	0.0419	0.1685	0.2681	0.1002	0.472	0.2735
-4757.5	0.0407	0.1692	0.2709	0.1416	0.4739	0.2163
-4757	0.043	0.1702	0.272	0.1857	0.4786	0.1713
-4756.5	0.0438	0.1693	0.2715	0.2255	0.4808	0.1394
-4756	0.0421	0.1718	0.2712	0.2601	0.4798	0.1129
-4755.5	0.0444	0.1722	0.2719	0.2878	0.4807	0.096
-4755	0.0422	0.1703	0.2748	0.3108	0.4831	0.0678
-4754.5	0.0426	0.1731	0.2733	0.3239	0.4827	0.0489
-4754	0.0424	0.1733	0.2746	0.3349	0.4855	0.0354
-4753.5	0.0444	0.1708	0.2763	0.3421	0.4854	0.0264
-4753	0.0429	0.1734	0.2765	0.3481	0.4875	0.0192
-4752.5	0.0442	0.1737	0.2759	0.3529	0.4878	0.0161
-4752	0.043	0.1722	0.2757	0.3549	0.4863	0.0124
-4751.5	0.0445	0.1723	0.2784	0.3571	0.4812	0.0088
-4751	0.0457	0.1723	0.277	0.3606	0.4591	-0.0004
-4750.5	0.0452	0.175	0.2774	0.3618	0.4211	-0.0151
-4750	0.0441	0.1747	0.2791	0.3645	0.3694	-0.022
-4749.5	0.0446	0.175	0.2805	0.3665	0.3161	-0.018
-4749	0.0456	0.175	0.2815	0.3654	0.2665	0.0062
-4748.5	0.0447	0.1726	0.2802	0.3688	0.2225	0.0546
-4748	0.0463	0.1751	0.2821	0.3708	0.182	0.1378
-4747.5	0.0456	0.1735	0.2828	0.3715	0.1529	0.2693
-4747	0.0475	0.175	0.284	0.3729	0.1303	0.3801
-4746.5	0.0467	0.1742	0.2845	0.3715	0.1104	0.4571
-4746	0.0455	0.1744	0.286	0.3739	0.095	0.4999
-4745.5	0.0466	0.1741	0.2846	0.3758	0.0762	0.5207
-4745	0.0454	0.1745	0.2852	0.3777	0.0598	0.5263
-4744.5	0.0468	0.175	0.286	0.3778	0.048	0.5315
-4744	0.0447	0.1751	0.2875	0.3804	0.0362	0.537
-4743.5	0.0449	0.175	0.2855	0.3805	0.028	0.543
-4743	0.0457	0.1759	0.2872	0.382	0.0232	0.5493
-4742.5	0.044	0.1748	0.2878	0.3843	0.0166	0.5539
-4742	0.047	0.1747	0.2866	0.3853	0.0159	0.5595
-4741.5	0.0466	0.1776	0.2865	0.386	0.0112	0.566
-4741	0.0449	0.1771	0.2884	0.386	0.0112	0.5686
-4740.5	0.0467	0.1765	0.2881	0.3854	0.0082	0.5741
-4740	0.0471	0.1757	0.2878	0.3868	0.0066	0.5768
-4739.5	0.0446	0.1774	0.2888	0.3882	0.0008	0.5782
-4739	0.0468	0.1757	0.2892	0.3877	-0.008	0.5781
-4738.5	0.0476	0.1758	0.2899	0.3875	-0.0189	0.5804
-4738	0.0468	0.1767	0.2899	0.3892	-0.0241	0.5804
-4737.5	0.0473	0.1782	0.29	0.3901	-0.0222	0.5828
-4737	0.0476	0.1777	0.2893	0.3887	-0.014	0.5858
-4736.5	0.0489	0.1779	0.2893	0.3883	0.0084	0.5759
-4736	0.0473	0.1784	0.2868	0.3855	0.0443	0.5381
-4735.5	0.0481	0.1777	0.2866	0.3783	0.0942	0.4643
-4735	0.0482	0.1796	0.287	0.3696	0.1636	0.377
-4734.5	0.0498	0.1784	0.2873	0.3518	0.2479	0.302
-4734	0.0494	0.1803	0.285	0.3263	0.3172	0.2401
-4733.5	0.0485	0.1795	0.283	0.3012	0.3692	0.1874
-4733	0.0499	0.1785	0.28	0.2748	0.4041	0.1522
-4732.5	0.0505	0.179	0.2794	0.2473	0.4252	0.1242
-4732	0.0498	0.1803	0.2731	0.2201	0.4364	0.103
-4731.5	0.0509	0.1802	0.2678	0.1938	0.4405	0.0786
-4731	0.0499	0.181	0.2619	0.1713	0.4456	0.057
-4730.5	0.0505	0.1822	0.2535	0.1506	0.4516	0.0421
-4730	0.0492	0.1807	0.2443	0.1328	0.4534	0.0288
-4729.5	0.0486	0.1798	0.2331	0.1185	0.4576	0.0221
-4729	0.0515	0.1803	0.223	0.1046	0.4623	0.0148
-4728.5	0.0513	0.1826	0.2131	0.0928	0.4643	0.0138
-4728	0.0515	0.1811	0.1999	0.0839	0.466	0.0107
-4727.5	0.0517	0.1794	0.19	0.0745	0.4693	0.0047
-4727	0.049	0.1811	0.1768	0.0622	0.47	-0.0095
-4726.5	0.0492	0.1813	0.1673	0.0524	0.4733	-0.0205
-4726	0.0514	0.1823	0.1554	0.0421	0.4759	-0.0216
-4725.5	0.0513	0.182	0.1444	0.0351	0.4783	-0.008
-4725	0.0503	0.1815	0.1342	0.0317	0.4812	0.0304
-4724.5	0.0488	0.1798	0.1247	0.027	0.4809	0.0962
-4724	0.0509	0.1823	0.1155	0.0221	0.4831	0.2073
-4723.5	0.0496	0.1807	0.1084	0.0178	0.4848	0.3361
-4723	0.0494	0.1809	0.1006	0.0147	0.4849	0.427
-4722.5	0.0492	0.1809	0.0928	0.0137	0.485	0.4864
-4722	0.0513	0.1819	0.0877	0.0105	0.4854	0.5156
-4721.5	0.0496	0.1826	0.0794	0.0082	0.4862	0.5254
-4721	0.0493	0.1809	0.0743	0.0067	0.4873	0.53
-4720.5	0.0496	0.1822	0.0685	0.0081	0.4824	0.5355
-4720	0.0496	0.1812	0.0645	0.005	0.4678	0.5415
-4719.5	0.0507	0.1808	0.0615	0.0056	0.4354	0.5483
-4719	0.0499	0.1795	0.0564	0.0035	0.3854	0.5525
-4718.5	0.0487	0.1816	0.0531	0.0015	0.3303	0.5592
-4718	0.0502	0.1816	0.0469	-0.0008	0.2793	0.5619
-4717.5	0.0514	0.1796	0.0419	-0.0016	0.2348	0.5662
-4717	0.05	0.1811	0.0409	-0.0104	0.1929	0.5706
-4716.5	0.0515	0.1824	0.035	-0.0131	0.1601	0.5749
-4716	0.0533	0.1805	0.0304	-0.0186	0.1373	0.5765
-4715.5	0.0507	0.1806	0.0295	-0.025	0.1179	0.5764
-4715	0.0511	0.1804	0.0251	-0.0241	0.0978	0.5808
-4714.5	0.0521	0.1801	0.0247	-0.0258	0.0805	0.5813
-4714	0.0515	0.1819	0.0225	-0.0206	0.0649	0.5833
-4713.5	0.0539	0.1816	0.0178	-0.0086	0.0494	0.5847
-4713	0.0541	0.1793	0.0176	0.0037	0.0411	0.5786
-4712.5	0.0541	0.1793	0.0157	0.0265	0.0313	0.5574
-4712	0.0525	0.1793	0.0147	0.0515	0.0232	0.4957
-4711.5	0.0547	0.181	0.0129	0.0852	0.02	0.415
-4711	0.0538	0.1797	0.0117	0.1245	0.0158	0.3339
-4710.5	0.0519	0.1782	0.0099	0.17	0.0131	0.2636
-4710	0.0539	0.1788	0.0081	0.2113	0.0098	0.2076
-4709.5	0.0522	0.177	0.0087	0.2475	0.0074	0.1669
-4709	0.0536	0.1772	0.0073	0.2786	0.007	0.136
-4708.5	0.0541	0.1774	0.0056	0.3027	0.0027	0.1099
-4708	0.0542	0.174	0.0044	0.3187	-0.0061	0.0911
-4707.5	0.054	0.1752	0.0066	0.3348	-0.016	0.0653
-4707	0.053	0.1752	0.0045	0.3409	-0.0214	0.0477
-4706.5	0.0542	0.1735	0.0028	0.3466	-0.0236	0.0344
-4706	0.0536	0.1709	0.0041	0.3511	-0.0155	0.0256
-4705.5	0.0527	0.1708	0.0028	0.3538	0.0019	0.0185
-4705	0.0539	0.1682	0.0047	0.356	0.031	0.0133
-4704.5	0.0543	0.1676	0.0021	0.3577	0.0788	0.0125
-4704	0.0538	0.1649	0.003	0.3604	0.1423	0.0065
-4703.5	0.0532	0.1633	0.0022	0.3623	0.2277	-0.0024
-4703	0.0521	0.1624	0.0001	0.3659	0.302	-0.0186
-4702.5	0.0523	0.1633	0.0004	0.3652	0.3589	-0.0233
-4702	0.0531	0.1583	-0.0004	0.368	0.3985	-0.0163
-4701.5	0.0519	0.1569	-0.0023	0.3689	0.4196	0.01
-4701	0.0529	0.1564	-0.0048	0.3695	0.4336	0.065
-4700.5	0.0544	0.1551	-0.0065	0.3706	0.4386	0.1567
-4700	0.0526	0.1528	-0.0099	0.3738	0.4458	0.2886
-4699.5	0.0516	0.1496	-0.0111	0.3748	0.451	0.3952
-4699	0.0545	0.1476	-0.0138	0.3756	0.454	0.4667
-4698.5	0.0523	0.1464	-0.0185	0.378	0.4563	0.5062
-4698	0.0527	0.1414	-0.02	0.3786	0.4608	0.5235
-4697.5	0.0539	0.1412	-0.0192	0.38	0.4623	0.5269
-4697	0.0531	0.1367	-0.0206	0.3819	0.4649	0.533
-4696.5	0.0544	0.1356	-0.0218	0.3836	0.4675	0.5396
-4696	0.0553	0.1344	-0.0199	0.3825	0.471	0.5456
-4695.5	0.0553	0.1301	-0.0182	0.3839	0.473	0.5498
-4695	0.0562	0.1268	-0.0166	0.3851	0.4765	0.5574
-4694.5	0.0564	0.126	-0.0135	0.3843	0.4782	0.5621
-4694	0.0562	0.1214	-0.0076	0.3844	0.4788	0.5659
-4693.5	0.0549	0.1186	0.0028	0.3878	0.4805	0.5701
-4693	0.0553	0.1171	0.0104	0.3877	0.4814	0.5729
-4692.5	0.0541	0.1121	0.0203	0.3878	0.4837	0.5756
-4692	0.0553	0.1097	0.0328	0.3866	0.4846	0.5756
-4691.5	0.0547	0.1089	0.0465	0.3879	0.4858	0.5789
-4691	0.0547	0.1036	0.0592	0.3888	0.4876	0.5799
-4690.5	0.0564	0.1008	0.075	0.388	0.4857	0.5821
-4690	0.0576	0.0986	0.0923	0.389	0.4888	0.5828
-4689.5	0.0555	0.0942	0.1106	0.3875	0.4855	0.5862
-4689	0.0559	0.0921	0.1288	0.3813	0.4719	0.5716
-4688.5	0.0574	0.0899	0.1449	0.3719	0.442	0.528
-4688	0.0581	0.0859	0.1618	0.3576	0.3979	0.4465
-4687.5	0.0578	0.0844	0.1761	0.337	0.3444	0.3638
-4687	0.0578	0.0807	0.1895	0.3116	0.2933	0.2908
-4686.5	0.0557	0.0784	0.2011	0.2854	0.2444	0.2293
-4686	0.0551	0.0747	0.2142	0.2563	0.2028	0.1808
-4685.5	0.0568	0.0743	0.222	0.2299	0.1681	0.1455
-4685	0.0554	0.0696	0.2302	0.2048	0.1432	0.1204
-4684.5	0.0554	0.0694	0.2371	0.1792	0.1216	0.0993
-4684	0.0552	0.0645	0.2435	0.1571	0.1018	0.0753
-4683.5	0.0541	0.0629	0.2453	0.1392	0.0836	0.054
-4683	0.0552	0.0605	0.2495	0.1244	0.0688	0.037
-4682.5	0.0536	0.0592	0.2525	0.109	0.0537	0.0258
-4682	0.0543	0.0576	0.2564	0.0988	0.0436	0.0204
-4681.5	0.0543	0.0536	0.2572	0.0856	0.032	0.0152
-4681	0.0543	0.0525	0.2604	0.076	0.0243	0.0135
-4680.5	0.0555	0.0508	0.262	0.0657	0.0186	0.0115
-4680	0.0535	0.0485	0.2629	0.0556	0.0159	0.0032
-4679.5	0.054	0.0471	0.2639	0.0474	0.0127	-0.0133
-4679	0.0555	0.0474	0.2643	0.0379	0.0114	-0.0218
-4678.5	0.0559	0.0456	0.2645	0.0321	0.0103	-0.0193
-4678	0.0556	0.0428	0.267	0.0275	0.0076	-0.0016
-4677.5	0.0564	0.0403	0.2681	0.0246	0.0035	0.0421
-4677	0.0573	0.0414	0.2684	0.02	-0.0035	0.1145
-4676.5	0.0554	0.04	0.2687	0.0155	-0.0145	0.2408
-4676	0.0561	0.0371	0.2679	0.014	-0.0224	0.357
-4675.5	0.0577	0.0378	0.2706	0.0118	-0.0239	0.4448
-4675	0.0556	0.0362	0.2712	0.0104	-0.0208	0.4934
-4674.5	0.0581	0.0341	0.2734	0.0098	-0.0048	0.5179
-4674	0.0564	0.0312	0.2721	0.0058	0.0234	0.527
-4673.5	0.0584	0.0315	0.2722	0.006	0.0643	0.5301
-4673	0.0562	0.0306	0.273	0.0038	0.125	0.5376
-4672.5	0.0584	0.0307	0.2736	0.0054	0.2093	0.5419
-4672	0.0589	0.0291	0.2758	0.0031	0.2872	0.5485
-4671.5	0.0568	0.027	0.2753	0.0018	0.3468	0.5534
-4671	0.0568	0.0263	0.2777	-0.0006	0.3875	0.5588
-4670.5	0.0564	0.0256	0.2777	-0.0056	0.4154	0.5637
-4670	0.0567	0.0243	0.2778	-0.0111	0.4321	0.5688
-4669.5	0.0582	0.0224	0.279	-0.0193	0.4381	0.5734
-4669	0.0571	0.0219	0.2804	-0.0241	0.4448	0.5764
-4668.5	0.0589	0.0198	0.2794	-0.0241	0.45	0.5781
-4668	0.0591	0.019	0.28	-0.0255	0.4521	0.5772
-4667.5	0.0572	0.0173	0.2795	-0.0221	0.4567	0.5801
-4667	0.0568	0.0177	0.2818	-0.0148	0.4589	0.5819
-4666.5	0.0578	0.0153	0.2817	-0.0028	0.4627	0.5832
-4666	0.0586	0.0163	0.2817	0.0164	0.4657	0.5843
-4665.5	0.0575	0.0154	0.2814	0.0412	0.4663	0.5784
-4665	0.0568	0.0147	0.2837	0.073	0.47	0.5497
-4664.5	0.0584	0.0138	0.2847	0.1088	0.4717	0.4801
-4664	0.0554	0.0113	0.2858	0.153	0.4762	0.3946
-4663.5	0.0571	0.0121	0.2836	0.1945	0.4766	0.3158
-4663	0.0574	0.0135	0.2865	0.2341	0.4807	0.2497
-4662.5	0.0565	0.0122	0.2851	0.2682	0.4798	0.1954
-4662	0.0566	0.0113	0.2869	0.2941	0.4827	0.1595
-4661.5	0.0566	0.0102	0.2875	0.314	0.4835	0.1305
-4661	0.0575	0.0082	0.2864	0.3274	0.4843	0.1058
-4660.5	0.0554	0.0095	0.2878	0.3393	0.4872	0.0851
-4660	0.0561	0.0098	0.2872	0.3444	0.4901	0.0594
-4659.5	0.0551	0.0073	0.2868	0.35	0.4866	0.0426
-4659	0.0574	0.0075	0.2874	0.3517	0.4887	0.0303
-4658.5	0.0568	0.0069	0.2888	0.354	0.4876	0.0238
-4658	0.0563	0.0069	0.2881	0.3584	0.4792	0.0167
-4657.5	0.0571	0.0068	0.2892	0.361	0.452	0.0142
-4657	0.0574	0.0061	0.2896	0.3621	0.4087	0.0117
-4656.5	0.0565	0.0044	0.2888	0.3631	0.357	0.0061
-4656	0.0587	0.0046	0.2884	0.364	0.3053	-0.0061
-4655.5	0.0574	0.0063	0.2882	0.3662	0.2558	-0.0186
-4655	0.059	0.0051	0.2879	0.3679	0.2111	-0.0215
-4654.5	0.0591	0.0045	0.2898	0.3714	0.1766	-0.0122
-4654	0.0588	0.0042	0.2874	0.3721	0.1493	0.0224
-4653.5	0.0591	0.0049	0.2866	0.371	0.126	0.0835
-4653	0.0599	0.0061	0.2875	0.3721	0.1072	0.188
-4652.5	0.0585	0.0052	0.2871	0.3738	0.0876	0.3175
-4652	0.0573	0.0056	0.285	0.3775	0.0738	0.4173
-4651.5	0.0585	0.0051	0.2828	0.379	0.0558	0.4778
-4651	0.0583	0.0048	0.2793	0.3787	0.0453	0.5109
-4650.5	0.06	0.0036	0.275	0.3808	0.0346	0.524
-4650	0.0577	0.0037	0.2705	0.3826	0.0277	0.5305
-4649.5	0.0606	0.0039	0.2641	0.3825	0.0226	0.5344
-4649	0.0579	0.0031	0.2573	0.385	0.0165	0.542
-4648.5	0.0585	0.0027	0.2474	0.3847	0.0123	0.5479
-4648	0.0606	0.0013	0.2407	0.3857	0.0128	0.5532
-4647.5	0.0581	0.0029	0.2292	0.3876	0.0109	0.5586
-4647	0.0595	0.0004	0.2182	0.3872	0.0079	0.5624
-4646.5	0.0585	0.0006	0.2075	0.3867	0.0052	0.5662
-4646	0.0599	0.0006	0.1971	0.3859	-0.0011	0.5714
-4645.5	0.057	0.0014	0.1848	0.3872	-0.0094	0.5747
-4645	0.0596	-0.0008	0.1737	0.3875	-0.0197	0.5759
-4644.5	0.0566	0.0008	0.1615	0.3884	-0.0243	0.5765
-4644	0.0577	0.0002	0.1502	0.3865	-0.0205	0.5781
-4643.5	0.0581	0.0003	0.1409	0.3879	-0.0105	0.5812
-4643	0.059	-0.0008	0.13	0.3861	0.0157	0.5825
-4642.5	0.0586	-0.001	0.1218	0.383	0.0547	0.5837
-4642	0.059	-0.0021	0.1128	0.3757	0.1076	0.5823
-4641.5	0.0584	-0.0006	0.105	0.3651	0.186	0.5627
-4641	0.0576	-0.0016	0.0964	0.3465	0.2672	0.5072
-4640.5	0.0568	-0.0028	0.0905	0.3207	0.3333	0.4219
-4640	0.0574	-0.0032	0.0827	0.2963	0.381	0.3409
-4639.5	0.0576	-0.0021	0.0774	0.2666	0.4114	0.2722
-4639	0.0586	-0.0048	0.0724	0.2402	0.4275	0.2144
-4638.5	0.0581	-0.0027	0.069	0.2129	0.4375	0.1686
-4638	0.0581	-0.0058	0.0624	0.1873	0.4416	0.1406
-4637.5	0.0588	-0.0056	0.0572	0.1644	0.448	0.1134
-4637	0.0582	-0.0052	0.0528	0.1459	0.4501	0.0937
-4636.5	0.0584	-0.0049	0.0505	0.1291	0.4569	0.0688
-4636	0.06	-0.0058	0.0454	0.1146	0.4604	0.0499
-4635.5	0.0584	-0.0059	0.0411	0.1015	0.4606	0.0362
-4635	0.0581	-0.0093	0.0357	0.0893	0.4641	0.0256
-4634.5	0.0592	-0.0087	0.0322	0.0809	0.4651	0.0192
-4634	0.0598	-0.0091	0.0286	0.0698	0.4693	0.014
-4633.5	0.0608	-0.0085	0.0273	0.0583	0.4719	0.0122
-4633	0.0589	-0.0107	0.0235	0.0487	0.4761	0.0065
-4632.5	0.0585	-0.0109	0.022	0.0436	0.4765	-0.0022
-4632	0.0593	-0.0122	0.0191	0.0356	0.4808	-0.0151
-4631.5	0.0611	-0.0102	0.018	0.0284	0.4824	-0.0236
-4631	0.0614	-0.0136	0.016	0.0236	0.4813	-0.0158
-4630.5	0.0592	-0.0137	0.0138	0.0214	0.4829	0.0081
-4630	0.0585	-0.014	0.0124	0.0157	0.4844	0.0611
-4629.5	0.0593	-0.0117	0.0131	0.0139	0.4836	0.1475
-4629	0.0594	-0.0134	0.0102	0.0128	0.4867	0.2789
-4628.5	0.0607	-0.0145	0.0105	0.0116	0.4873	0.3879
-4628	0.0596	-0.0138	0.0095	0.009	0.4866	0.4615
-4627.5	0.0589	-0.0138	0.0074	0.0089	0.4874	0.5045
-4627	0.0596	-0.0124	0.0081	0.0059	0.4816	0.5212
-4626.5	0.0588	-0.0127	0.0054	0.004	0.461	0.5284
-4626	0.0584	-0.0132	0.0059	0.0034	0.4207	0.5347
-4625.5	0.0604	-0.0112	0.0054	0.0045	0.3704	0.5384
-4625	0.058	-0.0104	0.0031	0.0031	0.3173	0.5446
-4624.5	0.0585	-0.0098	0.0044	-0.0007	0.2655	0.5518
-4624	0.0578	-0.0082	0.0038	-0.0056	0.2231	0.5546
-4623.5	0.0601	-0.0073	0.0042	-0.0099	0.1842	0.5614
-4623	0.0577	-0.0054	0.0032	-0.0171	0.1539	0.5649
-4622.5	0.0573	-0.0049	0.001	-0.0224	0.1325	0.5709
-4622	0.0584	-0.0026	0.0027	-0.0262	0.1108	0.5755
-4621.5	0.058	0.0001	0.0016	-0.0253	0.0945	0.5773
-4621	0.057	0.0039	0.0013	-0.0228	0.0777	0.5772
-4620.5	0.0592	0.0064	0.0011	-0.0171	0.0606	0.5798
-4620	0.0573	0.0082	-0.0019	-0.0075	0.0478	0.5796
-4619.5	0.0585	0.013	-0.0024	0.0095	0.0379	0.5818
-4619	0.0571	0.0136	-0.0051	0.0326	0.0289	0.5836
-4618.5	0.0595	0.0171	-0.0081	0.0597	0.021	0.5859
-4618	0.0594	0.0207	-0.0113	0.0946	0.0173	0.573
-4617.5	0.0575	0.0256	-0.014	0.1357	0.0155	0.5293
-4617	0.0591	0.0287	-0.0152	0.1811	0.0132	0.4494
-4616.5	0.059	0.0323	-0.0191	0.2201	0.0089	0.3676
-4616	0.0598	0.0389	-0.0192	0.2556	0.0086	0.2932
-4615.5	0.0585	0.0412	-0.0207	0.2845	0.0068	0.2313
-4615	0.0615	0.0466	-0.0207	0.3068	0.0007	0.1828
-4614.5	0.0613	0.0489	-0.0222	0.3245	-0.0064	0.1465
-4614	0.0594	0.0557	-0.022	0.3347	-0.0181	0.1215
-4613.5	0.0594	0.0577	-0.0164	0.3433	-0.0214	0.0988
-4613	0.0598	0.0646	-0.0141	0.3473	-0.0219	0.0767
-4612.5	0.0591	0.0679	-0.0102	0.3524	-0.0139	0.0539
-4612	0.0598	0.0711	-0.003	0.356	0.0087	0.0385
-4611.5	0.061	0.0777	0.0045	0.3578	0.0436	0.0276
-4611	0.0594	0.081	0.0168	0.3599	0.0945	0.0201
-4610.5	0.0604	0.0852	0.0266	0.361	0.1656	0.0158
-4610	0.0615	0.0891	0.0388	0.3625	0.2518	0.012
-4609.5	0.0612	0.094	0.0545	0.3631	0.3193	0.0114
-4609	0.0592	0.0981	0.0672	0.3664	0.3702	0.0027
-4608.5	0.0599	0.1031	0.0847	0.3697	0.4053	-0.0124
-4608	0.0612	0.1045	0.1031	0.3687	0.4242	-0.0206
-4607.5	0.0613	0.1083	0.1182	0.3698	0.4369	-0.0186
-4607	0.0612	0.1133	0.1376	0.3726	0.4423	-0.0012
-4606.5	0.0595	0.1169	0.1537	0.3714	0.4468	0.0397
-4606	0.0588	0.1191	0.1702	0.374	0.4504	0.1178
-4605.5	0.0614	0.1222	0.1832	0.3768	0.4535	0.2413
-4605	0.061	0.1243	0.1983	0.376	0.4571	0.3592
-4604.5	0.0588	0.1266	0.2075	0.3776	0.4598	0.4449
-4604	0.0609	0.1312	0.2173	0.3793	0.464	0.4943
-4603.5	0.0593	0.1315	0.2281	0.3818	0.4646	0.5181
-4603	0.0587	0.1363	0.233	0.3821	0.4674	0.5243
-4602.5	0.0595	0.1366	0.2403	0.3828	0.4726	0.5315
-4602	0.0585	0.1403	0.2446	0.3853	0.4733	0.5372
-4601.5	0.0578	0.14	0.2499	0.3854	0.4787	0.5426
-4601	0.0584	0.1427	0.2531	0.3869	0.4779	0.5502
-4600.5	0.0595	0.1444	0.2545	0.387	0.4805	0.5532
-4600	0.059	0.1457	0.258	0.3872	0.4826	0.5578
-4599.5	0.0594	0.1464	0.2594	0.3885	0.4837	0.565
-4599	0.0606	0.1467	0.2604	0.387	0.4843	0.5676
-4598.5	0.0598	0.1488	0.2599	0.3865	0.4849	0.5727
-4598	0.0587	0.1497	0.2625	0.3884	0.4864	0.5763
-4597.5	0.0588	0.1535	0.2632	0.3872	0.4851	0.5776
-4597	0.0598	0.1516	0.266	0.3893	0.4873	0.5793
-4596.5	0.059	0.1532	0.2668	0.386	0.4885	0.5796
-4596	0.0589	0.154	0.2659	0.3855	0.4828	0.581
-4595.5	0.0614	0.1555	0.2666	0.3817	0.466	0.5849
-4595	0.0595	0.1564	0.2682	0.3714	0.4325	0.5845
-4594.5	0.06	0.159	0.2699	0.3517	0.3812	0.5758
-4594	0.0596	0.1571	0.2684	0.3318	0.3308	0.5465
-4593.5	0.0593	0.1589	0.2704	0.3055	0.2789	0.4751
-4593	0.0596	0.1606	0.2718	0.2768	0.2307	0.389
-4592.5	0.0598	0.1614	0.271	0.2486	0.191	0.3126
-4592	0.0618	0.1624	0.2729	0.2233	0.1602	0.2489
-4591.5	0.0618	0.1629	0.2733	0.1962	0.1355	0.1957
-4591	0.0616	0.1617	0.2737	0.1738	0.1172	0.1574
-4590.5	0.0624	0.1608	0.2755	0.1536	0.098	0.129
-4590	0.0602	0.1609	0.274	0.1364	0.0795	0.1048
-4589.5	0.0603	0.1617	0.2754	0.1185	0.0652	0.083
-4589	0.0602	0.1639	0.2773	0.1055	0.0514	0.0599
-4588.5	0.061	0.1622	0.2788	0.0951	0.0395	0.0427
-4588	0.0613	0.1648	0.2781	0.0838	0.0313	0.0301
-4587.5	0.0612	0.1641	0.2791	0.0748	0.0227	0.0214
-4587	0.0623	0.1651	0.2799	0.0617	0.0184	0.0178
-4586.5	0.0611	0.1632	0.2802	0.0541	0.0165	0.0137
-4586	0.06	0.164	0.2812	0.0436	0.012	0.0112
-4585.5	0.06	0.1638	0.2799	0.0381	0.009	0.0058
-4585	0.0588	0.1654	0.2822	0.0326	0.0085	-0.0059
-4584.5	0.0598	0.1648	0.2824	0.025	0.0061	-0.0214
-4584	0.0598	0.1639	0.2844	0.0216	0.0028	-0.0221
-4583.5	0.0592	0.1642	0.2843	0.0172	-0.0052	-0.0088
-4583	0.0586	0.1659	0.284	0.0152	-0.0147	0.0262
-4582.5	0.0602	0.1669	0.2852	0.0123	-0.0214	0.0895
-4582	0.0603	0.1662	0.2848	0.0115	-0.0246	0.1981
-4581.5	0.0611	0.1671	0.2856	0.0093	-0.0148	0.328
-4581	0.0586	0.1684	0.2863	0.008	0.0029	0.4218
-4580.5	0.0591	0.1676	0.2861	0.0066	0.034	0.4823
-4580	0.0585	0.1677	0.2881	0.0057	0.0801	0.5122
-4579.5	0.0597	0.1689	0.2873	0.0058	0.1464	0.5236
-4579	0.0585	0.1694	0.2891	0.0036	0.233	0.5295
-4578.5	0.0618	0.1676	0.2888	0.0022	0.3042	0.5359
-4578	0.0604	0.1697	0.2885	-0.0005	0.3601	0.5403
-4577.5	0.0603	0.1703	0.2869	-0.0018	0.3998	0.5473
-4577	0.0593	0.1701	0.2887	-0.0099	0.4206	0.5543
-4576.5	0.06	0.1701	0.288	-0.0134	0.4344	0.5584
-4576	0.0616	0.171	0.2878	-0.0197	0.4394	0.562
-4575.5	0.0595	0.1703	0.2881	-0.0247	0.4457	0.5689
-4575	0.0601	0.1705	0.2896	-0.0249	0.4504	0.5724
-4574.5	0.0619	0.1724	0.2888	-0.0249	0.455	0.5734
-4574	0.0617	0.1718	0.2877	-0.0184	0.4587	0.5763
-4573.5	0.0626	0.1719	0.2872	-0.011	0.4604	0.5789
-4573	0.0626	0.1717	0.2896	0.0048	0.4643	0.5795
-4572.5	0.0605	0.1722	0.2887	0.0233	0.4648	0.5798
-4572	0.0629	0.1721	0.2869	0.0495	0.4681	0.5843
-4571.5	0.0604	0.1719	0.288	0.0835	0.4718	0.5853
-4571	0.062	0.1719	0.2853	0.1211	0.4736	0.5799
-4570.5	0.0612	0.1721	0.286	0.1667	0.4756	0.5601
-4570	0.0609	0.1721	0.2821	0.208	0.4793	0.4991
-4569.5	0.0622	0.1729	0.2815	0.2438	0.4806	0.4149
-4569	0.0612	0.1721	0.2789	0.2776	0.4804	0.3328
-4568.5	0.0616	0.1736	0.2728	0.2998	0.4825	0.2663
-4568	0.0619	0.1751	0.2689	0.3174	0.4837	0.2079
-4567.5	0.0606	0.1725	0.2619	0.3311	0.4833	0.1649
-4567	0.062	0.1752	0.254	0.3395	0.4866	0.1353
-4566.5	0.0599	0.1742	0.2449	0.347	0.4873	0.1099
-4566	0.0618	0.1732	0.2352	0.3507	0.4882	0.0901
-4565.5	0.06	0.1745	0.222	0.352	0.4866	0.0666
-4565	0.062	0.1755	0.2126	0.3566	0.4839	0.0476
-4564.5	0.0613	0.1733	0.1999	0.357	0.4703	0.0321
-4564	0.0605	0.1749	0.1905	0.3602	0.442	0.0249
-4563.5	0.0605	0.1756	0.1791	0.3615	0.3949	0.0183
-4563	0.0591	0.1742	0.1653	0.3627	0.3392	0.0144
-4562.5	0.0613	0.1751	0.1537	0.367	0.29	0.012
-4562	0.0592	0.1743	0.1435	0.3671	0.243	0.0058
-4561.5	0.0612	0.1763	0.1364	0.3683	0.2017	-0.0033
-4561	0.0593	0.174	0.1253	0.3702	0.1664	-0.0191
-4560.5	0.0596	0.1746	0.1157	0.3722	0.1393	-0.0224
-4560	0.0586	0.1747	0.109	0.371	0.1198	-0.0155
-4559.5	0.0613	0.1753	0.1018	0.3736	0.1027	0.0132
-4559	0.0605	0.1772	0.0941	0.3737	0.0819	0.0707
-4558.5	0.0616	0.1763	0.0859	0.3765	0.0693	0.162
-4558	0.0594	0.1757	0.0815	0.3784	0.0528	0.295
-4557.5	0.0603	0.1782	0.0737	0.3802	0.0406	0.4004
-4557	0.0596	0.1771	0.0706	0.3804	0.0333	0.4701
-4556.5	0.0602	0.1766	0.064	0.3833	0.0258	0.5091
-4556	0.06	0.1785	0.0589	0.3833	0.0199	0.5227
-4555.5	0.0604	0.1778	0.057	0.3832	0.0141	0.5284
-4555	0.0624	0.1771	0.0518	0.3832	0.0131	0.5337
-4554.5	0.0608	0.1788	0.0464	0.3843	0.0116	0.5393
-4554	0.0623	0.1789	0.0415	0.3862	0.0089	0.5447
-4553.5	0.0606	0.1793	0.0378	0.3852	0.0065	0.553
-4553	0.0604	0.1787	0.0342	0.3857	0.0038	0.5573
-4552.5	0.0606	0.1798	0.0301	0.3871	-0.0027	0.5599
-4552	0.0607	0.1794	0.0286	0.3878	-0.0131	0.567
-4551.5	0.0609	0.1813	0.025	0.3892	-0.0201	0.5698
-4551	0.0618	0.1814	0.0217	0.3893	-0.024	0.5738
-4550.5	0.0626	0.1814	0.0207	0.3875	-0.0193	0.576
-4550	0.0626	0.18	0.0191	0.3883	-0.0027	0.5781
-4549.5	0.0634	0.1803	0.0159	0.3868	0.0249	0.5789
-4549	0.0632	0.181	0.0146	0.384	0.0692	0.5808
-4548.5	0.0621	0.1814	0.0131	0.3723	0.1299	0.5836
-4548	0.0624	0.1795	0.0116	0.3587	0.2146	0.5847
-4547.5	0.0613	0.1811	0.0102	0.3375	0.2913	0.5827
-4547	0.0627	0.1811	0.01	0.3138	0.3498	0.5691
-4546.5	0.0616	0.1804	0.01	0.2841	0.3899	0.517
-4546	0.0612	0.1798	0.009	0.2588	0.4194	0.4366
-4545.5	0.06	0.1809	0.0078	0.2312	0.432	0.3553
-4545	0.0609	0.1803	0.0063	0.2041	0.4396	0.2811
-4544.5	0.0615	0.1815	0.006	0.1799	0.4441	0.2204
-4544	0.0607	0.1812	0.0039	0.1575	0.4488	0.1764
-4543.5	0.0597	0.1795	0.0046	0.1397	0.4523	0.1451
-4543	0.0609	0.182	0.0057	0.1222	0.4551	0.1152
-4542.5	0.0599	0.1823	0.0036	0.108	0.4587	0.0972
-4542	0.0605	0.1815	0.0033	0.0973	0.4624	0.0707
-4541.5	0.0589	0.1804	0.0022	0.0879	0.4634	0.0512
-4541	0.0616	0.1819	0.0033	0.0759	0.4679	0.0361
-4540.5	0.0618	0.1801	0.0028	0.0677	0.469	0.0272
-4540	0.0596	0.1823	0.0005	0.0561	0.475	0.0184
-4539.5	0.0584	0.1827	0.0007	0.0467	0.4766	0.0147
-4539	0.0594	0.1825	-0.0007	0.0394	0.4783	0.0136
-4538.5	0.0623	0.183	0.0008	0.0326	0.4795	0.0076
-4538	0.0605	0.18	-0.0039	0.0264	0.4824	-0.0002
-4537.5	0.061	0.1822	-0.0062	0.0244	0.4827	-0.0126
-4537	0.0614	0.1808	-0.0089	0.0182	0.4834	-0.0235
-4536.5	0.0617	0.1826	-0.0112	0.0175	0.4836	-0.0173
-4536	0.0603	0.1827	-0.0137	0.0132	0.4845	0.0043
-4535.5	0.0629	0.1797	-0.017	0.0122	0.4857	0.0528
-4535	0.0603	0.1815	-0.0181	0.0113	0.4872	0.1355
-4534.5	0.0611	0.1805	-0.0185	0.0076	0.4864	0.2686
-4534	0.0615	0.1819	-0.02	0.0069	0.4879	0.3769
-4533.5	0.0612	0.1829	-0.0217	0.0075	0.4761	0.4565
-4533	0.0609	0.1822	-0.0228	0.0044	0.449	0.5016
-4532.5	0.0612	0.1802	-0.0196	0.003	0.4055	0.5202
-4532	0.061	0.1803	-0.0182	0.0045	0.3547	0.5265
-4531.5	0.0638	0.1789	-0.0175	0.0012	0.2991	0.5323
-4531	0.0626	0.1808	-0.0108	-0.0003	0.2515	0.5395
-4530.5	0.0607	0.1793	-0.004	-0.0069	0.2101	0.5454
-4530	0.0607	0.1804	0.0029	-0.0135	0.1723	0.5492
-4529.5	0.0621	0.18	0.0102	-0.0168	0.146	0.5563
-4529	0.0631	0.1788	0.0234	-0.0219	0.1256	0.5606
-4528.5	0.0613	0.1772	0.0355	-0.0252	0.1079	0.5658
-4528	0.0635	0.1772	0.0472	-0.0239	0.0883	0.5687
-4527.5	0.0636	0.1753	0.0614	-0.0213	0.071	0.5757
-4527	0.0616	0.1754	0.0785	-0.0149	0.0566	0.5761
-4526.5	0.0633	0.1751	0.0959	-0.0015	0.0429	0.5752
-4526	0.0619	0.1739	0.113	0.0183	0.0324	0.5785
-4525.5	0.0627	0.1746	0.1299	0.0404	0.0245	0.5806
-4525	0.0621	0.1738	0.1478	0.071	0.0219	0.5802
-4524.5	0.0613	0.1723	0.1644	0.1086	0.0149	0.5843
-4524	0.0612	0.1694	0.1786	0.1522	0.0143	0.5852
-4523.5	0.0621	0.1692	0.1931	0.1943	0.0103	0.5717
-4523	0.0605	0.1689	0.2054	0.2349	0.01	0.5332
-4522.5	0.0607	0.1665	0.2161	0.2665	0.0082	0.4569
-4522	0.0614	0.1665	0.2254	0.2943	0.0061	0.371
-4521.5	0.0597	0.1625	0.2331	0.3149	-0.0007	0.2986
-4521	0.0601	0.162	0.2388	0.3286	-0.0106	0.2353
-4520.5	0.0594	0.1619	0.2419	0.3388	-0.0183	0.1834
-4520	0.0593	0.1572	0.2489	0.3434	-0.0221	0.1508
-4519.5	0.0601	0.1567	0.2516	0.3494	-0.0211	0.1232
-4519	0.0594	0.1552	0.2555	0.3528	-0.0068	0.1023
-4518.5	0.0596	0.1543	0.2569	0.3548	0.0169	0.0769
-4518	0.0608	0.1516	0.2587	0.3569	0.0583	0.0557
-4517.5	0.0617	0.1473	0.2583	0.3598	0.1134	0.0404
-4517	0.0603	0.1451	0.2608	0.3607	0.1937	0.0286
-4516.5	0.0621	0.144	0.262	0.3623	0.275	0.0203
-4516	0.0601	0.142	0.2643	0.3646	0.338	0.0145
-4515.5	0.0614	0.1404	0.2628	0.3671	0.385	0.0136
-4515	0.0609	0.1379	0.2636	0.3694	0.4146	0.011
-4514.5	0.0619	0.1332	0.2645	0.3703	0.4296	0.0033
-4514	0.0629	0.1328	0.2661	0.3702	0.4364	-0.0103
-4513.5	0.062	0.1282	0.2689	0.3735	0.443	-0.0221
-4513	0.0609	0.1271	0.2705	0.3742	0.4485	-0.0202
-4512.5	0.0606	0.1245	0.2708	0.3752	0.4528	-0.0014
-4512	0.0638	0.1222	0.2706	0.3754	0.457	0.0418
-4511.5	0.0625	0.117	0.2703	0.3782	0.4589	0.1138
-4511	0.0617	0.1145	0.2725	0.3782	0.4622	0.2406
-4510.5	0.0617	0.1131	0.2732	0.3802	0.4641	0.3569
-4510	0.0615	0.1081	0.272	0.3817	0.4677	0.4419
-4509.5	0.0636	0.1055	0.2729	0.3834	0.4703	0.4922
-4509	0.0602	0.1028	0.276	0.3844	0.4721	0.5184
-4508.5	0.0617	0.1011	0.2762	0.3839	0.4758	0.5264
-4508	0.0634	0.0964	0.276	0.3837	0.4784	0.5322
-4507.5	0.0624	0.0942	0.2774	0.3854	0.479	0.5406
-4507	0.0606	0.0921	0.2758	0.3852	0.4816	0.5429
-4506.5	0.0634	0.087	0.2785	0.3867	0.4814	0.5503
-4506	0.0625	0.0837	0.2791	0.3868	0.4818	0.5557
-4505.5	0.0626	0.0811	0.2781	0.3858	0.4851	0.5603
-4505	0.0604	0.0779	0.2785	0.3873	0.4843	0.5633
-4504.5	0.0619	0.0754	0.2806	0.3864	0.4871	0.5691
-4504	0.0595	0.0733	0.2817	0.3879	0.4854	0.5718
-4503.5	0.0606	0.0714	0.2828	0.3884	0.487	0.5749
-4503	0.0594	0.0694	0.2806	0.3876	0.4858	0.5763
-4502.5	0.0601	0.0664	0.2824	0.3842	0.4807	0.5777
-4502	0.0615	0.0639	0.2833	0.3781	0.4562	0.5798
-4501.5	0.0608	0.061	0.2847	0.364	0.4167	0.581
-4501	0.0606	0.0594	0.284	0.344	0.3649	0.5849
-4500.5	0.0597	0.0565	0.2845	0.3203	0.3123	0.5851
-4500	0.0593	0.0563	0.2868	0.2944	0.2622	0.5747
-4499.5	0.0597	0.0531	0.2847	0.2674	0.2195	0.5456
-4499	0.0605	0.0528	0.287	0.239	0.1798	0.4733
-4498.5	0.0615	0.0517	0.2879	0.2134	0.1517	0.3866
-4498	0.0621	0.048	0.2857	0.1866	0.1302	0.3107
-4497.5	0.0603	0.0464	0.2883	0.1654	0.1097	0.2446
-4497	0.0623	0.0469	0.2874	0.1449	0.0912	0.1918
-4496.5	0.061	0.0427	0.2891	0.129	0.0756	0.1567
-4496	0.061	0.0417	0.2872	0.115	0.0591	0.1287
-4495.5	0.0609	0.0409	0.2886	0.1021	0.0459	0.1022
-4495	0.0598	0.0395	0.2876	0.0902	0.0369	0.0835
-4494.5	0.0623	0.0393	0.2873	0.0814	0.0284	0.059
-4494	0.0631	0.0374	0.2897	0.0692	0.0214	0.041
-4493.5	0.0626	0.0374	0.2886	0.0593	0.017	0.031
-4493	0.061	0.0349	0.2878	0.0502	0.0152	0.0212
-4492.5	0.0625	0.0352	0.2882	0.0421	0.0131	0.0182
-4492	0.0625	0.0315	0.2886	0.0365	0.0112	0.0135
-4491.5	0.0603	0.0325	0.2867	0.0284	0.0087	0.0097
-4491	0.0604	0.0285	0.2867	0.0235	0.0059	0.0046
-4490.5	0.0627	0.0289	0.2873	0.0211	-0.0009	-0.0076
-4490	0.0628	0.026	0.2857	0.0169	-0.0085	-0.0215
-4489.5	0.0611	0.0271	0.2869	0.0136	-0.0185	-0.0218
-4489	0.0621	0.026	0.2838	0.012	-0.0246	-0.0082
-4488.5	0.0607	0.0233	0.285	0.0088	-0.0215	0.0317
-4488	0.0623	0.0214	0.2802	0.0099	-0.0109	0.0971
-4487.5	0.0607	0.0224	0.2779	0.0075	0.0112	0.2119
-4487	0.0628	0.022	0.2734	0.0058	0.0485	0.3367
-4486.5	0.0609	0.0181	0.2702	0.0069	0.0989	0.4295
-4486	0.0625	0.0198	0.2641	0.0057	0.1746	0.488
-4485.5	0.0597	0.0178	0.2557	0.0032	0.2598	0.5144
-4485	0.0621	0.0157	0.2447	0.0009	0.3253	0.5245
-4484.5	0.0591	0.0171	0.2366	-0.0001	0.3735	0.5293
-4484	0.0593	0.0165	0.2249	-0.0065	0.408	0.5347
-4483.5	0.0599	0.0143	0.2148	-0.0096	0.4259	0.542
-4483	0.0603	0.0122	0.2039	-0.0154	0.4352	0.5485
-4482.5	0.0592	0.014	0.1911	-0.0222	0.4429	0.5533
-4482	0.0613	0.0127	0.1803	-0.0236	0.4486	0.5589
-4481.5	0.0605	0.0117	0.168	-0.0273	0.4502	0.5615
-4481	0.0607	0.0124	0.1573	-0.0223	0.4532	0.569
-4480.5	0.0582	0.0097	0.1463	-0.0187	0.4586	0.5732
-4480	0.0591	0.0113	0.1385	-0.0057	0.4629	0.576
-4479.5	0.0589	0.0098	0.1297	0.0108	0.4651	0.575
-4479	0.0619	0.0097	0.1206	0.0343	0.4649	0.5786
-4478.5	0.0597	0.0097	0.111	0.0624	0.468	0.5794
-4478	0.0617	0.0093	0.1012	0.0982	0.4714	0.5803
-4477.5	0.0602	0.0088	0.0946	0.14	0.4753	0.5842
-4477	0.0615	0.0064	0.0879	0.1837	0.4786	0.5846
-4476.5	0.0613	0.0076	0.0833	0.224	0.4787	0.5772
-4476	0.0619	0.0062	0.0755	0.2565	0.4819	0.553
-4475.5	0.0608	0.0074	0.0702	0.287	0.4836	0.4854
-4475	0.0612	0.0065	0.0664	0.3071	0.4836	0.4023
-4474.5	0.0622	0.0051	0.0596	0.3255	0.4839	0.323
-4474	0.0607	0.0056	0.0561	0.3347	0.4852	0.2559
-4473.5	0.0629	0.0055	0.0508	0.3444	0.4859	0.2016
-4473	0.0608	0.0045	0.0473	0.3493	0.4881	0.1603
-4472.5	0.0609	0.0049	0.0429	0.3507	0.4862	0.1313
-4472	0.0619	0.0041	0.0408	0.3535	0.4882	0.105
-4471.5	0.0623	0.0048	0.0367	0.3562	0.4822	0.0881
-4471	0.0613	0.0048	0.032	0.3576	0.4632	0.0634
-4470.5	0.0605	0.0049	0.0278	0.3619	0.4267	0.0442
-4470	0.0617	0.0048	0.0254	0.3621	0.3748	0.0306
-4469.5	0.0624	0.0044	0.0236	0.3641	0.3232	0.0233
-4469	0.0611	0.0025	0.0224	0.3667	0.2734	0.0182
-4468.5	0.0631	0.0017	0.0195	0.3694	0.2265	0.0133
-4468	0.0603	0.0015	0.0162	0.3683	0.1868	0.0115
-4467.5	0.0597	0.0017	0.0156	0.37	0.1577	0.0053
-4467	0.0611	0.0016	0.0127	0.3734	0.1348	-0.0058
-4466.5	0.0615	0.0004	0.0129	0.3721	0.1137	-0.0184
-4466	0.0593	0.0023	0.0111	0.3737	0.0957	-0.0222
-4465.5	0.059	0.0024	0.0101	0.3777	0.077	-0.0099
-4465	0.0592	0.0021	0.0091	0.3793	0.0621	0.0216
-4464.5	0.0601	0.0023	0.0094	0.3777	0.0489	0.0837
-4464	0.0589	0.0022	0.0087	0.3792	0.039	0.1884
-4463.5	0.0586	0.0023	0.0059	0.3803	0.0289	0.3186
-4463	0.0603	-0.0001	0.0075	0.3834	0.0241	0.4175
-4462.5	0.0586	0.0006	0.0058	0.383	0.0171	0.479
-4462	0.0592	-0.0007	0.0062	0.3845	0.0142	0.5124
-4461.5	0.0599	-0.0005	0.0038	0.3847	0.0132	0.5254
-4461	0.06	-0.0006	0.0043	0.3845	0.0112	0.5311
-4460.5	0.0583	-0.0022	0.0029	0.386	0.008	0.5352
-4460	0.0578	0.0001	0.0048	0.3877	0.0061	0.5399
-4459.5	0.0603	-0.0009	0.004	0.388	0.0011	0.5464
-4459	0.0612	-0.003	0.0034	0.3878	-0.0074	0.553
-4458.5	0.0594	-0.0033	0.0036	0.3875	-0.0164	0.5566
-4458	0.0599	-0.0023	0.0015	0.3872	-0.0234	0.5629
-4457.5	0.0597	-0.004	-0.0011	0.387	-0.0244	0.5669
-4457	0.0594	-0.0025	-0.002	0.3895	-0.0155	0.5711
-4456.5	0.0586	-0.0027	-0.0023	0.3868	0.006	0.5737
-4456	0.0603	-0.0051	-0.0041	0.3846	0.0407	0.5756
-4455.5	0.0602	-0.0051	-0.0082	0.3788	0.0871	0.5779
-4455	0.0611	-0.0055	-0.0115	0.367	0.1592	0.5775
-4454.5	0.062	-0.0072	-0.0134	0.3524	0.2429	0.5801
-4454	0.0604	-0.0069	-0.015	0.3272	0.3118	0.5826
-4453.5	0.0613	-0.0078	-0.0166	0.3011	0.3666	0.584
-4453	0.0613	-0.0071	-0.0188	0.2757	0.4016	0.5793
-4452.5	0.0595	-0.0072	-0.0225	0.2472	0.4234	0.5599
-4452	0.0605	-0.0077	-0.0219	0.2194	0.433	0.5011
-4451.5	0.062	-0.0099	-0.0219	0.1945	0.4424	0.4162
-4451	0.06	-0.0101	-0.0222	0.1712	0.4469	0.3363
-4450.5	0.0612	-0.0122	-0.0193	0.1505	0.4515	0.2666
-4450	0.0618	-0.0108	-0.0177	0.1347	0.4546	0.2098
-4449.5	0.0601	-0.0125	-0.0129	0.1168	0.4581	0.1678
-4449	0.0629	-0.0115	-0.008	0.1057	0.4611	0.1379
-4448.5	0.0595	-0.0127	0.0013	0.0945	0.4628	0.1093
-4448	0.0597	-0.0147	0.0087	0.0811	0.4645	0.0926
-4447.5	0.0599	-0.0137	0.0188	0.073	0.4688	0.066
-4447	0.0596	-0.0154	0.0329	0.0619	0.4711	0.0456
-4446.5	0.061	-0.0132	0.0467	0.0521	0.4751	0.0329
-4446	0.059	-0.013	0.0583	0.0449	0.4773	0.0253
-4445.5	0.0591	-0.015	0.074	0.0352	0.4797	0.0191
-4445	0.0605	-0.0144	0.0926	0.0305	0.4795	0.0159
-4444.5	0.0598	-0.0141	0.1094	0.0242	0.4815	0.0108
-4444	0.0598	-0.0113	0.1262	0.0212	0.4818	0.0068
-4443.5	0.0582	-0.0104	0.1441	0.0178	0.4825	-0.0018
-4443	0.0574	-0.0093	0.1616	0.0147	0.485	-0.0172
-4442.5	0.0584	-0.0078	0.1756	0.011	0.4841	-0.0226
-4442	0.0592	-0.0094	0.1899	0.0114	0.487	-0.0139
-4441.5	0.0589	-0.0054	0.203	0.0104	0.4875	0.0151
-4441	0.0592	-0.0048	0.2145	0.0089	0.489	0.0738
-4440.5	0.0586	-0.0019	0.2217	0.0068	0.4847	0.1669
-4440	0.0597	-0.0006	0.232	0.005	0.4703	0.3018
-4439.5	0.0594	0.0035	0.2376	0.0036	0.4371	0.4051
-4439	0.0573	0.0064	0.2439	0.0036	0.387	0.4704
-4438.5	0.0575	0.0075	0.2471	0.0035	0.3326	0.5075
-4438	0.0594	0.0103	0.2507	-0.0012	0.2845	0.5213
-4437.5	0.0594	0.013	0.2526	-0.0033	0.2376	0.5285
-4437	0.058	0.0184	0.2553	-0.0085	0.1956	0.5343
-4436.5	0.0581	0.0213	0.2569	-0.0156	0.1619	0.5391
-4436	0.0601	0.0264	0.2605	-0.0189	0.1386	0.5461
-4435.5	0.0581	0.0282	0.2589	-0.023	0.1184	0.5535
-4435	0.0589	0.0314	0.2618	-0.0267	0.1014	0.5578
-4434.5	0.0607	0.0366	0.2635	-0.0234	0.0822	0.5617
-4434	0.0577	0.0424	0.2652	-0.0205	0.066	0.5665
-4433.5	0.0601	0.0455	0.2666	-0.0105	0.0528	0.5707
-4433	0.0595	0.0481	0.2667	0.0062	0.0389	0.5741
-4432.5	0.0601	0.0539	0.2682	0.0285	0.0296	0.5739
-4432	0.0587	0.0578	0.2689	0.0547	0.0234	0.5782
-4431.5	0.0611	0.0618	0.2679	0.0872	0.0195	0.5775
-4431	0.0604	0.0666	0.2704	0.1273	0.0165	0.5792
-4430.5	0.0593	0.0715	0.2693	0.1698	0.0136	0.5822
-4430	0.0592	0.0751	0.2707	0.2142	0.0108	0.5836
-4429.5	0.0581	0.0799	0.2715	0.25	0.0083	0.581
-4429	0.0612	0.0834	0.2731	0.2784	0.0087	0.5661
-4428.5	0.0601	0.0896	0.2735	0.3025	0.0027	0.5098
-4428	0.0581	0.094	0.2728	0.322	-0.0059	0.4287
-4427.5	0.0591	0.0969	0.2753	0.3337	-0.0152	0.3477
-4427	0.0583	0.1016	0.2742	0.3423	-0.023	0.2751
-4426.5	0.0594	0.1032	0.2743	0.3477	-0.0243	0.2167
-4426	0.0601	0.1075	0.2752	0.351	-0.018	0.1736
-4425.5	0.0566	0.1102	0.2755	0.3535	-0.0003	0.1421
-4425	0.0581	0.1129	0.2772	0.3557	0.031	0.1137
-4424.5	0.0576	0.1179	0.2788	0.3581	0.0752	0.0943
-4424	0.0564	0.1206	0.2796	0.3592	0.1428	0.0703
-4423.5	0.0585	0.1251	0.2787	0.3621	0.2279	0.0508
-4423	0.0588	0.1264	0.2799	0.3644	0.3016	0.0351
-4422.5	0.0587	0.1289	0.2804	0.3665	0.359	0.0247
-4422	0.056	0.1317	0.2804	0.3677	0.3959	0.018
-4421.5	0.0584	0.1345	0.2821	0.3681	0.4212	0.0143
-4421	0.0568	0.1358	0.2822	0.3711	0.436	0.0124
-4420.5	0.0569	0.1387	0.2831	0.3728	0.441	0.0072
-4420	0.0571	0.1408	0.285	0.3727	0.4466	-0.0005
-4419.5	0.058	0.1432	0.2859	0.374	0.4487	-0.0161
-4419	0.0574	0.1451	0.2835	0.376	0.4544	-0.0224
-4418.5	0.0579	0.145	0.2856	0.3757	0.457	-0.0142
-4418	0.0585	0.1456	0.2844	0.3782	0.4606	0.0117
-4417.5	0.058	0.1483	0.2852	0.3794	0.4638	0.0624
-4417	0.0583	0.1503	0.2855	0.3802	0.464	0.1531
-4416.5	0.0562	0.1506	0.2857	0.3831	0.4667	0.2862
-4416	0.0578	0.151	0.2885	0.3826	0.4703	0.3938
-4415.5	0.0588	0.1519	0.2886	0.3845	0.475	0.4667
-4415	0.0574	0.1525	0.286	0.385	0.4751	0.5042
-4414.5	0.0576	0.1562	0.2862	0.3861	0.4783	0.5225
-4414	0.0569	0.1556	0.287	0.3846	0.4792	0.5266
-4413.5	0.0594	0.1579	0.2891	0.3876	0.4831	0.5326
-4413	0.0562	0.1586	0.2874	0.3873	0.4822	0.5404
-4412.5	0.0561	0.1582	0.2895	0.3886	0.4838	0.5455
-4412	0.0577	0.1585	0.2889	0.3879	0.4832	0.5497
-4411.5	0.0566	0.1581	0.2873	0.3873	0.4855	0.5548
-4411	0.0577	0.1593	0.2888	0.3884	0.4873	0.5606
-4410.5	0.0585	0.1619	0.2885	0.387	0.4884	0.5658
-4410	0.0577	0.1593	0.2872	0.3888	0.4878	0.5698
-4409.5	0.0564	0.1611	0.2867	0.3863	0.4844	0.5725
-4409	0.0577	0.1621	0.2881	0.3821	0.4719	0.5761
-4408.5	0.0582	0.1618	0.2868	0.371	0.4445	0.5765
-4408	0.0571	0.1623	0.2852	0.3559	0.3977	0.5789
-4407.5	0.0563	0.1633	0.2856	0.3332	0.343	0.5803
-4407	0.0579	0.1632	0.2827	0.3087	0.2935	0.5828
-4406.5	0.0573	0.1618	0.2832	0.2806	0.2457	0.5857
-4406	0.0556	0.1632	0.2805	0.254	0.201	0.5842
-4405.5	0.0575	0.1632	0.2759	0.2267	0.1686	0.5687
-4405	0.0575	0.1646	0.2707	0.2007	0.1413	0.5203
-4404.5	0.056	0.1657	0.2649	0.1773	0.1226	0.4394
-4404	0.0562	0.1635	0.2568	0.1539	0.1037	0.3551
-4403.5	0.0561	0.1634	0.2463	0.1365	0.0839	0.2831
-4403	0.0572	0.1662	0.2389	0.1221	0.0686	0.2222
-4402.5	0.0539	0.1647	0.2273	0.1083	0.0533	0.178
-4402	0.0537	0.1662	0.2171	0.0944	0.0427	0.143
-4401.5	0.0554	0.1656	0.2061	0.0853	0.0312	0.117
-4401	0.0544	0.1672	0.1944	0.0758	0.0255	0.099
-4400.5	0.0546	0.1661	0.1817	0.0654	0.0215	0.0729
-4400	0.0532	0.1656	0.1706	0.0544	0.0147	0.0504
-4399.5	0.0556	0.1665	0.1616	0.047	0.0126	0.0377
-4399	0.0565	0.1681	0.1493	0.0393	0.0103	0.0249
-4398.5	0.0559	0.1659	0.1408	0.0334	0.0093	0.0206
-4398	0.0542	0.1677	0.129	0.0278	0.0072	0.0139
-4397.5	0.0543	0.1693	0.1196	0.0225	0.003	0.0113
-4397	0.0566	0.1687	0.1127	0.0202	-0.0017	0.0098
-4396.5	0.0538	0.1688	0.1053	0.0157	-0.0114	-4.00178e-14
-4396	0.0538	0.1685	0.0954	0.0126	-0.0212	-0.0154
-4395.5	0.0566	0.1679	0.0904	0.0098	-0.0244	-0.0228
-4395	0.0549	0.1685	0.084	0.0089	-0.0176	-0.0163
-4394.5	0.0557	0.1711	0.078	0.0092	-0.0047	0.0054
-4394	0.0567	0.173	0.0711	0.0062	0.0238	0.0562
-4393.5	0.0542	0.1694	0.0679	0.0056	0.0661	0.1419
-4393	0.0557	0.1725	0.0607	0.0065	0.1285	0.2739
-4392.5	0.056	0.17	0.0589	0.0054	0.212	0.3835
-4392	0.0564	0.1724	0.0532	0.0024	0.2877	0.4578
-4391.5	0.0546	0.1717	0.0477	0.0025	0.3487	0.5013
-4391	0.0552	0.1729	0.0445	-0.0024	0.3897	0.5196
-4390.5	0.055	0.1723	0.0413	-0.0094	0.4179	0.5278
-4390	0.0555	0.173	0.0352	-0.0122	0.432	0.5326
-4389.5	0.0544	0.1716	0.0316	-0.0187	0.439	0.5375
-4389	0.0563	0.1725	0.028	-0.0232	0.444	0.5451
-4388.5	0.0553	0.1714	0.0255	-0.0256	0.4474	0.5524
-4388	0.0568	0.1732	0.0226	-0.0265	0.4519	0.5559
-4387.5	0.0562	0.1718	0.0205	-0.0207	0.4574	0.5593
-4387	0.0565	0.1724	0.0194	-0.012	0.4596	0.5652
-4386.5	0.0559	0.1722	0.0167	0.0017	0.4635	0.5715
-4386	0.0545	0.1725	0.0143	0.0223	0.4657	0.5722
-4385.5	0.0548	0.1749	0.0134	0.0467	0.4681	0.576
-4385	0.0528	0.1744	0.0141	0.0795	0.4697	0.5758
-4384.5	0.0549	0.1733	0.0109	0.1182	0.4741	0.5765
-4384	0.0537	0.1734	0.0096	0.1614	0.477	0.5793
-4383.5	0.0534	0.1745	0.0087	0.2026	0.4782	0.5826
-4383	0.0514	0.1735	0.0077	0.2423	0.4792	0.5835
-4382.5	0.0529	0.1731	0.0069	0.2727	0.48	0.5858
-4382	0.0539	0.1729	0.0052	0.2982	0.4826	0.5701
-4381.5	0.0518	0.1738	0.0052	0.3164	0.4829	0.5277
-4381	0.0515	0.1738	0.0057	0.3297	0.485	0.4483
-4380.5	0.0517	0.1764	0.0048	0.3398	0.4864	0.3633
-4380	0.0538	0.1769	0.006	0.3457	0.4872	0.2915
-4379.5	0.0518	0.1761	0.0051	0.35	0.4878	0.2289
-4379	0.0527	0.1772	0.0045	0.3522	0.4874	0.1812
-4378.5	0.0526	0.1755	0.0044	0.3562	0.488	0.1479
-4378	0.0516	0.1755	0.0044	0.358	0.4773	0.1196
-4377.5	0.0544	0.1747	0.0011	0.3619	0.4521	0.0985
-4377	0.0525	0.1759	0.0028	0.3626	0.4076	0.0731
-4376.5	0.0522	0.1774	0.0018	0.3644	0.3537	0.0526
-4376	0.0519	0.177	-0.0008	0.3671	0.3026	0.0374
-4375.5	0.0515	0.1763	-0.0003	0.368	0.2534	0.0257
-4375	0.0517	0.1783	-0.0027	0.3689	0.2117	0.0194
-4374.5	0.0513	0.1783	-0.0057	0.3709	0.1738	0.0152
-4374	0.053	0.1796	-0.0068	0.3713	0.1485	0.0114
-4373.5	0.0538	0.1773	-0.0111	0.3725	0.1261	0.0098
-4373	0.0543	0.1792	-0.014	0.3746	0.1061	0.0006
-4372.5	0.0532	0.1785	-0.0134	0.3752	0.0881	-0.012
-4372	0.0519	0.1806	-0.0178	0.3782	0.0734	-0.021
-4371.5	0.0532	0.1795	-0.0193	0.378	0.0558	-0.0171
-4371	0.0525	0.1798	-0.0201	0.3785	0.0437	0.004
-4370.5	0.0531	0.1791	-0.0205	0.3802	0.0331	0.0494
-4370	0.0541	0.1801	-0.022	0.3812	0.0261	0.1337
-4369.5	0.054	0.1809	-0.0216	0.3832	0.0222	0.2627
-4369	0.0537	0.1789	-0.0215	0.3834	0.0165	0.3748
-4368.5	0.0517	0.1788	-0.0184	0.3861	0.0126	0.4536
-4368	0.0516	0.181	-0.0121	0.3855	0.0117	0.4991
-4367.5	0.0514	0.1796	-0.0067	0.3845	0.0103	0.52
-4367	0.0523	0.1814	-0.001	0.3856	0.0089	0.5254
-4366.5	0.0531	0.1796	0.0084	0.388	0.0061	0.5334
-4366	0.0519	0.1807	0.0188	0.3882	-0.0004	0.5395
-4365.5	0.0527	0.1816	0.03	0.389	-0.0124	0.5452
-4365	0.0518	0.1804	0.0425	0.3878	-0.02	0.5497
-4364.5	0.0493	0.1793	0.0571	0.3885	-0.023	0.5542
-4364	0.0496	0.1818	0.0739	0.3885	-0.0204	0.559
-4363.5	0.0519	0.1804	0.0923	0.388	-0.0065	0.5651
-4363	0.0511	0.1821	0.1067	0.3877	0.0171	0.5704
-4362.5	0.0505	0.1806	0.126	0.3842	0.0563	0.5733
-4362	0.0491	0.1821	0.141	0.3739	0.1136	0.574
-4361.5	0.0501	0.182	0.1592	0.3599	0.1954	0.5756
-4361	0.0494	0.1822	0.1758	0.3394	0.2769	0.5775
-4360.5	0.0484	0.1817	0.1885	0.3134	0.3386	0.581
-4360	0.0508	0.1806	0.2028	0.2882	0.3832	0.5832
-4359.5	0.0481	0.1801	0.2143	0.259	0.4121	0.5843
-4359	0.0499	0.1802	0.2222	0.2315	0.4306	0.5853
-4358.5	0.0492	0.1817	0.2294	0.2075	0.4381	0.5739
-4358	0.0508	0.18	0.2378	0.1819	0.4429	0.5321
-4357.5	0.0509	0.1809	0.2432	0.161	0.4494	0.4515
-4357	0.049	0.1815	0.2453	0.1425	0.4514	0.3665
-4356.5	0.0512	0.1828	0.2482	0.1248	0.4555	0.2951
-4356	0.0492	0.1798	0.253	0.1113	0.4588	0.2323
-4355.5	0.0486	0.1817	0.2538	0.1003	0.4616	0.1821
-4355	0.0485	0.1832	0.2585	0.0889	0.4625	0.1496
-4354.5	0.051	0.1816	0.2586	0.0765	0.4649	0.1221
-4354	0.0494	0.1825	0.2595	0.0674	0.468	0.1022
-4353.5	0.0484	0.1825	0.262	0.0567	0.4741	0.0738
-4353	0.0499	0.181	0.2641	0.0469	0.476	0.0542
-4352.5	0.0497	0.1817	0.263	0.0414	0.4771	0.0383
-4352	0.0496	0.1825	0.266	0.035	0.4785	0.0267
-4351.5	0.0502	0.1798	0.2656	0.0291	0.4801	0.0195
-4351	0.0501	0.18	0.2672	0.023	0.4821	0.0145
-4350.5	0.0497	0.1815	0.2662	0.0181	0.482	0.0131
-4350	0.0481	0.1794	0.2693	0.0169	0.4844	0.0105
-4349.5	0.0478	0.1814	0.2704	0.0154	0.4865	0.001
-4349	0.0487	0.1792	0.2709	0.0113	0.4849	-0.013
-4348.5	0.0496	0.1776	0.2723	0.0094	0.4883	-0.0216
-4348	0.0504	0.1786	0.2733	0.0072	0.4879	-0.0181
-4347.5	0.0507	0.1794	0.2729	0.0074	0.4878	0.0004
-4347	0.0505	0.1794	0.2718	0.0052	0.4788	0.0493
-4346.5	0.0499	0.1782	0.2725	0.0043	0.4575	0.1283
-4346	0.0497	0.1751	0.2736	0.0038	0.4147	0.2556
-4345.5	0.0495	0.1756	0.2742	0.0041	0.3631	0.3695
-4345	0.0485	0.1749	0.2741	0.002	0.3111	0.4505
-4344.5	0.0467	0.1729	0.275	-0.0009	0.26	0.4973
-4344	0.0466	0.1733	0.2758	-0.0074	0.2163	0.5188
-4343.5	0.0477	0.1719	0.2759	-0.0126	0.1796	0.5251
-4343	0.0457	0.1724	0.2784	-0.0186	0.1501	0.5336
-4342.5	0.0473	0.1695	0.2797	-0.0217	0.1298	0.5389
-4342	0.0447	0.1707	0.2808	-0.0253	0.109	0.5449
-4341.5	0.0456	0.1683	0.2801	-0.0264	0.0918	0.5497
-4341	0.047	0.1681	0.2793	-0.0229	0.0769	0.555
-4340.5	0.0458	0.165	0.2819	-0.0156	0.0598	0.5598
-4340	0.0446	0.1635	0.2831	-0.0036	0.046	0.5638
-4339.5	0.0462	0.1616	0.2811	0.0161	0.0346	0.569
-4339	0.0454	0.1611	0.2843	0.0403	0.0282	0.5725
-4338.5	0.0467	0.158	0.2851	0.0705	0.0206	0.5755
-4338	0.0458	0.1577	0.284	0.1079	0.0181	0.5774
-4337.5	0.0449	0.1548	0.2852	0.1506	0.0154	0.5791
-4337	0.0477	0.1543	0.2852	0.1955	0.011	0.5811
-4336.5	0.0464	0.1513	0.2848	0.2321	0.0111	0.5817
-4336	0.0468	0.1499	0.2859	0.2675	0.0077	0.5833
-4335.5	0.0455	0.1474	0.286	0.2933	0.0045	0.5859
-4335	0.0451	0.1436	0.286	0.3118	0.0007	0.5738
-4334.5	0.0457	0.1425	0.2865	0.3288	-0.0093	0.5342
-4334	0.0464	0.1416	0.2863	0.3388	-0.018	0.4554
-4333.5	0.0462	0.1372	0.2881	0.3453	-0.0225	0.3724
-4333	0.0449	0.1344	0.2867	0.3505	-0.0204	0.2981
-4332.5	0.0457	0.131	0.2873	0.3539	-0.0107	0.2348
-4332	0.0472	0.13	0.2876	0.3547	0.0119	0.1852
-4331.5	0.0463	0.1261	0.2882	0.3572	0.0505	0.1484
-4331	0.0463	0.1232	0.2886	0.3589	0.1037	0.124
-4330.5	0.047	0.1199	0.2891	0.363	0.1787	0.103
-4330	0.0453	0.1166	0.2873	0.3628	0.2632	0.0783
-4329.5	0.0453	0.1155	0.2887	0.3651	0.3275	0.0554
-4329	0.0463	0.1125	0.2884	0.3669	0.3784	0.0399
-4328.5	0.0456	0.1075	0.2886	0.3684	0.4101	0.0273
-4328	0.0452	0.1052	0.2871	0.3696	0.4263	0.0207
-4327.5	0.0452	0.1019	0.2887	0.3711	0.436	0.0156
-4327	0.0444	0.1001	0.2863	0.3705	0.4435	0.0116
-4326.5	0.0442	0.0974	0.2873	0.3744	0.4472	0.0098
-4326	0.0431	0.0939	0.2855	0.3733	0.452	0.0034
-4325.5	0.0444	0.0901	0.2853	0.3756	0.4536	-0.0112
-4325	0.0436	0.0886	0.2836	0.3773	0.4599	-0.0209
-4324.5	0.0453	0.0838	0.2787	0.3809	0.462	-0.0191
-4324	0.0431	0.0831	0.2753	0.3792	0.463	0.0013
-4323.5	0.0422	0.0804	0.2716	0.3832	0.4641	0.0449
-4323	0.0447	0.0772	0.265	0.3837	0.4679	0.1217
-4322.5	0.0416	0.0747	0.2579	0.3822	0.4727	0.252
-4322	0.0412	0.0719	0.2495	0.383	0.4755	0.3653
-4321.5	0.0418	0.0687	0.2387	0.3835	0.4787	0.4472
-4321	0.0415	0.0674	0.2286	0.3869	0.4812	0.4963
-4320.5	0.0425	0.0642	0.2191	0.3856	0.4819	0.5197
-4320	0.0406	0.0606	0.2057	0.3857	0.4826	0.5268
-4319.5	0.0448	0.0605	0.1947	0.387	0.4822	0.5318
-4319	0.0431	0.0567	0.1837	0.389	0.4855	0.5385
-4318.5	0.0432	0.0572	0.1716	0.3863	0.4846	0.5428
-4318	0.0424	0.0535	0.1607	0.3861	0.4854	0.551
-4317.5	0.0425	0.0515	0.1496	0.388	0.4882	0.5558
-4317	0.0427	0.0488	0.1403	0.3887	0.4859	0.558
-4316.5	0.0419	0.049	0.1311	0.3885	0.4871	0.5627
-4316	0.0418	0.0483	0.1225	0.3826	0.4817	0.5697
-4315.5	0.0418	0.0465	0.1127	0.3779	0.4615	0.574
-4315	0.0429	0.0455	0.1047	0.3639	0.4261	0.5744
-4314.5	0.0418	0.0416	0.0952	0.3445	0.3734	0.5753
-4314	0.0428	0.0406	0.089	0.3214	0.3219	0.5767
-4313.5	0.0438	0.0388	0.082	0.2943	0.2706	0.5789
-4313	0.0429	0.0402	0.0774	0.2657	0.2258	0.5829
-4312.5	0.0435	0.0362	0.073	0.2373	0.1855	0.5833
-4312	0.0424	0.0374	0.0678	0.213	0.157	0.5844
-4311.5	0.0441	0.0353	0.0626	0.1869	0.1335	0.5729
-4311	0.0426	0.0335	0.0555	0.1655	0.1124	0.5361
-4310.5	0.0414	0.0338	0.053	0.1457	0.0943	0.4602
-4310	0.0435	0.0313	0.0491	0.1271	0.0763	0.3748
-4309.5	0.0429	0.0306	0.0456	0.1128	0.061	0.2998
-4309	0.0435	0.03	0.0417	0.1023	0.0467	0.2373
-4308.5	0.0438	0.0265	0.0375	0.0906	0.0361	0.1864
-4308	0.0429	0.0255	0.033	0.0808	0.0299	0.1508
-4307.5	0.0422	0.0257	0.03	0.0705	0.0215	0.1241
-4307	0.0411	0.0222	0.0273	0.0569	0.0169	0.1011
-4306.5	0.0402	0.0222	0.0234	0.0479	0.0129	0.0782
-4306	0.0424	0.0228	0.0205	0.0401	0.013	0.0546
-4305.5	0.0395	0.0215	0.0188	0.0334	0.0106	0.0385
-4305	0.04	0.0206	0.0169	0.0294	0.0081	0.0266
-4304.5	0.0402	0.0193	0.0168	0.0235	0.0068	0.0211
-4304	0.0406	0.0188	0.0149	0.0206	0.0028	0.0172
-4303.5	0.0387	0.0177	0.0116	0.0173	-0.0088	0.0144
-4303	0.0391	0.0157	0.0112	0.0128	-0.016	0.0101
-4302.5	0.0402	0.0134	0.0097	0.0116	-0.0226	0.0022
-4302	0.0403	0.0142	0.008	0.0114	-0.0242	-0.0117
-4301.5	0.0403	0.0127	0.0102	0.007	-0.014	-0.0209
-4301	0.0377	0.0121	0.0071	0.006	0.0082	-0.0192
-4300.5	0.0388	0.0134	0.0071	0.0066	0.0414	0.0001
-4300	0.0392	0.0107	0.0068	0.0067	0.0931	0.0419
-4299.5	0.0388	0.0123	0.0055	0.0038	0.1641	0.1183
-4299	0.0378	0.0093	0.0063	0.0026	0.2477	0.2466
-4298.5	0.0395	0.0085	0.0052	0.0036	0.3166	0.3607
-4298	0.0389	0.0077	0.0032	-0.0013	0.3706	0.4472
-4297.5	0.039	0.0085	0.0037	-0.0067	0.4049	0.4947
-4297	0.0377	0.0078	0.0033	-0.0117	0.4239	0.5184
-4296.5	0.0397	0.0093	0.0048	-0.0159	0.4337	0.5249
-4296	0.0381	0.0064	0.0019	-0.0216	0.4415	0.5328
-4295.5	0.0401	0.0065	0.0016	-0.0233	0.4476	0.538
-4295	0.0387	0.0077	-0.0003	-0.0247	0.4505	0.5433
-4294.5	0.0377	0.0078	0.0007	-0.0224	0.4551	0.5487
-4294	0.0405	0.0078	-0.001	-0.0151	0.4567	0.5555
-4293.5	0.0401	0.0078	-0.0029	-0.0052	0.4612	0.56
-4293	0.0403	0.0069	-0.0062	0.0136	0.4636	0.5646
-4292.5	0.0373	0.0064	-0.0053	0.0338	0.4642	0.5688
-4292	0.0393	0.0065	-0.0088	0.0631	0.4682	0.5733
-4291.5	0.0402	0.0047	-0.0135	0.0992	0.4727	0.5757
-4291	0.0391	0.0035	-0.0163	0.1419	0.4749	0.5753
-4290.5	0.0392	0.0047	-0.0188	0.1833	0.4755	0.577
-4290	0.0373	0.0047	-0.0195	0.2245	0.4774	0.5789
-4289.5	0.0398	0.0054	-0.0215	0.2588	0.4801	0.5813
-4289	0.0372	0.0051	-0.0213	0.2878	0.4809	0.5856
-4288.5	0.0386	0.0044	-0.0218	0.308	0.4832	0.5858
-4288	0.0368	0.0019	-0.0233	0.3243	0.4828	0.5751
-4287.5	0.0374	0.0037	-0.0196	0.3372	0.4859	0.5393
-4287	0.0384	0.0024	-0.0171	0.3417	0.4875	0.4609
-4286.5	0.037	0.0019	-0.0139	0.349	0.4865	0.3761
-4286	0.0379	0.0029	-0.0087	0.3528	0.4866	0.3009
-4285.5	0.0359	0.0022	0.0011	0.3559	0.4878	0.2379
-4285	0.0361	0.0019	0.0088	0.358	0.4839	0.1862
-4284.5	0.0369	0.0012	0.02	0.3603	0.4655	0.1519
-4284	0.0352	0.0001	0.0319	0.3604	0.4314	0.1244
-4283.5	0.0366	0.0023	0.0429	0.3621	0.3819	0.1018
-4283	0.0364	0.0006	0.0577	0.3651	0.3297	0.0781
-4282.5	0.0359	0.0003	0.074	0.3662	0.2797	0.0558
-4282	0.0342	-0.0001	0.0911	0.3688	0.2331	0.0394
-4281.5	0.0347	0	0.1096	0.3703	0.1944	0.0299
-4281	0.0365	0.0016	0.1271	0.3701	0.1601	0.0214
-4280.5	0.0358	0.0005	0.1433	0.3724	0.1361	0.0157
-4280	0.0359	0	0.1612	0.3742	0.1173	0.0115
-4279.5	0.0358	-0.0003	0.176	0.3746	0.0995	0.0094
-4279	0.0358	-0.0021	0.1904	0.3769	0.0794	0.0016
-4278.5	0.0344	-0.002	0.2032	0.3793	0.0639	-0.0126
-4278	0.035	-0.0028	0.2119	0.3791	0.0491	-0.0231
-4277.5	0.0354	-0.0033	0.222	0.382	0.0384	-0.0179
-4277	0.0346	-0.0038	0.2297	0.3828	0.0305	-0.0015
-4276.5	0.0353	-0.0018	0.238	0.3828	0.022	0.0421
-4276	0.0335	-0.0041	0.2412	0.3829	0.0199	0.1188
-4275.5	0.0333	-0.0029	0.2459	0.3843	0.0137	0.246
-4275	0.0335	-0.0043	0.2512	0.3847	0.0134	0.361
-4274.5	0.0355	-0.0036	0.2541	0.3855	0.0113	0.446
-4274	0.0347	-0.0038	0.2555	0.3862	0.0072	0.4942
-4273.5	0.0362	-0.004	0.2576	0.3874	0.008	0.5185
-4273	0.034	-0.0068	0.2581	0.3858	0.0014	0.5271
-4272.5	0.0356	-0.005	0.2605	0.3889	-0.007	0.5332
-4272	0.0342	-0.0069	0.2608	0.3875	-0.0166	0.5369
-4271.5	0.0347	-0.007	0.2623	0.3867	-0.0214	0.5426
-4271	0.0355	-0.01	0.2644	0.3884	-0.024	0.548
-4270.5	0.0358	-0.009	0.2656	0.3882	-0.0156	0.5527
-4270	0.0351	-0.0103	0.2639	0.3862	0.0018	0.5587
-4269.5	0.0354	-0.0119	0.2661	0.3855	0.0359	0.5651
-4269	0.0362	-0.01	0.2679	0.3777	0.0807	0.5676
-4268.5	0.0348	-0.0111	0.2693	0.3678	0.1489	0.5727
-4268	0.0356	-0.0109	0.2683	0.3479	0.2356	0.5756
-4267.5	0.0353	-0.0144	0.2717	0.3243	0.3068	0.5775
-4267	0.0335	-0.0121	0.2702	0.2981	0.3619	0.5768
-4266.5	0.0341	-0.015	0.2723	0.2707	0.4015	0.5779
-4266	0.0345	-0.014	0.2731	0.2443	0.4212	0.5818
-4265.5	0.032	-0.0138	0.2722	0.2167	0.4338	0.5833
-4265	0.0319	-0.016	0.2736	0.1915	0.4421	0.586
-4264.5	0.0321	-0.0119	0.2735	0.168	0.4469	0.5753
-4264	0.0314	-0.0153	0.2751	0.1491	0.4495	0.5378
-4263.5	0.0331	-0.012	0.2768	0.131	0.4541	0.4609
-4263	0.0328	-0.0125	0.2761	0.1168	0.4565	0.3773
-4262.5	0.0312	-0.0122	0.2763	0.1029	0.462	0.3025
-4262	0.031	-0.0107	0.2787	0.0911	0.4619	0.2364
-4261.5	0.0322	-0.0115	0.2794	0.0825	0.467	0.1876
-4261	0.0312	-0.0104	0.2787	0.0701	0.4687	0.1529
-4260.5	0.0314	-0.0078	0.2787	0.0607	0.4713	0.125
-4260	0.0317	-0.007	0.2792	0.0507	0.4745	0.1019
-4259.5	0.0316	-0.0035	0.2802	0.0436	0.4754	0.0774
-4259	0.0306	-0.0013	0.2815	0.0349	0.4778	0.0541
-4258.5	0.0315	0.0002	0.2812	0.0291	0.4808	0.0384
-4258	0.0306	0.0024	0.2834	0.0267	0.4816	0.0282
-4257.5	0.0317	0.0054	0.2821	0.0223	0.4823	0.0205
-4257	0.0316	0.01	0.2835	0.0166	0.4844	0.0163
-4256.5	0.0304	0.0127	0.2834	0.0147	0.485	0.0118
-4256	0.033	0.016	0.2837	0.0136	0.4853	0.0115
-4255.5	0.0326	0.0201	0.2848	0.0114	0.486	0.0021
-4255	0.0305	0.0223	0.2849	0.0086	0.4858	-0.0118
-4254.5	0.0314	0.0279	0.2845	0.008	0.4893	-0.023
-4254	0.0311	0.031	0.2857	0.006	0.4862	-0.0195
-4253.5	0.0326	0.0343	0.286	0.0055	0.4707	-0.0003
-4253	0.0319	0.0371	0.2884	0.0046	0.4408	0.0431
-4252.5	0.0303	0.0406	0.2862	0.0043	0.3916	0.1211
-4252	0.0318	0.0474	0.2867	0.0015	0.3377	0.2452
-4251.5	0.0306	0.0496	0.2893	1.09139e-14	0.2889	0.3617
-4251	0.0314	0.0535	0.2867	-0.0062	0.2404	0.4463
-4250.5	0.0301	0.0578	0.2872	-0.0091	0.1972	0.4953
-4250	0.0324	0.0627	0.2892	-0.0144	0.1639	0.5174
-4249.5	0.031	0.0688	0.2887	-0.0221	0.1386	0.5248
-4249	0.0316	0.0705	0.2871	-0.0252	0.1197	0.5319
-4248.5	0.033	0.0772	0.287	-0.0272	0.1017	0.5382
-4248	0.0299	0.0811	0.2879	-0.0238	0.0825	0.5438
-4247.5	0.0317	0.0866	0.2868	-0.019	0.0682	0.5511
-4247	0.0326	0.089	0.2879	-0.0061	0.0533	0.5551
-4246.5	0.031	0.0925	0.2884	0.0082	0.0405	0.5604
-4246	0.03	0.0971	0.2877	0.0297	0.0307	0.5649
-4245.5	0.0284	0.1022	0.2874	0.058	0.0245	0.5687
-4245	0.0312	0.1048	0.2851	0.0916	0.0196	0.5722
-4244.5	0.028	0.1097	0.286	0.1343	0.0171	0.5755
-4244	0.029	0.1115	0.2828	0.1782	0.0119	0.5761
-4243.5	0.0304	0.1149	0.2831	0.2197	0.0095	0.5782
-4243	0.0283	0.1173	0.2789	0.255	0.0088	0.5791
-4242.5	0.0289	0.1224	0.2745	0.2826	0.0084	0.5819
-4242	0.0286	0.1234	0.2713	0.3072	0.0033	0.5846
-4241.5	0.0297	0.1282	0.2653	0.322	-0.0051	0.5853
-4241	0.0272	0.1305	0.2552	0.3355	-0.0151	0.5748
-4240.5	0.0293	0.1335	0.2471	0.3408	-0.0222	0.5369
-4240	0.0299	0.1357	0.238	0.3472	-0.0226	0.4608
-4239.5	0.0291	0.1363	0.2266	0.3503	-0.0187	0.3739
-4239	0.0292	0.1382	0.2181	0.3557	-0.0019	0.3008
-4238.5	0.0276	0.1402	0.2055	0.3576	0.0277	0.2349
-4238	0.029	0.1439	0.1959	0.3603	0.0752	0.1866
-4237.5	0.0275	0.1439	0.1819	0.3621	0.1392	0.1512
-4237	0.0281	0.1473	0.1726	0.3627	0.2237	0.1253
-4236.5	0.0272	0.1476	0.1608	0.3639	0.2964	0.1025
-4236	0.0287	0.1498	0.1504	0.3668	0.3549	0.0787
-4235.5	0.029	0.1512	0.1405	0.3671	0.3943	0.0547
-4235	0.0292	0.151	0.1291	0.3706	0.4211	0.039
-4234.5	0.0285	0.1531	0.1197	0.37	0.4325	0.0289
-4234	0.028	0.1543	0.1129	0.3721	0.4403	0.0192
-4233.5	0.0276	0.1536	0.1042	0.3721	0.4463	0.0148
-4233	0.0279	0.1544	0.0947	0.3756	0.4489	0.012
-4232.5	0.0282	0.1578	0.0885	0.3747	0.4528	0.0109
-4232	0.0291	0.1561	0.082	0.379	0.4577	0.0028
-4231.5	0.0285	0.1583	0.0774	0.3775	0.4593	-0.0116
-4231	0.0304	0.1581	0.0721	0.3816	0.4615	-0.0227
-4230.5	0.0285	0.1585	0.0663	0.3819	0.4646	-0.0197
-4230	0.0282	0.1593	0.0621	0.3831	0.4658	-0.0007
-4229.5	0.0308	0.1603	0.0574	0.3838	0.4689	0.0462
-4229	0.0281	0.1609	0.0513	0.3847	0.4741	0.1228
-4228.5	0.0279	0.1622	0.0466	0.3862	0.4751	0.2514
-4228	0.0289	0.1625	0.0437	0.3842	0.48	0.3652
-4227.5	0.03	0.1631	0.0387	0.3869	0.4804	0.4505
-4227	0.0294	0.1631	0.0358	0.3858	0.4804	0.4974
-4226.5	0.0276	0.1619	0.0308	0.3871	0.481	0.518
-4226	0.0284	0.1617	0.0299	0.3878	0.4825	0.5259
-4225.5	0.028	0.1615	0.0265	0.3861	0.4841	0.5318
-4225	0.0274	0.1639	0.0224	0.3879	0.4854	0.539
-4224.5	0.0268	0.1638	0.0202	0.3868	0.4873	0.5425
-4224	0.0275	0.1647	0.0203	0.3864	0.4881	0.5485
-4223.5	0.0287	0.1653	0.0185	0.3873	0.4878	0.5556
-4223	0.0279	0.1629	0.0146	0.3843	0.4864	0.5607
-4222.5	0.0256	0.1635	0.0139	0.379	0.4737	0.5641
-4222	0.027	0.1656	0.0141	0.3685	0.444	0.5697
-4221.5	0.0262	0.1641	0.0119	0.3512	0.4008	0.5729
-4221	0.0279	0.1666	0.0092	0.3303	0.3473	0.574
-4220.5	0.0276	0.1645	0.0108	0.304	0.2957	0.5765
-4220	0.0274	0.1653	0.0076	0.2749	0.2474	0.5789
-4219.5	0.0252	0.1672	0.0071	0.2488	0.2041	0.5786
-4219	0.0282	0.1663	0.0089	0.2208	0.1717	0.5831
-4218.5	0.0272	0.1658	0.0076	0.1954	0.1425	0.5825
-4218	0.0256	0.1665	0.0073	0.1732	0.1239	0.5854
-4217.5	0.0258	0.1661	0.0066	0.1521	0.1041	0.5728
-4217	0.0271	0.167	0.0043	0.1346	0.0864	0.5322
-4216.5	0.0255	0.1667	0.0036	0.1186	0.0691	0.4563
-4216	0.0262	0.1684	0.0048	0.1053	0.0554	0.3719
-4215.5	0.0258	0.1687	0.0033	0.0927	0.0412	0.2978
-4215	0.0274	0.1689	0.0019	0.0826	0.0323	0.2347
-4214.5	0.0262	0.1716	0.0013	0.0717	0.0245	0.1849
-4214	0.0283	0.1693	0.0034	0.0609	0.0191	0.1503
-4213.5	0.0273	0.169	0.002	0.0523	0.0173	0.1223
-4213	0.0286	0.1696	0.0021	0.0426	0.012	0.1024
-4212.5	0.0281	0.1692	-0.0018	0.0369	0.0116	0.0765
-4212	0.0267	0.1709	-0.0033	0.0325	0.0085	0.0539
-4211.5	0.0263	0.1709	-0.0047	0.0271	0.0082	0.0383
-4211	0.0268	0.172	-0.0067	0.0217	0.0053	0.0273
-4210.5	0.0263	0.1716	-0.0094	0.0175	-0.0024	0.0211
-4210	0.0294	0.1722	-0.0141	0.0147	-0.0139	0.0145
-4209.5	0.0273	0.1711	-0.0166	0.0126	-0.0208	0.0141
-4209	0.0266	0.1717	-0.0161	0.0112	-0.0243	0.009
-4208.5	0.0279	0.1709	-0.0188	0.0089	-0.0199	0.0005
-4208	0.0274	0.1735	-0.0205	0.0091	-0.0058	-0.0112
-4207.5	0.0274	0.1742	-0.0218	0.0081	0.0218	-0.0226
-4207	0.0263	0.1736	-0.0211	0.0062	0.0654	-0.0171
-4206.5	0.0286	0.1717	-0.0213	0.0063	0.1254	0.0019
-4206	0.0269	0.1719	-0.0191	0.0026	0.2068	0.0495
-4205.5	0.028	0.1718	-0.0178	0.0014	0.2875	0.1266
-4205	0.0256	0.1731	-0.0136	-0.0005	0.3455	0.2564
-4204.5	0.0273	0.1748	-0.0065	-0.005	0.391	0.3699
-4204	0.0268	0.1729	0.0006	-0.0077	0.4157	0.4505
-4203.5	0.026	0.1727	0.0114	-0.0156	0.4323	0.4977
-4203	0.0257	0.1731	0.0204	-0.0197	0.4373	0.5197
-4202.5	0.0253	0.1721	0.0329	-0.0247	0.4449	0.525
-4202	0.0262	0.1723	0.0454	-0.0255	0.4495	0.5328
-4201.5	0.0261	0.1739	0.0611	-0.0232	0.4511	0.5372
-4201	0.0243	0.1737	0.0762	-0.0191	0.4559	0.5443
-4200.5	0.0253	0.1751	0.0927	-0.0085	0.4586	0.5513
-4200	0.0269	0.1737	0.1117	0.0045	0.4636	0.5533
-4199.5	0.0268	0.1765	0.128	0.0261	0.4635	0.5611
-4199	0.0265	0.1753	0.1463	0.0531	0.4681	0.5628
-4198.5	0.0266	0.1757	0.1636	0.0869	0.4708	0.5711
-4198	0.0278	0.1746	0.1767	0.1267	0.4744	0.5736
-4197.5	0.0266	0.1757	0.1899	0.1712	0.4746	0.5751
-4197	0.0264	0.1754	0.2038	0.2126	0.4777	0.5752
-4196.5	0.0282	0.1753	0.2138	0.2487	0.4787	0.5766
-4196	0.0278	0.1781	0.225	0.2781	0.4825	0.5806
-4195.5	0.0265	0.1771	0.2324	0.3034	0.4807	0.5812
-4195	0.0259	0.1758	0.2363	0.3207	0.4847	0.5834
-4194.5	0.0288	0.1777	0.2431	0.3329	0.4842	0.5848
-4194	0.0286	0.1769	0.2478	0.3398	0.4852	0.5724
-4193.5	0.0264	0.1784	0.2506	0.3461	0.4852	0.5297
-4193	0.0292	0.1782	0.2516	0.3506	0.486	0.4511
-4192.5	0.0286	0.1781	0.2573	0.3527	0.4883	0.3662
-4192	0.0288	0.1793	0.2575	0.3548	0.4857	0.2931
-4191.5	0.0277	0.1785	0.2588	0.3589	0.478	0.2317
-4191	0.0291	0.1783	0.2604	0.3599	0.4512	0.1833
-4190.5	0.0289	0.1775	0.2606	0.3623	0.407	0.1487
-4190	0.0299	0.1779	0.2623	0.3639	0.3538	0.1202
-4189.5	0.029	0.178	0.2654	0.3673	0.3027	0.102
-4189	0.0294	0.1801	0.2634	0.3664	0.2531	0.0751
-4188.5	0.0284	0.1799	0.2673	0.3683	0.2115	0.0522
-4188	0.0283	0.1813	0.268	0.3697	0.1763	0.0379
-4187.5	0.0293	0.1809	0.2669	0.373	0.1474	0.0275
-4187	0.029	0.1804	0.2697	0.3739	0.1271	0.0205
-4186.5	0.0289	0.181	0.2698	0.3749	0.107	0.0158
-4186	0.0293	0.1807	0.2715	0.3756	0.087	0.0135
-4185.5	0.0272	0.1813	0.2724	0.3762	0.0729	0.0097
-4185	0.0289	0.1791	0.2713	0.3771	0.0562	0.0027
-4184.5	0.0283	0.1811	0.2738	0.3803	0.0429	-0.0143
-4184	0.0271	0.1821	0.2739	0.3824	0.0344	-0.0221
-4183.5	0.0284	0.1795	0.2753	0.3825	0.0262	-0.0183
-4183	0.0263	0.1814	0.2752	0.3846	0.0201	0.0026
-4182.5	0.0273	0.1819	0.2764	0.3834	0.0169	0.0533
-4182	0.0264	0.1815	0.2749	0.3838	0.0123	0.1364
-4181.5	0.0284	0.1806	0.2768	0.3867	0.0116	0.265
-4181	0.0262	0.1798	0.2782	0.385	0.0087	0.3771
-4180.5	0.0287	0.1812	0.2782	0.3868	0.0094	0.4574
-4180	0.0257	0.1816	0.2788	0.3861	0.0068	0.5014
-4179.5	0.0282	0.1818	0.2812	0.3885	-0.001	0.5202
-4179	0.0292	0.1822	0.2794	0.3867	-0.0115	0.5279
-4178.5	0.0288	0.1822	0.2816	0.3884	-0.0196	0.5317
-4178	0.0286	0.1814	0.2819	0.3892	-0.0234	0.5374
-4177.5	0.0273	0.1824	0.2813	0.3872	-0.0205	0.5459
-4177	0.0275	0.1815	0.2807	0.3863	-0.0087	0.5509
-4176.5	0.0276	0.1807	0.2815	0.3844	0.0178	0.5551
-4176	0.0279	0.1821	0.2822	0.3803	0.0574	0.5588
-4175.5	0.0295	0.1819	0.2853	0.3728	0.1164	0.5657
-4175	0.0283	0.1824	0.2838	0.3559	0.1946	0.5709
-4174.5	0.0303	0.1832	0.2853	0.3326	0.2771	0.5749
-4174	0.0305	0.1824	0.284	0.3072	0.3404	0.5754
-4173.5	0.0294	0.1812	0.2851	0.2817	0.3858	0.577
-4173	0.0293	0.1812	0.2846	0.2516	0.415	0.5799
-4172.5	0.0296	0.1802	0.2864	0.2247	0.4289	0.5794
-4172	0.0313	0.1809	0.2882	0.1985	0.4409	0.5818
-4171.5	0.0307	0.1827	0.287	0.1763	0.4439	0.584
-4171	0.0317	0.1815	0.2878	0.1564	0.4469	0.5852
-4170.5	0.0317	0.1799	0.287	0.1367	0.4532	0.5719
-4170	0.0308	0.1802	0.2869	0.1207	0.455	0.5258
-4169.5	0.0317	0.179	0.288	0.1061	0.4577	0.4458
-4169	0.0308	0.1811	0.2868	0.0969	0.4631	0.3606
-4168.5	0.0327	0.1784	0.2876	0.0858	0.4625	0.2899
-4168	0.0316	0.1799	0.2892	0.0755	0.4654	0.2285
-4167.5	0.0328	0.18	0.289	0.0631	0.4689	0.1801
-4167	0.0308	0.1784	0.2898	0.0528	0.4714	0.1456
-4166.5	0.0317	0.1775	0.2879	0.0444	0.4747	0.1195
-4166	0.03	0.177	0.289	0.0371	0.4767	0.1009
-4165.5	0.0326	0.1773	0.2886	0.0334	0.4808	0.0737
-4165	0.0313	0.1758	0.2888	0.0253	0.4811	0.0537
-4164.5	0.0311	0.1772	0.289	0.0225	0.4831	0.0364
-4164	0.0302	0.1769	0.2886	0.0196	0.4828	0.0271
-4163.5	0.0305	0.1748	0.288	0.0154	0.4835	0.0192
-4163	0.0292	0.1731	0.2849	0.0133	0.4859	0.0153
-4162.5	0.0303	0.1746	0.2853	0.0102	0.4865	0.0118
-4162	0.032	0.1708	0.2819	0.0091	0.4881	0.01
-4161.5	0.0294	0.17	0.2774	0.0091	0.4869	0.0001
-4161	0.031	0.1697	0.2758	0.0065	0.4868	-0.0128
-4160.5	0.0295	0.1691	0.2703	0.0057	0.4799	-0.0224
-4160	0.0296	0.1684	0.2632	0.0064	0.4559	-0.017
-4159.5	0.0329	0.1662	0.2572	0.0031	0.4155	0.008
-4159	0.0314	0.1649	0.2468	0.0036	0.3642	0.0583
-4158.5	0.033	0.1649	0.2385	0.0002	0.3109	0.1415
-4158	0.032	0.1618	0.2264	-0.0028	0.2607	0.2741
-4157.5	0.0315	0.1609	0.2144	-0.0094	0.2174	0.3862
-4157	0.0328	0.1584	0.2045	-0.0129	0.1793	0.4623
-4156.5	0.0314	0.1572	0.1914	-0.0192	0.1504	0.5038
-4156	0.0331	0.1556	0.1808	-0.0244	0.1292	0.5211
-4155.5	0.0353	0.1519	0.1686	-0.0241	0.1112	0.5271
-4155	0.0341	0.151	0.1578	-0.0247	0.0902	0.532
-4154.5	0.0356	0.1501	0.1466	-0.0213	0.0743	0.5399
-4154	0.0346	0.1465	0.1367	-0.0101	0.0577	0.5446
-4153.5	0.0349	0.1458	0.1264	0.0027	0.0452	0.5495
-4153	0.0334	0.1423	0.1191	0.022	0.036	0.5561
-4152.5	0.0361	0.1386	0.1097	0.0479	0.0284	0.5607
-4152	0.0361	0.1356	0.1023	0.08	0.0239	0.5648
-4151.5	0.0345	0.1336	0.0954	0.1192	0.0163	0.5703
-4151	0.035	0.1305	0.088	0.1651	0.014	0.5735
-4150.5	0.0356	0.1296	0.0822	0.2055	0.0115	0.5758
-4150	0.0364	0.1259	0.0754	0.2446	0.0085	0.5781
-4149.5	0.0376	0.1238	0.0722	0.275	0.0067	0.5772
-4149	0.0364	0.1201	0.0666	0.2989	0.0058	0.5789
-4148.5	0.0379	0.1166	0.0593	0.3185	-0.0006	0.583
-4148	0.0371	0.1123	0.0565	0.3323	-0.009	0.5859
-4147.5	0.0381	0.1105	0.0523	0.3393	-0.0187	0.5831
-4147	0.0365	0.1068	0.0467	0.3452	-0.0233	0.5671
-4146.5	0.0369	0.1039	0.0439	0.3515	-0.0207	0.5207
-4146	0.0371	0.1027	0.0398	0.3549	-0.0092	0.4381
-4145.5	0.0375	0.0969	0.0357	0.355	0.0139	0.356
-4145	0.0356	0.0933	0.0318	0.3586	0.0524	0.2819
-4144.5	0.0358	0.0911	0.0297	0.3616	0.1045	0.2214
-4144	0.0361	0.0905	0.0262	0.3606	0.1832	0.177
-4143.5	0.0379	0.0878	0.0241	0.3643	0.2642	0.1443
-4143	0.0364	0.0839	0.0217	0.3663	0.3309	0.1161
-4142.5	0.0376	0.0794	0.0178	0.3685	0.3784	0.097
-4142	0.0357	0.0766	0.0179	0.3707	0.4113	0.0721
-4141.5	0.0366	0.074	0.0161	0.3711	0.4294	0.0509
-4141	0.0371	0.0738	0.0154	0.3711	0.4358	0.0366
-4140.5	0.0376	0.0683	0.0124	0.3712	0.4446	0.0253
-4140	0.0372	0.0682	0.01	0.3732	0.4485	0.0198
-4139.5	0.0372	0.0658	0.0109	0.376	0.4529	0.0138
-4139	0.0377	0.0636	0.0091	0.3775	0.4537	0.0115
-4138.5	0.0373	0.0612	0.0089	0.378	0.4596	0.0093
-4138	0.0379	0.06	0.0074	0.3802	0.4633	-0.001
-4137.5	0.037	0.0564	0.0057	0.3818	0.4633	-0.0151
-4137	0.038	0.0538	0.0059	0.3813	0.4673	-0.023
-4136.5	0.0393	0.0543	0.0061	0.3835	0.4692	-0.0143
-4136	0.0378	0.0525	0.0046	0.3836	0.4717	0.0096
-4135.5	0.0399	0.0493	0.006	0.3856	0.4753	0.064
-4135	0.0394	0.0481	0.0048	0.3865	0.4788	0.154
-4134.5	0.0395	0.0482	0.0052	0.3855	0.4783	0.2864
-4134	0.0413	0.0439	0.0024	0.3852	0.4812	0.3941
-4133.5	0.042	0.0424	0.0036	0.3878	0.4815	0.4659
-4133	0.0395	0.0426	0.0011	0.3875	0.4845	0.5075
-4132.5	0.0395	0.041	0.0036	0.3872	0.4836	0.5212
-4132	0.042	0.039	0.0008	0.3886	0.4867	0.5273
-4131.5	0.0401	0.0394	0.0008	0.3876	0.4864	0.5341
-4131	0.0411	0.0363	-0.0031	0.3882	0.4868	0.5378
-4130.5	0.0423	0.037	-0.0044	0.3873	0.4883	0.5465
-4130	0.0446	0.0337	-0.0048	0.3859	0.487	0.5521
-4129.5	0.0424	0.033	-0.0078	0.3828	0.482	0.5557
-4129	0.0416	0.0325	-0.0107	0.3722	0.4603	0.5601
-4128.5	0.0415	0.0286	-0.0122	0.3585	0.4221	0.5674
-4128	0.0428	0.0285	-0.0152	0.3358	0.3687	0.5706
-4127.5	0.0419	0.0288	-0.0187	0.3115	0.3163	0.575
-4127	0.0435	0.0274	-0.0191	0.2853	0.2673	0.5742
-4126.5	0.0434	0.026	-0.0197	0.2559	0.2213	0.576
-4126	0.0431	0.025	-0.022	0.2289	0.1841	0.5795
-4125.5	0.0435	0.0228	-0.0208	0.2026	0.1542	0.5816
-4125	0.0408	0.0224	-0.0201	0.1791	0.1322	0.5834
-4124.5	0.0432	0.0222	-0.0183	0.1572	0.112	0.5836
-4124	0.0431	0.0211	-0.0159	0.1396	0.0924	0.5835
-4123.5	0.0416	0.0196	-0.0107	0.1216	0.0778	0.5642
-4123	0.0419	0.0165	-0.005	0.1102	0.0612	0.5103
-4122.5	0.0427	0.0182	0.003	0.0976	0.0468	0.4301
-4122	0.044	0.0162	0.0132	0.0863	0.0374	0.3462
-4121.5	0.0426	0.0148	0.0249	0.0757	0.0271	0.2755
-4121	0.0425	0.0138	0.0355	0.0659	0.0215	0.2172
-4120.5	0.0414	0.0139	0.0504	0.0559	0.019	0.1711
-4120	0.044	0.0136	0.0656	0.0475	0.0147	0.1426
-4119.5	0.0432	0.0135	0.0831	0.0401	0.0116	0.1138
-4119	0.0437	0.0113	0.0971	0.0317	0.0101	0.0935
-4118.5	0.0453	0.0103	0.1174	0.0274	0.0078	0.0668
-4118	0.0433	0.0099	0.1332	0.0245	0.0071	0.0494
-4117.5	0.043	0.01	0.1502	0.0191	0.0014	0.0362
-4117	0.0453	0.0111	0.1665	0.0155	-0.0072	0.0251
-4116.5	0.0444	0.0097	0.1822	0.0149	-0.019	0.0174
-4116	0.0461	0.0086	0.1945	0.012	-0.0223	0.0153
-4115.5	0.0464	0.008	0.2061	0.0084	-0.0232	0.0117
-4115	0.0454	0.0084	0.2155	0.0097	-0.013	0.0088
-4114.5	0.0465	0.007	0.2245	0.007	0.0099	-0.0036
-4114	0.0478	0.0072	0.2343	0.0066	0.0467	-0.0177
-4113.5	0.0463	0.0071	0.24	0.0042	0.0975	-0.0225
-4113	0.0476	0.0061	0.2447	0.0038	0.1704	-0.014
-4112.5	0.0463	0.0068	0.2483	0.0028	0.2548	0.0167
-4112	0.0476	0.0077	0.2529	0.0018	0.3219	0.0728
-4111.5	0.0463	0.0043	0.2523	-0.0006	0.3723	0.169
-4111	0.0475	0.0049	0.2559	-0.0082	0.4063	0.2996
-4110.5	0.0461	0.0061	0.2562	-0.0131	0.4264	0.4051
-4110	0.0488	0.0052	0.26	-0.0202	0.4368	0.4719
-4109.5	0.0489	0.0062	0.262	-0.0231	0.4435	0.5089
-4109	0.0473	0.0032	0.2631	-0.0259	0.4474	0.5223
-4108.5	0.0495	0.0057	0.262	-0.0239	0.4494	0.528
-4108	0.0478	0.0043	0.2634	-0.0206	0.4536	0.5345
-4107.5	0.0498	0.0037	0.2642	-0.012	0.4575	0.5402
-4107	0.0491	0.0036	0.2667	0.001	0.4604	0.5461
-4106.5	0.0476	0.0042	0.2659	0.0196	0.4645	0.551
-4106	0.0493	0.0029	0.2665	0.0458	0.4664	0.5555
-4105.5	0.0494	0.0011	0.2697	0.0777	0.4677	0.5606
-4105	0.0484	0.0022	0.2708	0.116	0.4714	0.5676
-4104.5	0.0466	0.0027	0.2692	0.1577	0.4737	0.57
-4104	0.0462	0.0032	0.2701	0.2002	0.4772	0.5727
-4103.5	0.0479	0.0002	0.2715	0.2407	0.4791	0.5772
-4103	0.047	0.0018	0.274	0.2712	0.4808	0.578
-4102.5	0.047	-0.0004	0.2739	0.2987	0.4813	0.5803
-4102	0.0473	0.0012	0.2755	0.3161	0.4844	0.5802
-4101.5	0.0492	0.0006	0.2753	0.3284	0.4834	0.5821
-4101	0.0487	0.0016	0.2746	0.3402	0.4853	0.5856
-4100.5	0.047	0.0007	0.277	0.3455	0.4855	0.5818
-4100	0.0474	-0.001	0.2758	0.3486	0.4861	0.5594
-4099.5	0.0494	0.0013	0.2771	0.3537	0.4866	0.5011
-4099	0.0496	0.0001	0.2773	0.355	0.4878	0.4158
-4098.5	0.0501	-0.0013	0.2802	0.3586	0.4828	0.3353
-4098	0.0495	-0.0021	0.2803	0.3592	0.4643	0.2671
-4097.5	0.0492	-0.0017	0.2812	0.3631	0.428	0.2105
-4097	0.0492	-0.0016	0.2809	0.3622	0.3783	0.1656
-4096.5	0.0499	-0.0009	0.2799	0.3649	0.3236	0.1376
-4096	0.0483	-0.0015	0.283	0.3662	0.2741	0.1103
-4095.5	0.0499	-0.0009	0.2816	0.3681	0.2289	0.0918
-4095	0.0514	-0.0005	0.2837	0.3719	0.1894	0.0651
-4094.5	0.0521	-0.0029	0.2831	0.3709	0.1577	0.0454
-4094	0.0493	-0.0024	0.2852	0.3726	0.1335	0.0347
-4093.5	0.0501	-0.0049	0.2844	0.3742	0.1141	0.0226
-4093	0.0519	-0.0052	0.2863	0.3756	0.0968	0.0171
-4092.5	0.0517	-0.0034	0.2863	0.3759	0.0794	0.0137
-4092	0.0504	-0.0068	0.2867	0.3791	0.0616	0.0132
-4091.5	0.05	-0.0057	0.2858	0.38	0.0478	0.0063
-4091	0.0526	-0.0081	0.2869	0.3824	0.0391	-0.0036
-4090.5	0.0522	-0.007	0.2869	0.3806	0.0284	-0.0174
-4090	0.0518	-0.0083	0.2866	0.3817	0.0238	-0.0221
-4089.5	0.0536	-0.0084	0.2868	0.3848	0.0183	-0.0096
-4089	0.0516	-0.0114	0.2867	0.3836	0.0138	0.0235
-4088.5	0.0529	-0.0104	0.2889	0.3857	0.0107	0.0855
-4088	0.0535	-0.0098	0.2875	0.3854	0.0111	0.1872
-4087.5	0.0533	-0.0126	0.2893	0.3851	0.0084	0.3167
-4087	0.0527	-0.0123	0.2883	0.3875	0.0064	0.4157
-4086.5	0.0534	-0.0114	0.2897	0.3867	0.0031	0.4802
-4086	0.0534	-0.0125	0.2885	0.3862	-0.0064	0.5123
-4085.5	0.0521	-0.0131	0.2897	0.3867	-0.0159	0.5236
-4085	0.0506	-0.0151	0.2871	0.3888	-0.0215	0.5279
-4084.5	0.0522	-0.0132	0.2874	0.3868	-0.0222	0.5341
-4084	0.0522	-0.0153	0.2873	0.388	-0.0145	0.5408
-4083.5	0.0501	-0.0149	0.2868	0.3851	0.0064	0.5475
-4083	0.0523	-0.0131	0.2882	0.3817	0.0406	0.5533
-4082.5	0.0529	-0.0148	0.2877	0.3728	0.0892	0.5569
-4082	0.051	-0.013	0.2868	0.3596	0.1579	0.5618
-4081.5	0.0527	-0.0117	0.286	0.3401	0.2448	0.5684
-4081	0.053	-0.0116	0.2848	0.3122	0.3131	0.5711
-4080.5	0.0523	-0.0108	0.2823	0.287	0.3672	0.5744
-4080	0.0522	-0.0089	0.277	0.2597	0.4029	0.5758
-4079.5	0.0539	-0.0089	0.2728	0.2299	0.4241	0.5785
-4079	0.0534	-0.0075	0.268	0.2065	0.4356	0.5777
-4078.5	0.0518	-0.0037	0.2615	0.1803	0.442	0.582
-4078	0.0516	-0.0036	0.2535	0.1603	0.4468	0.5833
-4077.5	0.053	-0.0014	0.2431	0.1422	0.4509	0.5851
-4077	0.0528	0.0026	0.2327	0.1257	0.4527	0.5786
-4076.5	0.0544	0.0038	0.2235	0.1095	0.458	0.5539
-4076	0.0548	0.0082	0.2129	0.0996	0.4595	0.4872
-4075.5	0.0541	0.0112	0.1997	0.0879	0.4636	0.4017
-4075	0.0539	0.0138	0.1878	0.0778	0.4661	0.3248
-4074.5	0.0544	0.0186	0.1777	0.0678	0.4674	0.2565
-4074	0.0527	0.0207	0.1648	0.0572	0.4714	0.2015
-4073.5	0.0534	0.0236	0.1549	0.0465	0.4733	0.1626
-4073	0.0545	0.0303	0.1457	0.0406	0.4785	0.134
-4072.5	0.0543	0.0339	0.1352	0.0329	0.4779	0.1048
-4072	0.054	0.0367	0.1262	0.0272	0.4815	0.0859
-4071.5	0.0535	0.0415	0.1166	0.0239	0.4804	0.0623
-4071	0.0558	0.0457	0.1065	0.0192	0.484	0.0434
-4070.5	0.0543	0.0489	0.0988	0.0158	0.4834	0.0303
-4070	0.0559	0.0518	0.0933	0.0141	0.4865	0.0226
-4069.5	0.0541	0.0558	0.0873	0.0132	0.4852	0.0173
-4069	0.0543	0.0622	0.0789	0.0086	0.4853	0.0125
-4068.5	0.0548	0.0645	0.0731	0.007	0.4877	0.0122
-4068	0.0548	0.0688	0.0673	0.0061	0.4862	0.0048
-4067.5	0.0548	0.0747	0.0642	0.0048	0.4845	-0.0062
-4067	0.0561	0.0798	0.0597	0.0062	0.4674	-0.0193
-4066.5	0.0554	0.0824	0.0534	0.0044	0.4328	-0.0221
-4066	0.0549	0.0882	0.0492	0.0021	0.3832	-0.0084
-4065.5	0.0562	0.0915	0.0458	0.001	0.3292	0.029
-4065	0.0547	0.0971	0.0419	-0.0015	0.2814	0.0989
-4064.5	0.0549	0.0993	0.0369	-0.0085	0.2353	0.2097
-4064	0.0552	0.105	0.0327	-0.0131	0.1939	0.3351
-4063.5	0.0531	0.1077	0.032	-0.0183	0.1618	0.4289
-4063	0.0557	0.1115	0.0268	-0.0212	0.1372	0.4853
-4062.5	0.0541	0.1129	0.024	-0.0248	0.1174	0.515
-4062	0.0528	0.1155	0.0235	-0.0262	0.1001	0.5259
-4061.5	0.0541	0.1194	0.0198	-0.0234	0.0808	0.5306
-4061	0.0548	0.1215	0.0188	-0.0126	0.0641	0.5356
-4060.5	0.0545	0.1256	0.0178	-0.0002	0.0508	0.5414
-4060	0.0543	0.1284	0.0145	0.0163	0.0399	0.5492
-4059.5	0.0544	0.1324	0.0135	0.0427	0.032	0.5544
-4059	0.0552	0.1353	0.0137	0.0727	0.0245	0.5585
-4058.5	0.0542	0.1372	0.01	0.1121	0.0198	0.5637
-4058	0.0556	0.1388	0.0105	0.1549	0.0146	0.5674
-4057.5	0.0555	0.1416	0.0081	0.196	0.012	0.573
-4057	0.056	0.1432	0.0079	0.2351	0.0092	0.5737
-4056.5	0.0545	0.1431	0.0085	0.2686	0.0096	0.5763
-4056	0.057	0.1439	0.0055	0.2965	0.0065	0.5778
-4055.5	0.0556	0.1481	0.0072	0.3134	0.0036	0.5781
-4055	0.0547	0.1492	0.0051	0.329	-0.0064	0.5818
-4054.5	0.056	0.1517	0.0049	0.3372	-0.0152	0.5849
-4054	0.0555	0.15	0.0058	0.3453	-0.022	0.5868
-4053.5	0.0567	0.1538	0.0055	0.3496	-0.0241	0.5772
-4053	0.0558	0.1544	0.0048	0.3531	-0.0174	0.5446
-4052.5	0.0583	0.156	0.0022	0.3552	0.0032	0.4747
-4052	0.056	0.1562	0.0026	0.3571	0.0346	0.3873
-4051.5	0.0575	0.1567	0.0024	0.3592	0.0803	0.3118
-4051	0.0577	0.1581	0.0008	0.3602	0.1492	0.2467
-4050.5	0.0567	0.1591	0.0006	0.3651	0.2351	0.1935
-4050	0.0575	0.1585	0.0011	0.366	0.3076	0.1568
-4049.5	0.0581	0.1602	-0.0007	0.3662	0.3629	0.1285
-4049	0.0589	0.1606	-0.0041	0.3687	0.3985	0.1039
-4048.5	0.0581	0.1613	-0.0077	0.3703	0.4222	0.0816
-4048	0.0582	0.1605	-0.0083	0.3728	0.4341	0.0585
-4047.5	0.0562	0.1598	-0.0122	0.3729	0.4414	0.0429
-4047	0.0583	0.1605	-0.0144	0.3727	0.4445	0.0299
-4046.5	0.0565	0.1624	-0.0171	0.374	0.4515	0.0202
-4046	0.0575	0.1615	-0.0174	0.3767	0.4548	0.0182
-4045.5	0.0565	0.1632	-0.0201	0.3771	0.4564	0.0124
-4045	0.0554	0.1633	-0.0202	0.3793	0.4616	0.01
-4044.5	0.0576	0.1637	-0.0217	0.3824	0.4645	0.0048
-4044	0.0553	0.1621	-0.0231	0.3833	0.4647	-0.0102
-4043.5	0.0566	0.164	-0.02	0.3838	0.4685	-0.0206
-4043	0.0548	0.1628	-0.0183	0.3825	0.4703	-0.0188
-4042.5	0.0551	0.164	-0.0156	0.3839	0.4743	-0.0018
-4042	0.0563	0.163	-0.0079	0.3863	0.4757	0.0391
-4041.5	0.0553	0.1654	-0.002	0.3852	0.4781	0.1149
-4041	0.0562	0.1649	0.0078	0.3853	0.4794	0.237
-4040.5	0.0569	0.1661	0.0169	0.3873	0.4811	0.3569
-4040	0.056	0.1642	0.0282	0.3867	0.4825	0.4434
-4039.5	0.0582	0.1663	0.0411	0.3882	0.4832	0.4928
-4039	0.057	0.1669	0.0541	0.3892	0.4858	0.518
-4038.5	0.0563	0.1656	0.0708	0.3863	0.4857	0.5265
-4038	0.0566	0.1659	0.0872	0.3895	0.4859	0.5308
-4037.5	0.0565	0.1655	0.1056	0.3879	0.489	0.5385
-4037	0.0565	0.1685	0.1219	0.3868	0.4883	0.542
-4036.5	0.0583	0.1656	0.1391	0.3832	0.4845	0.5507
-4036	0.0559	0.1672	0.1546	0.3752	0.471	0.5538
-4035.5	0.0587	0.168	0.1709	0.3615	0.4384	0.5584
-4035	0.057	0.1688	0.1862	0.3417	0.3929	0.5653
-4034.5	0.0587	0.169	0.1976	0.3146	0.3386	0.5685
-4034	0.0588	0.1709	0.2112	0.2898	0.2887	0.5714
-4033.5	0.0585	0.1695	0.2215	0.2617	0.2404	0.5738
-4033	0.0588	0.1708	0.2286	0.2346	0.1999	0.5748
-4032.5	0.0581	0.1703	0.2369	0.2069	0.1662	0.5781
-4032	0.0584	0.1717	0.2398	0.184	0.139	0.5802
-4031.5	0.0574	0.1705	0.2458	0.1601	0.1191	0.5832
-4031	0.059	0.172	0.2485	0.141	0.1006	0.5839
-4030.5	0.0595	0.1704	0.2506	0.1253	0.0839	0.5848
-4030	0.0602	0.1718	0.2553	0.111	0.0669	0.5751
-4029.5	0.0601	0.1702	0.2573	0.0994	0.0519	0.535
-4029	0.0585	0.1709	0.2583	0.0885	0.0418	0.4605
-4028.5	0.06	0.1723	0.2585	0.0771	0.0325	0.3751
-4028	0.0596	0.1722	0.26	0.0669	0.0228	0.2985
-4027.5	0.0602	0.1735	0.2633	0.056	0.0199	0.2362
-4027	0.0589	0.1722	0.2643	0.0486	0.0159	0.1861
-4026.5	0.0573	0.1729	0.2639	0.0386	0.0118	0.1495
-4026	0.0573	0.1725	0.2647	0.0338	0.0098	0.1231
-4025.5	0.0571	0.1748	0.2672	0.0278	0.0079	0.1028
-4025	0.0582	0.1732	0.2689	0.0232	0.0084	0.0771
-4024.5	0.0565	0.174	0.2678	0.0192	0.0038	0.0553
-4024	0.0584	0.1735	0.2704	0.0172	-0.0036	0.0402
-4023.5	0.0569	0.174	0.2689	0.0129	-0.0153	0.0291
-4023	0.0565	0.1737	0.2723	0.0117	-0.0227	0.0194
-4022.5	0.0574	0.1739	0.2707	0.0097	-0.0244	0.0156
-4022	0.0586	0.1733	0.2713	0.0074	-0.0163	0.0135
-4021.5	0.0586	0.1721	0.2725	0.0072	0.0002	0.0101
-4021	0.0579	0.174	0.2754	0.0051	0.0288	0.0028
-4020.5	0.0582	0.1747	0.2745	0.0059	0.0743	-0.0117
-4020	0.058	0.174	0.2737	0.0042	0.1395	-0.0225
-4019.5	0.0581	0.1735	0.2759	0.0038	0.2243	-0.0184
-4019	0.0593	0.1753	0.2755	0.0031	0.3	0.0043
-4018.5	0.0566	0.174	0.2766	-0.0011	0.3573	0.0515
-4018	0.0575	0.1767	0.2768	-0.0059	0.396	0.134
-4017.5	0.0595	0.1744	0.2777	-0.0127	0.4217	0.2616
-4017	0.0573	0.1755	0.2798	-0.0183	0.4322	0.3735
-4016.5	0.0594	0.1773	0.2809	-0.0216	0.4403	0.4551
-4016	0.0592	0.1764	0.2805	-0.0244	0.4458	0.4987
-4015.5	0.0581	0.1775	0.2813	-0.0253	0.4504	0.5203
-4015	0.0574	0.1756	0.2817	-0.023	0.4543	0.5273
-4014.5	0.0601	0.1773	0.2809	-0.0154	0.4572	0.5339
-4014	0.0595	0.1781	0.2817	-0.0008	0.4591	0.5391
-4013.5	0.058	0.179	0.2819	0.018	0.4622	0.544
-4013	0.0603	0.1776	0.2833	0.0424	0.4648	0.5508
-4012.5	0.059	0.1787	0.2841	0.0715	0.4672	0.5564
-4012	0.0585	0.1796	0.286	0.1094	0.4693	0.5595
-4011.5	0.0582	0.1785	0.2861	0.1502	0.4732	0.5645
-4011	0.058	0.18	0.2859	0.1944	0.4755	0.5694
-4010.5	0.0608	0.1787	0.2864	0.2325	0.4775	0.5734
-4010	0.0615	0.1796	0.287	0.2666	0.479	0.5751
-4009.5	0.0605	0.1795	0.2867	0.2924	0.4819	0.5763
-4009	0.0605	0.1788	0.2867	0.3141	0.483	0.5778
-4008.5	0.0595	0.1791	0.2862	0.3269	0.4838	0.5806
-4008	0.0588	0.1779	0.2879	0.338	0.4843	0.5813
-4007.5	0.0582	0.181	0.2864	0.3436	0.4857	0.5848
-4007	0.061	0.1785	0.2869	0.3495	0.4869	0.5855
-4006.5	0.0601	0.1801	0.2879	0.3542	0.4864	0.5696
-4006	0.0596	0.1812	0.2864	0.3558	0.4861	0.5222
-4005.5	0.0586	0.1817	0.2895	0.358	0.4861	0.443
-4005	0.0598	0.1808	0.2889	0.3608	0.4749	0.3583
-4004.5	0.059	0.18	0.2898	0.3603	0.4452	0.2853
-4004	0.0601	0.1815	0.2871	0.3626	0.3963	0.226
-4003.5	0.0587	0.1791	0.2892	0.3655	0.3455	0.1779
-4003	0.0573	0.1789	0.2875	0.3674	0.2932	0.1445
-4002.5	0.0587	0.1797	0.2865	0.3698	0.2451	0.1187
-4002	0.0593	0.1808	0.2873	0.3714	0.205	0.0978
[truncated: 18,004 more rows]

## Sheet: Extended Data Fig. 4d
Time	Amplitude	Amplitude	Amplitude	Amplitude	Amplitude	Amplitude
ms	V	V	V	V	V	V
6 μm	0.1 V	0.2 V	0.3 V	0.4 V	0.5 V	0.6 V
-1250	0.0401	0.1875	0.2918	0.01	0.4789	-0.0001
-1249.88	0.041	0.1862	0.2914	0.0079	0.4812	-0.0115
-1249.75	0.0405	0.1876	0.2892	0.0063	0.4846	-0.0126
-1249.62	0.0402	0.1854	0.2835	0.0051	0.4892	0.0034
-1249.5	0.0398	0.1835	0.2768	0.0037	0.4898	0.0451
-1249.38	0.04	0.1859	0.2672	0.0061	0.4892	0.1259
-1249.25	0.0412	0.1824	0.2556	0.0055	0.4871	0.2639
-1249.12	0.0407	0.1818	0.2417	0.0037	0.4868	0.4152
-1249	0.0387	0.1801	0.2269	0.0023	0.4895	0.5023
-1248.88	0.04	0.1792	0.2126	-0.001	0.492	0.5431
-1248.75	0.0397	0.1775	0.1968	-0.0054	0.4835	0.5578
-1248.62	0.0391	0.1737	0.1797	-0.01	0.4528	0.5594
-1248.5	0.0391	0.1705	0.1641	-0.0142	0.3972	0.5591
-1248.38	0.0388	0.1696	0.1481	-0.0157	0.3347	0.5605
-1248.25	0.0398	0.1656	0.1368	-0.0129	0.271	0.5633
-1248.12	0.0385	0.163	0.1224	-0.0071	0.217	0.5687
-1248	0.0388	0.1594	0.1101	0.0056	0.1709	0.5741
-1247.88	0.0395	0.1543	0.0993	0.0258	0.1388	0.579
-1247.75	0.0372	0.1514	0.0886	0.0532	0.1126	0.5845
-1247.62	0.0392	0.1457	0.0831	0.0961	0.0892	0.5866
-1247.5	0.0367	0.1433	0.0766	0.1462	0.0662	0.5838
-1247.38	0.0372	0.1399	0.0669	0.2076	0.0469	0.5812
-1247.25	0.0382	0.133	0.0602	0.262	0.0347	0.5821
-1247.12	0.038	0.1304	0.0541	0.3042	0.0245	0.5874
-1247	0.0358	0.1262	0.0473	0.3346	0.0173	0.5667
-1246.88	0.0364	0.1201	0.0418	0.352	0.0127	0.4892
-1246.75	0.0381	0.1175	0.0367	0.3614	0.0088	0.3896
-1246.62	0.0366	0.1123	0.0306	0.3687	0.0077	0.2943
-1246.5	0.0379	0.1062	0.0277	0.3698	0.0067	0.2159
-1246.38	0.0354	0.1032	0.0237	0.372	0.0071	0.1621
-1246.25	0.0365	0.0983	0.0222	0.3733	0.0041	0.1261
-1246.12	0.0344	0.0939	0.0192	0.3748	0.002	0.0928
-1246	0.0347	0.0911	0.017	0.3754	-0.0055	0.0614
-1245.88	0.0355	0.086	0.0146	0.3758	-0.0119	0.0405
-1245.75	0.0333	0.0823	0.0133	0.3754	-0.0157	0.0252
-1245.62	0.0343	0.0782	0.012	0.3777	-0.0082	0.0171
-1245.5	0.033	0.0759	0.0092	0.3788	0.0084	0.0118
-1245.38	0.0346	0.0699	0.009	0.3798	0.0425	0.0078
-1245.25	0.0322	0.0666	0.0076	0.3796	0.0985	0.0078
-1245.12	0.0328	0.0657	0.0077	0.3814	0.182	0.0075
-1245	0.0339	0.0629	0.0069	0.3818	0.2892	-0.0008
-1244.88	0.0332	0.0601	0.0064	0.383	0.371	-0.0123
-1244.75	0.0329	0.0563	0.0054	0.3848	0.4234	-0.0105
-1244.62	0.0321	0.0545	0.0056	0.3876	0.4511	0.0122
-1244.5	0.0333	0.0527	0.006	0.3884	0.4614	0.0648
-1244.38	0.0322	0.0501	0.0055	0.3889	0.4656	0.1573
-1244.25	0.0315	0.0472	0.0046	0.3903	0.4684	0.3141
-1244.12	0.033	0.0456	0.0044	0.3902	0.468	0.4467
-1244	0.0309	0.0418	0.0061	0.39	0.4699	0.5161
-1243.88	0.0315	0.0422	0.0052	0.3895	0.471	0.5473
-1243.75	0.0304	0.0398	0.0038	0.3897	0.473	0.5568
-1243.62	0.0304	0.0375	0.0023	0.3911	0.4735	0.5584
-1243.5	0.0295	0.036	-0.0005	0.3907	0.4774	0.5602
-1243.38	0.03	0.0345	-0.0017	0.3914	0.4786	0.5607
-1243.25	0.0309	0.0309	-0.0043	0.3893	0.4828	0.566
-1243.12	0.0299	0.0301	-0.0058	0.3799	0.4865	0.5695
-1243	0.0289	0.03	-0.0092	0.3595	0.4876	0.5733
-1242.88	0.0298	0.0264	-0.009	0.3298	0.4894	0.581
-1242.75	0.0306	0.0246	-0.0115	0.2971	0.4885	0.5871
-1242.62	0.028	0.0243	-0.01	0.2607	0.487	0.5861
-1242.5	0.0295	0.0227	-0.0089	0.2269	0.4874	0.5842
-1242.38	0.0293	0.0207	-0.0069	0.1916	0.4884	0.5813
-1242.25	0.0269	0.0218	-0.0034	0.1624	0.4923	0.5837
-1242.12	0.0279	0.0199	0.0046	0.1397	0.4822	0.5863
-1242	0.0282	0.0194	0.0119	0.1171	0.4496	0.5527
-1241.88	0.0271	0.0181	0.0239	0.1015	0.3919	0.4639
-1241.75	0.0282	0.0158	0.037	0.0873	0.3285	0.3646
-1241.62	0.027	0.0166	0.0522	0.0744	0.267	0.2724
-1241.5	0.0258	0.015	0.071	0.0607	0.2113	0.1989
-1241.38	0.0264	0.0145	0.0945	0.046	0.1673	0.1519
-1241.25	0.0266	0.0142	0.1188	0.0361	0.1348	0.1175
-1241.12	0.0261	0.0137	0.1451	0.0277	0.1121	0.0837
-1241	0.0252	0.0127	0.1712	0.0222	0.0877	0.0533
-1240.88	0.0249	0.012	0.1946	0.0196	0.064	0.0357
-1240.75	0.0248	0.0128	0.218	0.0144	0.0447	0.0238
-1240.62	0.0251	0.0117	0.2326	0.0111	0.0335	0.0148
-1240.5	0.0263	0.0117	0.2454	0.0088	0.0243	0.009
-1240.38	0.0251	0.0104	0.2556	0.0089	0.0175	0.0084
-1240.25	0.0251	0.0116	0.2611	0.0048	0.0138	0.0059
-1240.12	0.0241	0.0101	0.2664	0.0061	0.0079	0.0054
-1240	0.0234	0.0099	0.2717	0.0057	0.0088	-0.0038
-1239.88	0.0229	0.0093	0.2726	0.0033	0.007	-0.0128
-1239.75	0.0241	0.0108	0.2734	0.0049	0.0067	-0.0091
-1239.62	0.0243	0.0083	0.2757	0.0047	0.0061	0.0217
-1239.5	0.0237	0.008	0.2757	0.0034	0.0021	0.083
-1239.38	0.0237	0.0093	0.2767	0	-0.0064	0.1882
-1239.25	0.0214	0.0102	0.2789	-0.0069	-0.0121	0.3535
-1239.12	0.0238	0.0082	0.2787	-0.0101	-0.0144	0.4685
-1239	0.0234	0.0075	0.2797	-0.0152	-0.0097	0.5299
-1238.88	0.0215	0.0078	0.2807	-0.0155	0.0109	0.5512
-1238.75	0.0235	0.0075	0.2789	-0.0139	0.0488	0.559
-1238.62	0.0226	0.0068	0.2824	-0.0069	0.1044	0.5583
-1238.5	0.0213	0.0076	0.2805	0.0051	0.1898	0.559
-1238.38	0.0216	0.0072	0.2827	0.0274	0.2961	0.5613
-1238.25	0.0236	0.0061	0.2833	0.0551	0.3768	0.5653
-1238.12	0.0233	0.0081	0.2824	0.0973	0.4279	0.5701
-1238	0.0234	0.0076	0.2856	0.1482	0.4525	0.5761
-1237.88	0.022	0.0065	0.2838	0.2082	0.4627	0.5826
-1237.75	0.0227	0.0076	0.2853	0.2626	0.4662	0.5863
-1237.62	0.0227	0.0062	0.2853	0.3082	0.4681	0.5854
-1237.5	0.0223	0.005	0.2894	0.3367	0.4721	0.582
-1237.38	0.022	0.0066	0.2864	0.3513	0.4709	0.5811
-1237.25	0.0224	0.0066	0.2883	0.3641	0.4727	0.5862
-1237.12	0.0219	0.0066	0.2873	0.3676	0.4738	0.5813
-1237	0.0213	0.0052	0.2872	0.3706	0.4754	0.5329
-1236.88	0.022	0.0059	0.2886	0.372	0.4761	0.4373
-1236.75	0.0221	0.0034	0.2882	0.3744	0.4793	0.3386
-1236.62	0.0206	0.0052	0.291	0.3727	0.4821	0.2498
-1236.5	0.0201	0.0038	0.291	0.3746	0.4857	0.1845
-1236.38	0.0195	0.0033	0.2901	0.3753	0.4891	0.1424
-1236.25	0.0188	0.0018	0.2918	0.3757	0.4886	0.1107
-1236.12	0.0216	0.0019	0.291	0.3782	0.4887	0.0746
-1236	0.0199	0.0018	0.2913	0.3807	0.4869	0.0489
-1235.88	0.0194	0.0027	0.2921	0.3809	0.4881	0.0315
-1235.75	0.0184	0.001	0.2928	0.3816	0.4889	0.0221
-1235.62	0.0188	0.0007	0.2921	0.3812	0.4905	0.0142
-1235.5	0.0209	0.0004	0.2912	0.3813	0.4792	0.0096
-1235.38	0.0189	-0.0004	0.2926	0.3844	0.4446	0.0092
-1235.25	0.0208	-0.0016	0.2934	0.3861	0.3862	0.0075
-1235.12	0.0208	-0.0013	0.293	0.3881	0.3221	0.002
-1235	0.0197	-0.0021	0.2934	0.3892	0.26	-0.0066
-1234.88	0.0202	-0.0013	0.2922	0.389	0.2062	-0.0131
-1234.75	0.0182	-0.0026	0.2921	0.3897	0.1637	-0.0024
-1234.62	0.0196	-0.0027	0.2926	0.3903	0.1333	0.0342
-1234.5	0.019	-0.0008	0.292	0.3889	0.1093	0.1036
-1234.38	0.0191	-0.0006	0.2898	0.3913	0.0858	0.225
-1234.25	0.0179	0.0011	0.2853	0.3894	0.0614	0.3912
-1234.12	0.019	0.0012	0.2782	0.3916	0.0437	0.4884
-1234	0.0191	0.0033	0.2689	0.3917	0.0298	0.5377
-1233.88	0.0191	0.0038	0.2595	0.3934	0.0222	0.5534
-1233.75	0.0181	0.0034	0.2461	0.3898	0.0168	0.5577
-1233.62	0.0189	0.007	0.2317	0.3786	0.0125	0.5593
-1233.5	0.0181	0.008	0.2141	0.3573	0.0076	0.5592
-1233.38	0.0199	0.0112	0.1986	0.3267	0.0068	0.563
-1233.25	0.0205	0.0152	0.1817	0.2939	0.0063	0.567
-1233.12	0.0187	0.0185	0.1668	0.2583	0.0058	0.5727
-1233	0.0184	0.0219	0.1526	0.2221	0.0053	0.5761
-1232.88	0.0178	0.0252	0.137	0.1905	0.0003	0.5838
-1232.75	0.0177	0.0275	0.126	0.1607	-0.0062	0.5859
-1232.62	0.0188	0.0328	0.1124	0.1382	-0.0134	0.5847
-1232.5	0.0184	0.0383	0.1035	0.1183	-0.016	0.5828
-1232.38	0.0188	0.0434	0.0922	0.1006	-0.0075	0.5827
-1232.25	0.0194	0.0473	0.083	0.0855	0.0135	0.5865
-1232.12	0.0191	0.0531	0.076	0.0731	0.0527	0.5732
-1232	0.0178	0.0602	0.0688	0.0583	0.1114	0.5105
-1231.88	0.0182	0.0674	0.0605	0.045	0.2041	0.4106
-1231.75	0.0181	0.0741	0.0546	0.0347	0.3084	0.3144
-1231.62	0.0196	0.0787	0.0495	0.0287	0.3845	0.2311
-1231.5	0.0199	0.0858	0.044	0.0235	0.4312	0.1706
-1231.38	0.0188	0.0935	0.0367	0.0181	0.4534	0.1343
-1231.25	0.0177	0.1005	0.0323	0.0142	0.4641	0.1028
-1231.12	0.0189	0.1086	0.0268	0.012	0.4671	0.0666
-1231	0.0181	0.114	0.0247	0.0104	0.4671	0.0435
-1230.88	0.0182	0.1198	0.0197	0.0079	0.4697	0.0277
-1230.75	0.0185	0.1288	0.0184	0.0051	0.4682	0.0191
-1230.62	0.0187	0.1325	0.0175	0.0054	0.4707	0.0113
-1230.5	0.0181	0.1393	0.016	0.005	0.4718	0.0093
-1230.38	0.0201	0.1412	0.0131	0.0038	0.475	0.0072
-1230.25	0.0199	0.1468	0.0122	0.0031	0.4752	0.0081
-1230.12	0.0192	0.1509	0.0098	0.0036	0.4794	-0.0002
-1230	0.0208	0.153	0.0095	0.0025	0.4822	-0.0105
-1229.88	0.0204	0.1567	0.0073	-0.0018	0.4862	-0.0127
-1229.75	0.0205	0.1596	0.0094	-0.0051	0.488	0.0054
-1229.62	0.019	0.1638	0.006	-0.0107	0.4892	0.051
-1229.5	0.0202	0.1638	0.0074	-0.0145	0.4898	0.1305
-1229.38	0.0194	0.1681	0.0064	-0.0159	0.4876	0.2739
-1229.25	0.0182	0.1698	0.0056	-0.015	0.4894	0.4241
-1229.12	0.0199	0.171	0.0059	-0.0069	0.4896	0.5058
-1229	0.0197	0.1704	0.0045	0.0067	0.4905	0.5421
-1228.88	0.0202	0.1714	0.0041	0.0298	0.478	0.5572
-1228.75	0.0208	0.1715	0.0036	0.0588	0.4415	0.5605
-1228.62	0.0211	0.1741	0.0041	0.1008	0.3797	0.5598
-1228.5	0.0184	0.1743	0.0042	0.1522	0.3174	0.5592
-1228.38	0.0196	0.1749	0.0028	0.2135	0.2556	0.5633
-1228.25	0.0234	0.1764	0.001	0.2649	0.2019	0.5681
-1228.12	0.0227	0.1748	0.0005	0.3075	0.1618	0.5733
-1228	0.0226	0.175	-0.0008	0.3363	0.1302	0.578
-1227.88	0.0223	0.1748	-0.0039	0.3532	0.1079	0.5847
-1227.75	0.0212	0.1775	-0.0059	0.3641	0.084	0.5856
-1227.62	0.0213	0.1776	-0.0069	0.3713	0.0605	0.5823
-1227.5	0.0207	0.1771	-0.0093	0.3726	0.0431	0.5818
-1227.38	0.0208	0.1764	-0.0099	0.3733	0.0309	0.5828
-1227.25	0.0215	0.1762	-0.0101	0.3741	0.0234	0.5873
-1227.12	0.0212	0.1775	-0.0107	0.3746	0.0154	0.5607
-1227	0.0214	0.1783	-0.0081	0.3738	0.0123	0.4855
-1226.88	0.0204	0.1773	-0.0036	0.3773	0.009	0.3838
-1226.75	0.0224	0.1782	0.0011	0.3779	0.0083	0.2912
-1226.62	0.0216	0.1795	0.0113	0.3791	0.0052	0.2123
-1226.5	0.0201	0.1783	0.0226	0.3808	0.0058	0.1587
-1226.38	0.022	0.1781	0.0339	0.3808	0.0049	0.1261
-1226.25	0.0197	0.1807	0.0495	0.3815	0.0012	0.0906
-1226.12	0.0208	0.1808	0.0702	0.382	-0.0062	0.0589
-1226	0.0215	0.1791	0.0917	0.3816	-0.0141	0.0373
-1225.88	0.0214	0.1814	0.1159	0.3842	-0.0136	0.024
-1225.75	0.021	0.1811	0.1405	0.3854	-0.0057	0.0147
-1225.62	0.0207	0.1816	0.169	0.3873	0.0174	0.0117
-1225.5	0.0211	0.1805	0.1915	0.3895	0.0561	0.0078
-1225.38	0.0198	0.1806	0.2133	0.3903	0.1186	0.0082
-1225.25	0.0222	0.1801	0.2303	0.3909	0.2127	0.0069
-1225.12	0.0203	0.1806	0.2449	0.3883	0.3153	-0.0031
-1225	0.0223	0.1829	0.2546	0.3914	0.3888	-0.0138
-1224.88	0.0214	0.1821	0.2613	0.3891	0.4339	-0.0107
-1224.75	0.0211	0.1803	0.2674	0.3909	0.4567	0.0136
-1224.62	0.0217	0.1823	0.2694	0.3916	0.4632	0.0677
-1224.5	0.0208	0.1829	0.2742	0.3902	0.4688	0.1596
-1224.38	0.0209	0.1822	0.2741	0.392	0.4692	0.32
-1224.25	0.021	0.1833	0.2756	0.3896	0.4703	0.4528
-1224.12	0.0212	0.1824	0.2771	0.3763	0.4709	0.519
-1224	0.0215	0.1816	0.2786	0.3562	0.4733	0.5475
-1223.88	0.0221	0.184	0.2784	0.3255	0.4746	0.5583
-1223.75	0.0218	0.1834	0.279	0.2906	0.4741	0.5585
-1223.62	0.0219	0.1836	0.2807	0.2555	0.477	0.5598
-1223.5	0.0217	0.1833	0.281	0.2202	0.4783	0.5622
-1223.38	0.0206	0.1838	0.281	0.188	0.4841	0.5657
-1223.25	0.0197	0.1839	0.2801	0.1582	0.4883	0.5693
-1223.12	0.0207	0.1841	0.2828	0.1352	0.4882	0.5746
-1223	0.0213	0.1852	0.2826	0.1167	0.4894	0.5813
-1222.88	0.0227	0.1845	0.2835	0.1005	0.4875	0.5862
-1222.75	0.0217	0.1835	0.2836	0.0872	0.489	0.5869
-1222.62	0.0223	0.1846	0.2849	0.0731	0.4883	0.5816
-1222.5	0.0206	0.1854	0.2833	0.0564	0.4903	0.5819
-1222.38	0.0209	0.1846	0.2854	0.0442	0.49	0.5827
-1222.25	0.0214	0.1864	0.2864	0.0344	0.4745	0.5863
-1222.12	0.0218	0.1862	0.2866	0.0282	0.4358	0.5468
-1222	0.0231	0.1866	0.2849	0.021	0.3752	0.4585
-1221.88	0.0231	0.1859	0.2865	0.0168	0.3118	0.3581
-1221.75	0.0224	0.1852	0.2869	0.0148	0.2491	0.2658
-1221.62	0.0219	0.1863	0.287	0.0112	0.1977	0.1969
-1221.5	0.0215	0.1853	0.2869	0.0088	0.1585	0.1487
-1221.38	0.022	0.1869	0.2879	0.0075	0.1277	0.118
-1221.25	0.0216	0.1857	0.2889	0.0064	0.104	0.0822
-1221.12	0.0223	0.1878	0.29	0.0057	0.0814	0.0532
-1221	0.0217	0.1868	0.2907	0.0062	0.0568	0.0339
-1220.88	0.0227	0.1882	0.2914	0.0035	0.0404	0.0224
-1220.75	0.0235	0.1872	0.2898	0.0032	0.0308	0.0133
-1220.62	0.0225	0.1894	0.2911	0.0042	0.0218	0.0095
-1220.5	0.0219	0.1867	0.2922	0.0013	0.0147	0.0081
-1220.38	0.0226	0.1879	0.292	-0.0011	0.011	0.007
-1220.25	0.0236	0.1875	0.2916	-0.0075	0.0084	0.0065
-1220.12	0.0236	0.1871	0.293	-0.0107	0.0065	-0.0062
-1220	0.0243	0.1873	0.2933	-0.0143	0.0049	-0.014
-1219.88	0.0241	0.1886	0.2926	-0.017	0.0054	-0.0064
-1219.75	0.0226	0.1902	0.2917	-0.0137	0.005	0.0254
-1219.62	0.0244	0.1894	0.2945	-0.0045	-0.0012	0.0875
-1219.5	0.0239	0.1879	0.2918	0.0091	-0.0075	0.1931
-1219.38	0.0246	0.1909	0.2936	0.0306	-0.0146	0.3606
-1219.25	0.0229	0.1905	0.2914	0.0619	-0.0128	0.4731
-1219.12	0.0239	0.1901	0.2928	0.1031	-0.0051	0.5286
-1219	0.0265	0.1894	0.2891	0.1572	0.0198	0.553
-1218.88	0.0237	0.1883	0.2857	0.216	0.0614	0.5608
-1218.75	0.0267	0.1892	0.2793	0.2671	0.1268	0.5591
-1218.62	0.0251	0.1886	0.272	0.3081	0.2253	0.5601
-1218.5	0.0248	0.1883	0.261	0.337	0.3226	0.5619
-1218.38	0.0252	0.1899	0.2499	0.3545	0.3957	0.567
-1218.25	0.0287	0.1893	0.2347	0.3647	0.4356	0.5712
-1218.12	0.0282	0.1891	0.2201	0.3683	0.4563	0.5766
-1218	0.0279	0.1885	0.2027	0.3714	0.4639	0.584
-1217.88	0.0277	0.1884	0.1858	0.3727	0.4678	0.5868
-1217.75	0.0299	0.1887	0.1718	0.3732	0.4674	0.5847
-1217.62	0.029	0.1882	0.1558	0.3736	0.4708	0.5837
-1217.5	0.0282	0.1865	0.1439	0.3747	0.4695	0.5803
-1217.38	0.0285	0.1864	0.1299	0.3753	0.472	0.5852
-1217.25	0.0293	0.1846	0.1169	0.3787	0.4732	0.5806
-1217.12	0.0298	0.185	0.1046	0.3787	0.4748	0.527
-1217	0.0297	0.1828	0.0946	0.3794	0.478	0.4296
-1216.88	0.0295	0.1827	0.087	0.381	0.4794	0.3325
-1216.75	0.0298	0.1795	0.078	0.3799	0.4844	0.245
-1216.62	0.0306	0.1803	0.0694	0.3804	0.4881	0.1826
-1216.5	0.0316	0.1782	0.063	0.384	0.4889	0.1398
-1216.38	0.0315	0.1755	0.0569	0.3842	0.4901	0.1078
-1216.25	0.0321	0.1727	0.0499	0.3864	0.4888	0.0722
-1216.12	0.032	0.1713	0.0438	0.3878	0.4877	0.0481
-1216	0.0327	0.1679	0.0395	0.3879	0.4883	0.0321
-1215.88	0.0327	0.1641	0.0329	0.3903	0.4886	0.0209
-1215.75	0.032	0.1609	0.0284	0.3894	0.4914	0.0121
-1215.62	0.0324	0.1568	0.0243	0.3895	0.4723	0.0098
-1215.5	0.0317	0.1528	0.0218	0.3889	0.4293	0.0077
-1215.38	0.0337	0.1496	0.02	0.3909	0.3678	0.0075
-1215.25	0.0344	0.1459	0.016	0.3914	0.3036	0.0044
-1215.12	0.0361	0.1425	0.015	0.3905	0.2444	-0.0085
-1215	0.0347	0.1368	0.0137	0.3932	0.1935	-0.015
-1214.88	0.035	0.134	0.0104	0.3928	0.154	-0.0006
-1214.75	0.0364	0.1277	0.0115	0.3875	0.1266	0.0383
-1214.62	0.0353	0.1242	0.0093	0.3762	0.1032	0.1116
-1214.5	0.0351	0.1216	0.0082	0.3521	0.0782	0.2329
-1214.38	0.0362	0.1162	0.0084	0.3228	0.0552	0.397
-1214.25	0.0368	0.11	0.0085	0.2884	0.0389	0.4943
-1214.12	0.0385	0.1056	0.0054	0.2529	0.0279	0.5375
-1214	0.0371	0.1021	0.0071	0.2173	0.0192	0.5539
-1213.88	0.0391	0.0972	0.0051	0.1863	0.0152	0.5586
-1213.75	0.0403	0.0946	0.0063	0.1574	0.0113	0.559
-1213.62	0.0399	0.0899	0.0051	0.1352	0.0095	0.5603
-1213.5	0.0405	0.0857	0.0062	0.1154	0.0061	0.5629
-1213.38	0.0417	0.0823	0.005	0.0995	0.0064	0.5678
-1213.25	0.0414	0.0774	0.0031	0.0854	0.0048	0.5718
-1213.12	0.041	0.0751	0.0052	0.0706	0.0041	0.5787
-1213	0.0431	0.0694	0.005	0.0562	-0.001	0.5835
-1212.88	0.0432	0.0676	0.0035	0.0436	-0.0088	0.5872
-1212.75	0.041	0.0634	0.0016	0.0355	-0.0154	0.584
-1212.62	0.0433	0.0626	-0.0015	0.0265	-0.0138	0.5824
-1212.5	0.0446	0.0603	-0.0029	0.0209	-0.0008	0.5811
-1212.38	0.0445	0.057	-0.0061	0.017	0.0233	0.5877
-1212.25	0.0451	0.0542	-0.0085	0.0141	0.0664	0.5717
-1212.12	0.0455	0.051	-0.0095	0.0112	0.1347	0.5047
-1212	0.0447	0.0478	-0.0119	0.0082	0.236	0.4055
-1211.88	0.0453	0.0456	-0.0108	0.0071	0.3328	0.308
-1211.75	0.0446	0.0455	-0.0108	0.006	0.4008	0.2278
-1211.62	0.0463	0.0423	-0.0099	0.0066	0.439	0.1683
-1211.5	0.047	0.0403	-0.0069	0.0055	0.4572	0.1314
-1211.38	0.0479	0.0378	-0.0013	0.0041	0.4646	0.0983
-1211.25	0.0479	0.0374	0.0064	0.0038	0.469	0.0661
-1211.12	0.0482	0.0364	0.0175	0.0036	0.4681	0.0416
-1211	0.0476	0.0327	0.0296	0.0014	0.4698	0.0278
-1210.88	0.048	0.0326	0.045	-0.0013	0.4708	0.0186
-1210.75	0.0505	0.0291	0.0624	-0.0065	0.4718	0.0108
-1210.62	0.0507	0.0281	0.0854	-0.0116	0.4731	0.009
-1210.5	0.0509	0.0284	0.1087	-0.0161	0.474	0.0064
-1210.38	0.0512	0.0253	0.1345	-0.0173	0.4771	0.0058
-1210.25	0.0507	0.0235	0.1587	-0.014	0.4804	-0.0001
-1210.12	0.0514	0.0225	0.1858	-0.004	0.4851	-0.0116
-1210	0.051	0.0204	0.2069	0.0102	0.4891	-0.0114
-1209.88	0.0533	0.0207	0.2274	0.0327	0.4892	0.006
-1209.75	0.0537	0.0192	0.2404	0.0642	0.4887	0.0532
-1209.62	0.0538	0.0193	0.252	0.1063	0.4882	0.1379
-1209.5	0.0535	0.0167	0.2616	0.1612	0.4864	0.2809
-1209.38	0.0546	0.0194	0.265	0.22	0.4882	0.4275
-1209.25	0.0541	0.017	0.2699	0.271	0.4892	0.5091
-1209.12	0.0554	0.016	0.2723	0.3112	0.4889	0.5447
-1209	0.0542	0.0145	0.2741	0.3394	0.4692	0.5562
-1208.88	0.0556	0.0134	0.2771	0.3538	0.4231	0.5617
-1208.75	0.0558	0.0136	0.2782	0.3631	0.3617	0.558
-1208.62	0.0567	0.0117	0.2775	0.3692	0.2982	0.5601
-1208.5	0.0566	0.0128	0.2773	0.3708	0.2369	0.5634
-1208.38	0.0574	0.0107	0.2776	0.3727	0.1887	0.5686
-1208.25	0.0593	0.0109	0.2777	0.3736	0.1506	0.5747
-1208.12	0.0588	0.0092	0.2807	0.3757	0.1232	0.5791
-1208	0.0605	0.0101	0.2796	0.3755	0.1014	0.585
-1207.88	0.06	0.0086	0.2806	0.3757	0.075	0.5863
-1207.75	0.0608	0.0097	0.2801	0.38	0.0525	0.5833
-1207.62	0.0609	0.0088	0.284	0.3796	0.0395	0.5811
-1207.5	0.062	0.008	0.2832	0.38	0.0273	0.582
-1207.38	0.0618	0.0094	0.2842	0.3817	0.0201	0.587
-1207.25	0.0606	0.0095	0.2853	0.3812	0.0154	0.5589
-1207.12	0.0609	0.0066	0.2845	0.3826	0.0115	0.479
-1207	0.0614	0.0082	0.2845	0.3819	0.0083	0.3762
-1206.88	0.0619	0.0073	0.2851	0.3854	0.0069	0.2835
-1206.75	0.0618	0.0078	0.2853	0.3875	0.0043	0.2068
-1206.62	0.0616	0.0075	0.2866	0.3875	0.0055	0.1575
-1206.5	0.0632	0.0055	0.2848	0.3901	0.0043	0.1233
-1206.38	0.0627	0.0063	0.2858	0.3898	-0.0018	0.0899
-1206.25	0.062	0.0073	0.2868	0.3918	-0.0097	0.058
-1206.12	0.0629	0.0058	0.2875	0.3895	-0.0143	0.0379
-1206	0.063	0.0072	0.2878	0.3896	-0.0128	0.0254
-1205.88	0.0643	0.0061	0.2895	0.3901	-0.0002	0.0166
-1205.75	0.0643	0.0045	0.2897	0.3908	0.0282	0.0123
-1205.62	0.0638	0.006	0.2905	0.3907	0.0726	0.0093
-1205.5	0.0646	0.0053	0.2922	0.3928	0.1404	0.0083
-1205.38	0.0645	0.0068	0.2905	0.3914	0.2465	0.0065
-1205.25	0.0652	0.0058	0.2914	0.3883	0.3421	-0.0031
-1205.12	0.0655	0.0072	0.2906	0.3747	0.4046	-0.012
-1205	0.0635	0.0046	0.2913	0.3534	0.4423	-0.0102
-1204.88	0.0655	0.0049	0.2918	0.3209	0.4583	0.0156
-1204.75	0.0639	0.0061	0.2912	0.2852	0.4656	0.0714
-1204.62	0.0658	0.0043	0.2925	0.2524	0.4675	0.1706
-1204.5	0.0669	0.0047	0.2934	0.2165	0.4674	0.3324
-1204.38	0.0658	0.0033	0.2923	0.1843	0.4695	0.4573
-1204.25	0.0658	0.0036	0.2931	0.1562	0.4711	0.523
-1204.12	0.0663	0.002	0.2934	0.1331	0.472	0.5501
-1204	0.0645	0.0034	0.2919	0.114	0.4728	0.5581
-1203.88	0.0673	0.0029	0.2927	0.0979	0.4755	0.558
-1203.75	0.0667	0.0007	0.2935	0.0846	0.4788	0.5596
-1203.62	0.0665	0.0025	0.2911	0.0707	0.4801	0.5605
-1203.5	0.067	-0.0005	0.2869	0.0546	0.4859	0.5657
-1203.38	0.0682	0.0007	0.2834	0.0436	0.4866	0.5705
-1203.25	0.0681	-0.0015	0.2753	0.0329	0.4881	0.5736
-1203.12	0.0671	0.0001	0.2665	0.0277	0.4885	0.5815
-1203	0.0678	0.0004	0.2531	0.0205	0.4893	0.5851
-1202.88	0.0676	-0.0026	0.2405	0.018	0.4881	0.5851
-1202.75	0.0677	-0.0018	0.2265	0.0147	0.4891	0.5823
-1202.62	0.0676	-0.0019	0.2093	0.0106	0.49	0.5804
-1202.5	0.0666	-0.0032	0.1918	0.01	0.49	0.5849
-1202.38	0.0664	-0.0017	0.1779	0.0071	0.4651	0.584
-1202.25	0.0686	-0.0016	0.1616	0.005	0.4188	0.5439
-1202.12	0.0665	-0.0018	0.1475	0.0052	0.3555	0.4513
-1202	0.0683	-0.0029	0.1344	0.0047	0.2934	0.351
-1201.88	0.0676	-0.0011	0.1202	0.0052	0.2329	0.2624
-1201.75	0.0682	0.0006	0.1081	0.003	0.1835	0.191
-1201.62	0.0686	0.0012	0.0981	0.0034	0.1489	0.1476
-1201.5	0.0685	0.0034	0.0886	0.0025	0.1213	0.1159
-1201.38	0.0675	0.0039	0.0793	-0.0025	0.0981	0.0802
-1201.25	0.0697	0.0045	0.0716	-0.0078	0.073	0.0521
-1201.12	0.0681	0.0073	0.0663	-0.0121	0.0509	0.0338
-1201	0.0672	0.0105	0.0595	-0.015	0.0375	0.0227
-1200.88	0.0686	0.014	0.0525	-0.016	0.0264	0.0142
-1200.75	0.0691	0.0154	0.047	-0.0121	0.0187	0.0105
-1200.62	0.0672	0.02	0.041	-0.0051	0.0151	0.0073
-1200.5	0.068	0.0247	0.0363	0.0114	0.0104	0.0076
-1200.38	0.0691	0.0294	0.0314	0.0333	0.0071	0.0036
-1200.25	0.0698	0.0344	0.0252	0.0661	0.0073	-0.0077
-1200.12	0.0677	0.0381	0.0232	0.1092	0.0052	-0.0136
-1200	0.0701	0.0442	0.0198	0.1627	0.0058	-0.0069
-1199.88	0.068	0.0474	0.0176	0.2227	0.0044	0.0285
-1199.75	0.0697	0.0537	0.0168	0.2732	-0.0039	0.0926
-1199.62	0.0672	0.0609	0.0134	0.3145	-0.0092	0.2073
-1199.5	0.0686	0.0683	0.0135	0.3392	-0.0148	0.3718
-1199.38	0.0669	0.0755	0.0105	0.3559	-0.0117	0.4779
-1199.25	0.0677	0.0821	0.0083	0.3658	0.0012	0.532
-1199.12	0.0693	0.089	0.0095	0.37	0.0307	0.5538
-1199	0.0674	0.0973	0.0091	0.3707	0.0762	0.559
-1198.88	0.0685	0.1031	0.0066	0.3718	0.1503	0.5613
-1198.75	0.0684	0.1102	0.0082	0.3745	0.2564	0.5586
-1198.62	0.0686	0.1171	0.0065	0.3742	0.348	0.5624
-1198.5	0.0672	0.123	0.0068	0.3752	0.4096	0.5677
-1198.38	0.069	0.1288	0.0057	0.3771	0.4448	0.5717
-1198.25	0.0708	0.1347	0.0055	0.3792	0.4599	0.5765
-1198.12	0.07	0.1398	0.0043	0.3773	0.466	0.5833
-1198	0.0703	0.1443	0.0059	0.3802	0.4688	0.5855
-1197.88	0.0692	0.1475	0.0056	0.3808	0.4692	0.5848
-1197.75	0.0716	0.1534	0.0034	0.3834	0.4707	0.5828
-1197.62	0.0702	0.156	0.005	0.381	0.4729	0.5814
-1197.5	0.0701	0.1573	0.0028	0.3822	0.474	0.587
-1197.38	0.0703	0.1603	0.0023	0.3842	0.4748	0.5783
-1197.25	0.0688	0.1639	-0.0003	0.3863	0.4753	0.5227
-1197.12	0.0693	0.1659	-0.0023	0.3887	0.4767	0.4233
-1197	0.0692	0.1678	-0.0044	0.3903	0.4808	0.3253
-1196.88	0.0695	0.1692	-0.0068	0.3897	0.4845	0.2409
-1196.75	0.07	0.1699	-0.0081	0.3909	0.4876	0.1785
-1196.62	0.0694	0.171	-0.0105	0.3887	0.49	0.1383
-1196.5	0.0685	0.1727	-0.0107	0.3882	0.4881	0.1048
-1196.38	0.07	0.1724	-0.0102	0.3898	0.4885	0.0704
-1196.25	0.0717	0.1736	-0.0097	0.3902	0.4876	0.0451
-1196.12	0.0699	0.1748	-0.0068	0.3909	0.488	0.0305
-1196	0.0687	0.1748	-0.0012	0.3904	0.4912	0.0196
-1195.88	0.0715	0.1758	0.0056	0.3912	0.4869	0.0133
-1195.75	0.0709	0.177	0.0127	0.3847	0.4623	0.0085
-1195.62	0.07	0.1758	0.0237	0.3739	0.4125	0.0075
-1195.5	0.0716	0.1782	0.038	0.35	0.35	0.0079
-1195.38	0.0699	0.177	0.0554	0.3185	0.2865	0.0025
-1195.25	0.069	0.1784	0.076	0.2843	0.2264	-0.0082
-1195.12	0.0708	0.1769	0.0985	0.2484	0.1787	-0.0136
-1195	0.0711	0.1767	0.1225	0.2133	0.143	-0.0008
-1194.88	0.0712	0.1784	0.1493	0.1805	0.118	0.041
-1194.75	0.0716	0.1778	0.1743	0.153	0.0965	0.1167
-1194.62	0.0711	0.1784	0.1976	0.1314	0.0692	0.2486
-1194.5	0.0723	0.1789	0.2191	0.1112	0.0489	0.4065
-1194.38	0.0713	0.1789	0.236	0.097	0.0368	0.4972
-1194.25	0.0722	0.1778	0.2489	0.0834	0.0273	0.5385
-1194.12	0.0702	0.1793	0.2557	0.0673	0.018	0.556
-1194	0.0706	0.1807	0.2646	0.0548	0.0146	0.5573
-1193.88	0.0705	0.1795	0.2682	0.042	0.0099	0.5579
-1193.75	0.0711	0.1792	0.2713	0.033	0.0082	0.5605
-1193.62	0.072	0.1817	0.272	0.0262	0.0064	0.5641
-1193.5	0.0725	0.1792	0.2747	0.0216	0.0067	0.5665
-1193.38	0.0717	0.1797	0.2766	0.0167	0.0043	0.5735
-1193.25	0.072	0.1811	0.2776	0.0125	0.0026	0.5788
-1193.12	0.0717	0.1809	0.2777	0.0102	-0.0039	0.5845
-1193	0.073	0.1809	0.2785	0.0081	-0.0099	0.5861
-1192.88	0.0719	0.1816	0.2798	0.0062	-0.0154	0.5846
-1192.75	0.0707	0.1824	0.2793	0.0064	-0.0127	0.5803
-1192.62	0.0713	0.1821	0.2801	0.0058	0.0039	0.5826
-1192.5	0.0727	0.1826	0.281	0.0041	0.0332	0.587
-1192.38	0.0721	0.1836	0.2826	0.0048	0.084	0.569
-1192.25	0.0727	0.1815	0.2826	0.0053	0.1596	0.4985
-1192.12	0.073	0.1822	0.2832	0.0044	0.2661	0.3966
-1192	0.0717	0.1821	0.2846	-0.0004	0.3567	0.3018
-1191.88	0.0737	0.1816	0.2826	-0.0025	0.4149	0.2217
-1191.75	0.0721	0.1842	0.2829	-0.0071	0.4466	0.1673
-1191.62	0.0739	0.1831	0.2854	-0.0118	0.4613	0.1292
-1191.5	0.072	0.1839	0.2852	-0.016	0.4671	0.0953
-1191.38	0.0731	0.1836	0.2857	-0.0171	0.4689	0.063
-1191.25	0.0747	0.1854	0.2866	-0.0124	0.4671	0.041
-1191.12	0.0731	0.1841	0.2854	-0.0035	0.4692	0.0275
-1191	0.0747	0.1839	0.2866	0.0127	0.4698	0.0172
-1190.88	0.073	0.1854	0.2885	0.036	0.4727	0.0105
-1190.75	0.0744	0.1844	0.2863	0.068	0.4754	0.0076
-1190.62	0.0739	0.1836	0.2883	0.114	0.4752	0.0074
-1190.5	0.0725	0.1843	0.29	0.1702	0.4783	0.0078
-1190.38	0.075	0.184	0.289	0.2283	0.4811	-0.0021
-1190.25	0.0752	0.1857	0.2906	0.2774	0.4869	-0.0116
-1190.12	0.0737	0.1845	0.2892	0.315	0.4884	-0.0112
-1190	0.0756	0.1856	0.292	0.3406	0.4889	0.0089
-1189.88	0.0743	0.1855	0.2914	0.3562	0.4883	0.0582
-1189.75	0.0742	0.1868	0.2936	0.3634	0.4891	0.143
-1189.62	0.0755	0.1862	0.2918	0.3689	0.4878	0.2952
-1189.5	0.0735	0.1851	0.2933	0.3701	0.4884	0.437
-1189.38	0.0736	0.1874	0.2927	0.3725	0.4914	0.5127
-1189.25	0.0762	0.1872	0.2913	0.374	0.488	0.5457
-1189.12	0.074	0.1873	0.2928	0.3736	0.4586	0.5567
-1189	0.0747	0.1864	0.2934	0.3743	0.4059	0.5591
-1188.88	0.0767	0.1877	0.2934	0.3757	0.3428	0.5604
-1188.75	0.0749	0.1885	0.2934	0.3787	0.2797	0.5608
-1188.62	0.0752	0.1859	0.2924	0.3785	0.2222	0.5642
-1188.5	0.074	0.1884	0.293	0.3799	0.1779	0.5711
-1188.38	0.0769	0.1877	0.2926	0.3799	0.1422	0.575
-1188.25	0.0777	0.1886	0.2903	0.3798	0.1168	0.5816
-1188.12	0.0776	0.1876	0.2897	0.3823	0.0934	0.5857
-1188	0.077	0.1886	0.2842	0.3818	0.069	0.5879
-1187.88	0.0778	0.1885	0.2792	0.3863	0.0488	0.5831
-1187.75	0.0773	0.1897	0.2696	0.3903	0.0346	0.5812
-1187.62	0.0775	0.189	0.2581	0.3888	0.0269	0.5841
-1187.5	0.0782	0.1898	0.2469	0.3896	0.0179	0.5867
-1187.38	0.0772	0.1886	0.2317	0.3909	0.0138	0.5553
-1187.25	0.0772	0.1886	0.2149	0.3902	0.0104	0.4721
-1187.12	0.0773	0.188	0.1993	0.3903	0.0082	0.3705
-1187	0.0761	0.1872	0.1823	0.3889	0.007	0.2789
-1186.88	0.0755	0.1881	0.1669	0.3903	0.0065	0.2052
-1186.75	0.0768	0.1886	0.1519	0.391	0.0067	0.153
-1186.62	0.0765	0.1882	0.138	0.3913	0.003	0.1221
-1186.5	0.0777	0.1893	0.1257	0.3937	-0.0041	0.0858
-1186.38	0.0764	0.1883	0.1135	0.3914	-0.0107	0.0553
-1186.25	0.0771	0.189	0.1032	0.3878	-0.0138	0.0376
-1186.12	0.0758	0.1889	0.0908	0.3712	-0.01	0.024
-1186	0.0768	0.1871	0.0827	0.3468	0.0069	0.0167
-1185.88	0.077	0.1877	0.0761	0.3163	0.0387	0.0113
-1185.75	0.0758	0.1873	0.0684	0.2828	0.0896	0.009
-1185.62	0.0759	0.1873	0.0623	0.2466	0.1684	0.0077
-1185.5	0.0767	0.1877	0.0555	0.2119	0.275	0.0051
-1185.38	0.0773	0.1871	0.0479	0.1797	0.3615	-0.0038
-1185.25	0.0768	0.1873	0.0439	0.1515	0.4184	-0.0118
-1185.12	0.0768	0.1871	0.0383	0.1299	0.4472	-0.0083
-1185	0.0775	0.1851	0.0334	0.1123	0.4628	0.0201
-1184.88	0.0765	0.1831	0.0274	0.0962	0.4675	0.0784
-1184.75	0.077	0.182	0.0249	0.0823	0.4697	0.1759
-1184.62	0.0764	0.1808	0.0214	0.067	0.4695	0.3402
-1184.5	0.0775	0.1805	0.0204	0.0531	0.4691	0.4648
-1184.38	0.0758	0.1786	0.0168	0.0423	0.4699	0.5239
-1184.25	0.075	0.1761	0.0143	0.0321	0.4741	0.5491
-1184.12	0.0762	0.1751	0.0133	0.0254	0.4753	0.558
-1184	0.0776	0.174	0.0112	0.0213	0.4751	0.559
-1183.88	0.0767	0.1697	0.0101	0.0164	0.4776	0.5593
-1183.75	0.0754	0.1675	0.0108	0.0116	0.4805	0.5602
-1183.62	0.0773	0.164	0.0077	0.0111	0.4855	0.5661
-1183.5	0.0776	0.1626	0.008	0.0066	0.4896	0.5718
-1183.38	0.0763	0.1582	0.0067	0.0075	0.4887	0.5751
-1183.25	0.0774	0.1528	0.0059	0.0068	0.4893	0.582
-1183.12	0.0761	0.1509	0.0058	0.0058	0.4866	0.5859
-1183	0.0773	0.1454	0.0072	0.0043	0.486	0.5858
-1182.88	0.0775	0.1419	0.0057	0.0042	0.4886	0.5823
-1182.75	0.0771	0.1384	0.0069	0.0043	0.4923	0.5811
-1182.62	0.0759	0.1323	0.0045	0.0043	0.4847	0.5841
-1182.5	0.0766	0.1291	0.0045	-0.0002	0.4537	0.5844
-1182.38	0.0763	0.1252	0.0047	-0.0024	0.3994	0.5387
-1182.25	0.0767	0.1202	0.0042	-0.0072	0.3368	0.4431
-1182.12	0.0758	0.1169	0.0032	-0.0122	0.2748	0.3462
-1182	0.0762	0.1108	0.0039	-0.016	0.2187	0.2548
-1181.88	0.075	0.1068	0.0012	-0.0168	0.1736	0.1895
-1181.75	0.0753	0.1031	0.0001	-0.0127	0.1386	0.1454
-1181.62	0.0764	0.0981	-0.0042	-0.003	0.1142	0.1127
-1181.5	0.0746	0.0932	-0.0061	0.014	0.0928	0.0768
-1181.38	0.0757	0.0905	-0.0079	0.037	0.0656	0.0504
-1181.25	0.0751	0.0847	-0.0113	0.0692	0.0466	0.0327
-1181.12	0.0766	0.0817	-0.011	0.1137	0.0334	0.0214
-1181	0.0745	0.0788	-0.0105	0.1705	0.0252	0.0127
-1180.88	0.0759	0.0745	-0.0109	0.2288	0.018	0.0109
-1180.75	0.0751	0.071	-0.0092	0.2793	0.0137	0.0069
-1180.62	0.0762	0.0677	-0.0049	0.317	0.0091	0.0077
-1180.5	0.0766	0.064	0.0008	0.3435	0.0076	0.0038
-1180.38	0.0752	0.0623	0.0108	0.3572	0.005	-0.0065
-1180.25	0.0757	0.0577	0.0216	0.3666	0.007	-0.0152
-1180.12	0.0755	0.0564	0.0352	0.3687	0.0063	-0.0044
-1180	0.0753	0.054	0.0491	0.3713	0.0023	0.031
-1179.88	0.0747	0.0511	0.0681	0.3735	-0.0046	0.0987
-1179.75	0.0739	0.0502	0.0885	0.3741	-0.0135	0.2134
-1179.62	0.0747	0.0468	0.1138	0.3755	-0.0153	0.3786
-1179.5	0.0732	0.045	0.1401	0.3748	-0.0114	0.4853
-1179.38	0.0748	0.0458	0.1655	0.3767	0.0083	0.5331
-1179.25	0.075	0.0411	0.1904	0.3776	0.0414	0.5543
-1179.12	0.0751	0.04	0.2124	0.3788	0.0969	0.5577
-1179	0.0751	0.0369	0.2294	0.3784	0.1759	0.5575
-1178.88	0.0734	0.0363	0.2427	0.3805	0.2845	0.5592
-1178.75	0.073	0.0352	0.2536	0.3819	0.3684	0.5628
-1178.62	0.073	0.0317	0.2605	0.3821	0.4228	0.5663
-1178.5	0.0746	0.0316	0.2667	0.3846	0.4493	0.5707
-1178.38	0.0744	0.0285	0.2693	0.3843	0.4629	0.5771
-1178.25	0.0761	0.0297	0.2737	0.3863	0.4681	0.5851
-1178.12	0.0759	0.026	0.2735	0.3888	0.4691	0.5853
-1178	0.0767	0.0241	0.2744	0.3909	0.4675	0.5844
-1177.88	0.0744	0.0243	0.2763	0.3899	0.4698	0.5825
-1177.75	0.0757	0.0222	0.2778	0.3946	0.4711	0.5823
-1177.62	0.0753	0.0219	0.2785	0.3914	0.4751	0.5852
-1177.5	0.076	0.0209	0.2792	0.3887	0.4768	0.5785
-1177.38	0.0751	0.0196	0.2811	0.3905	0.4762	0.5184
-1177.25	0.0761	0.0178	0.2797	0.3901	0.4799	0.4182
-1177.12	0.0738	0.0168	0.2805	0.3908	0.4823	0.3214
-1177	0.0733	0.0178	0.2827	0.3902	0.4872	0.2369
-1176.88	0.0744	0.0171	0.2822	0.3924	0.489	0.175
-1176.75	0.0763	0.0163	0.2828	0.3864	0.4889	0.1369
-1176.62	0.0746	0.0145	0.2836	0.3704	0.4872	0.1033
-1176.5	0.0753	0.0144	0.285	0.3451	0.4894	0.0695
-1176.38	0.0748	0.0123	0.2842	0.3159	0.4871	0.0456
-1176.25	0.0759	0.0112	0.2849	0.2799	0.4884	0.0304
-1176.12	0.0753	0.0121	0.285	0.2447	0.4907	0.0187
-1176	0.0751	0.0116	0.2841	0.211	0.482	0.0129
-1175.88	0.0744	0.0115	0.2866	0.1792	0.4501	0.0079
-1175.75	0.0733	0.0106	0.287	0.1512	0.3946	0.0086
-1175.62	0.0742	0.01	0.2867	0.1295	0.3312	0.0067
-1175.5	0.0742	0.0108	0.2853	0.1098	0.269	0.0022
-1175.38	0.0743	0.0087	0.2872	0.0955	0.2134	-0.0087
-1175.25	0.0754	0.0102	0.2868	0.0797	0.1677	-0.0121
-1175.12	0.0743	0.0091	0.2886	0.066	0.1356	0.0008
-1175	0.0745	0.0094	0.2903	0.0527	0.1103	0.0437
-1174.88	0.0755	0.0089	0.2897	0.0408	0.0887	0.1211
-1174.75	0.0761	0.01	0.2907	0.0327	0.065	0.2527
-1174.62	0.0734	0.0076	0.2912	0.0244	0.0453	0.4106
-1174.5	0.0759	0.0084	0.2923	0.0211	0.0339	0.4993
-1174.38	0.0753	0.0085	0.2925	0.0164	0.0231	0.5406
-1174.25	0.0739	0.0064	0.2915	0.014	0.0181	0.5571
-1174.12	0.0743	0.0079	0.2926	0.0104	0.0127	0.5593
-1174	0.0752	0.0085	0.2926	0.0083	0.0093	0.5593
-1173.88	0.0731	0.0063	0.2922	0.0063	0.007	0.5602
-1173.75	0.0747	0.0073	0.2924	0.0072	0.0075	0.5642
-1173.62	0.0753	0.0078	0.2927	0.0055	0.0059	0.567
-1173.5	0.074	0.0059	0.2935	0.0038	0.0054	0.5723
-1173.38	0.0755	0.0068	0.2926	0.0044	0.0025	0.5777
-1173.25	0.0753	0.0056	0.2937	0.0039	-0.0066	0.5847
-1173.12	0.0743	0.0065	0.292	0.0029	-0.0128	0.5856
-1173	0.0739	0.0052	0.292	0.0009	-0.0159	0.5836
-1172.88	0.0748	0.0067	0.2924	-0.0039	-0.0091	0.5816
-1172.75	0.0753	0.0067	0.2888	-0.008	0.0104	0.582
-1172.62	0.0742	0.0043	0.2854	-0.0142	0.0468	0.5885
-1172.5	0.0739	0.0041	0.2809	-0.0145	0.1009	0.5696
-1172.38	0.0743	0.0046	0.2714	-0.015	0.1903	0.4954
-1172.25	0.0736	0.0044	0.2604	-0.0106	0.2963	0.3948
-1172.12	0.0756	0.0045	0.2473	-0.0023	0.3765	0.2984
-1172	0.0742	0.0053	0.2329	0.0161	0.4255	0.2183
-1171.88	0.0765	0.0037	0.2203	0.0394	0.4514	0.1649
-1171.75	0.0735	0.004	0.2024	0.0742	0.4618	0.1286
-1171.62	0.0745	0.003	0.1869	0.1201	0.4676	0.095
-1171.5	0.0751	0.0018	0.1704	0.1774	0.4668	0.0628
-1171.38	0.0756	0.0013	0.156	0.2344	0.4697	0.0399
-1171.25	0.075	0.001	0.1412	0.285	0.4693	0.0271
-1171.12	0.0757	0.0011	0.1276	0.3203	0.4721	0.0177
-1171	0.0748	-0.0012	0.1148	0.3439	0.4735	0.0109
-1170.88	0.0756	0.0003	0.1047	0.3574	0.4754	0.0084
-1170.75	0.0742	-0.0005	0.0949	0.3653	0.4754	0.0064
-1170.62	0.0765	-0.0023	0.085	0.3695	0.4784	0.0072
-1170.5	0.0756	-0.0026	0.0762	0.3725	0.4822	-0.0008
-1170.38	0.0752	-0.0034	0.0693	0.3723	0.4866	-0.0123
-1170.25	0.0761	-0.0027	0.0641	0.3732	0.4897	-0.0134
-1170.12	0.0749	-0.002	0.0559	0.3742	0.49	0.0107
-1170	0.0749	-0.0013	0.051	0.3747	0.4887	0.0591
-1169.88	0.0758	-0.0015	0.0437	0.3757	0.487	0.1486
-1169.75	0.077	-0.0005	0.0401	0.3778	0.488	0.3023
-1169.62	0.0761	-0.0012	0.0334	0.3773	0.4888	0.438
-1169.5	0.0753	0.0001	0.0292	0.3798	0.4907	0.516
-1169.38	0.0754	0.0022	0.026	0.3812	0.4804	0.5458
-1169.25	0.0767	0.0017	0.0213	0.381	0.4468	0.5589
-1169.12	0.076	0.0055	0.0185	0.3823	0.389	0.5585
-1169	0.0741	0.0049	0.0161	0.3825	0.3257	0.5593
-1168.88	0.0752	0.0076	0.0152	0.3857	0.2635	0.5615
-1168.75	0.0752	0.0111	0.0144	0.3868	0.2088	0.5648
-1168.62	0.0754	0.0134	0.0117	0.3888	0.1649	0.5689
-1168.5	0.076	0.0152	0.0115	0.3906	0.1338	0.575
-1168.38	0.0761	0.0194	0.0093	0.3905	0.109	0.5801
-1168.25	0.0787	0.0245	0.0096	0.3899	0.0883	0.5853
-1168.12	0.0773	0.0274	0.0082	0.39	0.0628	0.5858
-1168	0.0787	0.0329	0.0084	0.3911	0.0425	0.582
-1167.88	0.0759	0.0363	0.0078	0.3897	0.0324	0.5812
-1167.75	0.0779	0.0409	0.0065	0.3939	0.023	0.5826
-1167.62	0.0758	0.0473	0.0073	0.3935	0.0177	0.5855
-1167.5	0.075	0.0504	0.0077	0.3925	0.0122	0.555
-1167.38	0.0767	0.0572	0.0067	0.3933	0.0092	0.4681
-1167.25	0.075	0.065	0.0046	0.386	0.0058	0.3683
-1167.12	0.0771	0.0699	0.0056	0.3705	0.0071	0.2766
-1167	0.0752	0.0774	0.0048	0.3449	0.0048	0.2016
-1166.88	0.0764	0.0841	0.0036	0.3114	0.0059	0.154
-1166.75	0.0746	0.0907	0.005	0.2775	0.0026	0.1192
-1166.62	0.0754	0.0999	0.0026	0.241	-0.0058	0.086
-1166.5	0.0776	0.1069	-0.0004	0.2072	-0.0142	0.0549
-1166.38	0.0758	0.1131	-0.0019	0.1764	-0.0141	0.0369
-1166.25	0.0745	0.1191	-0.0036	0.1492	-0.0092	0.0224
-1166.12	0.0762	0.1246	-0.0062	0.1266	0.0123	0.0143
-1166	0.0754	0.1306	-0.0067	0.1082	0.0506	0.0115
-1165.88	0.0745	0.1355	-0.0102	0.0954	0.1086	0.0072
-1165.75	0.0765	0.1413	-0.0103	0.0798	0.196	0.0068
-1165.62	0.0746	0.1449	-0.0123	0.0653	0.3021	0.0057
-1165.5	0.0738	0.15	-0.0106	0.0517	0.3822	-0.0057
-1165.38	0.075	0.1534	-0.0088	0.0404	0.4296	-0.014
-1165.25	0.0735	0.1565	-0.0062	0.0327	0.4523	-0.0079
-1165.12	0.0749	0.158	0.002	0.0258	0.4644	0.0217
-1165	0.0753	0.162	0.0095	0.0189	0.467	0.0798
-1164.88	0.0737	0.1644	0.0188	0.0157	0.4695	0.1802
-1164.75	0.075	0.1655	0.0327	0.0119	0.4704	0.347
-1164.62	0.0738	0.1667	0.0461	0.0115	0.4697	0.465
-1164.5	0.0734	0.1695	0.066	0.0094	0.4718	0.5255
-1164.38	0.0745	0.1701	0.0856	0.0074	0.4743	0.5493
-1164.25	0.0749	0.1717	0.1088	0.0064	0.4754	0.557
-1164.12	0.0746	0.1726	0.1367	0.0056	0.4758	0.5582
-1164	0.0728	0.1726	0.162	0.0036	0.4793	0.5601
-1163.88	0.0739	0.1739	0.1886	0.0049	0.484	0.56
-1163.75	0.0731	0.1756	0.2087	0.0037	0.4866	0.5641
-1163.62	0.0744	0.1749	0.2264	0.0023	0.488	0.5705
-1163.5	0.0744	0.1744	0.243	0.0016	0.4898	0.5765
-1163.38	0.0731	0.1751	0.2521	-0.0049	0.4869	0.5825
-1163.25	0.0716	0.1754	0.2619	-0.0079	0.4873	0.5869
-1163.12	0.0722	0.1762	0.2659	-0.0122	0.4872	0.5851
-1163	0.0736	0.1757	0.2707	-0.0171	0.4884	0.5816
-1162.88	0.0723	0.1771	0.2728	-0.0151	0.4897	0.581
-1162.75	0.0722	0.178	0.2728	-0.0124	0.4778	0.5841
-1162.62	0.0719	0.177	0.2767	-0.0002	0.4418	0.5832
-1162.5	0.072	0.1779	0.2777	0.0178	0.3826	0.5368
-1162.38	0.0714	0.1785	0.2777	0.0414	0.3188	0.4421
-1162.25	0.0723	0.1768	0.2778	0.0775	0.2568	0.3417
-1162.12	0.071	0.1784	0.2771	0.122	0.2036	0.254
-1162	0.0724	0.1784	0.2793	0.181	0.1632	0.1862
-1161.88	0.0706	0.1791	0.28	0.2374	0.1316	0.1444
-1161.75	0.0696	0.1782	0.2816	0.2864	0.107	0.1141
-1161.62	0.0722	0.1788	0.2817	0.3217	0.0844	0.0766
-1161.5	0.0695	0.1797	0.2832	0.3465	0.061	0.0502
-1161.38	0.0713	0.1787	0.2813	0.3596	0.0434	0.0323
-1161.25	0.0704	0.1813	0.283	0.3644	0.0306	0.0216
-1161.12	0.071	0.1799	0.284	0.3708	0.0223	0.0134
-1161	0.0687	0.1793	0.2848	0.3724	0.0157	0.0089
-1160.88	0.0687	0.1807	0.2836	0.3731	0.0117	0.0085
-1160.75	0.0682	0.1799	0.2847	0.3738	0.009	0.0072
-1160.62	0.0689	0.1817	0.2849	0.3753	0.0081	0.0042
-1160.5	0.0699	0.1828	0.2863	0.375	0.0056	-0.0071
-1160.38	0.0693	0.182	0.286	0.3766	0.0064	-0.0134
-1160.25	0.0682	0.1829	0.2855	0.3765	0.0051	-0.0048
-1160.12	0.0676	0.1825	0.2876	0.3794	0.0006	0.0318
-1160	0.0695	0.1827	0.2869	0.3806	-0.0086	0.0987
-1159.88	0.0686	0.1818	0.2882	0.3811	-0.013	0.2179
-1159.75	0.0667	0.184	0.2899	0.38	-0.0141	0.3821
-1159.62	0.0669	0.1828	0.2893	0.3817	-0.0059	0.4839
-1159.5	0.0677	0.1865	0.2906	0.3837	0.0143	0.5363
-1159.38	0.0669	0.1853	0.2904	0.3851	0.0559	0.5544
-1159.25	0.0673	0.1851	0.2922	0.3888	0.115	0.5594
-1159.12	0.0667	0.184	0.2914	0.3881	0.2073	0.5593
-1159	0.0678	0.1842	0.2916	0.3883	0.3118	0.5589
-1158.88	0.0661	0.1845	0.2921	0.3908	0.3858	0.5627
-1158.75	0.0652	0.1831	0.2924	0.3911	0.434	0.566
-1158.62	0.0661	0.1857	0.2921	0.3903	0.4533	0.5721
-1158.5	0.0647	0.1833	0.2926	0.3898	0.4646	0.5773
-1158.38	0.0651	0.1846	0.2925	0.3908	0.4676	0.5821
-1158.25	0.0659	0.1863	0.2923	0.3899	0.4695	0.5872
-1158.12	0.067	0.1846	0.2922	0.392	0.4692	0.5853
-1158	0.0676	0.1844	0.2943	0.3911	0.4711	0.5815
-1157.88	0.0658	0.185	0.2943	0.3906	0.4714	0.5821
-1157.75	0.0655	0.1843	0.2941	0.3855	0.4726	0.5854
-1157.62	0.0648	0.1865	0.2965	0.3679	0.4767	0.5768
-1157.5	0.0658	0.1843	0.292	0.3429	0.4768	0.5175
-1157.38	0.0649	0.1868	0.2918	0.3083	0.4805	0.4156
-1157.25	0.0649	0.1871	0.2869	0.2738	0.4831	0.3193
-1157.12	0.0648	0.1854	0.2827	0.2387	0.4872	0.2346
-1157	0.0635	0.1853	0.2752	0.2052	0.4894	0.1752
-1156.88	0.0637	0.187	0.2653	0.1734	0.4885	0.1357
-1156.75	0.0646	0.1862	0.2523	0.1474	0.4883	0.1033
-1156.62	0.0639	0.1869	0.2388	0.1244	0.4875	0.0692
-1156.5	0.0613	0.1861	0.2215	0.1082	0.4874	0.0451
-1156.38	0.0628	0.188	0.2083	0.0934	0.4896	0.0283
-1156.25	0.0609	0.1862	0.1919	0.0798	0.4922	0.0202
-1156.12	0.0625	0.1872	0.1745	0.0636	0.4761	0.0121
-1156	0.0628	0.1883	0.1596	0.0502	0.4372	0.0099
-1155.88	0.0622	0.1889	0.1445	0.0387	0.3749	0.0077
-1155.75	0.0604	0.1872	0.1311	0.0294	0.3129	0.0075
-1155.62	0.0619	0.1878	0.1186	0.024	0.2505	0.0006
-1155.5	0.0625	0.1872	0.1065	0.0203	0.198	-0.0098
-1155.38	0.0605	0.1895	0.0965	0.0153	0.1583	-0.0143
-1155.25	0.0597	0.1875	0.086	0.014	0.1301	0.0036
-1155.12	0.0616	0.188	0.078	0.0089	0.1059	0.0456
-1155	0.0609	0.1889	0.0711	0.0082	0.0806	0.123
-1154.88	0.0594	0.1891	0.0641	0.0066	0.0588	0.2609
-1154.75	0.0613	0.1901	0.0581	0.0061	0.0408	0.4137
-1154.62	0.0605	0.1894	0.0514	0.0045	0.0289	0.5013
-1154.5	0.059	0.19	0.0443	0.0059	0.0227	0.5421
-1154.38	0.0599	0.1889	0.0389	0.0039	0.0158	0.5555
-1154.25	0.0607	0.1887	0.0327	0.004	0.0107	0.5596
-1154.12	0.0598	0.1901	0.0295	0.0038	0.0081	0.5592
-1154	0.0574	0.19	0.0255	-0.0009	0.0077	0.5612
-1153.88	0.058	0.1889	0.0222	-0.0042	0.0058	0.5627
-1153.75	0.0586	0.1873	0.018	-0.0098	0.0066	0.5674
-1153.62	0.0581	0.1878	0.0164	-0.0141	0.0043	0.5733
-1153.5	0.0591	0.1877	0.0155	-0.015	-0.0005	0.5773
-1153.38	0.0567	0.1892	0.013	-0.0152	-0.0073	0.5848
-1153.25	0.0586	0.1868	0.011	-0.0111	-0.015	0.5876
-1153.12	0.0577	0.1873	0.0098	0.0012	-0.0151	0.5838
-1153	0.0565	0.1866	0.0104	0.0176	-0.0057	0.5812
-1152.88	0.0577	0.1867	0.0077	0.0455	0.0201	0.5825
-1152.75	0.0573	0.1852	0.0075	0.0802	0.0595	0.5879
-1152.62	0.0559	0.1858	0.0068	0.1283	0.1247	0.5668
-1152.5	0.0564	0.1855	0.0051	0.1872	0.2204	0.4932
-1152.38	0.0567	0.1846	0.0067	0.2448	0.3223	0.3901
-1152.25	0.0573	0.1835	0.006	0.2913	0.3947	0.2957
-1152.12	0.0559	0.1805	0.0059	0.3255	0.4356	0.2174
-1152	0.0568	0.1812	0.0064	0.3477	0.4555	0.1627
-1151.88	0.0552	0.1766	0.0055	0.36	0.4638	0.1279
-1151.75	0.0545	0.1759	0.0054	0.3649	0.4677	0.0944
-1151.62	0.0552	0.173	0.004	0.3698	0.4702	0.0604
-1151.5	0.0557	0.1709	0.0051	0.3715	0.4697	0.0394
-1151.38	0.0554	0.1678	0.0038	0.3729	0.47	0.0267
-1151.25	0.0558	0.1639	0.0012	0.3727	0.4707	0.0171
-1151.12	0.0547	0.1615	0.0008	0.3741	0.4731	0.0119
-1151	0.0545	0.1597	-0.0005	0.3769	0.4753	0.007
-1150.88	0.0545	0.154	-0.0032	0.3766	0.4769	0.0064
-1150.75	0.0531	0.1499	-0.0056	0.3763	0.4783	0.0078
-1150.62	0.0546	0.1471	-0.0089	0.3795	0.483	-0.0013
-1150.5	0.0547	0.1434	-0.0109	0.379	0.4871	-0.0139
-1150.38	0.0523	0.1385	-0.0104	0.381	0.4892	-0.0107
-1150.25	0.0533	0.1346	-0.011	0.3811	0.4904	0.0111
-1150.12	0.053	0.1295	-0.0107	0.3825	0.4876	0.0635
-1150	0.0513	0.1262	-0.0079	0.3838	0.4884	0.1517
-1149.88	0.0535	0.1193	-0.0061	0.3851	0.4875	0.3075
-1149.75	0.0517	0.115	-0.0021	0.3859	0.4892	0.4436
-1149.62	0.0508	0.1107	0.0055	0.3898	0.4902	0.516
-1149.5	0.0534	0.1083	0.0159	0.391	0.4749	0.5469
-1149.38	0.0529	0.103	0.0278	0.3896	0.431	0.5575
-1149.25	0.0501	0.0991	0.0429	0.3886	0.3711	0.5597
-1149.12	0.0523	0.0945	0.0593	0.3894	0.3078	0.558
-1149	0.0514	0.0893	0.0806	0.3911	0.2468	0.5657
-1148.88	0.0516	0.0859	0.1045	0.3918	0.1953	0.5656
-1148.75	0.0501	0.0815	0.1302	0.3894	0.1544	0.5714
-1148.62	0.0511	0.078	0.1557	0.3916	0.1259	0.5753
-1148.5	0.0511	0.0734	0.1813	0.3926	0.103	0.5794
-1148.38	0.0499	0.0715	0.2035	0.3908	0.0797	0.5856
-1148.25	0.0513	0.0673	0.2225	0.3827	0.0559	0.5848
-1148.12	0.0523	0.0635	0.2382	0.3661	0.0407	0.5828
-1148	0.0501	0.0622	0.2485	0.3373	0.03	0.5795
-1147.88	0.0508	0.0585	0.2583	0.3049	0.0215	0.5838
-1147.75	0.0485	0.0558	0.2636	0.2715	0.0156	0.5862
-1147.62	0.0497	0.0524	0.2719	0.2362	0.0122	0.5519
-1147.5	0.0485	0.0524	0.2723	0.2	0.0084	0.4635
-1147.38	0.0495	0.0479	0.2742	0.1713	0.0061	0.3648
-1147.25	0.0494	0.0481	0.2767	0.1452	0.0059	0.2734
-1147.12	0.0484	0.0446	0.2769	0.1253	0.0067	0.2012
-1147	0.0471	0.0424	0.2773	0.105	0.0043	0.1526
-1146.88	0.0477	0.0401	0.2779	0.0908	-0.0004	0.119
-1146.75	0.0483	0.0386	0.2767	0.0792	-0.0073	0.0842
-1146.62	0.0483	0.0363	0.2791	0.0633	-0.015	0.0542
-1146.5	0.0457	0.0336	0.2804	0.0479	-0.0143	0.0344
-1146.38	0.0473	0.0326	0.2795	0.0379	-0.0033	0.022
-1146.25	0.0463	0.0318	0.281	0.029	0.0204	0.014
-1146.12	0.0466	0.0289	0.2816	0.0241	0.0647	0.0102
-1146	0.0475	0.0289	0.2809	0.0207	0.1291	0.0095
-1145.88	0.0459	0.0257	0.2828	0.0161	0.2297	0.0062
-1145.75	0.0448	0.0266	0.2824	0.0111	0.3291	0.0041
-1145.62	0.0461	0.0228	0.2835	0.0098	0.3967	-0.0055
-1145.5	0.0449	0.0225	0.2852	0.007	0.4365	-0.013
-1145.38	0.0445	0.0208	0.2852	0.0072	0.4569	-0.0082
-1145.25	0.0438	0.0212	0.2865	0.0064	0.4638	0.0203
-1145.12	0.0435	0.0183	0.2865	0.0051	0.4671	0.0828
-1145	0.0442	0.018	0.2856	0.0044	0.47	0.185
-1144.88	0.0448	0.0178	0.2863	0.0044	0.4698	0.3505
-1144.75	0.0425	0.0157	0.2884	0.0039	0.4689	0.4673
-1144.62	0.0426	0.0151	0.2864	0.0024	0.4728	0.5272
-1144.5	0.0441	0.0159	0.2864	0.0001	0.4748	0.5509
-1144.38	0.0422	0.0146	0.2873	-0.0055	0.4769	0.5579
-1144.25	0.0431	0.0142	0.288	-0.0106	0.4763	0.5595
-1144.12	0.0409	0.0133	0.2902	-0.0135	0.4808	0.5597
-1144	0.0429	0.014	0.2904	-0.0174	0.4846	0.5598
-1143.88	0.0426	0.0119	0.2916	-0.0145	0.487	0.5661
-1143.75	0.0411	0.012	0.2898	-0.0098	0.4886	0.5716
-1143.62	0.042	0.0098	0.2909	0.0013	0.4889	0.5754
-1143.5	0.0404	0.0105	0.2918	0.019	0.4884	0.5826
-1143.38	0.0404	0.011	0.2926	0.0466	0.4877	0.5879
-1143.25	0.039	0.011	0.2923	0.0833	0.4875	0.586
-1143.12	0.0391	0.0089	0.2923	0.1307	0.4897	0.5831
-1143	0.0378	0.0084	0.2928	0.191	0.4899	0.5805
-1142.88	0.0393	0.0074	0.2927	0.2475	0.4723	0.5845
-1142.75	0.0382	0.0091	0.2941	0.2922	0.4269	0.5817
-1142.62	0.039	0.0077	0.294	0.3263	0.364	0.5333
-1142.5	0.0395	0.0092	0.2922	0.3491	0.3023	0.4394
-1142.38	0.0375	0.0068	0.2933	0.3595	0.2421	0.3407
-1142.25	0.0376	0.0066	0.293	0.3681	0.1901	0.2514
-1142.12	0.0359	0.0076	0.2918	0.3711	0.1518	0.1866
-1142	0.0367	0.0086	0.29	0.373	0.1244	0.1427
-1141.88	0.0359	0.0076	0.2899	0.3722	0.1009	0.1102
-1141.75	0.0369	0.008	0.2839	0.374	0.0766	0.0746
-1141.62	0.036	0.0077	0.2766	0.3746	0.0543	0.0496
-1141.5	0.037	0.0063	0.2665	0.3757	0.0397	0.0323
-1141.38	0.0337	0.0061	0.2558	0.3768	0.0279	0.0213
-1141.25	0.0363	0.0067	0.2425	0.3793	0.0196	0.0149
-1141.12	0.0349	0.0072	0.2269	0.3782	0.0153	0.0103
-1141	0.034	0.0078	0.211	0.3811	0.011	0.0091
-1140.88	0.035	0.0061	0.1967	0.3823	0.0072	0.0074
-1140.75	0.0353	0.0055	0.1803	0.3826	0.0065	0.0049
-1140.62	0.0343	0.0061	0.1633	0.3828	0.0051	-0.0076
-1140.5	0.0341	0.0053	0.1468	0.385	0.0065	-0.0139
-1140.38	0.033	0.0071	0.1351	0.3864	0.0044	-0.0032
-1140.25	0.0322	0.0043	0.1216	0.3882	-0.0021	0.0327
-1140.12	0.0337	0.0058	0.1108	0.3883	-0.0099	0.1032
-1140	0.0329	0.0036	0.0994	0.3895	-0.0156	0.219
-1139.88	0.0318	0.0048	0.0897	0.3903	-0.0133	0.3854
-1139.75	0.0329	0.0057	0.0825	0.3907	-0.0031	0.4866
-1139.62	0.0318	0.003	0.0739	0.3901	0.0254	0.5368
-1139.5	0.0304	0.0049	0.0675	0.3913	0.0693	0.5527
-1139.38	0.0301	0.0047	0.0606	0.3905	0.1375	0.5584
-1139.25	0.0318	0.0045	0.0544	0.3907	0.241	0.5576
-1139.12	0.0301	0.0025	0.0478	0.3911	0.3357	0.5592
-1139	0.0301	0.0034	0.0402	0.393	0.4045	0.5638
-1138.88	0.0292	0.0014	0.0359	0.391	0.4408	0.5674
-1138.75	0.0298	0.0023	0.0321	0.3818	0.4582	0.5711
-1138.62	0.0285	0.0006	0.0268	0.3631	0.4648	0.5775
-1138.5	0.03	-0.0001	0.0243	0.3378	0.4682	0.5843
-1138.38	0.0298	-0.0005	0.0209	0.302	0.4697	0.5867
-1138.25	0.0292	-0.0002	0.0179	0.2686	0.4695	0.5846
-1138.12	0.0298	-0.0012	0.0163	0.2322	0.4713	0.581
-1138	0.0301	-0.0004	0.0138	0.1999	0.4732	0.5829
-1137.88	0.0291	-0.0013	0.0131	0.1684	0.4734	0.5875
-1137.75	0.0304	-0.0003	0.0127	0.1452	0.4762	0.5765
-1137.62	0.0284	-0.0007	0.0114	0.122	0.4791	0.5131
-1137.5	0.0298	0.0001	0.0084	0.1038	0.4796	0.4136
-1137.38	0.0282	-0.002	0.0089	0.0901	0.4849	0.3165
-1137.25	0.0275	0.0011	0.0075	0.0757	0.4885	0.2329
-1137.12	0.0273	0.0022	0.0079	0.0629	0.4902	0.1743
-1137	0.0264	0.003	0.0081	0.0473	0.4892	0.134
-1136.88	0.0271	0.0036	0.0057	0.0375	0.4875	0.1025
-1136.75	0.0264	0.0042	0.0063	0.0295	0.4878	0.0674
-1136.62	0.0262	0.0072	0.0061	0.0242	0.4878	0.0436
-1136.5	0.0263	0.0086	0.0067	0.0185	0.4905	0.0279
-1136.38	0.0266	0.0118	0.0051	0.0146	0.488	0.0191
-1136.25	0.0244	0.0146	0.004	0.0117	0.4679	0.0119
-1136.12	0.0251	0.0187	0.0052	0.0099	0.4215	0.0091
-1136	0.0255	0.0221	0.005	0.006	0.3558	0.0074
-1135.88	0.0248	0.0258	0.0026	0.0073	0.2953	0.0063
-1135.75	0.0247	0.0284	0.0026	0.0061	0.2362	0.0001
-1135.62	0.0254	0.0341	-0.0009	0.0051	0.1851	-0.0093
-1135.5	0.0261	0.038	-0.0017	0.0046	0.1493	-0.0122
-1135.38	0.0248	0.0448	-0.0048	0.0042	0.1225	0.0025
-1135.25	0.0249	0.0493	-0.007	0.0028	0.0989	0.0448
-1135.12	0.0247	0.0553	-0.0086	0.0027	0.0735	0.1269
-1135	0.0243	0.0617	-0.011	0.0008	0.0517	0.2636
-1134.88	0.0253	0.0678	-0.0116	-0.0054	0.0371	0.4157
-1134.75	0.0244	0.0742	-0.0107	-0.0114	0.0263	0.5034
-1134.62	0.0232	0.0836	-0.0106	-0.014	0.0202	0.5417
-1134.5	0.0236	0.0875	-0.0074	-0.0144	0.014	0.5553
-1134.38	0.025	0.0965	-0.0032	-0.0145	0.0095	0.5587
-1134.25	0.0247	0.1039	0.0024	-0.0103	0.0094	0.5585
-1134.12	0.0231	0.1107	0.0119	0.0037	0.0071	0.559
-1134	0.0236	0.1161	0.0231	0.0236	0.0061	0.5624
-1133.88	0.0234	0.1227	0.0363	0.0509	0.0054	0.569
-1133.75	0.0224	0.1275	0.0528	0.0883	0.0035	0.5723
-1133.62	0.0237	0.1346	0.0719	0.1377	-0.0014	0.5795
-1133.5	0.0242	0.1399	0.0947	0.1979	-0.0108	0.5862
-1133.38	0.024	0.1432	0.1196	0.2525	-0.0154	0.5867
-1133.25	0.0236	0.1475	0.1441	0.2975	-0.012	0.583
-1133.12	0.0235	0.1515	0.1702	0.3302	0.0015	0.5822
-1133	0.0231	0.1539	0.1951	0.3502	0.0296	0.584
-1132.88	0.0224	0.1583	0.2156	0.3611	0.077	0.5866
-1132.75	0.0227	0.1614	0.2318	0.3688	0.1481	0.5674
-1132.62	0.0236	0.1635	0.2456	0.3718	0.2535	0.4906
-1132.5	0.0239	0.1637	0.2554	0.3738	0.3466	0.3889
-1132.38	0.022	0.1667	0.2612	0.3741	0.4078	0.294
-1132.25	0.0224	0.1692	0.266	0.3729	0.4436	0.2148
-1132.12	0.0229	0.171	0.2715	0.3753	0.4597	0.1634
-1132	0.0235	0.1714	0.2732	0.3757	0.4653	0.1256
-1131.88	0.0213	0.1714	0.2749	0.3777	0.4688	0.0915
-1131.75	0.022	0.1736	0.2761	0.3773	0.47	0.061
-1131.62	0.0237	0.1733	0.2774	0.3801	0.4697	0.0401
-1131.5	0.0237	0.1754	0.2777	0.3813	0.4703	0.0263
-1131.38	0.021	0.1737	0.2783	0.3803	0.4719	0.016
-1131.25	0.0228	0.1752	0.2777	0.3806	0.4735	0.0115
-1131.12	0.0215	0.1769	0.2795	0.3823	0.476	0.0075
-1131	0.0207	0.1769	0.2802	0.385	0.4763	0.0085
-1130.88	0.0214	0.1765	0.2814	0.3857	0.4808	0.0072
-1130.75	0.0209	0.1756	0.2799	0.3874	0.4854	-0.0014
-1130.62	0.0215	0.1785	0.2826	0.3888	0.4884	-0.0125
-1130.5	0.0224	0.1778	0.2812	0.3911	0.4889	-0.0118
-1130.38	0.0215	0.1774	0.2831	0.3899	0.4888	0.011
-1130.25	0.0227	0.1779	0.2828	0.3896	0.4868	0.0621
-1130.12	0.0216	0.1774	0.2843	0.3896	0.4863	0.1553
-1130	0.0218	0.1785	0.2844	0.3893	0.488	0.3114
-1129.88	0.0215	0.1792	0.2855	0.3896	0.4892	0.4444
-1129.75	0.0225	0.1791	0.2845	0.3916	0.4885	0.5187
-1129.62	0.0209	0.1796	0.2856	0.39	0.4637	0.5471
-1129.5	0.0231	0.1819	0.2861	0.392	0.4137	0.5573
-1129.38	0.0213	0.1801	0.2865	0.3904	0.352	0.5573
-1129.25	0.0207	0.1799	0.2865	0.3813	0.288	0.5583
-1129.12	0.0207	0.18	0.2867	0.3617	0.2302	0.5615
-1129	0.0225	0.1795	0.2896	0.3347	0.1832	0.5649
-1128.88	0.0218	0.1814	0.289	0.3003	0.146	0.57
-1128.75	0.0215	0.1794	0.2891	0.2642	0.1193	0.5736
-1128.62	0.0206	0.1813	0.2901	0.2296	0.0967	0.5808
-1128.5	0.0212	0.1824	0.2909	0.197	0.0728	0.5871
-1128.38	0.0226	0.1812	0.29	0.1678	0.0518	0.5856
-1128.25	0.0223	0.1812	0.2921	0.1424	0.0347	0.5826
-1128.12	0.0234	0.1806	0.2919	0.1228	0.0261	0.5804
-1128	0.0235	0.1831	0.2906	0.1032	0.0189	0.5812
-1127.88	0.0221	0.182	0.2913	0.0896	0.0149	0.5854
-1127.75	0.0236	0.1833	0.2936	0.0781	0.01	0.5503
-1127.62	0.0228	0.1813	0.2942	0.0617	0.0084	0.4629
-1127.5	0.0205	0.1812	0.2943	0.048	0.0056	0.3631
-1127.38	0.0211	0.1822	0.2933	0.0381	0.0056	0.2718
-1127.25	0.022	0.1816	0.2929	0.0309	0.0043	0.1999
-1127.12	0.0233	0.183	0.2935	0.0242	0.0043	0.1515
-1127	0.0224	0.1833	0.2917	0.0198	-0.0031	0.1179
-1126.88	0.0224	0.1838	0.293	0.0155	-0.0102	0.0851
-1126.75	0.02	0.1843	0.2942	0.0114	-0.0153	0.0549
-1126.62	0.022	0.1843	0.2906	0.0106	-0.0112	0.0358
-1126.5	0.0233	0.182	0.2895	0.0086	0.0043	0.023
-1126.38	0.0216	0.1823	0.2857	0.0064	0.0338	0.0138
-1126.25	0.0218	0.1839	0.2801	0.0055	0.081	0.0103
-1126.12	0.0215	0.1835	0.27	0.0048	0.1559	0.0085
-1126	0.0221	0.1831	0.2603	0.0058	0.2631	0.007
-1125.88	0.0211	0.1841	0.246	0.0044	0.3523	0.0046
-1125.75	0.0218	0.1833	0.2328	0.0031	0.4138	-0.003
-1125.62	0.0203	0.1846	0.217	0.0026	0.4451	-0.0135
-1125.5	0.0206	0.1843	0.2011	-0.0019	0.4612	-0.0064
-1125.38	0.0209	0.1852	0.185	-0.0054	0.4655	0.0215
-1125.25	0.0218	0.1861	0.1693	-0.0096	0.4691	0.0829
-1125.12	0.0202	0.1856	0.1539	-0.0138	0.4683	0.1882
-1125	0.0216	0.186	0.1414	-0.0174	0.4703	0.3548
-1124.88	0.0205	0.1851	0.1271	-0.0137	0.4708	0.4694
-1124.75	0.0212	0.1847	0.1162	-0.0076	0.4733	0.5296
-1124.62	0.0203	0.1864	0.104	0.0041	0.4755	0.5508
-1124.5	0.0189	0.1865	0.0938	0.0239	0.4773	0.5593
-1124.38	0.0205	0.1865	0.0833	0.0511	0.4785	0.5589
-1124.25	0.0184	0.1855	0.0754	0.0882	0.4793	0.5593
-1124.12	0.021	0.1871	0.0693	0.14	0.4863	0.5611
-1124	0.019	0.1873	0.0616	0.1992	0.4873	0.5663
-1123.88	0.0217	0.1864	0.0569	0.2549	0.4897	0.5705
-1123.75	0.0209	0.1884	0.05	0.3009	0.4873	0.5768
-1123.62	0.0197	0.1878	0.044	0.3305	0.4873	0.5814
-1123.5	0.0192	0.189	0.0394	0.3492	0.4882	0.5858
-1123.38	0.0206	0.1882	0.0337	0.3603	0.4873	0.5844
-1123.25	0.0205	0.1884	0.0269	0.3682	0.4906	0.5821
-1123.12	0.0197	0.1882	0.0243	0.3701	0.4869	0.5811
-1123	0.0206	0.1883	0.0203	0.3724	0.4607	0.5861
-1122.88	0.019	0.1887	0.0195	0.3734	0.4097	0.582
-1122.75	0.0201	0.1878	0.0163	0.3745	0.3468	0.5357
-1122.62	0.0193	0.1879	0.0146	0.3742	0.282	0.4386
-1122.5	0.0195	0.1889	0.0142	0.3773	0.2255	0.34
-1122.38	0.0189	0.1889	0.0128	0.3761	0.179	0.2515
-1122.25	0.0199	0.1882	0.0113	0.3771	0.1432	0.1872
-1122.12	0.0178	0.1895	0.0103	0.3791	0.1185	0.1433
-1122	0.0194	0.188	0.0083	0.3805	0.094	0.1106
-1121.88	0.0188	0.1886	0.0085	0.3803	0.0703	0.0752
-1121.75	0.019	0.1902	0.0078	0.3799	0.0478	0.0492
-1121.62	0.0182	0.1903	0.007	0.3827	0.0363	0.0314
-1121.5	0.0196	0.1896	0.0076	0.383	0.0262	0.0219
-1121.38	0.0181	0.1885	0.0054	0.3871	0.019	0.0144
-1121.25	0.018	0.1877	0.0067	0.3862	0.0148	0.0108
-1121.12	0.0178	0.1882	0.0052	0.3887	0.0089	0.0084
-1121	0.0186	0.1885	0.0055	0.3897	0.0089	0.0087
-1120.88	0.0187	0.1874	0.0046	0.3902	0.0076	0.0038
-1120.75	0.0195	0.1876	0.004	0.3908	0.0053	-0.0085
-1120.62	0.0182	0.1858	0.0052	0.3893	0.0063	-0.0135
-1120.5	0.018	0.1871	0.0052	0.3894	0.0024	-0.003
-1120.38	0.0185	0.1853	0.0027	0.3904	-0.0038	0.0332
-1120.25	0.0191	0.1847	-0.0001	0.3915	-0.0102	0.1017
-1120.12	0.0185	0.1837	-0.0008	0.3918	-0.0148	0.2227
-1120	0.0167	0.1839	-0.0026	0.3912	-0.0116	0.3875
-1119.88	0.0178	0.1813	-0.0059	0.3901	0.0058	0.4882
-1119.75	0.0172	0.1798	-0.0071	0.3802	0.0364	0.537
-1119.62	0.0178	0.1785	-0.0101	0.3599	0.0862	0.5546
-1119.5	0.0172	0.1766	-0.0124	0.3332	0.1645	0.5591
-1119.38	0.0183	0.1747	-0.0119	0.2991	0.27	0.56
-1119.25	0.0188	0.1735	-0.0105	0.2613	0.3598	0.5611
-1119.12	0.0172	0.1686	-0.0084	0.2262	0.4159	0.5629
-1119	0.0168	0.1653	-0.0044	0.1952	0.4479	0.5681
-1118.88	0.0186	0.1631	0.0001	0.1645	0.4613	0.5725
-1118.75	0.0195	0.1586	0.0083	0.141	0.4678	0.5789
-1118.62	0.0178	0.1562	0.0191	0.1206	0.4688	0.5846
-1118.5	0.0185	0.1531	0.0332	0.1017	0.4682	0.586
-1118.38	0.0181	0.148	0.0475	0.0878	0.4685	0.5836
-1118.25	0.0187	0.1436	0.065	0.074	0.4707	0.5804
-1118.12	0.021	0.1403	0.0849	0.0606	0.4725	0.5824
-1118	0.0186	0.1346	0.1091	0.0455	0.4752	0.5879
-1117.88	0.0191	0.1323	0.1366	0.0353	0.4759	0.5746
-1117.75	0.0198	0.1274	0.1652	0.0304	0.4775	0.5135
-1117.62	0.0205	0.1212	0.1877	0.0221	0.4844	0.4135
-1117.5	0.0205	0.118	0.2111	0.0195	0.4863	0.3168
-1117.38	0.0186	0.1136	0.2292	0.0136	0.4897	0.2328
-1117.25	0.0193	0.1081	0.2408	0.0104	0.4881	0.1735
-1117.12	0.0195	0.1051	0.2527	0.0092	0.4893	0.1358
-1117	0.0198	0.1014	0.2591	0.006	0.4873	0.1034
-1116.88	0.0199	0.0961	0.266	0.007	0.4863	0.0687
-1116.75	0.0183	0.0932	0.2704	0.0054	0.4889	0.0439
-1116.62	0.02	0.0887	0.2726	0.0041	0.4903	0.0287
-1116.5	0.0199	0.0825	0.2736	0.0049	0.4864	0.0197
-1116.38	0.0184	0.0795	0.2754	0.0033	0.456	0.0114
-1116.25	0.0212	0.076	0.2755	0.0054	0.403	0.01
-1116.12	0.0205	0.0737	0.2775	0.0016	0.3391	0.0078
-1116	0.02	0.0696	0.2781	-0.0012	0.2772	0.0062
-1115.88	0.0204	0.0657	0.2788	-0.0053	0.2196	0.0011
-1115.75	0.0199	0.0637	0.2783	-0.0114	0.1741	-0.0103
-1115.62	0.0211	0.0604	0.2794	-0.0141	0.1399	-0.0126
-1115.5	0.0222	0.057	0.2787	-0.0176	0.1155	0.0027
-1115.38	0.0205	0.0553	0.2806	-0.0145	0.0925	0.0477
-1115.25	0.0223	0.0522	0.2807	-0.0063	0.0667	0.126
-1115.12	0.0217	0.0512	0.2823	0.005	0.048	0.2646
-1115	0.0227	0.0496	0.2844	0.0259	0.0329	0.4178
-1114.88	0.0212	0.0467	0.2841	0.0564	0.0241	0.5036
-1114.75	0.0215	0.0436	0.2837	0.095	0.0184	0.541
-1114.62	0.0233	0.043	0.2839	0.1478	0.0135	0.556
-1114.5	0.0233	0.039	0.2865	0.2087	0.0093	0.5594
-1114.38	0.0231	0.0391	0.2854	0.2606	0.0063	0.5587
-1114.25	0.0222	0.0365	0.2866	0.3053	0.0061	0.5602
-1114.12	0.0235	0.0344	0.285	0.3337	0.0055	0.5634
-1114	0.022	0.0331	0.2859	0.353	0.0043	0.5695
-1113.88	0.0228	0.0325	0.2854	0.3623	0.0024	0.5729
-1113.75	0.0228	0.0311	0.2863	0.3665	-0.0048	0.5793
-1113.62	0.0241	0.0286	0.2874	0.3725	-0.0111	0.5862
-1113.5	0.0235	0.0257	0.2896	0.3726	-0.0142	0.5869
-1113.38	0.025	0.0262	0.2887	0.3728	-0.0104	0.5838
-1113.25	0.024	0.0248	0.2895	0.3756	0.0072	0.5804
-1113.12	0.0246	0.0229	0.2893	0.3764	0.0419	0.583
-1113	0.025	0.0226	0.2888	0.3759	0.0947	0.5887
-1112.88	0.0255	0.0212	0.2897	0.3779	0.1766	0.5648
-1112.75	0.0267	0.0194	0.2909	0.3779	0.2849	0.4914
-1112.62	0.0263	0.0178	0.2918	0.3793	0.3678	0.3904
-1112.5	0.0257	0.0178	0.2908	0.3809	0.4221	0.2939
-1112.38	0.0268	0.0159	0.2927	0.3802	0.4501	0.2166
-1112.25	0.0275	0.0159	0.2921	0.3803	0.4628	0.1618
-1112.12	0.0271	0.0145	0.2926	0.3825	0.4677	0.1267
-1112	0.0287	0.0154	0.2915	0.3854	0.4677	0.0939
-1111.88	0.0298	0.0138	0.2925	0.3866	0.469	0.0606
-1111.75	0.0279	0.0146	0.2913	0.3883	0.4681	0.0406
-1111.62	0.0283	0.0124	0.2935	0.3895	0.4724	0.0261
-1111.5	0.0288	0.0106	0.2937	0.389	0.4737	0.0158
-1111.38	0.0297	0.0118	0.293	0.3894	0.4756	0.0104
-1111.25	0.0309	0.0108	0.2907	0.3906	0.4766	0.0072
-1111.12	0.0324	0.0108	0.2898	0.3899	0.478	0.0089
-1111	0.0324	0.01	0.2872	0.3897	0.4832	0.0073
-1110.88	0.0318	0.0089	0.2818	0.3909	0.486	-0.0028
-1110.75	0.0331	0.0111	0.2735	0.3923	0.4896	-0.0118
-1110.62	0.0322	0.01	0.2631	0.3909	0.4881	-0.0117
-1110.5	0.0324	0.009	0.2498	0.3932	0.4891	0.013
-1110.38	0.0338	0.0088	0.2376	0.3879	0.4886	0.0648
-1110.25	0.0339	0.0081	0.2215	0.3778	0.4885	0.1533
-1110.12	0.0345	0.0079	0.2067	0.357	0.4884	0.3097
-1110	0.0332	0.007	0.1914	0.3278	0.49	0.4448
-1109.88	0.0354	0.0087	0.1743	0.2956	0.4833	0.516
-1109.75	0.0362	0.0089	0.1576	0.2593	0.4532	0.5479
-1109.62	0.0351	0.0091	0.1438	0.2241	0.3955	0.5583
-1109.5	0.0373	0.007	0.1307	0.19	0.3322	0.5586
-1109.38	0.0357	0.0072	0.1175	0.163	0.2704	0.5595
-1109.25	0.037	0.0074	0.1068	0.1386	0.2126	0.559
-1109.12	0.038	0.0082	0.0952	0.1181	0.1705	0.5649
-1109	0.0387	0.0056	0.0877	0.1004	0.1383	0.571
-1108.88	0.0379	0.0066	0.0782	0.0873	0.1142	0.5732
-1108.75	0.0409	0.0072	0.0698	0.0716	0.0885	0.5797
-1108.62	0.0393	0.0058	0.0638	0.0584	0.065	0.5856
-1108.5	0.0411	0.0047	0.0571	0.0453	0.0464	0.5848
-1108.38	0.0421	0.0058	0.0526	0.0359	0.0345	0.5836
-1108.25	0.0419	0.0068	0.0464	0.0288	0.0236	0.5819
-1108.12	0.0429	0.0049	0.0398	0.022	0.0165	0.5825
-1108	0.0428	0.0053	0.0347	0.0189	0.013	0.5869
-1107.88	0.0449	0.0046	0.0292	0.0144	0.009	0.5504
-1107.75	0.0429	0.0036	0.0268	0.0144	0.0081	0.4632
-1107.62	0.0441	0.0033	0.0223	0.0091	0.0073	0.3636
-1107.5	0.043	0.0027	0.0205	0.0089	0.0059	0.2708
-1107.38	0.0448	0.0054	0.0172	0.0063	0.0047	0.2007
-1107.25	0.0468	0.0026	0.014	0.006	0.0037	0.1514
-1107.12	0.0449	0.0027	0.0144	0.0054	-0.0053	0.1186
-1107	0.0458	0.0034	0.0133	0.0032	-0.013	0.0851
-1106.88	0.0465	0.0033	0.011	0.0049	-0.0153	0.0542
-1106.75	0.0462	0.0011	0.0103	0.0048	-0.0078	0.0372
-1106.62	0.0467	0.0019	0.0086	0.002	0.0102	0.0227
-1106.5	0.0468	0.0011	0.0087	-0.0017	0.0449	0.0139
-1106.38	0.048	-0.0005	0.0065	-0.0067	0.0997	0.0095
-1106.25	0.0496	-0.0005	0.0057	-0.0101	0.1846	0.0071
-1106.12	0.0489	-0.0016	0.0058	-0.0136	0.2915	0.0077
-1106	0.0495	-0.0034	0.0068	-0.0152	0.3727	0.0058
-1105.88	0.0489	-0.0026	0.0058	-0.013	0.4248	-0.0061
-1105.75	0.0489	-0.003	0.0062	-0.007	0.4505	-0.0143
-1105.62	0.0503	-0.0025	0.0043	0.0082	0.4628	-0.0083
-1105.5	0.0505	-0.0033	0.0052	0.0292	0.4679	0.0207
-1105.38	0.0503	-0.0042	0.0037	0.0588	0.4696	0.0836
-1105.25	0.0518	-0.0036	0.0059	0.0993	0.4675	0.1852
-1105.12	0.0519	-0.0015	0.0046	0.1508	0.4706	0.3504
-1105	0.0531	-0.0016	0.0038	0.2109	0.4718	0.4678
-1104.88	0.0519	-0.0015	0.0015	0.2637	0.4729	0.5278
-1104.75	0.0507	0.0003	-0.0008	0.3073	0.4753	0.55
-1104.62	0.0533	0.0016	-0.0027	0.3349	0.4758	0.5586
-1104.5	0.0518	0.0018	-0.005	0.3537	0.4786	0.5571
-1104.38	0.0525	0.0033	-0.0081	0.3636	0.4832	0.5588
-1104.25	0.053	0.0077	-0.0094	0.3674	0.4855	0.5602
-1104.12	0.0529	0.0089	-0.0096	0.3699	0.4887	0.5656
-1104	0.0542	0.0125	-0.01	0.3709	0.49	0.5716
-1103.88	0.0551	0.0134	-0.0093	0.3725	0.4882	0.5752
-1103.75	0.0546	0.0164	-0.0087	0.3735	0.4861	0.582
-1103.62	0.0547	0.0209	-0.0056	0.3751	0.4876	0.5864
-1103.5	0.0564	0.0238	0.0005	0.3753	0.4902	0.586
-1103.38	0.056	0.0291	0.0082	0.3772	0.4903	0.5825
-1103.25	0.0554	0.0353	0.0168	0.3795	0.4814	0.581
-1103.12	0.0562	0.039	0.0299	0.3789	0.4469	0.5845
-1103	0.0575	0.0441	0.0425	0.3804	0.389	0.584
-1102.88	0.0565	0.0496	0.0601	0.3793	0.3263	0.5327
-1102.75	0.0558	0.0565	0.08	0.3817	0.2633	0.4401
-1102.62	0.0564	0.061	0.1056	0.3818	0.2096	0.3404
-1102.5	0.0586	0.0689	0.131	0.3841	0.1666	0.2527
-1102.38	0.0559	0.0738	0.1566	0.3848	0.1355	0.1859
-1102.25	0.0587	0.0805	0.1811	0.3872	0.1119	0.1418
-1102.12	0.0577	0.0877	0.2036	0.3876	0.0874	0.1115
-1102	0.0577	0.097	0.223	0.3887	0.0632	0.0746
-1101.88	0.0583	0.1023	0.2387	0.3894	0.0433	0.0501
-1101.75	0.0573	0.1104	0.249	0.3885	0.0324	0.0321
-1101.62	0.0589	0.1167	0.2593	0.3899	0.0234	0.0209
-1101.5	0.0601	0.1214	0.2644	0.3899	0.0163	0.0132
-1101.38	0.058	0.1292	0.2691	0.3909	0.0132	0.0102
-1101.25	0.0586	0.1356	0.2703	0.3924	0.008	0.0088
-1101.12	0.0588	0.1391	0.2733	0.3931	0.007	0.0078
-1101	0.0608	0.1435	0.2748	0.391	0.0051	0.0022
-1100.88	0.0584	0.1476	0.2757	0.3882	0.0071	-0.008
-1100.75	0.0594	0.1531	0.2762	0.377	0.0064	-0.0127
-1100.62	0.0613	0.1553	0.2786	0.3566	0.0004	-0.0042
-1100.5	0.0622	0.1577	0.2767	0.3264	-0.0059	0.0346
-1100.38	0.0609	0.1616	0.2785	0.2926	-0.014	0.1031
-1100.25	0.0608	0.1626	0.2797	0.2556	-0.0136	0.2209
-1100.12	0.062	0.1645	0.2803	0.2218	-0.0068	0.3843
-1100	0.0613	0.1679	0.2794	0.1894	0.0119	0.4876
-1099.88	0.0615	0.1692	0.2815	0.1607	0.0502	0.5363
-1099.75	0.0623	0.17	0.2814	0.1354	0.1079	0.5557
-1099.62	0.0624	0.1739	0.2827	0.1165	0.1982	0.5592
-1099.5	0.0611	0.1742	0.282	0.1007	0.3019	0.5602
-1099.38	0.0605	0.1742	0.2836	0.0859	0.3796	0.56
-1099.25	0.0633	0.1744	0.2845	0.0704	0.4292	0.5628
-1099.12	0.0623	0.1737	0.2858	0.0569	0.4522	0.5685
-1099	0.0621	0.1753	0.2843	0.0433	0.4623	0.5717
-1098.88	0.0631	0.1755	0.2856	0.0349	0.4684	0.5783
-1098.75	0.0631	0.1775	0.2854	0.0268	0.4672	0.5847
-1098.62	0.0625	0.1775	0.2857	0.0207	0.4697	0.5853
-1098.5	0.0636	0.1763	0.285	0.0182	0.4701	0.5861
-1098.38	0.0643	0.1774	0.2869	0.0132	0.471	0.5804
-1098.25	0.0638	0.1766	0.2886	0.0117	0.4733	0.582
-1098.12	0.0642	0.1768	0.2882	0.0082	0.4753	0.5867
-1098	0.0654	0.179	0.2879	0.0073	0.4758	0.5761
-1097.88	0.0635	0.1776	0.2898	0.0056	0.48	0.5127
-1097.75	0.0653	0.1785	0.2908	0.0059	0.4823	0.4126
-1097.62	0.0649	0.1797	0.2925	0.0049	0.4887	0.3165
-1097.5	0.0655	0.1778	0.2911	0.0028	0.4905	0.2344
-1097.38	0.0661	0.1784	0.2905	0.0029	0.4907	0.1735
-1097.25	0.0647	0.1783	0.291	0.0025	0.4875	0.135
-1097.12	0.0647	0.1791	0.2916	0.0027	0.4879	0.1019
-1097	0.0655	0.1787	0.2907	-0.0008	0.4871	0.0681
-1096.88	0.0652	0.1805	0.2921	-0.0057	0.4901	0.044
-1096.75	0.0638	0.1794	0.2922	-0.0129	0.4922	0.0296
-1096.62	0.066	0.181	0.2922	-0.0138	0.4782	0.0191
-1096.5	0.0665	0.1823	0.293	-0.0164	0.4423	0.0133
-1096.38	0.0657	0.1803	0.293	-0.0148	0.3829	0.0094
-1096.25	0.0657	0.1817	0.2933	-0.007	0.3175	0.0078
-1096.12	0.0665	0.1809	0.2925	0.0089	0.2574	0.0069
-1096	0.0644	0.1836	0.2943	0.0312	0.2025	0.0022
-1095.88	0.0665	0.1815	0.2912	0.0615	0.1606	-0.0093
-1095.75	0.0675	0.1815	0.2917	0.1047	0.1316	-0.0138
-1095.62	0.0676	0.1825	0.2884	0.156	0.1076	0.0028
-1095.5	0.0651	0.1824	0.2838	0.2178	0.0846	0.045
-1095.38	0.0675	0.1833	0.2759	0.2684	0.0588	0.1262
-1095.25	0.0674	0.1826	0.2671	0.3089	0.0418	0.2614
-1095.12	0.067	0.1839	0.2539	0.3386	0.0297	0.4156
-1095	0.0658	0.1843	0.2417	0.3531	0.0226	0.5018
-1094.88	0.0677	0.1835	0.2249	0.3643	0.016	0.5413
-1094.75	0.0689	0.1847	0.2087	0.3685	0.0126	0.5564
-1094.62	0.068	0.185	0.1952	0.3716	0.0096	0.5587
-1094.5	0.0682	0.1844	0.177	0.3722	0.0087	0.5579
-1094.38	0.0682	0.1842	0.1614	0.3727	0.0071	0.5586
-1094.25	0.068	0.1833	0.1457	0.3755	0.0041	0.5645
-1094.12	0.0686	0.1847	0.1337	0.3739	0.0047	0.5671
-1094	0.0688	0.1854	0.1201	0.3775	-0.0004	0.574
-1093.88	0.0685	0.1835	0.1084	0.3763	-0.0064	0.5777
-1093.75	0.067	0.1838	0.0979	0.3788	-0.0135	0.5862
-1093.62	0.0682	0.1854	0.0886	0.379	-0.0143	0.5871
-1093.5	0.0691	0.1845	0.0815	0.3793	-0.0056	0.5825
-1093.38	0.0681	0.186	0.072	0.3804	0.0164	0.5809
-1093.25	0.0703	0.1865	0.0664	0.3823	0.054	0.5813
-1093.12	0.0689	0.1857	0.0593	0.3829	0.1166	0.588
-1093	0.0684	0.1838	0.0529	0.3853	0.209	0.567
-1092.88	0.069	0.1861	0.0462	0.386	0.3125	0.492
-1092.75	0.07	0.1848	0.0416	0.3877	0.387	0.3914
-1092.62	0.0699	0.1866	0.035	0.3884	0.4327	0.296
-1092.5	0.068	0.1865	0.0289	0.3895	0.4561	0.2177
-1092.38	0.0695	0.1871	0.0259	0.3897	0.4642	0.1627
-1092.25	0.0695	0.1859	0.0226	0.391	0.4665	0.1269
-1092.12	0.0695	0.1857	0.02	0.3894	0.4699	0.0939
-1092	0.0689	0.1863	0.0178	0.3908	0.4687	0.0624
-1091.88	0.0702	0.1864	0.0157	0.3911	0.47	0.0406
-1091.75	0.0713	0.186	0.0144	0.3907	0.4709	0.0278
-1091.62	0.071	0.1882	0.0126	0.3925	0.4734	0.0167
-1091.5	0.0707	0.1869	0.0092	0.3908	0.4766	0.0116
-1091.38	0.0714	0.1879	0.0099	0.3868	0.4769	0.0087
-1091.25	0.0698	0.1892	0.0082	0.375	0.4787	0.0067
-1091.12	0.0709	0.1885	0.0074	0.3527	0.483	0.0064
-1091	0.0709	0.1875	0.0074	0.3214	0.4861	-0.0007
-1090.88	0.0716	0.1887	0.0072	0.2878	0.4896	-0.0117
-1090.75	0.072	0.187	0.005	0.2527	0.4889	-0.0124
-1090.62	0.0718	0.1881	0.0063	0.2179	0.4897	0.0108
-1090.5	0.0709	0.1889	0.006	0.1859	0.4859	0.0625
-1090.38	0.0728	0.1887	0.0057	0.1587	0.4882	0.151
-1090.25	0.072	0.1877	0.0053	0.1324	0.4892	0.3068
-1090.12	0.0715	0.1885	0.0053	0.1158	0.4915	0.4414
-1090	0.0713	0.1887	0.005	0.0986	0.4776	0.5145
-1089.88	0.0725	0.1883	0.0042	0.0837	0.4366	0.5463
-1089.75	0.0727	0.1877	0.0052	0.0702	0.375	0.5584
-1089.62	0.0718	0.1893	0.0044	0.0567	0.3121	0.56
-1089.5	0.0728	0.1912	0.0007	0.0423	0.2509	0.5577
-1089.38	0.0734	0.1885	0	0.0346	0.1989	0.5613
-1089.25	0.0723	0.1905	-0.002	0.0254	0.1576	0.5655
-1089.12	0.0724	0.1883	-0.0049	0.0215	0.1289	0.5729
-1089	0.0734	0.1875	-0.0076	0.0178	0.1072	0.5743
-1088.88	0.0735	0.1897	-0.009	0.013	0.0811	0.5811
-1088.75	0.0744	0.1872	-0.0094	0.0095	0.0569	0.5869
-1088.62	0.0745	0.1873	-0.0117	0.0084	0.0414	0.587
-1088.5	0.0743	0.189	-0.0117	0.0067	0.0291	0.5822
-1088.38	0.0759	0.1867	-0.0094	0.0052	0.0226	0.5815
-1088.25	0.0754	0.1865	-0.0059	0.0068	0.0166	0.5815
-1088.12	0.0741	0.1845	-0.0006	0.0051	0.011	0.5856
-1088	0.0749	0.1856	0.0042	0.0047	0.0089	0.5526
-1087.88	0.076	0.1828	0.0143	0.0043	0.0061	0.4678
-1087.75	0.074	0.1825	0.0272	0.005	0.0062	0.3673
-1087.62	0.0751	0.1811	0.0426	0.0016	0.0054	0.2739
-1087.5	0.0757	0.1789	0.0577	-0.0016	0.0055	0.2032
-1087.38	0.0754	0.1792	0.0776	-0.0071	-0.0001	0.1531
-1087.25	0.0742	0.1751	0.1011	-0.0122	-0.0077	0.122
-1087.12	0.0749	0.1746	0.1254	-0.014	-0.0139	0.0843
-1087	0.0765	0.172	0.1529	-0.0172	-0.0133	0.0547
-1086.88	0.0737	0.1704	0.1757	-0.0132	-0.0049	0.0366
-1086.75	0.0757	0.1669	0.2015	-0.0057	0.0177	0.0229
-1086.62	0.0746	0.165	0.2197	0.0095	0.0598	0.0155
-1086.5	0.0741	0.1586	0.2376	0.0329	0.1227	0.0101
-1086.38	0.0758	0.1569	0.2472	0.0651	0.2216	0.008
-1086.25	0.0747	0.1514	0.2582	0.1081	0.322	0.007
-1086.12	0.074	0.1494	0.2634	0.1624	0.3918	0.0052
-1086	0.0764	0.1443	0.268	0.2202	0.4369	-0.0048
-1085.88	0.0756	0.1427	0.2708	0.2726	0.4567	-0.0138
-1085.75	0.0767	0.1367	0.2734	0.3128	0.4653	-0.0074
-1085.62	0.0743	0.1324	0.2755	0.3389	0.4684	0.0218
-1085.5	0.0744	0.1267	0.2753	0.354	0.4671	0.08
-1085.38	0.0758	0.1237	0.2764	0.3639	0.47	0.1813
-1085.25	0.0738	0.1194	0.2781	0.3675	0.4707	0.3476
-1085.12	0.0757	0.1136	0.2779	0.3713	0.4711	0.4653
-1085	0.0759	0.1111	0.2786	0.374	0.4732	0.5257
-1084.88	0.075	0.1049	0.2795	0.3737	0.4756	0.5503
-1084.75	0.0759	0.1026	0.2809	0.3729	0.4755	0.5588
-1084.62	0.0754	0.0968	0.2807	0.3755	0.479	0.5585
-1084.5	0.0763	0.0924	0.2816	0.3748	0.4829	0.5593
-1084.38	0.076	0.0887	0.2823	0.3781	0.4875	0.5617
-1084.25	0.0745	0.0837	0.283	0.3796	0.4897	0.5662
-1084.12	0.075	0.0819	0.2837	0.3798	0.4892	0.5701
-1084	0.076	0.077	0.2829	0.3806	0.4898	0.5769
-1083.88	0.0745	0.0724	0.2853	0.3807	0.4871	0.5819
-1083.75	0.0741	0.0687	0.2836	0.3819	0.4873	0.5864
-1083.62	0.0746	0.0673	0.285	0.3824	0.4904	0.5858
-1083.5	0.0737	0.0633	0.2855	0.3834	0.4908	0.5821
-1083.38	0.0742	0.0616	0.2854	0.3855	0.4728	0.5803
-1083.25	0.0745	0.0573	0.2875	0.3882	0.4334	0.5854
-1083.12	0.0759	0.0563	0.2864	0.3887	0.3701	0.5829
-1083	0.0764	0.0523	0.2869	0.3886	0.3085	0.5387
-1082.88	0.0765	0.0498	0.288	0.3909	0.2477	0.4421
-1082.75	0.0756	0.0498	0.2874	0.3883	0.1963	0.3431
-1082.62	0.076	0.0466	0.2885	0.39	0.1547	0.2562
-1082.5	0.0739	0.0455	0.2903	0.3886	0.1284	0.1876
-1082.38	0.0741	0.0427	0.2894	0.3912	0.1031	0.1455
-1082.25	0.076	0.0392	0.2898	0.392	0.0804	0.113
-1082.12	0.0746	0.0392	0.2894	0.3913	0.0565	0.0767
-1082	0.0753	0.0381	0.2929	0.3922	0.039	0.0498
-1081.88	0.0749	0.0348	0.2915	0.3876	0.0296	0.0333
-1081.75	0.0735	0.0318	0.292	0.3723	0.0219	0.0223
-1081.62	0.0742	0.0324	0.2926	0.3506	0.0151	0.0133
-1081.5	0.076	0.0288	0.2928	0.3203	0.0125	0.01
-1081.38	0.0738	0.0284	0.2926	0.2863	0.0094	0.0079
-1081.25	0.0735	0.0254	0.2919	0.2512	0.0075	0.0083
-1081.12	0.0744	0.0253	0.2936	0.2156	0.0053	0.0038
-1081	0.0758	0.0235	0.2933	0.1835	0.0063	-0.0057
-1080.88	0.0752	0.0226	0.2927	0.1557	0.005	-0.0128
-1080.75	0.0739	0.021	0.2943	0.1321	-0.0014	-0.0045
-1080.62	0.074	0.0207	0.2934	0.1123	-0.0079	0.0313
-1080.5	0.0738	0.0183	0.2917	0.0965	-0.0132	0.0988
-1080.38	0.0744	0.0184	0.2903	0.0836	-0.0145	0.2163
-1080.25	0.0728	0.0162	0.2884	0.0706	-0.0041	0.3805
-1080.12	0.0747	0.0166	0.2839	0.0562	0.0217	0.4828
-1080	0.0755	0.0169	0.2785	0.0423	0.0628	0.5338
-1079.88	0.0736	0.0147	0.2684	0.0327	0.1307	0.5543
-1079.75	0.0734	0.0144	0.2567	0.0267	0.2294	0.5586
-1079.62	0.0744	0.0135	0.2434	0.0209	0.3276	0.5583
-1079.5	0.0728	0.0163	0.2278	0.0161	0.397	0.5597
-1079.38	0.0749	0.0145	0.2136	0.0134	0.4374	0.5619
-1079.25	0.0742	0.0132	0.1972	0.012	0.4561	0.5681
-1079.12	0.074	0.0127	0.1816	0.0079	0.4653	0.5729
-1079	0.0734	0.0112	0.1653	0.0076	0.4692	0.5768
-1078.88	0.0742	0.0109	0.1515	0.0058	0.4685	0.5831
-1078.75	0.0732	0.0113	0.1362	0.0055	0.4702	0.5857
-1078.62	0.0741	0.0101	0.123	0.0034	0.4705	0.5845
-1078.5	0.0745	0.0109	0.1123	0.004	0.4727	0.5815
-1078.38	0.0755	0.0089	0.1012	0.0032	0.4745	0.5807
-1078.25	0.0736	0.0113	0.0907	0.0027	0.4751	0.586
-1078.12	0.0744	0.0091	0.0812	0.0008	0.4769	0.5766
-1078	0.0745	0.0101	0.073	-0.0012	0.4801	0.5179
-1077.88	0.075	0.009	0.0676	-0.0082	0.4853	0.4183
-1077.75	0.0758	0.0072	0.0616	-0.0119	0.4868	0.3203
-1077.62	0.0745	0.008	0.0562	-0.015	0.49	0.2366
-1077.5	0.0744	0.0086	0.0481	-0.0173	0.4899	0.1756
-1077.38	0.0743	0.0083	0.0414	-0.0134	0.4895	0.1368
-1077.25	0.074	0.0089	0.0381	-0.0043	0.4859	0.1039
-1077.12	0.0753	0.0079	0.0323	0.0119	0.4882	0.0687
-1077	0.0748	0.0072	0.0267	0.0355	0.4891	0.0448
-1076.88	0.0737	0.0072	0.0239	0.0678	0.4892	0.0303
-1076.75	0.0743	0.0064	0.0195	0.1097	0.4698	0.0192
-1076.62	0.0753	0.0085	0.0183	0.168	0.4253	0.0121
-1076.5	0.0754	0.0058	0.0159	0.226	0.3649	0.0091
-1076.38	0.0742	0.0075	0.0144	0.2778	0.3007	0.0077
-1076.25	0.0736	0.0071	0.0129	0.3138	0.2392	0.006
-1076.12	0.0742	0.0061	0.0121	0.3407	0.1896	0.0003
-1076	0.0748	0.006	0.0109	0.3555	0.1517	-0.0081
-1075.88	0.0746	0.0068	0.0089	0.3638	0.1238	-0.0133
-1075.75	0.0744	0.007	0.0072	0.368	0.1017	0.002
-1075.62	0.0741	0.0071	0.0074	0.3703	0.0758	0.0435
-1075.5	0.0732	0.0047	0.0063	0.3736	0.0555	0.122
-1075.38	0.0735	0.0055	0.007	0.3739	0.0392	0.2551
-1075.25	0.0736	0.004	0.0046	0.3746	0.0294	0.4123
-1075.12	0.0749	0.0055	0.0049	0.375	0.0209	0.4988
-1075	0.074	0.0057	0.0064	0.3777	0.0159	0.5409
-1074.88	0.0742	0.0037	0.0055	0.3757	0.0116	0.5559
-1074.75	0.0759	0.0034	0.0045	0.3782	0.0069	0.5585
-1074.62	0.0745	0.0033	0.0048	0.3793	0.0059	0.5587
-1074.5	0.0736	0.0012	0.004	0.3798	0.0066	0.5593
-1074.38	0.0748	0.0026	0.0038	0.3798	0.0062	0.5625
-1074.25	0.0762	0.0001	0.0019	0.3828	0.0047	0.569
-1074.12	0.0748	0.0007	0.0013	0.3831	-0.0009	0.5725
-1074	0.0762	-0.0004	0.001	0.3845	-0.0094	0.5782
-1073.88	0.0748	0	-0.0025	0.387	-0.0143	0.5853
-1073.75	0.0744	-0.0017	-0.0061	0.3869	-0.015	0.5881
-1073.62	0.0734	-0.0003	-0.0075	0.3903	-0.0016	0.5842
-1073.5	0.0733	-0.0002	-0.0099	0.3885	0.0272	0.5811
-1073.38	0.0748	-0.0018	-0.0096	0.39	0.0721	0.5825
-1073.25	0.0765	-0.0008	-0.011	0.3885	0.1409	0.5876
-1073.12	0.0747	-0.0007	-0.0119	0.3891	0.2447	0.5679
-1073	0.074	-0.0009	-0.01	0.3902	0.3401	0.4952
-1072.88	0.0762	-0.0007	-0.0082	0.3896	0.4036	0.3961
-1072.75	0.0764	-0.0017	-0.0033	0.3922	0.4428	0.301
-1072.62	0.0764	0.0006	0.0025	0.3916	0.4573	0.2206
-1072.5	0.0764	0.0023	0.0111	0.3914	0.4647	0.1646
-1072.38	0.0763	0.0016	0.0219	0.3858	0.468	0.1296
-1072.25	0.0758	0.0031	0.0354	0.3718	0.47	0.0963
-1072.12	0.0757	0.0037	0.0505	0.3488	0.47	0.0626
-1072	0.0737	0.008	0.0687	0.3167	0.4712	0.0398
-1071.88	0.0752	0.0083	0.0916	0.2828	0.4731	0.027
-1071.75	0.0769	0.0108	0.1169	0.2459	0.473	0.0182
-1071.62	0.0755	0.014	0.1434	0.2134	0.4759	0.0103
-1071.5	0.0767	0.0176	0.1695	0.1805	0.4777	0.0074
-1071.38	0.0756	0.0212	0.1913	0.1525	0.4805	0.0089
-1071.25	0.0748	0.0247	0.2125	0.132	0.4855	0.0055
-1071.12	0.0758	0.0301	0.2306	0.1121	0.4886	-0.0011
-1071	0.0745	0.0332	0.2453	0.0949	0.4899	-0.0125
-1070.88	0.0759	0.0389	0.2549	0.0822	0.4882	-0.0109
-1070.75	0.076	0.0428	0.2629	0.0675	0.4878	0.0102
-1070.62	0.0775	0.0492	0.2666	0.0537	0.4879	0.0599
-1070.5	0.0776	0.0558	0.27	0.0409	0.4879	0.1462
-1070.38	0.0754	0.0628	0.2734	0.0332	0.4909	0.2978
-1070.25	0.0763	0.0688	0.2729	0.0267	0.489	0.4404
-1070.12	0.0758	0.0752	0.2761	0.0211	0.4663	0.5149
-1070	0.0777	0.0825	0.2762	0.0162	0.4201	0.5462
-1069.88	0.0768	0.0902	0.2777	0.0133	0.3554	0.5572
-1069.75	0.0771	0.0971	0.2784	0.0109	0.2926	0.5577
-1069.62	0.0765	0.1045	0.2774	0.009	0.2336	0.5591
-1069.5	0.0755	0.111	0.278	0.0054	0.1854	0.5605
-1069.38	0.0762	0.1177	0.2792	0.0063	0.1487	0.5635
-1069.25	0.0781	0.125	0.2806	0.0065	0.1213	0.568
-1069.12	0.0769	0.128	0.2819	0.0049	0.0978	0.5751
-1069	0.0774	0.136	0.2811	0.0032	0.0747	0.579
-1068.88	0.077	0.1395	0.2824	0.0036	0.0513	0.5858
-1068.75	0.0782	0.1447	0.2838	0.0028	0.0376	0.5872
-1068.62	0.0758	0.1471	0.285	0.0015	0.0274	0.5841
-1068.5	0.0782	0.1511	0.2838	-0.003	0.019	0.5824
-1068.38	0.0782	0.1543	0.2841	-0.0084	0.0153	0.5824
-1068.25	0.0779	0.1576	0.2843	-0.0121	0.01	0.5863
-1068.12	0.0788	0.1598	0.286	-0.0157	0.0069	0.5541
-1068	0.0772	0.1618	0.2844	-0.0143	0.0079	0.4698
-1067.88	0.0792	0.1659	0.2876	-0.0127	0.0061	0.3692
-1067.75	0.0782	0.165	0.2871	-0.0013	0.0053	0.2762
-1067.62	0.0778	0.168	0.2881	0.014	0.0044	0.2038
-1067.5	0.0793	0.1702	0.2867	0.0382	-0.0014	0.1541
-1067.38	0.0787	0.1702	0.2876	0.0699	-0.0098	0.1204
-1067.25	0.0794	0.1725	0.2875	0.1152	-0.0144	0.0855
-1067.12	0.078	0.1715	0.29	0.1717	-0.0126	0.0555
-1067	0.0791	0.1719	0.2909	0.2311	0.0016	0.0378
-1066.88	0.0768	0.1745	0.2902	0.2814	0.0307	0.0244
-1066.75	0.0784	0.1734	0.2914	0.3167	0.0766	0.0167
-1066.62	0.0764	0.1745	0.2907	0.343	0.1493	0.0112
-1066.5	0.0764	0.1741	0.2912	0.3569	0.2534	0.0068
-1066.38	0.0778	0.1759	0.2922	0.3658	0.3473	0.0079
-1066.25	0.0784	0.1766	0.2906	0.3707	0.4092	0.0071
-1066.12	0.0763	0.1764	0.292	0.371	0.442	-0.0032
-1066	0.0764	0.1759	0.2924	0.3735	0.4596	-0.0133
-1065.88	0.0776	0.177	0.2922	0.3732	0.4657	-0.0096
-1065.75	0.0777	0.176	0.2925	0.3742	0.4667	0.0178
-1065.62	0.0781	0.1775	0.292	0.3754	0.4679	0.078
-1065.5	0.0769	0.1766	0.2932	0.3764	0.4706	0.1762
-1065.38	0.0772	0.1782	0.2921	0.3781	0.4713	0.3424
-1065.25	0.0789	0.1773	0.2931	0.3773	0.473	0.465
-1065.12	0.0764	0.1787	0.2918	0.3792	0.4746	0.5251
-1065	0.0776	0.1793	0.2928	0.382	0.4768	0.5503
-1064.88	0.0774	0.1797	0.2906	0.3794	0.477	0.559
-1064.75	0.0782	0.1802	0.2851	0.3819	0.4823	0.5601
-1064.62	0.0756	0.1782	0.2805	0.3833	0.4848	0.559
-1064.5	0.0764	0.1789	0.2717	0.3847	0.4879	0.5619
-1064.38	0.0768	0.1793	0.2612	0.3866	0.489	0.5645
-1064.25	0.0779	0.18	0.25	0.3901	0.4888	0.5721
-1064.12	0.0768	0.1795	0.2357	0.3888	0.4889	0.5746
-1064	0.0761	0.1793	0.2194	0.391	0.4875	0.5827
-1063.88	0.0754	0.1808	0.2048	0.3897	0.4866	0.5859
-1063.75	0.0748	0.1803	0.1881	0.3888	0.4891	0.5872
-1063.62	0.0763	0.1808	0.1727	0.3884	0.4873	0.5826
-1063.5	0.0773	0.1808	0.1549	0.3898	0.4641	0.5824
-1063.38	0.0766	0.1823	0.1421	0.3904	0.413	0.5837
-1063.25	0.0765	0.1814	0.1293	0.3898	0.3511	0.5853
-1063.12	0.0763	0.1817	0.1159	0.3923	0.2877	0.5378
-1063	0.0756	0.1823	0.106	0.3922	0.2302	0.4463
-1062.88	0.0756	0.1829	0.0949	0.3849	0.1813	0.3465
-1062.75	0.0758	0.1811	0.087	0.3694	0.1469	0.2562
-1062.62	0.075	0.1833	0.078	0.347	0.1198	0.1906
-1062.5	0.0751	0.1839	0.07	0.3136	0.0969	0.1449
-1062.38	0.0755	0.1833	0.0637	0.2798	0.0706	0.1143
-1062.25	0.0757	0.183	0.0563	0.242	0.0513	0.0775
-1062.12	0.0751	0.1843	0.0496	0.2102	0.0369	0.0501
-1062	0.0762	0.1819	0.0436	0.1789	0.0258	0.0332
-1061.88	0.0745	0.1838	0.0384	0.1503	0.0179	0.0224
-1061.75	0.075	0.1827	0.0352	0.1274	0.0127	0.0144
-1061.62	0.0752	0.1849	0.0279	0.1106	0.0101	0.0098
-1061.5	0.076	0.1843	0.0241	0.0947	0.0073	0.0077
-1061.38	0.0742	0.185	0.022	0.0801	0.0074	0.0077
-1061.25	0.0741	0.183	0.02	0.0668	0.0069	0.0027
-1061.12	0.074	0.1845	0.0166	0.0532	0.0048	-0.0059
-1061	0.073	0.1842	0.0145	0.0413	0.002	-0.014
-1060.88	0.0745	0.1847	0.0151	0.031	-0.0035	-0.0034
-1060.75	0.073	0.1851	0.0102	0.0247	-0.0112	0.029
-1060.62	0.073	0.1866	0.0119	0.021	-0.0153	0.0972
-1060.5	0.0735	0.1842	0.0103	0.0174	-0.012	0.2102
-1060.38	0.0726	0.1855	0.0085	0.0127	0.0017	0.3758
-1060.25	0.0741	0.186	0.0091	0.0087	0.0326	0.4832
-1060.12	0.0732	0.1846	0.0079	0.0082	0.0824	0.5329
-1060	0.074	0.1866	0.0073	0.0079	0.1565	0.5545
-1059.88	0.0733	0.1856	0.007	0.0067	0.2635	0.5574
-1059.75	0.0717	0.1882	0.0057	0.0062	0.3535	0.5599
-1059.62	0.0736	0.1891	0.0064	0.0038	0.4133	0.5591
-1059.5	0.0736	0.1876	0.006	0.0042	0.4461	0.561
-1059.38	0.0726	0.1881	0.0061	0.0055	0.46	0.5664
-1059.25	0.0734	0.1884	0.006	0.0042	0.467	0.5726
-1059.12	0.072	0.1887	0.0052	0.001	0.4672	0.5775
-1059	0.0724	0.1872	0.0062	-0.0033	0.4698	0.5844
-1058.88	0.072	0.1886	0.0034	-0.0076	0.4703	0.587
-1058.75	0.0719	0.1866	0.0014	-0.012	0.4719	0.5833
-1058.62	0.0711	0.1888	0.0013	-0.0147	0.4734	0.5821
-1058.5	0.0699	0.1884	-0.0021	-0.0147	0.4744	0.5824
-1058.38	0.0747	0.1884	-0.0035	-0.0112	0.4756	0.5856
-1058.25	0.0734	0.1873	-0.0039	-0.0028	0.477	0.5798
-1058.12	0.0717	0.1895	-0.0074	0.016	0.4802	0.5191
-1058	0.073	0.188	-0.0106	0.0405	0.4847	0.4213
-1057.88	0.0705	0.19	-0.0103	0.0759	0.4876	0.3242
-1057.75	0.0708	0.1905	-0.0085	0.1226	0.4896	0.238
-1057.62	0.0707	0.1887	-0.0095	0.1795	0.4893	0.1769
-1057.5	0.0714	0.1899	-0.0093	0.2374	0.4881	0.1362
-1057.38	0.0694	0.1892	-0.006	0.2856	0.4882	0.1049
-1057.25	0.0713	0.1886	-0.0001	0.32	0.4878	0.0693
-1057.12	0.0707	0.1889	0.0063	0.344	0.4903	0.0465
-1057	0.0706	0.19	0.0178	0.3568	0.4855	0.0303
-1056.88	0.0698	0.1883	0.0305	0.3657	0.4579	0.0203
-1056.75	0.071	0.1889	0.045	0.3708	0.408	0.0139
-1056.62	0.0701	0.1883	0.0616	0.3707	0.3432	0.0087
-1056.5	0.0687	0.1905	0.0837	0.3725	0.2796	0.0062
-1056.38	0.0694	0.188	0.1075	0.3722	0.225	0.0072
-1056.25	0.0685	0.1873	0.1334	0.373	0.1774	0.001
-1056.12	0.0688	0.1876	0.1581	0.3756	0.1427	-0.0084
-1056	0.0681	0.186	0.1845	0.3777	0.1166	-0.0138
-1055.88	0.0691	0.1854	0.2079	0.3766	0.0942	0.0008
-1055.75	0.0704	0.1871	0.2264	0.3798	0.0701	0.0429
-1055.62	0.0689	0.1849	0.24	0.3791	0.0487	0.1177
-1055.5	0.0693	0.1832	0.2505	0.3799	0.0355	0.249
-1055.38	0.0688	0.183	0.2591	0.3815	0.026	0.4071
-1055.25	0.0673	0.1805	0.2653	0.3805	0.0192	0.4997
-1055.12	0.0674	0.1808	0.2692	0.3834	0.014	0.5397
-1055	0.068	0.1793	0.2713	0.3844	0.0092	0.5561
-1054.88	0.0688	0.1764	0.2742	0.3866	0.0075	0.5577
-1054.75	0.0695	0.1761	0.275	0.3895	0.005	0.5598
-1054.62	0.0684	0.1729	0.2755	0.3886	0.0069	0.5592
-1054.5	0.0694	0.1686	0.2787	0.3893	0.0039	0.5614
-1054.38	0.0675	0.1672	0.2776	0.3907	0.004	0.5686
-1054.25	0.069	0.1626	0.277	0.3903	-0.0034	0.5738
-1054.12	0.0661	0.1607	0.2791	0.3914	-0.0103	0.5782
-1054	0.0666	0.1559	0.2796	0.3897	-0.0155	0.5853
-1053.88	0.0674	0.1523	0.28	0.3908	-0.0104	0.5879
-1053.75	0.0675	0.1485	0.2792	0.3928	0.0067	0.5826
-1053.62	0.0668	0.1451	0.2811	0.3916	0.0389	0.5812
-1053.5	0.0684	0.1409	0.2807	0.39	0.0893	0.5825
-1053.38	0.0666	0.1355	0.2833	0.3845	0.1685	0.5865
-1053.25	0.068	0.1307	0.2827	0.3685	0.275	0.5693
-1053.12	0.0671	0.1261	0.2839	0.3431	0.3622	0.4993
-1053	0.0653	0.1212	0.2852	0.311	0.4188	0.3983
-1052.88	0.0665	0.1171	0.2846	0.2751	0.4477	0.3027
-1052.75	0.0655	0.113	0.2836	0.2389	0.461	0.223
-1052.62	0.0653	0.1088	0.2854	0.2058	0.4666	0.1667
-1052.5	0.0659	0.1035	0.2862	0.1737	0.4691	0.1314
-1052.38	0.0648	0.1	0.2866	0.1475	0.469	0.0956
-1052.25	0.0664	0.0968	0.2857	0.1264	0.4693	0.0642
-1052.12	0.0657	0.0923	0.2883	0.1093	0.4719	0.0421
-1052	0.0648	0.0888	0.2876	0.0925	0.4738	0.0267
-1051.88	0.0657	0.0842	0.2876	0.0781	0.4752	0.0162
-1051.75	0.0662	0.0815	0.29	0.0645	0.478	0.013
-1051.62	0.0645	0.0767	0.2898	0.0505	0.4783	0.0079
-1051.5	0.0663	0.0734	0.2892	0.039	0.4824	0.0086
-1051.38	0.0647	0.0709	0.2897	0.0301	0.4868	0.0069
-1051.25	0.0639	0.067	0.2915	0.025	0.4894	0
-1051.12	0.0647	0.062	0.2926	0.0204	0.489	-0.0108
-1051	0.0643	0.0614	0.29	0.0155	0.4883	-0.0124
-1050.88	0.0648	0.0576	0.2911	0.0124	0.4885	0.0101
-1050.75	0.0632	0.0548	0.2923	0.0108	0.4865	0.0581
-1050.62	0.0633	0.0527	0.2927	0.0077	0.4888	0.1435
-1050.5	0.0646	0.0515	0.2916	0.0053	0.4897	0.2928
-1050.38	0.0628	0.0472	0.2932	0.0059	0.484	0.4364
-1050.25	0.0624	0.0444	0.2937	0.0043	0.4545	0.5137
-1050.12	0.0636	0.0435	0.2916	0.0039	0.4014	0.5449
-1050	0.0651	0.0412	0.2921	0.003	0.3379	0.556
-1049.88	0.0635	0.0402	0.2933	0.004	0.2754	0.5581
-1049.75	0.0638	0.0371	0.2936	0.0019	0.2199	0.5575
-1049.62	0.0634	0.0386	0.2922	0.0001	0.1726	0.5596
-1049.5	0.0616	0.0367	0.2898	-0.0026	0.1382	0.5624
-1049.38	0.0628	0.0324	0.2883	-0.0089	0.1155	0.5696
-1049.25	0.0643	0.032	0.284	-0.0138	0.0922	0.5788
-1049.12	0.0618	0.0304	0.2757	-0.0161	0.065	0.5813
-1049	0.0634	0.028	0.2665	-0.0151	0.0473	0.5845
-1048.88	0.0626	0.0255	0.2527	-0.0099	0.0342	0.5872
-1048.75	0.0635	0.0261	0.2386	0.0001	0.0245	0.5831
-1048.62	0.0611	0.0238	0.2239	0.0176	0.0177	0.5816
-1048.5	0.0615	0.0212	0.2083	0.0433	0.0139	0.5827
-1048.38	0.0637	0.0207	0.1932	0.0795	0.0085	0.5875
-1048.25	0.0623	0.0203	0.1761	0.1262	0.0069	0.5568
-1048.12	0.0632	0.0192	0.1601	0.1841	0.0052	0.4728
-1048	0.0631	0.0174	0.1468	0.2403	0.0069	0.3735
-1047.88	0.0623	0.0169	0.133	0.2893	0.0048	0.2798
-1047.75	0.0599	0.0154	0.1191	0.324	0.003	0.2045
-1047.62	0.0611	0.0149	0.1097	0.3471	-0.0045	0.1552
-1047.5	0.0616	0.0135	0.0993	0.3601	-0.0115	0.1213
-1047.38	0.0605	0.014	0.0889	0.3673	-0.016	0.0875
-1047.25	0.0606	0.0118	0.0806	0.3697	-0.0106	0.0564
-1047.12	0.0605	0.012	0.0728	0.3725	0.0089	0.0361
-1047	0.0591	0.0106	0.0641	0.373	0.0425	0.0237
-1046.88	0.0602	0.0124	0.0589	0.3745	0.0947	0.0163
-1046.75	0.0601	0.0096	0.0514	0.3753	0.1782	0.0099
-1046.62	0.0595	0.0112	0.0456	0.3754	0.2845	0.0079
-1046.5	0.0577	0.0094	0.0414	0.3759	0.3676	0.0087
-1046.38	0.0601	0.0099	0.0343	0.3776	0.4215	0.0055
-1046.25	0.0575	0.0098	0.0296	0.3791	0.4512	-0.0029
-1046.12	0.058	0.009	0.0254	0.3785	0.4607	-0.014
-1046	0.0581	0.0078	0.0217	0.3799	0.4659	-0.0085
-1045.88	0.0564	0.0078	0.0207	0.3804	0.4676	0.0179
-1045.75	0.0587	0.0077	0.0194	0.3803	0.4694	0.0748
-1045.62	0.0566	0.0083	0.0155	0.3828	0.4695	0.1733
-1045.5	0.0584	0.0086	0.0148	0.3851	0.4718	0.3361
-1045.38	0.0567	0.0077	0.0123	0.388	0.472	0.4609
-1045.25	0.0579	0.0074	0.0127	0.3899	0.474	0.5222
-1045.12	0.0553	0.0058	0.0112	0.3899	0.4759	0.5485
-1045	0.0568	0.0057	0.0084	0.3912	0.4774	0.5585
-1044.88	0.0547	0.0064	0.0072	0.3909	0.4834	0.5593
-1044.75	0.055	0.0059	0.0076	0.3903	0.4859	0.5604
-1044.62	0.0544	0.0072	0.0076	0.3898	0.4878	0.5599
-1044.5	0.0542	0.0054	0.0067	0.3907	0.4883	0.5661
-1044.38	0.0532	0.0067	0.0065	0.3919	0.4888	0.5705
-1044.25	0.0539	0.0049	0.0072	0.3907	0.4891	0.5759
-1044.12	0.0535	0.0056	0.0069	0.3922	0.4874	0.5808
-1044	0.0532	0.0061	0.0066	0.3922	0.4892	0.5868
-1043.88	0.0531	0.0053	0.0057	0.3832	0.4903	0.5861
-1043.75	0.0527	0.0042	0.0059	0.3645	0.4836	0.5815
-1043.62	0.052	0.0053	0.005	0.3406	0.4491	0.5809
-1043.5	0.0508	0.0047	0.0057	0.3068	0.393	0.5844
-1043.38	0.0509	0.0062	0.0045	0.272	0.3298	0.5839
-1043.25	0.0505	0.0046	0.0015	0.2356	0.2697	0.5415
-1043.12	0.0516	0.0048	0.0011	0.2029	0.2137	0.4486
-1043	0.0517	0.0037	-0.0038	0.1728	0.1688	0.35
-1042.88	0.0513	0.0043	-0.0048	0.1453	0.1377	0.2595
-1042.75	0.049	0.0048	-0.0078	0.1249	0.1124	0.1922
-1042.62	0.0494	0.004	-0.0098	0.1068	0.0893	0.1465
-1042.5	0.0508	0.0034	-0.0092	0.0907	0.0647	0.1149
-1042.38	0.0497	0.0029	-0.0107	0.0781	0.0463	0.0782
-1042.25	0.0481	0.0015	-0.0095	0.0629	0.0325	0.0504
-1042.12	0.0473	0.0017	-0.0086	0.0508	0.0235	0.0345
-1042	0.0479	0.0015	-0.0054	0.0401	0.0163	0.0212
-1041.88	0.047	-0.0003	-0.0024	0.0309	0.012	0.0139
-1041.75	0.0494	-0.0005	0.0067	0.0231	0.0095	0.011
-1041.62	0.0475	-0.0018	0.0139	0.0205	0.0073	0.0082
-1041.5	0.047	-0.0008	0.0271	0.0162	0.0074	0.0083
-1041.38	0.0463	-0.0024	0.0402	0.0121	0.005	0.0039
-1041.25	0.0454	-0.0017	0.0571	0.0099	0.0039	-0.0051
-1041.12	0.0471	-0.003	0.0771	0.008	0.0011	-0.0142
-1041	0.0459	-0.0008	0.1006	0.0051	-0.0061	-0.0067
-1040.88	0.0451	-0.003	0.1263	0.0054	-0.0135	0.0273
-1040.75	0.0454	-0.0034	0.1507	0.0038	-0.0159	0.0944
-1040.62	0.0445	-0.0023	0.1769	0.004	-0.0102	0.2046
-1040.5	0.0451	0.0001	0.1986	0.0038	0.0103	0.3708
-1040.38	0.0441	-0.0004	0.2206	0.0026	0.0455	0.4779
-1040.25	0.0437	-0.0014	0.2347	0.0025	0.1027	0.5321
-1040.12	0.0443	0.0015	0.2482	0.0003	0.1887	0.5511
-1040	0.0418	0.0028	0.2552	-0.0048	0.2963	0.5575
-1039.88	0.0435	0.0035	0.263	-0.009	0.375	0.5579
-1039.75	0.0424	0.0038	0.2684	-0.0137	0.4272	0.5589
-1039.62	0.0427	0.0086	0.2721	-0.0152	0.4513	0.5631
-1039.5	0.0401	0.0104	0.2734	-0.0157	0.4621	0.5676
-1039.38	0.0422	0.014	0.2748	-0.009	0.467	0.5718
-1039.25	0.0401	0.0179	0.2755	-0.0003	0.4693	0.5807
-1039.12	0.0411	0.0194	0.2765	0.0191	0.4689	0.5831
-1039	0.0392	0.0221	0.2777	0.045	0.4702	0.5868
-1038.88	0.0397	0.0274	0.2786	0.0829	0.4715	0.5853
-1038.75	0.0403	0.0314	0.2777	0.1302	0.4744	0.5816
-1038.62	0.0397	0.0363	0.2801	0.1901	0.475	0.5827
-1038.5	0.0394	0.0414	0.2792	0.2457	0.4753	0.5842
-1038.38	0.0408	0.047	0.28	0.2928	0.4796	0.579
-1038.25	0.0387	0.0527	0.2813	0.3276	0.4824	0.5253
-1038.12	0.0397	0.0586	0.2824	0.3479	0.4876	0.4258
-1038	0.0391	0.0647	0.2822	0.3595	0.4886	0.3269
-1037.88	0.0385	0.0714	0.2832	0.3671	0.4887	0.2427
-1037.75	0.0395	0.0772	0.2852	0.3711	0.4911	0.1801
-1037.62	0.0368	0.0862	0.2859	0.3733	0.4889	0.1403
-1037.5	0.0377	0.0913	0.2839	0.3728	0.4889	0.1069
-1037.38	0.0387	0.1004	0.2852	0.374	0.4885	0.0708
-1037.25	0.0369	0.1071	0.2853	0.3756	0.4907	0.0476
-1037.12	0.0365	0.1139	0.2859	0.3749	0.4804	0.0313
-1037	0.0357	0.1195	0.2853	0.3767	0.4466	0.0191
-1036.88	0.036	0.1261	0.2861	0.3769	0.3886	0.0129
-1036.75	0.0352	0.1323	0.2871	0.3798	0.3227	0.0091
-1036.62	0.0349	0.137	0.2871	0.3797	0.2614	0.0074
-1036.5	0.0337	0.1405	0.2883	0.3804	0.2087	0.0076
-1036.38	0.0341	0.1458	0.2893	0.3806	0.1644	0.0012
-1036.25	0.0351	0.1507	0.2879	0.3813	0.1342	-0.0083
-1036.12	0.0338	0.1528	0.2907	0.3828	0.1111	-0.0129
-1036	0.0344	0.1559	0.2911	0.3861	0.0861	-0.0005
-1035.88	0.0335	0.1587	0.291	0.3883	0.0608	0.041
-1035.75	0.0339	0.1613	0.2918	0.3875	0.045	0.1122
-1035.62	0.0342	0.1642	0.2918	0.389	0.0319	0.2432
-1035.5	0.0318	0.1654	0.292	0.3897	0.0232	0.4009
-1035.38	0.0345	0.1667	0.293	0.3887	0.0171	0.4951
-1035.25	0.0323	0.1687	0.292	0.3892	0.0113	0.5402
-1035.12	0.0339	0.1717	0.2915	0.3901	0.0096	0.5549
-1035	0.0333	0.172	0.2918	0.3894	0.007	0.5579
-1034.88	0.033	0.1738	0.2923	0.3917	0.0068	0.5581
-1034.75	0.033	0.1732	0.2926	0.3903	0.005	0.5588
-1034.62	0.0324	0.1741	0.2939	0.3919	0.0058	0.5634
-1034.5	0.0309	0.1735	0.2938	0.3915	-0.0003	0.5686
-1034.38	0.0308	0.175	0.2925	0.3817	-0.0063	0.5734
-1034.25	0.0309	0.1755	0.2941	0.3637	-0.0122	0.5769
-1034.12	0.0314	0.1768	0.2918	0.3368	-0.0141	0.5838
-1034	0.0304	0.1766	0.2886	0.3052	-0.0076	0.5866
-1033.88	0.0307	0.1755	0.2843	0.2679	0.0148	0.5843
-1033.75	0.0316	0.1781	0.2773	0.2335	0.0498	0.5824
-1033.62	0.0292	0.1779	0.2679	0.1995	0.1088	0.5825
-1033.5	0.0295	0.1758	0.2547	0.1696	0.1982	0.5878
-1033.38	0.0314	0.1776	0.2428	0.1433	0.3048	0.5713
-1033.25	0.0303	0.1783	0.2293	0.1219	0.3808	0.5027
-1033.12	0.0307	0.1779	0.2133	0.1068	0.4301	0.4033
-1033	0.0283	0.1783	0.1977	0.0912	0.4538	0.3065
-1032.88	0.0296	0.1782	0.1813	0.0758	0.4641	0.2262
-1032.75	0.0304	0.1798	0.1649	0.0621	0.4689	0.1691
-1032.62	0.0296	0.1787	0.1497	0.0488	0.4691	0.1318
-1032.5	0.0307	0.179	0.1357	0.0367	0.4703	0.0987
-1032.38	0.0294	0.1791	0.1237	0.0307	0.4693	0.063
-1032.25	0.0297	0.1786	0.1102	0.0247	0.4715	0.0414
-1032.12	0.0289	0.1808	0.101	0.0184	0.4724	0.0275
-1032	0.0279	0.1812	0.0892	0.0156	0.4756	0.0163
-1031.88	0.0294	0.1806	0.0826	0.0125	0.4773	0.012
-1031.75	0.027	0.1795	0.0747	0.0094	0.4787	0.0093
-1031.62	0.0284	0.1809	0.0663	0.0074	0.4817	0.0069
-1031.5	0.0287	0.181	0.0588	0.0067	0.4856	0.008
-1031.38	0.0289	0.1825	0.0538	0.0058	0.4886	-0.0004
-1031.25	0.0276	0.1823	0.0488	0.0035	0.4884	-0.0115
-1031.12	0.0287	0.1832	0.0422	0.0038	0.487	-0.0121
-1031	0.0275	0.1813	0.0353	0.0032	0.4868	0.0082
-1030.88	0.0269	0.1825	0.0313	0.0047	0.4865	0.0541
-1030.75	0.0263	0.1836	0.0279	0.0013	0.4887	0.139
-1030.62	0.0274	0.184	0.0237	-0.0009	0.4908	0.2864
-1030.5	0.0272	0.1834	0.0204	-0.0042	0.4774	0.4312
-1030.38	0.0279	0.1821	0.0173	-0.0094	0.4404	0.5094
-1030.25	0.0263	0.1833	0.0163	-0.0143	0.3812	0.5446
-1030.12	0.0265	0.1851	0.0133	-0.0159	0.3173	0.5567
-1030	0.0264	0.1835	0.0112	-0.0137	0.2575	0.5574
-1029.88	0.0264	0.1838	0.0115	-0.0085	0.2025	0.5581
-1029.75	0.026	0.1841	0.0115	0.0024	0.163	0.5593
-1029.62	0.0276	0.1852	0.0095	0.0227	0.1312	0.5642
-1029.5	0.026	0.1837	0.0088	0.0492	0.1083	0.5705
-1029.38	0.0256	0.1843	0.0078	0.0861	0.0835	0.5729
-1029.25	0.0269	0.1853	0.0079	0.1374	0.0602	0.5831
-1029.12	0.0263	0.185	0.007	0.1945	0.0431	0.5852
-1029	0.0268	0.1835	0.0074	0.2512	0.0319	0.5864
-1028.88	0.0255	0.185	0.0059	0.2956	0.0225	0.5833
-1028.75	0.0267	0.1841	0.0052	0.3291	0.0158	0.5826
-1028.62	0.0265	0.1859	0.0057	0.349	0.0122	0.5841
-1028.5	0.0273	0.1863	0.0046	0.3623	0.0092	0.589
-1028.38	0.0288	0.1852	0.0041	0.367	0.0071	0.5597
-1028.25	0.0271	0.1857	0.005	0.3694	0.0062	0.4794
-1028.12	0.0275	0.1853	0.0032	0.3722	0.0047	0.3781
-1028	0.028	0.1846	0.0032	0.3718	0.0044	0.2853
-1027.88	0.0268	0.1845	0.0036	0.3756	-0.0006	0.2093
-1027.75	0.0275	0.1861	-0.0008	0.377	-0.0063	0.1587
-1027.62	0.0262	0.1856	-0.0032	0.3762	-0.0142	0.1241
-1027.5	0.0249	0.1866	-0.0045	0.3766	-0.0149	0.0899
-1027.38	0.0273	0.1867	-0.0069	0.3775	-0.0044	0.058
-1027.25	0.0249	0.1857	-0.0081	0.3785	0.0169	0.0383
-1027.12	0.0255	0.188	-0.0102	0.379	0.0564	0.0245
-1027	0.0268	0.1879	-0.0101	0.3797	0.1165	0.0168
-1026.88	0.0254	0.1863	-0.0114	0.3822	0.2122	0.0096
-1026.75	0.0249	0.1865	-0.0089	0.3825	0.316	0.0085
-1026.62	0.0238	0.1886	-0.0069	0.385	0.3887	0.0075
-1026.5	0.0259	0.187	-0.0015	0.3843	0.4347	0.007
-1026.38	0.0256	0.1867	0.0031	0.3871	0.4549	-0.0032
-1026.25	0.0234	0.1888	0.014	0.3891	0.465	-0.0125
-1026.12	0.0247	0.1882	0.0231	0.3905	0.4674	-0.0108
-1026	0.0253	0.1874	0.0384	0.3886	0.4673	0.0167
-1025.88	0.0241	0.1883	0.0538	0.3904	0.4688	0.072
-1025.75	0.0254	0.1886	0.0738	0.3904	0.469	0.1677
-1025.62	0.0228	0.1895	0.0955	0.3897	0.472	0.3268
-1025.5	0.0225	0.1889	0.1218	0.3907	0.4749	0.4556
-1025.38	0.024	0.1886	0.1473	0.3901	0.476	0.5202
-1025.25	0.0225	0.189	0.1725	0.393	0.4784	0.549
-1025.12	0.022	0.1891	0.1975	0.3917	0.4794	0.5584
-1025	0.0231	0.1875	0.2162	0.3911	0.4841	0.5601
-1024.88	0.0238	0.1886	0.2345	0.3809	0.4872	0.5598
-1024.75	0.0218	0.1895	0.2472	0.3628	0.4904	0.5616
-1024.62	0.0228	0.1896	0.257	0.3339	0.4882	0.5653
-1024.5	0.0233	0.1896	0.2624	0.3005	0.4895	0.571
-1024.38	0.0228	0.1888	0.2677	0.2649	0.4877	0.5742
-1024.25	0.0214	0.1885	0.2716	0.2322	0.4865	0.5825
-1024.12	0.0233	0.1873	0.2734	0.197	0.4903	0.5847
-1024	0.0215	0.1887	0.2758	0.1676	0.4896	0.5854
-1023.88	0.022	0.1878	0.2761	0.1414	0.474	0.5834
-1023.75	0.0204	0.1881	0.278	0.1224	0.4338	0.581
-1023.62	0.0226	0.1851	0.2789	0.104	0.374	0.5832
-1023.5	0.0209	0.1856	0.2793	0.0882	0.3097	0.5874
-1023.38	0.0219	0.185	0.2779	0.0763	0.2485	0.5441
-1023.25	0.0198	0.1848	0.2797	0.0606	0.197	0.4532
-1023.12	0.0207	0.1825	0.2792	0.0474	0.1571	0.3557
-1023	0.0218	0.1827	0.2808	0.0373	0.1275	0.2635
-1022.88	0.0212	0.1797	0.2811	0.03	0.1048	0.1956
-1022.75	0.0213	0.1794	0.2829	0.0221	0.0805	0.1482
-1022.62	0.0209	0.1767	0.2816	0.0199	0.0569	0.116
-1022.5	0.0211	0.1743	0.2826	0.0135	0.041	0.0811
-1022.38	0.02	0.1717	0.2832	0.0118	0.0296	0.0523
-1022.25	0.0199	0.17	0.2856	0.008	0.022	0.0342
-1022.12	0.0214	0.1645	0.2842	0.0072	0.0169	0.0211
-1022	0.0195	0.163	0.2869	0.0052	0.0113	0.0133
-1021.88	0.0204	0.1598	0.2854	0.0046	0.0093	0.0105
-1021.75	0.019	0.1557	0.2852	0.0061	0.0056	0.009
-1021.62	0.021	0.1518	0.285	0.0045	0.006	0.0066
-1021.5	0.0187	0.1492	0.287	0.0034	0.0072	0.0034
-1021.38	0.0207	0.1428	0.2868	0.0037	0.0046	-0.0062
-1021.25	0.0205	0.1398	0.289	0.0026	0.0003	-0.0146
-1021.12	0.0199	0.1365	0.2882	0.0004	-0.0086	-0.0049
-1021	0.0185	0.1315	0.2887	-0.0067	-0.0132	0.0243
-1020.88	0.0192	0.1272	0.2892	-0.0102	-0.0144	0.0889
-1020.75	0.02	0.1234	0.2914	-0.0155	-0.0033	0.1974
-1020.62	0.0195	0.1171	0.2915	-0.0166	0.0207	0.3641
-1020.5	0.0193	0.1129	0.2891	-0.0141	0.062	0.4773
-1020.38	0.0174	0.1091	0.2917	-0.0084	0.125	0.5316
-1020.25	0.0194	0.1052	0.2905	0.0033	0.2232	0.5532
-1020.12	0.019	0.1002	0.2934	0.0243	0.3225	0.5594
-1020	0.0172	0.0965	0.2913	0.0515	0.3952	0.5584
-1019.88	0.0197	0.0923	0.2923	0.0903	0.4368	0.56
-1019.75	0.0194	0.0907	0.2924	0.1396	0.4565	0.5632
-1019.62	0.0185	0.0844	0.2935	0.201	0.4656	0.5668
-1019.5	0.0182	0.0809	0.2931	0.2548	0.4693	0.5709
-1019.38	0.0186	0.078	0.2937	0.3003	0.4697	0.5761
-1019.25	0.0184	0.0736	0.2937	0.3296	0.4684	0.584
-1019.12	0.0173	0.0719	0.2923	0.3512	0.4706	0.5865
-1019	0.017	0.0672	0.2916	0.3598	0.4707	0.5863
-1018.88	0.0189	0.0636	0.2918	0.3672	0.4739	0.5821
-1018.75	0.0167	0.0605	0.2909	0.3714	0.4767	0.5808
-1018.62	0.0175	0.0587	0.289	0.3717	0.4768	0.5858
-1018.5	0.0181	0.0555	0.2866	0.3724	0.4789	0.5825
-1018.38	0.0188	0.0531	0.2782	0.3739	0.4848	0.5271
-1018.25	0.0177	0.0508	0.2685	0.3742	0.4887	0.4275
-1018.12	0.0175	0.0492	0.259	0.376	0.4901	0.3317
-1018	0.0176	0.0451	0.2456	0.3782	0.4901	0.2447
-1017.88	0.0169	0.0444	0.2338	0.3797	0.4888	0.1811
-1017.75	0.0167	0.0424	0.2168	0.3811	0.4913	0.1403
-1017.62	0.0171	0.0405	0.2009	0.3813	0.4884	0.1076
-1017.5	0.0175	0.0389	0.183	0.38	0.4915	0.0731
-1017.38	0.0166	0.0382	0.1674	0.3816	0.4898	0.0465
-1017.25	0.0161	0.0352	0.1537	0.3834	0.472	0.0301
-1017.12	0.0176	0.0333	0.1376	0.3837	0.4279	0.0197
-1017	0.0189	0.0314	0.1249	0.3844	0.3669	0.013
-1016.88	0.0176	0.0299	0.1127	0.3875	0.3034	0.0094
-1016.75	0.0184	0.0281	0.1035	0.3899	0.2423	0.0087
-1016.62	0.0171	0.0284	0.0931	0.389	0.1921	0.008
-1016.5	0.0179	0.0251	0.0847	0.3902	0.1544	0.0025
-1016.38	0.0161	0.0253	0.0748	0.389	0.1257	-0.0091
-1016.25	0.0157	0.0237	0.0679	0.3888	0.1024	-0.0132
-1016.12	0.0175	0.0211	0.0618	0.3885	0.0781	-0.0015
-1016	0.0185	0.0214	0.0551	0.3916	0.0546	0.0372
-1015.88	0.0182	0.02	0.0483	0.3917	0.0393	0.1119
-1015.75	0.0161	0.0189	0.0431	0.3912	0.0284	0.2355
-1015.62	0.0166	0.0186	0.0378	0.392	0.02	0.3971
-1015.5	0.017	0.017	0.033	0.3909	0.0156	0.4916
-1015.38	0.0174	0.0158	0.0278	0.3781	0.0113	0.5368
-1015.25	0.0164	0.0154	0.0247	0.359	0.0076	0.5538
-1015.12	0.0175	0.0153	0.0222	0.3306	0.0071	0.5592
-1015	0.0162	0.0152	0.0189	0.2965	0.0067	0.5596
-1014.88	0.0186	0.0131	0.0156	0.2632	0.0058	0.5598
-1014.75	0.0159	0.0114	0.015	0.2275	0.005	0.5619
-1014.62	0.017	0.0114	0.0129	0.1947	-0.0012	0.5677
-1014.5	0.0162	0.0128	0.01	0.1639	-0.0078	0.5704
-1014.38	0.0173	0.0115	0.0092	0.141	-0.0155	0.5769
-1014.25	0.0183	0.0117	0.0082	0.1208	-0.0152	0.5827
-1014.12	0.0175	0.0116	0.0078	0.1038	-0.0031	0.5868
-1014	0.018	0.0093	0.0067	0.0888	0.0232	0.5856
-1013.88	0.0174	0.0094	0.0075	0.074	0.0687	0.5814
-1013.75	0.0188	0.0085	0.0061	0.0611	0.1353	0.5833
-1013.62	0.0167	0.0088	0.005	0.0471	0.2366	0.587
-1013.5	0.0167	0.0076	0.0055	0.0356	0.3359	0.573
-1013.38	0.0185	0.009	0.006	0.0299	0.4012	0.5059
-1013.25	0.0174	0.0097	0.0056	0.0231	0.4411	0.405
-1013.12	0.0185	0.0087	0.0062	0.0186	0.4581	0.31
-1013	0.0196	0.0092	0.0053	0.0135	0.4664	0.2271
-1012.88	0.018	0.0094	0.0041	0.011	0.468	0.1689
-1012.75	0.0194	0.0075	0.0025	0.009	0.4691	0.131
-1012.62	0.0189	0.0079	0.0046	0.0077	0.4697	0.0998
-1012.5	0.0194	0.0066	0.0013	0.0059	0.4708	0.0656
-1012.38	0.0193	0.007	0.0007	0.0054	0.4724	0.0426
-1012.25	0.0178	0.0074	-0.0039	0.0041	0.4744	0.0265
-1012.12	0.0193	0.0059	-0.0047	0.0044	0.475	0.017
-1012	0.0203	0.0055	-0.0058	0.0051	0.4778	0.0104
-1011.88	0.02	0.0077	-0.0097	0.0034	0.4813	0.0077
-1011.75	0.0185	0.0078	-0.0109	0.0034	0.4862	0.0083
-1011.62	0.0215	0.0058	-0.0126	-0.0015	0.4877	0.0076
-1011.5	0.0192	0.0065	-0.0109	-0.005	0.4903	-0.0005
-1011.38	0.0206	0.0069	-0.0107	-0.01	0.4885	-0.0116
-1011.25	0.0198	0.0044	-0.007	-0.0133	0.4868	-0.0123
-1011.12	0.0217	0.0065	-0.0046	-0.0144	0.4873	0.0071
-1011	0.0217	0.006	0.0009	-0.013	0.4876	0.0517
-1010.88	0.022	0.0048	0.0108	-0.0082	0.4916	0.1365
-1010.75	0.0211	0.0059	0.0215	0.0048	0.4904	0.2781
-1010.62	0.0225	0.0051	0.0344	0.0265	0.4693	0.4259
-1010.5	0.0222	0.0033	0.0501	0.0549	0.4247	0.5091
-1010.38	0.0214	0.0031	0.0676	0.0956	0.3612	0.5433
-1010.25	0.0223	0.0038	0.0906	0.1453	0.2966	0.557
-1010.12	0.0223	0.0031	0.1143	0.2061	0.2388	0.5581
-1010	0.0222	0.0028	0.1419	0.2612	0.1875	0.5587
-1009.88	0.0235	0.0023	0.1668	0.3037	0.1509	0.5605
-1009.75	0.0219	0.0023	0.1903	0.332	0.1245	0.5633
-1009.62	0.0239	0.003	0.2126	0.352	0.0999	0.5681
-1009.5	0.024	0.0022	0.2318	0.3615	0.0763	0.5726
-1009.38	0.0233	0.0001	0.2431	0.3672	0.054	0.5791
-1009.25	0.025	-0.0018	0.2553	0.3718	0.0384	0.5866
-1009.12	0.0243	-0.002	0.2619	0.3728	0.0277	0.5866
-1009	0.0238	-0.0023	0.2659	0.3729	0.0215	0.5846
-1008.88	0.0247	-0.0023	0.2702	0.375	0.0153	0.5802
-1008.75	0.025	-0.0024	0.2714	0.3735	0.0093	0.5815
-1008.62	0.0257	-0.0014	0.2741	0.376	0.0086	0.5866
-1008.5	0.0248	-0.0025	0.2765	0.3761	0.0069	0.5607
-1008.38	0.0276	-0.0015	0.2763	0.3773	0.0065	0.4814
-1008.25	0.0288	-0.0035	0.2777	0.3799	0.0068	0.3817
-1008.12	0.0287	-0.0018	0.2784	0.3806	0.0042	0.2874
-1008	0.0297	-0.001	0.2786	0.3806	-0.0004	0.211
-1007.88	0.0299	-0.0008	0.2822	0.384	-0.0097	0.1579
-1007.75	0.0296	0.001	0.2809	0.3845	-0.0123	0.1243
-1007.62	0.0293	0.0019	0.2813	0.385	-0.0127	0.0906
-1007.5	0.0297	0.0033	0.2804	0.3868	0.0012	0.0583
-1007.38	0.0296	0.0053	0.2824	0.3881	0.027	0.0389
-1007.25	0.0309	0.0078	0.2823	0.3885	0.0721	0.0257
-1007.12	0.0298	0.0096	0.2841	0.3893	0.1449	0.0162
-1007	0.0295	0.0147	0.2834	0.3909	0.2471	0.0113
-1006.88	0.0304	0.0175	0.2845	0.3903	0.3406	0.0079
-1006.75	0.0293	0.0189	0.2858	0.3902	0.408	0.0072
-1006.62	0.0301	0.0237	0.2843	0.3906	0.4431	0.0059
-1006.5	0.0305	0.0286	0.2848	0.391	0.4598	-0.0037
-1006.38	0.0323	0.0328	0.2853	0.3901	0.4652	-0.0132
-1006.25	0.0321	0.0384	0.2853	0.3926	0.4684	-0.0099
-1006.12	0.0327	0.0428	0.2871	0.393	0.4698	0.0146
-1006	0.0324	0.0484	0.2875	0.3901	0.4686	0.0682
-1005.88	0.0314	0.0539	0.2866	0.3782	0.47	0.1623
-1005.75	0.0342	0.0595	0.2872	0.3567	0.472	0.3245
-1005.62	0.0334	0.0652	0.2877	0.3276	0.4743	0.4524
-1005.5	0.0332	0.0717	0.2884	0.2935	0.4777	0.5217
-1005.38	0.034	0.0796	0.2888	0.2601	0.4775	0.5476
-1005.25	0.0329	0.0863	0.2887	0.224	0.4821	0.5589
-1005.12	0.033	0.094	0.2909	0.1899	0.4844	0.5588
-1005	0.0345	0.1018	0.2925	0.1634	0.4875	0.5574
-1004.88	0.0345	0.1079	0.291	0.1371	0.4901	0.5595
-1004.75	0.0345	0.113	0.2923	0.1197	0.4878	0.5638
-1004.62	0.0355	0.1201	0.2912	0.101	0.4865	0.5697
-1004.5	0.0354	0.1266	0.2916	0.0884	0.4874	0.5754
-1004.38	0.0357	0.1319	0.2935	0.0737	0.4883	0.5813
-1004.25	0.0357	0.1373	0.2933	0.058	0.4895	0.5854
-1004.12	0.0371	0.1413	0.2932	0.0444	0.4875	0.5851
-1004	0.0384	0.1466	0.2929	0.0362	0.4661	0.5819
-1003.88	0.0378	0.1511	0.2924	0.0283	0.4181	0.5814
-1003.75	0.0379	0.1548	0.2933	0.0215	0.3556	0.5835
-1003.62	0.0391	0.1566	0.2928	0.0173	0.2916	0.5851
-1003.5	0.0371	0.1593	0.2915	0.0147	0.2335	0.5474
-1003.38	0.0399	0.1619	0.2923	0.0114	0.1844	0.4593
-1003.25	0.0373	0.1628	0.2902	0.0085	0.1482	0.3579
-1003.12	0.039	0.1661	0.2872	0.0071	0.1207	0.2675
-1003	0.0395	0.1673	0.2821	0.0046	0.0978	0.1953
-1002.88	0.0402	0.1695	0.2728	0.0064	0.0737	0.1497
-1002.75	0.0406	0.1688	0.2628	0.0038	0.052	0.1178
-1002.62	0.0399	0.1705	0.2487	0.0045	0.0364	0.0815
-1002.5	0.0418	0.1721	0.2345	0.0045	0.0266	0.0536
-1002.38	0.0407	0.1719	0.2202	0.0037	0.0192	0.0335
-1002.25	0.0413	0.175	0.2055	0.0013	0.0149	0.0232
-1002.12	0.0427	0.1742	0.1882	-0.0008	0.011	0.015
-1002	0.0413	0.1737	0.1706	-0.0065	0.0067	0.0115
-1001.88	0.0431	0.1755	0.1554	-0.011	0.0076	0.0081
-1001.75	0.0441	0.1768	0.1426	-0.0137	0.0059	0.0083
-1001.62	0.043	0.1775	0.128	-0.0161	0.0044	0.0059
-1001.5	0.0431	0.1754	0.1167	-0.0137	0.0039	-0.0053
-1001.38	0.0447	0.1757	0.104	-0.0066	-0.0021	-0.0138
-1001.25	0.0448	0.1766	0.0941	0.0068	-0.011	-0.0062
-1001.12	0.0447	0.1773	0.0845	0.0275	-0.0147	0.0251
-1001	0.0442	0.1786	0.0762	0.0584	-0.0117	0.0853
-1000.88	0.0446	0.1774	0.0708	0.0993	0.0019	0.1931
-1000.75	0.0447	0.1796	0.0646	0.1506	0.0315	0.3602
-1000.62	0.0451	0.1777	0.0571	0.2104	0.079	0.4719
-1000.5	0.0451	0.1789	0.0494	0.2623	0.1503	0.5277
[truncated: 18,004 more rows]

## Sheet: Extended Data Fig. 4e
Time	Amplitude	Amplitude	Amplitude	Amplitude	Amplitude	Amplitude
ms	V	V	V	V	V	V
3.6 μm	0.1 V	0.2 V	0.3 V	0.4 V	0.5 V	0.6 V
-500.05	0.0159	0.1594	0.0364	0.3885	0.0179	0.5855
-500	0.014	0.1622	0.0319	0.3893	0.0147	0.585
-499.95	0.0144	0.1662	0.0286	0.3883	0.0082	0.5858
-499.9	0.016	0.1685	0.025	0.3815	0.0053	0.5879
-499.85	0.0139	0.1715	0.0229	0.3675	0.0037	0.5868
-499.8	0.0144	0.171	0.0183	0.3465	0.0022	0.5867
-499.75	0.0132	0.1718	0.0155	0.3178	0.0014	0.5897
-499.7	0.0138	0.1733	0.0164	0.2866	0.0015	0.5927
-499.65	0.0132	0.1755	0.0127	0.2511	-0.0051	0.5867
-499.6	0.0124	0.1766	0.0115	0.2194	-0.0107	0.5732
-499.55	0.0119	0.1772	0.0111	0.1894	-0.0136	0.5668
-499.5	0.0128	0.1785	0.0099	0.1606	-0.0084	0.5677
-499.45	0.0131	0.1787	0.0094	0.1357	0.0155	0.5355
-499.4	0.0142	0.1808	0.0067	0.1146	0.0623	0.457
-499.35	0.0118	0.1809	0.0053	0.0967	0.1341	0.3629
-499.3	0.0137	0.1827	0.0042	0.0832	0.2279	0.2771
-499.25	0.0128	0.181	0.0061	0.0727	0.3186	0.2073
-499.2	0.0107	0.1819	0.005	0.0609	0.3742	0.1566
-499.15	0.0102	0.1831	0.0049	0.0512	0.4142	0.1214
-499.1	0.0114	0.1819	0.0026	0.042	0.4429	0.0935
-499.05	0.0129	0.184	0.0038	0.0336	0.4624	0.0713
-499	0.0107	0.1826	0.0008	0.0265	0.4766	0.0518
-498.95	0.0116	0.1846	0.0012	0.0225	0.4866	0.0372
-498.9	0.0117	0.1838	0.0005	0.0186	0.4903	0.0277
-498.85	0.0099	0.1838	0.0028	0.0136	0.49	0.0186
-498.8	0.0098	0.1847	0.0002	0.0112	0.4899	0.0127
-498.75	0.012	0.184	0.0017	0.0091	0.4882	0.0057
-498.7	0.0101	0.1851	0.0001	0.0078	0.4887	0.0036
-498.65	0.0094	0.1834	0.0016	0.0068	0.4866	0.004
-498.6	0.0095	0.185	-0.0004	0.0033	0.4893	0.0004
-498.55	0.0091	0.1857	-0.0036	0.0044	0.4868	-0.0096
-498.5	0.0102	0.1856	-0.003	0.0008	0.4909	-0.0116
-498.45	0.0093	0.1851	-0.0052	0.003	0.4905	0.0086
-498.4	0.0097	0.185	-0.0092	0.0047	0.4926	0.0788
-498.35	0.0099	0.1864	-0.0112	0.0025	0.4928	0.1925
-498.3	0.0102	0.1861	-0.0127	0.0008	0.4921	0.3443
-498.25	0.0086	0.1867	-0.014	-0.0034	0.4875	0.4556
-498.2	0.0095	0.1851	-0.0131	-0.0068	0.4841	0.5125
-498.15	0.0081	0.187	-0.0117	-0.0098	0.4836	0.5491
-498.1	0.0096	0.187	-0.0056	-0.0126	0.4839	0.5724
-498.05	0.0096	0.1879	0.0008	-0.0169	0.4801	0.5871
-498	0.0103	0.1873	0.0131	-0.014	0.4566	0.5895
-497.95	0.0094	0.1887	0.0281	-0.004	0.4111	0.5871
-497.9	0.0078	0.1879	0.0441	0.0176	0.3564	0.5838
-497.85	0.0069	0.1871	0.0678	0.0487	0.2996	0.5849
-497.8	0.0083	0.1878	0.0925	0.0908	0.2443	0.5858
-497.75	0.0097	0.188	0.1193	0.1434	0.1953	0.5877
-497.7	0.009	0.1868	0.1447	0.2022	0.1563	0.5885
-497.65	0.0095	0.1869	0.1665	0.2475	0.1278	0.5906
-497.6	0.0083	0.1893	0.1887	0.2834	0.105	0.5935
-497.55	0.0073	0.1889	0.206	0.3121	0.0858	0.5853
-497.5	0.007	0.189	0.2201	0.3335	0.0664	0.5722
-497.45	0.0073	0.1881	0.2342	0.3511	0.0526	0.5681
-497.4	0.0078	0.1883	0.2442	0.3617	0.0393	0.5656
-497.35	0.0071	0.1901	0.2518	0.3735	0.0292	0.5264
-497.3	0.0069	0.1909	0.2662	0.3787	0.0229	0.4408
-497.25	0.0092	0.1902	0.2692	0.3847	0.0192	0.3481
-497.2	0.0075	0.1907	0.2746	0.386	0.0127	0.2637
-497.15	0.0083	0.1897	0.2786	0.3865	0.0096	0.1979
-497.1	0.0065	0.1899	0.2815	0.389	0.0056	0.1489
-497.05	0.0059	0.1886	0.2825	0.3887	0.0035	0.1145
-497	0.0065	0.1912	0.2828	0.3862	0.002	0.0906
-496.95	0.0092	0.1907	0.2855	0.389	0.0044	0.0662
-496.9	0.008	0.1897	0.2852	0.3861	0.0004	0.0507
-496.85	0.0076	0.191	0.2877	0.3869	-0.0038	0.0367
-496.8	0.0067	0.1916	0.2855	0.3886	-0.0099	0.0267
-496.75	0.0072	0.1917	0.2871	0.3867	-0.0128	0.0174
-496.7	0.0059	0.1913	0.2859	0.3871	-0.0086	0.0122
-496.65	0.0068	0.1924	0.2877	0.3898	0.0123	0.0048
-496.6	0.0085	0.192	0.2884	0.3908	0.0604	0.0059
-496.55	0.0067	0.1908	0.2871	0.3893	0.1395	0.003
-496.5	0.0079	0.1921	0.2892	0.3929	0.2317	-0.0014
-496.45	0.0056	0.1911	0.2901	0.3934	0.3178	-0.0094
-496.4	0.0077	0.1926	0.2878	0.3943	0.377	-0.0088
-496.35	0.0078	0.1905	0.2897	0.392	0.4157	0.018
-496.3	0.008	0.1905	0.2893	0.3913	0.4429	0.0978
-496.25	0.0079	0.1909	0.2914	0.3902	0.462	0.2178
-496.2	0.0071	0.192	0.2916	0.389	0.4756	0.3731
-496.15	0.0067	0.1905	0.2907	0.3885	0.4859	0.4691
-496.1	0.0074	0.1919	0.2921	0.3883	0.4888	0.5215
-496.05	0.0083	0.1915	0.2919	0.3886	0.4887	0.554
-496	0.0079	0.1898	0.2924	0.389	0.4895	0.5742
-495.95	0.0056	0.1927	0.2933	0.3836	0.489	0.5864
-495.9	0.0067	0.1924	0.294	0.3721	0.4868	0.5892
-495.85	0.0063	0.1907	0.2926	0.3515	0.4868	0.5863
-495.8	0.0051	0.1906	0.2926	0.3236	0.4876	0.5851
-495.75	0.0071	0.1923	0.2935	0.2914	0.4884	0.5844
-495.7	0.0064	0.1916	0.2925	0.2601	0.4898	0.5857
-495.65	0.0057	0.1908	0.2947	0.2267	0.4899	0.5877
-495.6	0.005	0.1913	0.2945	0.1935	0.4938	0.588
-495.55	0.0048	0.1904	0.2929	0.1646	0.4951	0.5919
-495.5	0.006	0.1903	0.2937	0.1401	0.4941	0.592
-495.45	0.0053	0.1894	0.2948	0.1207	0.4897	0.5842
-495.4	0.006	0.1915	0.2935	0.1012	0.4846	0.5698
-495.35	0.006	0.1909	0.2954	0.0857	0.4834	0.5689
-495.3	0.0072	0.1893	0.2952	0.0745	0.4844	0.562
-495.25	0.0064	0.1887	0.2946	0.0621	0.4788	0.5128
-495.2	0.0064	0.1911	0.2928	0.0532	0.4561	0.4244
-495.15	0.0066	0.1883	0.2924	0.0422	0.4124	0.3324
-495.1	0.0064	0.1902	0.2946	0.0356	0.3562	0.2504
-495.05	0.0057	0.1892	0.2916	0.0295	0.2988	0.1882
-495	0.0064	0.1883	0.2926	0.0232	0.2463	0.1415
-494.95	0.0045	0.1873	0.2897	0.0201	0.1958	0.1121
-494.9	0.005	0.1844	0.2881	0.0145	0.1579	0.0855
-494.85	0.005	0.1846	0.2844	0.0137	0.1271	0.0632
-494.8	0.005	0.1813	0.2767	0.0116	0.1029	0.0465
-494.75	0.0071	0.1795	0.2664	0.0088	0.086	0.0327
-494.7	0.005	0.1767	0.2564	0.0054	0.0654	0.0257
-494.65	0.0041	0.1747	0.2431	0.0038	0.0498	0.0176
-494.6	0.0049	0.1707	0.2279	0.0024	0.0407	0.0101
-494.55	0.0047	0.1684	0.2108	0.002	0.0315	0.005
-494.5	0.0068	0.1658	0.1952	0.0015	0.0223	0.0039
-494.45	0.0051	0.1609	0.1777	0.0016	0.0189	0.0041
-494.4	0.007	0.1576	0.1623	0.0013	0.0134	-0.0053
-494.35	0.0066	0.1532	0.146	-0.0008	0.0097	-0.0122
-494.3	0.0043	0.1494	0.1327	-0.0008	0.0069	-0.0076
-494.25	0.0043	0.1441	0.1181	-0.0046	0.0034	0.0284
-494.2	0.0074	0.1385	0.1076	-0.0086	0.002	0.1157
-494.15	0.0047	0.1345	0.0933	-0.0141	0.0026	0.2449
-494.1	0.005	0.1288	0.0834	-0.0151	0.0007	0.3946
-494.05	0.0061	0.1227	0.0748	-0.0132	-0.0052	0.4796
-494	0.0049	0.1195	0.069	-0.0063	-0.0098	0.5274
-493.95	0.0067	0.1143	0.0617	0.0124	-0.0133	0.5574
-493.9	0.0042	0.107	0.0538	0.0402	-0.0091	0.5774
-493.85	0.0063	0.1043	0.0493	0.0822	0.0121	0.5863
-493.8	0.0063	0.0984	0.0446	0.1353	0.0604	0.5876
-493.75	0.0044	0.0945	0.0406	0.1905	0.1282	0.5864
-493.7	0.0072	0.0881	0.036	0.2399	0.2223	0.5824
-493.65	0.0074	0.0837	0.029	0.2801	0.3127	0.5863
-493.6	0.0052	0.0775	0.0277	0.3078	0.3728	0.5856
-493.55	0.006	0.0754	0.0245	0.3307	0.4127	0.5884
-493.5	0.0062	0.0717	0.0231	0.3462	0.4398	0.5874
-493.45	0.0045	0.0671	0.0182	0.3612	0.4621	0.5931
-493.4	0.0051	0.0618	0.0173	0.37	0.4762	0.5904
-493.35	0.0057	0.0595	0.0161	0.3771	0.4857	0.5801
-493.3	0.0067	0.0574	0.0147	0.383	0.4876	0.5694
-493.25	0.0087	0.052	0.0107	0.3875	0.4895	0.5689
-493.2	0.0084	0.0487	0.0117	0.3862	0.489	0.5589
-493.15	0.0098	0.0457	0.0087	0.3893	0.4884	0.4996
-493.1	0.0072	0.0442	0.0067	0.3894	0.4879	0.4067
-493.05	0.0092	0.0422	0.0069	0.3871	0.4864	0.3177
-493	0.0073	0.041	0.0052	0.3887	0.4883	0.237
-492.95	0.0087	0.0392	0.0072	0.3867	0.4895	0.1767
-492.9	0.0089	0.036	0.0035	0.3879	0.4882	0.1368
-492.85	0.0062	0.0354	0.0026	0.3873	0.4898	0.1072
-492.8	0.0075	0.0323	0.0032	0.3867	0.4938	0.0814
-492.75	0.0069	0.0304	0.0043	0.3889	0.4949	0.0593
-492.7	0.0072	0.0286	0.0015	0.3902	0.4937	0.0451
-492.65	0.007	0.0265	0.0017	0.3891	0.488	0.0318
-492.6	0.0062	0.0271	0.0028	0.3913	0.4854	0.0216
-492.55	0.0058	0.0306	0.0031	0.3919	0.4834	0.0139
-492.5	0.0082	0.0246	0.0007	0.3928	0.4834	0.008
-492.45	0.0076	0.0221	0.001	0.3947	0.4804	0.0058
-492.4	0.0073	0.0206	0.0007	0.3925	0.4566	0.0054
-492.35	0.0069	0.0198	0.0015	0.3934	0.4147	0.0014
-492.3	0.0063	0.0201	-0.0011	0.393	0.358	-0.0044
-492.25	0.0072	0.0174	-0.0024	0.3897	0.302	-0.0127
-492.2	0.0075	0.0158	-0.0012	0.3887	0.2476	-0.0062
-492.15	0.0069	0.0158	-0.0038	0.3902	0.1991	0.0424
-492.1	0.0069	0.0152	-0.0077	0.3882	0.1603	0.1366
-492.05	0.0073	0.0135	-0.0076	0.3896	0.1299	0.273
-492	0.0073	0.0131	-0.0122	0.384	0.1062	0.414
-491.95	0.0089	0.0112	-0.0126	0.3745	0.0864	0.4933
-491.9	0.0091	0.0116	-0.013	0.3559	0.0668	0.5382
-491.85	0.0081	0.0121	-0.0111	0.3276	0.053	0.5636
-491.8	0.0079	0.0107	-0.0092	0.2972	0.0416	0.5807
-491.75	0.0091	0.0092	-0.0046	0.2621	0.031	0.5883
-491.7	0.0064	0.0099	0.003	0.2303	0.0237	0.5882
-491.65	0.0085	0.0088	0.0155	0.1976	0.0186	0.5867
-491.6	0.0082	0.0087	0.033	0.1692	0.0144	0.5833
-491.55	0.0082	0.0076	0.0498	0.1427	0.0107	0.5866
-491.5	0.0078	0.007	0.0746	0.1205	0.0068	0.587
-491.45	0.0091	0.0058	0.1002	0.1025	0.0045	0.5861
-491.4	0.0097	0.0075	0.1267	0.088	0.005	0.5907
-491.35	0.0093	0.0055	0.1508	0.0739	0.0018	0.5915
-491.3	0.0099	0.0046	0.1723	0.062	0.0005	0.59
-491.25	0.008	0.0058	0.1925	0.0531	-0.0047	0.5769
-491.2	0.0097	0.0068	0.211	0.042	-0.0087	0.5689
-491.15	0.0079	0.0062	0.2253	0.0359	-0.0149	0.5683
-491.1	0.0077	0.0033	0.2365	0.0292	-0.0099	0.5486
-491.05	0.0108	0.0057	0.246	0.0223	0.0101	0.4799
-491	0.0094	0.0042	0.2555	0.0194	0.0565	0.3872
-490.95	0.0088	0.0037	0.2633	0.0146	0.1268	0.2979
-490.9	0.0102	0.0043	0.2677	0.0146	0.218	0.2218
-490.85	0.0115	0.004	0.2728	0.0098	0.3116	0.1661
-490.8	0.0111	0.0025	0.2761	0.009	0.371	0.1281
-490.75	0.0096	0.0032	0.2819	0.0049	0.4101	0.1002
-490.7	0.0118	0.0015	0.284	0.0054	0.4399	0.0761
-490.65	0.0119	0.0016	0.2851	0.002	0.4626	0.0575
-490.6	0.0121	0.0014	0.2869	0.0016	0.4766	0.0425
-490.55	0.0112	0.0026	0.2865	0.0028	0.4859	0.0291
-490.5	0.0129	0.0017	0.2861	0.0023	0.4879	0.0214
-490.45	0.0128	0.0007	0.2869	0.0007	0.4915	0.0125
-490.4	0.0107	0.0017	0.2862	0.0005	0.4894	0.0086
-490.35	0.012	0.0016	0.288	-0.002	0.4895	0.0065
-490.3	0.0125	0.0002	0.2889	-0.0061	0.4888	0.0057
-490.25	0.0133	0.0023	0.2873	-0.0085	0.4862	-0.0006
-490.2	0.0131	0.001	0.2877	-0.0129	0.4878	-0.007
-490.15	0.0139	0.002	0.2882	-0.0144	0.4878	-0.0128
-490.1	0.0142	0.0015	0.2902	-0.0168	0.4912	0.0001
-490.05	0.0147	0.0006	0.2898	-0.0095	0.4926	0.0574
-490	0.0125	-0.0002	0.2898	0.0072	0.4915	0.1632
-489.95	0.0138	0.0022	0.2885	0.0354	0.4952	0.3092
-489.9	0.0143	0.0003	0.2896	0.0764	0.4919	0.4369
-489.85	0.0145	0.0019	0.2905	0.1268	0.491	0.5029
-489.8	0.0154	0.0003	0.2908	0.1844	0.4838	0.5435
-489.75	0.0152	0.0021	0.2918	0.2343	0.4821	0.5676
-489.7	0.0168	0.0002	0.2905	0.2752	0.4834	0.5827
-489.65	0.0167	-0.0017	0.2911	0.3046	0.4815	0.5889
-489.6	0.0148	0.0004	0.2922	0.325	0.4585	0.5887
-489.55	0.0163	-0.0008	0.2934	0.3437	0.4158	0.5834
-489.5	0.0173	-0.0019	0.2919	0.3577	0.3608	0.585
-489.45	0.0183	-0.0004	0.2928	0.3677	0.303	0.5874
-489.4	0.0166	-0.0006	0.2933	0.3781	0.2487	0.5882
-489.35	0.0164	-0.0029	0.2951	0.3836	0.2011	0.5879
-489.3	0.0194	-0.0037	0.2947	0.3855	0.1603	0.592
-489.25	0.0201	-0.0034	0.2953	0.3872	0.1281	0.594
-489.2	0.0191	-0.0026	0.294	0.3873	0.1057	0.5858
-489.15	0.0187	-0.005	0.2936	0.3888	0.0874	0.5753
-489.1	0.0197	-0.0035	0.2929	0.3867	0.0683	0.5673
-489.05	0.0207	-0.0044	0.2933	0.3871	0.0536	0.5695
-489	0.0209	-0.0052	0.2948	0.3877	0.0395	0.5393
-488.95	0.0219	-0.006	0.2953	0.3886	0.0319	0.4626
-488.9	0.0211	-0.0069	0.2931	0.388	0.0246	0.37
-488.85	0.0215	-0.0083	0.2931	0.3875	0.0174	0.2831
-488.8	0.0217	-0.0062	0.2945	0.3891	0.0139	0.2108
-488.75	0.0225	-0.0066	0.2938	0.388	0.0087	0.1564
-488.7	0.0231	-0.0082	0.2944	0.3892	0.0078	0.1223
-488.65	0.0231	-0.0065	0.2921	0.3887	0.0057	0.097
-488.6	0.025	-0.0056	0.29	0.3908	0.0041	0.0725
-488.55	0.0253	-0.0059	0.2872	0.3927	0.002	0.0532
-488.5	0.0241	-0.0037	0.2819	0.397	0.0016	0.0394
-488.45	0.0266	-0.0012	0.2763	0.3943	-0.0031	0.0273
-488.4	0.0278	0.0018	0.2652	0.3951	-0.0104	0.0196
-488.35	0.028	0.004	0.2537	0.3938	-0.015	0.0118
-488.3	0.028	0.0074	0.2398	0.3895	-0.011	0.0075
-488.25	0.029	0.0097	0.2238	0.3882	0.0121	0.0044
-488.2	0.03	0.0143	0.2089	0.3886	0.0571	0.0048
-488.15	0.0289	0.0176	0.1946	0.388	0.1246	-0.0021
-488.1	0.0299	0.024	0.1778	0.3879	0.2197	-0.0082
-488.05	0.0313	0.0287	0.1593	0.3855	0.3099	-0.0107
-488	0.0312	0.035	0.1454	0.3776	0.3709	0.0065
-487.95	0.0313	0.0435	0.1324	0.3573	0.4098	0.0748
-487.9	0.033	0.0478	0.1176	0.3309	0.4417	0.1872
-487.85	0.0338	0.0541	0.1035	0.3012	0.46	0.3386
-487.8	0.0333	0.0626	0.0934	0.2705	0.4752	0.4501
-487.75	0.0327	0.0692	0.0816	0.2359	0.485	0.5094
-487.7	0.0322	0.0789	0.0748	0.204	0.4892	0.5472
-487.65	0.0349	0.0856	0.0677	0.1724	0.4889	0.5702
-487.6	0.036	0.0944	0.0591	0.1488	0.4883	0.5842
-487.55	0.0367	0.1012	0.0519	0.1263	0.489	0.5878
-487.5	0.0366	0.1052	0.0486	0.1069	0.488	0.587
-487.45	0.0355	0.1118	0.0439	0.089	0.4874	0.585
-487.4	0.0359	0.1192	0.04	0.0773	0.4876	0.5838
-487.35	0.0368	0.1251	0.0352	0.0661	0.4871	0.5861
-487.3	0.0395	0.1284	0.0349	0.0537	0.4889	0.5855
-487.25	0.0387	0.136	0.0276	0.0457	0.4905	0.5881
-487.2	0.0402	0.1403	0.0233	0.0368	0.4941	0.5895
-487.15	0.0391	0.142	0.0221	0.0287	0.4938	0.5937
-487.1	0.0396	0.1478	0.0195	0.0247	0.4921	0.584
-487.05	0.0416	0.1493	0.0179	0.0208	0.4892	0.5719
-487	0.0418	0.1528	0.0158	0.0155	0.4835	0.5662
-486.95	0.0422	0.1566	0.0126	0.0123	0.4831	0.5669
-486.9	0.0435	0.1611	0.0106	0.0125	0.4831	0.5298
-486.85	0.0421	0.1615	0.011	0.0075	0.479	0.4471
-486.8	0.0441	0.1664	0.0079	0.0058	0.4587	0.3524
-486.75	0.0461	0.1688	0.0077	0.0041	0.4146	0.2664
-486.7	0.0439	0.1686	0.0064	0.0027	0.36	0.2005
-486.65	0.0451	0.1701	0.0061	0.0024	0.3059	0.1515
-486.6	0.0464	0.1733	0.0064	0.0006	0.2484	0.1173
-486.55	0.0481	0.1752	0.0037	0.0028	0.1985	0.0919
-486.5	0.0487	0.1759	0.0024	0.0005	0.1578	0.0692
-486.45	0.0487	0.1777	0.0019	-0.0007	0.1284	0.0508
-486.4	0.0491	0.1774	0.0026	-0.0011	0.1038	0.0361
-486.35	0.0475	0.1792	0.0039	-0.0028	0.0873	0.0255
-486.3	0.048	0.1795	0.0016	-0.0097	0.0686	0.0189
-486.25	0.0494	0.181	0.0006	-0.0132	0.0513	0.0119
-486.2	0.0494	0.1811	0.0029	-0.0155	0.0415	0.0072
-486.15	0.0522	0.181	0.0023	-0.0168	0.0313	0.0031
-486.1	0.0502	0.1817	0.0019	-0.0103	0.0244	0.0027
-486.05	0.0505	0.1815	0.002	0.0062	0.0169	-0.0007
-486	0.0521	0.1818	-0.0008	0.0316	0.0144	-0.0098
-485.95	0.0538	0.1841	-0.0001	0.0695	0.0114	-0.0112
-485.9	0.0545	0.1841	-0.0026	0.1175	0.0053	0.0168
-485.85	0.0534	0.1833	-0.0027	0.1755	0.0049	0.093
-485.8	0.0551	0.1826	-0.0042	0.2289	0.0039	0.2132
-485.75	0.0545	0.1822	-0.0068	0.2701	0.0015	0.3666
-485.7	0.0554	0.1835	-0.0092	0.2984	0.0007	0.4648
-485.65	0.0557	0.1833	-0.0129	0.323	-0.0043	0.5181
-485.6	0.0564	0.1834	-0.0125	0.3438	-0.0112	0.5526
-485.55	0.0565	0.1838	-0.0152	0.3557	-0.0154	0.5738
-485.5	0.0578	0.184	-0.0117	0.3663	-0.0105	0.5863
-485.45	0.0586	0.1838	-0.0105	0.3772	0.0119	0.5878
-485.4	0.0589	0.1853	-0.0031	0.3811	0.0556	0.5859
-485.35	0.0595	0.1849	0.0046	0.385	0.1256	0.5852
-485.3	0.0582	0.1863	0.0197	0.3855	0.2187	0.5842
-485.25	0.0584	0.1846	0.0355	0.3887	0.3109	0.588
-485.2	0.0599	0.1872	0.0534	0.3877	0.3683	0.5864
-485.15	0.0588	0.187	0.0767	0.3862	0.4121	0.5875
-485.1	0.0593	0.1877	0.1033	0.387	0.4399	0.5901
-485.05	0.06	0.1869	0.1307	0.3863	0.4611	0.5914
-485	0.0622	0.1881	0.157	0.3874	0.4752	0.5833
-484.95	0.0616	0.1855	0.1766	0.3879	0.4842	0.5721
-484.9	0.0611	0.1869	0.1961	0.3876	0.4879	0.5666
-484.85	0.0632	0.1886	0.2143	0.3872	0.4913	0.5652
-484.8	0.0607	0.1864	0.2276	0.3898	0.4896	0.5148
-484.75	0.0631	0.1863	0.2391	0.3873	0.4875	0.4295
-484.7	0.0621	0.1894	0.2467	0.3889	0.4889	0.3361
-484.65	0.0633	0.1863	0.2577	0.3894	0.4874	0.2537
-484.6	0.0649	0.1869	0.2639	0.3928	0.4883	0.1897
-484.55	0.064	0.1868	0.2681	0.3921	0.489	0.1422
-484.5	0.0644	0.1869	0.2761	0.3947	0.489	0.1134
-484.45	0.0638	0.188	0.2792	0.3928	0.4894	0.0888
-484.4	0.0658	0.1899	0.2809	0.3933	0.4936	0.0662
-484.35	0.066	0.1899	0.2844	0.3922	0.4952	0.0475
-484.3	0.0659	0.1873	0.2846	0.3902	0.4922	0.036
-484.25	0.0656	0.1883	0.287	0.3888	0.4908	0.0247
-484.2	0.0659	0.1889	0.2847	0.3873	0.4845	0.0185
-484.15	0.0672	0.1888	0.2881	0.3896	0.4827	0.0118
-484.1	0.066	0.1907	0.2866	0.3871	0.4845	0.0073
-484.05	0.0667	0.1905	0.2856	0.3801	0.4794	0.0041
-484	0.0681	0.1894	0.2872	0.3631	0.4573	0.0028
-483.95	0.0675	0.1912	0.2864	0.3377	0.4158	-0.0039
-483.9	0.0677	0.1915	0.2888	0.3083	0.3618	-0.0113
-483.85	0.0688	0.1896	0.2868	0.2761	0.3022	-0.0073
-483.8	0.0685	0.1896	0.2881	0.2426	0.2499	0.0275
-483.75	0.0688	0.1886	0.2873	0.2107	0.2016	0.1133
-483.7	0.0672	0.1892	0.2887	0.1789	0.1589	0.2414
-483.65	0.0685	0.1891	0.2905	0.1524	0.1292	0.3923
-483.6	0.0697	0.1893	0.2908	0.1301	0.1043	0.4775
-483.55	0.07	0.1915	0.2903	0.1096	0.0867	0.5259
-483.5	0.0703	0.1917	0.29	0.0946	0.0672	0.5565
-483.45	0.0694	0.1914	0.2923	0.0808	0.0518	0.5792
-483.4	0.0689	0.1894	0.2898	0.0661	0.0417	0.5864
-483.35	0.0717	0.1907	0.2907	0.0557	0.0295	0.5892
-483.3	0.072	0.1895	0.2923	0.0451	0.0238	0.5867
-483.25	0.0775	0.1896	0.2919	0.0383	0.0169	0.5844
-483.2	0.0733	0.1913	0.2917	0.0319	0.0127	0.5852
-483.15	0.072	0.1925	0.2935	0.0262	0.0105	0.5864
-483.1	0.0738	0.1897	0.2928	0.021	0.0052	0.5882
-483.05	0.074	0.1925	0.2926	0.0181	0.0056	0.5893
-483	0.0725	0.1905	0.2949	0.0133	0.0047	0.5929
-482.95	0.0744	0.1906	0.2929	0.0111	0.0037	0.5893
-482.9	0.074	0.1917	0.295	0.0097	0.0024	0.5802
-482.85	0.0733	0.1897	0.294	0.0055	-0.0037	0.5701
-482.8	0.0744	0.1925	0.2952	0.007	-0.0107	0.5671
-482.75	0.0737	0.1915	0.2948	0.0035	-0.0157	0.5591
-482.7	0.0722	0.1905	0.2955	0.0044	-0.0114	0.5014
-482.65	0.0743	0.1914	0.2924	0.0013	0.0111	0.4103
-482.6	0.0748	0.1934	0.2936	0.0031	0.0572	0.3189
-482.55	0.0746	0.1956	0.2949	0.0007	0.1279	0.2418
-482.5	0.0743	0.1938	0.2947	0.0017	0.219	0.1781
-482.45	0.0746	0.1909	0.2919	-0.0014	0.31	0.1368
-482.4	0.0728	0.1923	0.2931	-0.0031	0.3697	0.1069
-482.35	0.0741	0.1926	0.294	-0.0077	0.411	0.083
-482.3	0.0757	0.1901	0.2915	-0.0127	0.4397	0.0605
-482.25	0.0746	0.1918	0.2913	-0.0154	0.4602	0.0461
-482.2	0.0759	0.1907	0.286	-0.0158	0.4767	0.0321
-482.15	0.0743	0.1909	0.2832	-0.0116	0.4852	0.0244
-482.1	0.0738	0.1896	0.2738	-0.0003	0.4903	0.0162
-482.05	0.0744	0.19	0.2651	0.0249	0.4912	0.0095
-482	0.0762	0.1902	0.2503	0.0582	0.4893	0.0051
-481.95	0.0743	0.1879	0.2359	0.1057	0.4904	0.0045
-481.9	0.0748	0.1888	0.223	0.1628	0.4871	0.0035
-481.85	0.0767	0.1878	0.2058	0.2169	0.4873	-0.0055
-481.8	0.0768	0.1865	0.1911	0.2605	0.4864	-0.012
-481.75	0.0761	0.1834	0.1723	0.2925	0.4871	-0.0071
-481.7	0.076	0.1831	0.1572	0.3177	0.4907	0.0404
-481.65	0.0745	0.1803	0.1405	0.3403	0.4906	0.1316
-481.6	0.0755	0.1798	0.1296	0.3549	0.4929	0.2692
-481.55	0.0754	0.1774	0.1148	0.3666	0.4951	0.4106
-481.5	0.0757	0.1755	0.1039	0.3751	0.4927	0.4879
-481.45	0.075	0.1726	0.0899	0.38	0.4903	0.5331
-481.4	0.0774	0.1667	0.0805	0.3833	0.4865	0.5618
-481.35	0.0766	0.1654	0.0724	0.3866	0.4837	0.5794
-481.3	0.0762	0.1605	0.0659	0.3869	0.4844	0.588
-481.25	0.0768	0.1558	0.0597	0.3872	0.4806	0.5883
-481.2	0.0773	0.1533	0.051	0.3879	0.4562	0.5866
-481.15	0.0758	0.1487	0.0475	0.3887	0.4154	0.5831
-481.1	0.0755	0.1436	0.0406	0.3873	0.3575	0.5866
-481.05	0.075	0.1388	0.0381	0.3863	0.3023	0.5876
-481	0.0778	0.1343	0.032	0.3874	0.2481	0.588
-480.95	0.0767	0.1285	0.0304	0.3868	0.1982	0.5888
-480.9	0.0772	0.1219	0.025	0.3863	0.1574	0.5916
-480.85	0.0759	0.1179	0.0212	0.3866	0.1269	0.5899
-480.8	0.0782	0.1127	0.0202	0.3897	0.1056	0.5782
-480.75	0.0762	0.107	0.019	0.3905	0.0866	0.5683
-480.7	0.0761	0.1038	0.0151	0.3916	0.0671	0.5695
-480.65	0.078	0.0962	0.015	0.3923	0.0523	0.5533
-480.6	0.0783	0.0929	0.011	0.3927	0.0405	0.4865
-480.55	0.0758	0.0878	0.0096	0.3924	0.0322	0.396
-480.5	0.0782	0.0834	0.0093	0.3922	0.0239	0.3061
-480.45	0.0764	0.0784	0.0081	0.3932	0.0188	0.2273
-480.4	0.0765	0.0739	0.0067	0.3917	0.0141	0.17
-480.35	0.0787	0.0696	0.0064	0.3906	0.0089	0.1306
-480.3	0.0763	0.0645	0.0059	0.3886	0.0064	0.104
-480.25	0.0762	0.0633	0.0034	0.3901	0.0047	0.08
-480.2	0.0788	0.0592	0.0047	0.388	0.0031	0.0592
-480.15	0.078	0.0549	0.0045	0.3891	0.0043	0.0423
-480.1	0.0776	0.0529	0.0022	0.3822	0.001	0.0309
-480.05	0.0791	0.0479	0.0012	0.3682	-0.005	0.0212
-480	0.0765	0.0463	0.0015	0.3436	-0.0096	0.0137
-479.95	0.0772	0.0421	0.0034	0.3159	-0.0147	0.0085
-479.9	0.0787	0.0423	0.0033	0.2826	-0.0108	0.0065
-479.85	0.0776	0.0398	0.0006	0.2491	0.0095	0.0029
-479.8	0.0767	0.038	0.0029	0.2182	0.0571	0
-479.75	0.0765	0.0346	0.0025	0.1875	0.1282	-0.0068
-479.7	0.0765	0.0343	0.0012	0.1569	0.2198	-0.0113
-479.65	0.0792	0.03	0.0001	0.1332	0.3102	-0.0005
-479.6	0.0773	0.0302	-0.0002	0.1152	0.3695	0.052
-479.55	0.0776	0.0274	-0.0008	0.0968	0.4109	0.15
-479.5	0.0766	0.0261	-0.0036	0.0839	0.442	0.2954
-479.45	0.0788	0.0259	-0.0052	0.0691	0.4604	0.4269
-479.4	0.0787	0.0241	-0.0089	0.0586	0.4755	0.4977
-479.35	0.0777	0.0228	-0.0115	0.0482	0.4855	0.5402
-479.3	0.0797	0.0206	-0.0106	0.0393	0.4875	0.567
-479.25	0.0776	0.0197	-0.0126	0.0342	0.4893	0.5827
-479.2	0.0787	0.0196	-0.0123	0.0263	0.4885	0.5891
-479.15	0.0767	0.0191	-0.0138	0.0222	0.4878	0.5871
-479.1	0.0796	0.0181	-0.0077	0.0169	0.4888	0.5837
-479.05	0.0795	0.0159	-0.0013	0.0144	0.4885	0.5833
-479	0.0797	0.0141	0.0058	0.0119	0.4873	0.5864
-478.95	0.0795	0.015	0.0225	0.0086	0.4888	0.5868
-478.9	0.0794	0.0129	0.0378	0.0085	0.4903	0.5875
-478.85	0.0798	0.014	0.0574	0.0065	0.4906	0.5913
-478.8	0.0793	0.0116	0.0818	0.0044	0.4941	0.5935
-478.75	0.0798	0.0117	0.1088	0.0047	0.4947	0.5865
-478.7	0.0775	0.0099	0.1344	0.0033	0.4925	0.5768
-478.65	0.0795	0.0088	0.161	0.0011	0.4894	0.5676
-478.6	0.0781	0.0091	0.1799	0.0006	0.4852	0.5683
-478.55	0.0786	0.0075	0.1999	0.0006	0.482	0.5441
-478.5	0.079	0.0079	0.2159	0.0016	0.4832	0.4718
-478.45	0.0785	0.0085	0.229	-0.0024	0.4811	0.3773
-478.4	0.0795	0.0064	0.2395	-0.0061	0.4578	0.2894
-478.35	0.0785	0.0055	0.2485	-0.012	0.4135	0.216
-478.3	0.0799	0.0078	0.2581	-0.0128	0.3599	0.1613
-478.25	0.0788	0.005	0.265	-0.0155	0.3012	0.1261
-478.2	0.0787	0.0063	0.2699	-0.014	0.2481	0.0981
-478.15	0.0773	0.0067	0.2756	-0.0008	0.2007	0.0757
-478.1	0.0776	0.0049	0.2777	0.0184	0.1608	0.0555
-478.05	0.0799	0.0045	0.2804	0.0528	0.1301	0.0388
-478	0.0788	0.0049	0.2831	0.0959	0.1054	0.031
-477.95	0.078	0.0043	0.2837	0.1498	0.0854	0.0221
-477.9	0.0778	0.005	0.2862	0.2076	0.0676	0.0122
-477.85	0.0797	0.0041	0.2855	0.2525	0.0522	0.007
-477.8	0.078	0.0042	0.2874	0.2876	0.0414	0.0042
-477.75	0.0792	0.0033	0.2856	0.3135	0.03	0.0055
-477.7	0.0776	0.0044	0.2867	0.3335	0.0244	-0.0008
-477.65	0.0778	0.0024	0.286	0.3501	0.0193	-0.0078
-477.6	0.0791	0.0033	0.2883	0.3631	0.0138	-0.0134
-477.55	0.0777	0.004	0.2881	0.3722	0.0113	0.0026
-477.5	0.0791	0.0031	0.2896	0.3799	0.008	0.0661
-477.45	0.0806	0.002	0.2883	0.3846	0.0055	0.1747
-477.4	0.0806	0.0033	0.2876	0.3853	0.0046	0.3221
-477.35	0.0796	0.0016	0.2882	0.3883	0.0036	0.4443
-477.3	0.0782	0.0019	0.2949	0.3868	0.0017	0.5053
-477.25	0.0792	0.0014	0.2907	0.3875	-0.0036	0.5449
-477.2	0.0806	0.0018	0.2924	0.3868	-0.0093	0.5687
-477.15	0.0795	0.0021	0.2919	0.3885	-0.0148	0.5844
-477.1	0.0792	0.0024	0.2899	0.387	-0.0119	0.5875
-477.05	0.0799	0.002	0.2903	0.3868	0.0124	0.5867
-477	0.0801	0.0021	0.2926	0.3874	0.0587	0.5834
-476.95	0.0806	0.0012	0.2935	0.3866	0.1278	0.5848
-476.9	0.0798	0.0026	0.2938	0.3896	0.22	0.5849
-476.85	0.0785	0.0002	0.2936	0.3875	0.3108	0.586
-476.8	0.0799	0.0012	0.2945	0.3891	0.3699	0.589
-476.75	0.0794	0.0024	0.2924	0.3896	0.4115	0.5904
-476.7	0.0808	0.0026	0.2937	0.3912	0.4456	0.593
-476.65	0.0799	-0.0004	0.2943	0.3914	0.4634	0.5875
-476.6	0.0796	0.0011	0.2936	0.3945	0.4762	0.5743
-476.55	0.078	0.0003	0.2951	0.3926	0.4857	0.567
-476.5	0.0801	-0.001	0.2937	0.3938	0.4909	0.5682
-476.45	0.0793	0	0.2958	0.3916	0.4891	0.5361
-476.4	0.0787	-0.0004	0.295	0.3889	0.4895	0.4562
-476.35	0.0796	-0.0003	0.2937	0.3882	0.4894	0.3619
-476.3	0.0782	-0.0006	0.2929	0.3899	0.4887	0.2762
-476.25	0.0787	-0.0005	0.2927	0.3881	0.4889	0.206
-476.2	0.079	-0.0032	0.2947	0.388	0.4887	0.1544
-476.15	0.0783	-0.0031	0.2921	0.3835	0.4899	0.1191
-476.1	0.0811	-0.0038	0.2919	0.3693	0.49	0.0941
-476.05	0.0794	-0.0033	0.2927	0.3485	0.4905	0.0718
-476	0.0807	-0.0039	0.2942	0.3195	0.4922	0.0505
-475.95	0.0789	-0.005	0.2919	0.2863	0.4943	0.038
-475.9	0.0796	-0.0057	0.2904	0.2529	0.4942	0.0289
-475.85	0.08	-0.0058	0.286	0.2216	0.4883	0.0209
-475.8	0.0796	-0.0076	0.2795	0.1923	0.4863	0.0132
-475.75	0.0785	-0.0062	0.2739	0.1612	0.4825	0.0068
-475.7	0.0787	-0.0069	0.2617	0.1363	0.4847	0.0056
-475.65	0.0812	-0.006	0.2507	0.1165	0.4808	0.0053
-475.6	0.0783	-0.007	0.2354	0.0979	0.4558	0.0004
-475.55	0.0795	-0.007	0.2192	0.0839	0.4137	-0.0091
-475.5	0.0784	-0.0045	0.2047	0.0729	0.3553	-0.0117
-475.45	0.0807	-0.0062	0.1883	0.0595	0.3008	0.0098
-475.4	0.0811	-0.0041	0.1725	0.0508	0.246	0.0808
-475.35	0.0814	-0.0006	0.1545	0.0424	0.1973	0.1987
-475.3	0.0797	0.0014	0.1415	0.0327	0.1569	0.3488
-475.25	0.0806	0.0024	0.1254	0.0272	0.1271	0.4557
-475.2	0.0801	0.0054	0.1118	0.0219	0.1029	0.5131
-475.15	0.08	0.0104	0.1021	0.0183	0.0846	0.5502
-475.1	0.0812	0.0129	0.0886	0.0157	0.0662	0.5731
-475.05	0.0795	0.0162	0.0795	0.0138	0.0529	0.5865
-475	0.0805	0.0229	0.0713	0.0087	0.0391	0.5881
-474.95	0.0798	0.0285	0.0636	0.0096	0.0317	0.5877
-474.9	0.0788	0.0352	0.0583	0.006	0.0231	0.5846
-474.85	0.0792	0.0405	0.0509	0.0045	0.0173	0.5859
-474.8	0.0799	0.0482	0.0461	0.0041	0.0127	0.5863
-474.75	0.0794	0.0526	0.0425	0.0019	0.0092	0.5873
-474.7	0.0793	0.0589	0.0383	0.0031	0.0057	0.5895
-474.65	0.0815	0.0663	0.0341	0.0023	0.0038	0.5899
-474.6	0.0796	0.0771	0.0307	0.0024	0.0048	0.5907
-474.55	0.0814	0.0821	0.0255	0.0001	0.0022	0.5836
-474.5	0.0795	0.0919	0.022	-0.003	0.0024	0.5703
-474.45	0.0795	0.0985	0.0189	-0.007	-0.0036	0.5678
-474.4	0.0797	0.1028	0.0195	-0.0099	-0.0108	0.567
-474.35	0.0814	0.1107	0.0166	-0.0149	-0.0142	0.5234
-474.3	0.0787	0.118	0.013	-0.0158	-0.012	0.4396
-474.25	0.0801	0.124	0.0135	-0.013	0.011	0.3458
-474.2	0.0802	0.1288	0.012	-0.0037	0.0595	0.2625
-474.15	0.0808	0.1338	0.0087	0.016	0.1294	0.1939
-474.1	0.0796	0.1363	0.0074	0.045	0.2238	0.1468
-474.05	0.0786	0.1413	0.0084	0.0868	0.3138	0.1143
-474	0.0799	0.1473	0.0074	0.1393	0.3715	0.0897
-473.95	0.0818	0.1497	0.0074	0.1992	0.4109	0.0675
-473.9	0.0794	0.1543	0.0052	0.246	0.4418	0.0503
-473.85	0.0813	0.156	0.0062	0.2839	0.4625	0.0352
-473.8	0.0798	0.1596	0.0031	0.3087	0.4761	0.0256
-473.75	0.0799	0.1622	0.0031	0.3315	0.4844	0.0183
-473.7	0.0804	0.1652	0.0023	0.3475	0.4883	0.0103
-473.65	0.0808	0.1659	0.0034	0.3609	0.4907	0.0054
-473.6	0.0789	0.1705	0.0011	0.3729	0.4885	0.0045
-473.55	0.0792	0.1722	0.0018	0.38	0.4889	0.0042
-473.5	0.0788	0.172	0.0007	0.3823	0.4884	-0.0024
-473.45	0.0792	0.1755	0.0015	0.3873	0.4872	-0.0111
-473.4	0.0786	0.1763	0.0032	0.3893	0.4862	-0.0114
-473.35	0.0793	0.1757	0.0029	0.3889	0.4874	0.0202
-473.3	0.0801	0.1784	0.0001	0.3884	0.4903	0.0982
-473.25	0.0864	0.1776	0.0002	0.388	0.491	0.2231
-473.2	0.0827	0.18	-0.0022	0.3868	0.4918	0.375
-473.15	0.0812	0.1818	-0.0028	0.389	0.4921	0.4695
-473.1	0.081	0.1813	-0.0058	0.387	0.4913	0.523
-473.05	0.0802	0.182	-0.0091	0.3873	0.4884	0.5551
-473	0.0813	0.181	-0.0083	0.3862	0.4848	0.5753
-472.95	0.0826	0.1817	-0.0121	0.3886	0.4832	0.5871
-472.9	0.0825	0.1834	-0.0114	0.3896	0.4825	0.5896
-472.85	0.0815	0.1835	-0.0127	0.3907	0.481	0.5859
-472.8	0.0811	0.1836	-0.012	0.3916	0.4571	0.5846
-472.75	0.0812	0.1825	-0.0079	0.3913	0.416	0.5869
-472.7	0.0795	0.1847	-0.0024	0.3918	0.3581	0.5861
-472.65	0.0805	0.1829	0.0079	0.3937	0.3019	0.5857
-472.6	0.0807	0.1867	0.0206	0.3943	0.2473	0.5873
-472.55	0.0803	0.1884	0.0398	0.3942	0.1995	0.5934
-472.5	0.081	0.1844	0.0602	0.3922	0.1583	0.5922
-472.45	0.0803	0.1858	0.0838	0.3916	0.1284	0.5826
-472.4	0.0811	0.1855	0.1106	0.3892	0.1053	0.5684
-472.35	0.0795	0.187	0.1372	0.3897	0.0857	0.5673
-472.3	0.0796	0.1855	0.1601	0.3885	0.0669	0.5639
-472.25	0.0791	0.1865	0.1826	0.389	0.0509	0.5098
-472.2	0.0793	0.1871	0.1999	0.3851	0.0389	0.4215
-472.15	0.0804	0.1868	0.2149	0.372	0.0314	0.33
-472.1	0.0788	0.1854	0.2291	0.3497	0.0221	0.2479
-472.05	0.0806	0.1861	0.2391	0.3209	0.0181	0.1848
-472	0.0813	0.1858	0.2484	0.2921	0.0138	0.1392
-471.95	0.0805	0.1858	0.2573	0.2581	0.0103	0.112
-471.9	0.0806	0.1875	0.2656	0.2253	0.008	0.0877
-471.85	0.0788	0.187	0.2697	0.1923	0.0029	0.0645
-471.8	0.0805	0.1882	0.2763	0.1638	0.0037	0.0467
-471.75	0.081	0.1874	0.2785	0.1414	0.0037	0.0344
-471.7	0.0793	0.1868	0.2819	0.1178	0.0026	0.023
-471.65	0.0797	0.1887	0.2835	0.0993	-0.0032	0.0163
-471.6	0.0798	0.1888	0.2852	0.0843	-0.0086	0.0109
-471.55	0.0789	0.1889	0.2856	0.0726	-0.0139	0.0054
-471.5	0.0787	0.1877	0.2869	0.0614	-0.0107	0.0056
-471.45	0.0786	0.1882	0.2872	0.0522	0.0107	0.0023
-471.4	0.0801	0.1903	0.2885	0.0433	0.0552	-0.0042
-471.35	0.0807	0.1904	0.286	0.034	0.1241	-0.0104
-471.3	0.0805	0.1886	0.2879	0.0264	0.2195	-0.007
-471.25	0.0781	0.1887	0.2889	0.023	0.3106	0.0316
-471.2	0.0782	0.1893	0.2886	0.0186	0.3706	0.1214
-471.15	0.0803	0.1902	0.2882	0.015	0.4108	0.2512
-471.1	0.0796	0.1909	0.2902	0.0134	0.4415	0.4003
-471.05	0.0793	0.1901	0.2905	0.0097	0.4611	0.4822
-471	0.0777	0.1888	0.2879	0.0082	0.4763	0.5296
-470.95	0.0773	0.191	0.2899	0.0063	0.4839	0.5589
-470.9	0.0779	0.1884	0.2904	0.0044	0.4886	0.5798
-470.85	0.0792	0.1909	0.2906	0.0045	0.4888	0.588
-470.8	0.078	0.1893	0.2918	0.0013	0.4885	0.5874
-470.75	0.0786	0.1903	0.2922	0.0022	0.489	0.5861
-470.7	0.0773	0.1886	0.2914	0.0022	0.4891	0.5845
-470.65	0.0776	0.189	0.2917	0.0007	0.4893	0.5868
-470.6	0.0794	0.1915	0.2927	0	0.4891	0.5862
-470.55	0.0773	0.191	0.2936	-0.0032	0.4879	0.588
-470.5	0.0789	0.1911	0.2925	-0.0072	0.4891	0.5891
-470.45	0.0772	0.1917	0.2945	-0.0097	0.4916	0.5926
-470.4	0.0784	0.1899	0.2942	-0.0152	0.4942	0.5893
-470.35	0.0781	0.1912	0.2942	-0.0154	0.4927	0.5802
-470.3	0.0774	0.1916	0.294	-0.0142	0.4916	0.5696
-470.25	0.0763	0.1909	0.2952	-0.0068	0.4901	0.5695
-470.2	0.0775	0.1896	0.2941	0.0134	0.485	0.558
-470.15	0.0785	0.1919	0.2929	0.0438	0.4817	0.4935
-470.1	0.0763	0.1926	0.2959	0.0857	0.4839	0.4041
-470.05	0.0784	0.1924	0.2946	0.1387	0.4799	0.3125
-470	0.078	0.1925	0.2932	0.1941	0.4583	0.2331
-469.95	0.0771	0.1927	0.295	0.2454	0.4159	0.1761
-469.9	0.0765	0.1912	0.2943	0.2817	0.3606	0.1344
-469.85	0.0776	0.19	0.2946	0.3087	0.3023	0.1048
-469.8	0.0782	0.1925	0.2927	0.3297	0.2499	0.0808
-469.75	0.0778	0.1904	0.2923	0.3488	0.2001	0.0592
-469.7	0.077	0.1923	0.2932	0.3596	0.1617	0.0438
-469.65	0.076	0.1928	0.2945	0.371	0.1287	0.0324
-469.6	0.0768	0.1926	0.2912	0.3792	0.1068	0.0241
-469.55	0.0775	0.1901	0.2916	0.3842	0.0875	0.0146
-469.5	0.0759	0.1906	0.2847	0.3844	0.067	0.0081
-469.45	0.0769	0.1923	0.2793	0.3871	0.0525	0.0049
-469.4	0.075	0.19	0.2703	0.389	0.0419	0.0046
-469.35	0.0763	0.1924	0.2604	0.387	0.032	0.0001
-469.3	0.0768	0.191	0.2483	0.3863	0.0241	-0.0044
-469.25	0.0751	0.1927	0.2332	0.3864	0.0198	-0.011
-469.2	0.077	0.191	0.2186	0.3868	0.0141	-0.0035
-469.15	0.0745	0.1907	0.201	0.3877	0.0089	0.0459
-469.1	0.0746	0.1892	0.1854	0.3859	0.0079	0.1424
-469.05	0.0741	0.1914	0.1676	0.3882	0.0037	0.2836
-469	0.0754	0.1907	0.1531	0.3866	0.0033	0.4211
-468.95	0.073	0.19	0.1381	0.3902	0.0033	0.494
-468.9	0.0751	0.1895	0.1263	0.3881	-0.0003	0.5354
-468.85	0.0746	0.1895	0.1126	0.3914	-0.0024	0.5647
-468.8	0.0737	0.1894	0.0986	0.3928	-0.0107	0.5814
-468.75	0.0747	0.1855	0.0881	0.3915	-0.0138	0.5903
-468.7	0.0741	0.1846	0.0803	0.3918	-0.0113	0.5876
-468.65	0.0736	0.1843	0.0694	0.394	0.0101	0.5845
-468.6	0.0723	0.1834	0.0642	0.3936	0.056	0.5858
-468.55	0.0731	0.1798	0.0564	0.3922	0.126	0.5846
-468.5	0.0737	0.1803	0.0502	0.3953	0.2183	0.5861
-468.45	0.0734	0.1774	0.0455	0.3894	0.3088	0.5879
-468.4	0.0715	0.1753	0.0409	0.3904	0.3699	0.5905
-468.35	0.0713	0.1704	0.0371	0.3886	0.411	0.5941
-468.3	0.0736	0.168	0.0318	0.3902	0.4413	0.5888
-468.25	0.0717	0.1644	0.0292	0.3849	0.4594	0.5759
-468.2	0.0714	0.1593	0.0254	0.3736	0.4746	0.5668
-468.15	0.0723	0.1577	0.0218	0.3549	0.4842	0.5694
-468.1	0.0709	0.1536	0.0207	0.3256	0.4879	0.5486
-468.05	0.0706	0.1487	0.0164	0.2954	0.4894	0.4787
-468	0.07	0.1445	0.0167	0.2608	0.4904	0.386
-467.95	0.0702	0.1392	0.0146	0.2298	0.4896	0.2982
-467.9	0.0694	0.134	0.0124	0.1972	0.4886	0.2229
-467.85	0.072	0.1276	0.0093	0.1676	0.488	0.1644
-467.8	0.0689	0.124	0.0099	0.1432	0.4862	0.1291
-467.75	0.0695	0.1164	0.0069	0.1218	0.4874	0.0995
-467.7	0.0703	0.1128	0.0075	0.101	0.4888	0.0771
-467.65	0.0703	0.1061	0.006	0.0858	0.4914	0.0551
-467.6	0.0691	0.1027	0.0055	0.0749	0.4943	0.0417
-467.55	0.0687	0.0969	0.0041	0.063	0.4941	0.0282
-467.5	0.0696	0.0937	0.0044	0.0538	0.4913	0.0224
-467.45	0.0685	0.0869	0.0023	0.0418	0.4884	0.0153
-467.4	0.0691	0.0833	0.0044	0.0352	0.4843	0.0074
-467.35	0.0677	0.0776	0.0022	0.0286	0.4817	0.0037
-467.3	0.0677	0.0738	0.0052	0.0234	0.485	0.0051
-467.25	0.0683	0.0693	0.0031	0.0184	0.4801	0.0005
-467.2	0.0666	0.0645	0.003	0.0159	0.4598	-0.0056
-467.15	0.0674	0.0613	0.0012	0.0128	0.4188	-0.0112
-467.1	0.0678	0.0574	0.0016	0.0094	0.3619	0.0015
-467.05	0.0662	0.0535	0.0025	0.0075	0.3063	0.058
-467	0.0666	0.053	0.0005	0.0059	0.2526	0.1646
-466.95	0.0643	0.0473	0.0008	0.0046	0.2023	0.3084
-466.9	0.0662	0.047	-0.001	0.0035	0.1626	0.4347
-466.85	0.0634	0.0442	-0.0017	0.0032	0.1306	0.5027
-466.8	0.0651	0.0419	-0.003	0.0022	0.1079	0.5409
-466.75	0.0644	0.0376	-0.0072	0.0012	0.0857	0.5677
-466.7	0.0638	0.0383	-0.0084	0.0021	0.0719	0.5818
-466.65	0.0645	0.0365	-0.0104	0.001	0.053	0.5882
-466.6	0.0637	0.0327	-0.0136	-0.0021	0.042	0.5885
-466.55	0.0634	0.0318	-0.0135	-0.0058	0.03	0.5856
-466.5	0.063	0.0306	-0.012	-0.0082	0.0255	0.586
-466.45	0.0634	0.0266	-0.0118	-0.012	0.0191	0.5863
-466.4	0.063	0.0271	-0.009	-0.0162	0.0152	0.5867
-466.35	0.061	0.024	-0.0004	-0.0153	0.0109	0.5892
-466.3	0.0601	0.023	0.009	-0.0084	0.0055	0.5903
-466.25	0.0599	0.0213	0.0255	0.0087	0.0045	0.5914
-466.2	0.0592	0.0204	0.0438	0.039	0.0031	0.5873
-466.15	0.0589	0.018	0.065	0.0783	0.0023	0.5761
-466.1	0.0595	0.0183	0.0886	0.1311	0.0017	0.5662
-466.05	0.0602	0.0167	0.1166	0.1888	-0.0044	0.5698
-466	0.0589	0.0152	0.1424	0.2394	-0.0085	0.5398
-465.95	0.0573	0.017	0.1638	0.2781	-0.0128	0.463
-465.9	0.0567	0.0147	0.1865	0.3068	-0.0131	0.37
-465.85	0.0567	0.0128	0.2023	0.327	0.0094	0.2844
-465.8	0.0573	0.0138	0.2175	0.347	0.0533	0.2111
-465.75	0.0575	0.0139	0.2311	0.3596	0.1209	0.1585
-465.7	0.0571	0.0118	0.2425	0.3714	0.2147	0.1215
-465.65	0.0579	0.0096	0.2509	0.3783	0.3075	0.0949
-465.6	0.0571	0.0102	0.2613	0.3841	0.3662	0.073
-465.55	0.0552	0.0103	0.265	0.3866	0.4088	0.0541
-465.5	0.0543	0.0104	0.2711	0.3872	0.4399	0.0397
-465.45	0.0563	0.01	0.2752	0.389	0.4606	0.0295
-465.4	0.0552	0.0072	0.2793	0.3872	0.4749	0.0187
-465.35	0.0554	0.0076	0.2819	0.3885	0.4842	0.0141
-465.3	0.0551	0.0084	0.2833	0.388	0.4882	0.006
-465.25	0.0544	0.0067	0.2847	0.3882	0.4904	0.0056
-465.2	0.0533	0.0065	0.2848	0.3884	0.4911	0.0028
-465.15	0.053	0.0049	0.2874	0.3871	0.4904	-0.0002
-465.1	0.0503	0.0047	0.2854	0.3881	0.4887	-0.0087
-465.05	0.0518	0.006	0.2871	0.387	0.4879	-0.0115
-465	0.0503	0.0054	0.2878	0.3869	0.4883	0.0078
-464.95	0.0518	0.0039	0.2881	0.3898	0.4872	0.0744
-464.9	0.0507	0.0045	0.289	0.3912	0.4887	0.1844
-464.85	0.0485	0.0042	0.288	0.3901	0.4911	0.3372
-464.8	0.049	0.0041	0.2875	0.3925	0.4931	0.4489
-464.75	0.0483	0.0036	0.2878	0.3923	0.4939	0.5113
-464.7	0.0493	0.0022	0.2883	0.3928	0.4945	0.5488
-464.65	0.0486	0.0023	0.2907	0.3926	0.488	0.5712
-464.6	0.0489	0.0039	0.2883	0.3923	0.4859	0.5837
-464.55	0.0465	0.0016	0.2887	0.3918	0.4839	0.5886
-464.5	0.0468	0.0026	0.2905	0.3905	0.4832	0.5882
-464.45	0.0478	0.001	0.2896	0.3875	0.4809	0.5839
-464.4	0.0469	0.0019	0.2895	0.3897	0.4594	0.5863
-464.35	0.047	0.0021	0.291	0.3907	0.4176	0.5866
-464.3	0.0464	0.0015	0.2916	0.3847	0.3618	0.5867
-464.25	0.0445	-0.0001	0.2917	0.3766	0.3042	0.5868
-464.2	0.044	0.0003	0.2941	0.3553	0.2501	0.592
-464.15	0.0453	0.0019	0.2946	0.3313	0.2006	0.5927
-464.1	0.0451	0.0002	0.292	0.2997	0.1592	0.5863
-464.05	0.0446	0.0012	0.294	0.2663	0.1285	0.5717
-464	0.044	-0.0003	0.2949	0.234	0.1045	0.5665
-463.95	0.0416	-0.0007	0.2928	0.2013	0.0848	0.5677
-463.9	0.0417	0.0002	0.2939	0.1718	0.0668	0.5308
-463.85	0.0424	0.0003	0.2955	0.1449	0.0511	0.4472
-463.8	0.0415	0.0018	0.2937	0.1252	0.0393	0.3535
-463.75	0.0414	0	0.2933	0.1049	0.0303	0.2701
-463.7	0.0403	0.0006	0.2941	0.0899	0.0236	0.2019
-463.65	0.0407	0	0.2941	0.0753	0.0168	0.1524
-463.6	0.0386	-0.0006	0.2951	0.0631	0.0135	0.1169
-463.55	0.041	0.0007	0.2942	0.0534	0.011	0.0925
-463.5	0.0381	-0.0003	0.2943	0.0446	0.0061	0.0677
-463.45	0.0394	-0.0018	0.2933	0.0356	0.0045	0.0509
-463.4	0.0397	0	0.2939	0.0282	0.0022	0.037
-463.35	0.0397	0.0004	0.2936	0.0256	0.0025	0.0283
-463.3	0.0372	-0.0006	0.2931	0.0204	-0.0002	0.0174
-463.25	0.042	-0.0003	0.2919	0.0181	-0.0031	0.013
-463.2	0.0408	-0.0013	0.2902	0.014	-0.011	0.0068
-463.15	0.0395	-0.0037	0.2852	0.0125	-0.0137	0.0045
-463.1	0.037	-0.0013	0.2784	0.0085	-0.0104	0.0043
-463.05	0.0378	-0.0021	0.2688	0.0072	0.0107	-0.0008
-463	0.0362	-0.004	0.2577	0.0039	0.055	-0.0112
-462.95	0.0355	-0.0043	0.2448	0.0049	0.1247	-0.0119
-462.9	0.0363	-0.0063	0.2306	0.0018	0.2171	0.0169
-462.85	0.0347	-0.005	0.2131	0.003	0.3096	0.0914
-462.8	0.0336	-0.0061	0.1985	0.0025	0.3692	0.211
-462.75	0.0359	-0.0058	0.18	0.0001	0.4121	0.3643
-462.7	0.0346	-0.0083	0.1647	0.0016	0.4396	0.4637
-462.65	0.0334	-0.0059	0.151	-0.0029	0.4619	0.5179
-462.6	0.0323	-0.0041	0.1339	-0.0054	0.4768	0.5529
-462.55	0.034	-0.0045	0.1206	-0.0081	0.484	0.5741
-462.5	0.0329	-0.0064	0.107	-0.012	0.4899	0.587
-462.45	0.0321	-0.0067	0.0963	-0.0146	0.4905	0.5881
-462.4	0.0322	-0.0047	0.0862	-0.0153	0.4896	0.5851
-462.35	0.0299	-0.0042	0.0779	-0.0092	0.4887	0.5851
-462.3	0.0302	-0.0043	0.0692	0.0072	0.4894	0.5852
-462.25	0.0292	-0.0028	0.0605	0.0338	0.4869	0.5854
-462.2	0.0307	-0.0007	0.054	0.0708	0.4875	0.5873
-462.15	0.0301	0.0039	0.051	0.1199	0.4885	0.588
-462.1	0.0285	0.0054	0.0451	0.177	0.4881	0.5922
-462.05	0.0306	0.0093	0.0408	0.2304	0.4922	0.5904
-462	0.0293	0.0137	0.036	0.2722	0.4919	0.5845
-461.95	0.0282	0.0176	0.032	0.2999	0.4949	0.5749
-461.9	0.0263	0.0225	0.0282	0.3235	0.4921	0.5668
-461.85	0.0286	0.0286	0.0242	0.3416	0.4902	0.5657
-461.8	0.0284	0.0351	0.0228	0.358	0.4842	0.5182
-461.75	0.0256	0.0419	0.0199	0.3675	0.4819	0.4296
-461.7	0.0275	0.0479	0.0167	0.3761	0.4853	0.3378
-461.65	0.0274	0.0556	0.0157	0.3835	0.4818	0.2536
-461.6	0.0264	0.0625	0.0143	0.387	0.4595	0.1888
-461.55	0.0265	0.0694	0.01	0.3871	0.4172	0.1447
-461.5	0.0265	0.0775	0.0098	0.3873	0.3609	0.1112
-461.45	0.0234	0.0847	0.0106	0.3874	0.3054	0.0869
-461.4	0.0241	0.0925	0.0084	0.3877	0.2508	0.0634
-461.35	0.0232	0.0979	0.0069	0.3887	0.2	0.0478
-461.3	0.0254	0.1065	0.0072	0.3875	0.1597	0.0362
-461.25	0.025	0.1133	0.0049	0.3869	0.1299	0.0248
-461.2	0.0228	0.1188	0.0051	0.3862	0.1052	0.0169
-461.15	0.0245	0.1247	0.0024	0.3885	0.0863	0.0093
-461.1	0.0241	0.1278	0.0026	0.3865	0.0692	0.0056
-461.05	0.021	0.1344	0.0023	0.3882	0.0528	0.0042
-461	0.0207	0.138	0.0017	0.3878	0.0416	0.0032
-460.95	0.0205	0.1431	0.0024	0.3893	0.0311	-0.0026
-460.9	0.0227	0.1478	0.0022	0.3902	0.0228	-0.0096
-460.85	0.0216	0.1488	0.0008	0.3925	0.0174	-0.0107
-460.8	0.0212	0.1553	0.0028	0.3947	0.0147	0.0254
-460.75	0.0196	0.1573	-0.0003	0.3945	0.01	0.1087
-460.7	0.0196	0.1598	0.0006	0.3937	0.007	0.2321
-460.65	0.0198	0.1641	-0.0006	0.3928	0.0056	0.3831
-460.6	0.0219	0.164	-0.0014	0.3897	0.003	0.4747
-460.55	0.0214	0.1683	-0.0001	0.3894	0.0025	0.5234
-460.5	0.0194	0.1693	-0.0032	0.3885	-0.0003	0.557
-460.45	0.0199	0.1715	-0.0033	0.3893	-0.004	0.5775
-460.4	0.0205	0.1722	-0.0062	0.3894	-0.0085	0.587
-460.35	0.0175	0.1757	-0.01	0.3866	-0.0147	0.5888
-460.3	0.0189	0.1771	-0.0122	0.3788	-0.0098	0.5866
-460.25	0.0192	0.1785	-0.0144	0.362	0.0104	0.5847
-460.2	0.0177	0.1792	-0.0129	0.334	0.0554	0.5847
-460.15	0.0183	0.1795	-0.013	0.3036	0.1248	0.5873
-460.1	0.0172	0.1785	-0.0098	0.2736	0.2186	0.5873
-460.05	0.0182	0.1795	-0.0059	0.2384	0.3097	0.5898
-460	0.0172	0.1803	0.0014	0.2076	0.3687	0.5931
-459.95	0.0178	0.1824	0.0132	0.1754	0.4111	0.5921
-459.9	0.0156	0.1818	0.029	0.1497	0.4398	0.5808
-459.85	0.0169	0.1833	0.0473	0.1284	0.4593	0.5683
-459.8	0.0168	0.1826	0.0693	0.1065	0.475	0.5666
-459.75	0.0175	0.1828	0.0951	0.0921	0.4845	0.5623
-459.7	0.0146	0.1819	0.1226	0.0769	0.4883	0.5076
-459.65	0.0159	0.183	0.148	0.0655	0.4892	0.4184
-459.6	0.0145	0.1847	0.1716	0.0546	0.4909	0.3258
-459.55	0.0147	0.1851	0.1899	0.0462	0.4892	0.2435
-459.5	0.0157	0.1833	0.2087	0.0365	0.4866	0.1813
-459.45	0.0144	0.1829	0.2209	0.0303	0.4885	0.1394
-459.4	0.0145	0.1859	0.2332	0.0248	0.4868	0.11
-459.35	0.0145	0.1847	0.2434	0.0193	0.4891	0.0848
-459.3	0.0148	0.186	0.2543	0.0186	0.4878	0.0616
-459.25	0.0139	0.1853	0.262	0.015	0.4913	0.0442
-459.2	0.0152	0.1859	0.2665	0.0105	0.4933	0.0342
-459.15	0.0128	0.1859	0.273	0.008	0.4927	0.0233
-459.1	0.0133	0.1841	0.2784	0.0068	0.4935	0.0169
-459.05	0.0147	0.1854	0.2786	0.005	0.4895	0.0079
-459	0.0155	0.1867	0.2812	0.0027	0.4863	0.0056
-458.95	0.013	0.1848	0.284	0.0035	0.4815	0.0039
-458.9	0.0116	0.1871	0.2849	0.0029	0.4846	0.004
-458.85	0.0113	0.1863	0.286	0.0007	0.4811	-0.0044
-458.8	0.0113	0.1866	0.2865	-0.0001	0.4567	-0.0118
-458.75	0.0123	0.1882	0.2866	0.001	0.4167	-0.0072
-458.7	0.0127	0.1865	0.2858	-0.0018	0.3594	0.0349
-458.65	0.0122	0.1868	0.286	-0.0052	0.3043	0.1231
-458.6	0.0132	0.1888	0.2866	-0.0089	0.2492	0.257
-458.55	0.0113	0.1888	0.2869	-0.0135	0.1982	0.4018
-458.5	0.0133	0.1874	0.2889	-0.0115	0.1586	0.4828
-458.45	0.0129	0.1873	0.2869	-0.014	0.1295	0.5297
-458.4	0.0105	0.1885	0.2901	-0.0102	0.1057	0.5617
-458.35	0.0106	0.1899	0.2885	0.0036	0.0858	0.5783
-458.3	0.0109	0.1872	0.289	0.0299	0.0678	0.5875
-458.25	0.0118	0.1885	0.2891	0.0662	0.0518	0.5883
-458.2	0.0119	0.1881	0.289	0.1147	0.0416	0.5845
-458.15	0.0119	0.1877	0.2907	0.1738	0.0294	0.5853
-458.1	0.0117	0.1898	0.2908	0.2272	0.0234	0.5871
-458.05	0.0119	0.1884	0.2922	0.2663	0.0171	0.586
-458	0.0113	0.1908	0.2921	0.298	0.0126	0.5872
-457.95	0.0092	0.1883	0.2926	0.321	0.0086	0.5907
-457.9	0.0109	0.188	0.2941	0.3409	0.0063	0.5918
-457.85	0.0118	0.1906	0.2925	0.3566	0.0052	0.5911
-457.8	0.0092	0.1892	0.2942	0.369	0.0019	0.5801
-457.75	0.0094	0.1901	0.295	0.376	0.0041	0.5683
-457.7	0.0105	0.1884	0.2934	0.3822	0.0024	0.5686
-457.65	0.0094	0.19	0.2936	0.3856	-0.0037	0.5568
-457.6	0.0095	0.1897	0.293	0.3863	-0.01	0.4925
-457.55	0.0109	0.1907	0.2938	0.388	-0.016	0.4009
-457.5	0.009	0.1895	0.2943	0.3885	-0.0111	0.3103
-457.45	0.0099	0.1903	0.2955	0.3886	0.0126	0.2346
-457.4	0.0089	0.1893	0.2941	0.3889	0.0585	0.175
-457.35	0.0101	0.1897	0.2948	0.3886	0.1279	0.1328
-457.3	0.0107	0.1914	0.3	0.3874	0.2231	0.1038
-457.25	0.0075	0.1906	0.2953	0.3861	0.3115	0.0802
-457.2	0.008	0.19	0.2947	0.3887	0.3706	0.0578
-457.15	0.0097	0.1918	0.2943	0.3886	0.4118	0.0417
-457.1	0.008	0.1925	0.2932	0.39	0.4398	0.0307
-457.05	0.0077	0.1898	0.294	0.3877	0.4628	0.0212
-457	0.0084	0.1899	0.2925	0.3892	0.4756	0.0136
-456.95	0.0086	0.1924	0.2917	0.3918	0.4833	0.0083
-456.9	0.0085	0.1914	0.2927	0.3926	0.488	0.0066
-456.85	0.0078	0.1928	0.2875	0.3929	0.4915	0.0044
-456.8	0.0075	0.1922	0.2836	0.3938	0.4888	0.0012
-456.75	0.0089	0.193	0.2748	0.3917	0.4893	-0.0043
-456.7	0.0095	0.1919	0.266	0.3931	0.4915	-0.0124
-456.65	0.0083	0.1919	0.254	0.3912	0.488	-0.0045
-456.6	0.0073	0.191	0.241	0.3886	0.4892	0.0463
-456.55	0.0091	0.191	0.2254	0.3875	0.4876	0.1449
-456.5	0.0088	0.1911	0.2095	0.3887	0.4904	0.284
-456.45	0.0093	0.1922	0.1938	0.3889	0.49	0.421
-456.4	0.0078	0.192	0.1771	0.3865	0.4929	0.4944
-456.35	0.008	0.1904	0.1615	0.3789	0.4931	0.5361
-456.3	0.0083	0.1916	0.1461	0.362	0.4928	0.5652
-456.25	0.0071	0.1927	0.1307	0.3376	0.4891	0.5827
-456.2	0.0067	0.1929	0.1189	0.3068	0.4851	0.5887
-456.15	0.0091	0.1917	0.1043	0.2768	0.4814	0.5868
-456.1	0.0064	0.1914	0.092	0.2422	0.4835	0.5835
-456.05	0.0076	0.1915	0.0819	0.2107	0.4793	0.5837
-456	0.0072	0.1911	0.0755	0.1811	0.457	0.5864
-455.95	0.0067	0.1908	0.0661	0.1524	0.4122	0.586
-455.9	0.0058	0.1904	0.0597	0.1294	0.3565	0.5869
-455.85	0.0057	0.1884	0.0528	0.1098	0.3006	0.5891
-455.8	0.0072	0.1895	0.0493	0.0933	0.2459	0.5931
-455.75	0.0057	0.1891	0.0445	0.0812	0.1997	0.5874
-455.7	0.0083	0.1887	0.038	0.0664	0.1585	0.5784
-455.65	0.0065	0.1889	0.0359	0.0568	0.1285	0.5665
-455.6	0.0086	0.186	0.0311	0.0463	0.1033	0.5692
-455.55	0.0068	0.1847	0.0255	0.0379	0.0855	0.5476
-455.5	0.0058	0.1826	0.0245	0.0308	0.0667	0.4777
-455.45	0.0073	0.1811	0.022	0.0247	0.0507	0.3839
-455.4	0.0072	0.1817	0.0202	0.0203	0.0405	0.2947
-455.35	0.006	0.1766	0.016	0.017	0.0309	0.2218
-455.3	0.0059	0.1748	0.016	0.0136	0.0242	0.1647
-455.25	0.0068	0.1721	0.0115	0.0116	0.0183	0.1277
-455.2	0.006	0.168	0.0102	0.0081	0.0127	0.1012
-455.15	0.0083	0.1652	0.0117	0.0059	0.0108	0.0756
-455.1	0.0056	0.161	0.0095	0.004	0.0072	0.0552
-455.05	0.0068	0.1588	0.0085	0.0029	0.0032	0.0398
-455	0.006	0.1544	0.008	0.0039	0.0042	0.0309
-454.95	0.0057	0.1485	0.0051	0.0015	0.0025	0.0204
-454.9	0.0064	0.1451	0.0067	0.0017	0.0025	0.0151
-454.85	0.0073	0.1396	0.0033	0.0012	-0.0023	0.0086
-454.8	0.0048	0.1346	0.0032	0.0018	-0.0107	0.0052
-454.75	0.0063	0.1299	0.0046	-0.0011	-0.0129	0.0039
-454.7	0.0073	0.125	0.0021	-0.0034	-0.0102	-0.0012
-454.65	0.0058	0.1212	0.0044	-0.0061	0.0118	-0.0068
-454.6	0.0052	0.1159	0.0028	-0.0127	0.0587	-0.0134
-454.55	0.0061	0.1095	0.0014	-0.0148	0.1299	0.0017
-454.5	0.0055	0.1037	0.0025	-0.0154	0.2254	0.0587
-454.45	0.0062	0.0977	0.0019	-0.0122	0.3157	0.165
-454.4	0.0068	0.0958	0.0016	0.0016	0.3714	0.3119
-454.35	0.0075	0.0904	0.0009	0.0265	0.4112	0.4385
-454.3	0.0078	0.0848	-0.0002	0.0605	0.4417	0.5022
-454.25	0.0059	0.0808	0.0007	0.1058	0.4634	0.5414
-454.2	0.0067	0.0764	0.0002	0.1624	0.4771	0.5679
-454.15	0.0067	0.0726	-0.0034	0.2205	0.4854	0.5825
-454.1	0.0053	0.0684	-0.0037	0.262	0.4892	0.5876
-454.05	0.0051	0.0628	-0.0071	0.2951	0.49	0.587
-454	0.0061	0.0603	-0.0091	0.3186	0.4901	0.5839
-453.95	0.0059	0.0562	-0.0117	0.3398	0.4887	0.5842
-453.9	0.0069	0.0524	-0.0141	0.3531	0.4875	0.5876
-453.85	0.0059	0.0505	-0.012	0.3664	0.4868	0.5869
-453.8	0.0064	0.0474	-0.0137	0.3746	0.4885	0.5881
-453.75	0.0067	0.0465	-0.0084	0.3802	0.4886	0.5918
-453.7	0.0051	0.0433	-0.0038	0.3863	0.4879	0.5928
-453.65	0.0044	0.0392	0.0036	0.3858	0.4902	0.5875
-453.6	0.0046	0.0397	0.0169	0.3878	0.4931	0.5762
-453.55	0.0053	0.0363	0.0341	0.389	0.4925	0.5663
-453.5	0.007	0.0348	0.0531	0.3892	0.4932	0.5686
-453.45	0.0048	0.0334	0.0762	0.3882	0.4876	0.5396
-453.4	0.007	0.0311	0.1018	0.388	0.4835	0.464
-453.35	0.0042	0.0307	0.1293	0.3862	0.4835	0.3709
-453.3	0.0054	0.0263	0.1541	0.3875	0.4843	0.2818
-453.25	0.0123	0.0271	0.1749	0.388	0.4799	0.2121
-453.2	0.011	0.0253	0.1952	0.3864	0.456	0.1587
-453.15	0.0096	0.022	0.2114	0.387	0.4129	0.1216
-453.1	0.0074	0.0213	0.2251	0.3887	0.3572	0.0954
-453.05	0.0081	0.0219	0.2364	0.3888	0.3009	0.0718
-453	0.0095	0.0208	0.2467	0.3912	0.2464	0.0518
-452.95	0.009	0.018	0.2548	0.3905	0.1969	0.038
-452.9	0.009	0.017	0.2634	0.3919	0.16	0.0284
-452.85	0.0085	0.0175	0.2707	0.3938	0.129	0.0201
-452.8	0.0066	0.0156	0.2732	0.3942	0.1058	0.0111
-452.75	0.0083	0.0161	0.2771	0.394	0.0854	0.0085
-452.7	0.0084	0.019	0.2798	0.3902	0.0674	0.0057
-452.65	0.0074	0.0171	0.2814	0.3908	0.0531	0.0037
-452.6	0.0085	0.0127	0.2836	0.3885	0.0391	-0.0012
-452.55	0.0082	0.0137	0.2841	0.3893	0.0322	-0.0075
-452.5	0.006	0.0138	0.2872	0.388	0.0246	-0.0103
-452.45	0.0075	0.0127	0.2864	0.389	0.0171	0.0082
-452.4	0.0075	0.0096	0.286	0.3805	0.0148	0.0731
-452.35	0.0064	0.009	0.287	0.3639	0.0085	0.1855
-452.3	0.0077	0.0103	0.2888	0.3412	0.008	0.3363
-452.25	0.0084	0.0085	0.2887	0.3129	0.0039	0.4493
-452.2	0.0073	0.0072	0.2864	0.2792	0.0028	0.5097
-452.15	0.006	0.0079	0.2888	0.2453	0.0021	0.5478
-452.1	0.0072	0.0083	0.2887	0.2144	0.0004	0.5704
-452.05	0.0074	0.0054	0.2899	0.1832	-0.0046	0.5837
-452	0.0074	0.006	0.2878	0.1562	-0.0115	0.5876
-451.95	0.0064	0.0079	0.2894	0.1303	-0.0149	0.5924
-451.9	0.0076	0.0061	0.2901	0.1102	-0.0114	0.5851
-451.85	0.0057	0.0051	0.2891	0.094	0.0119	0.5842
-451.8	0.0081	0.0044	0.2892	0.0822	0.059	0.5881
-451.75	0.0085	0.0039	0.2923	0.0703	0.127	0.5886
-451.7	0.0081	0.0047	0.2923	0.057	0.2216	0.5882
-451.65	0.0087	0.0051	0.2925	0.0478	0.3109	0.5901
-451.6	0.0082	0.0055	0.2925	0.0387	0.3718	0.5917
-451.55	0.0082	0.0034	0.2925	0.0309	0.4119	0.5862
-451.5	0.0073	0.0024	0.2942	0.0278	0.4413	0.5736
-451.45	0.0078	0.0031	0.2934	0.0219	0.4621	0.5665
-451.4	0.0093	0.0024	0.2937	0.0175	0.4755	0.5691
-451.35	0.0066	0.0037	0.2933	0.0144	0.4851	0.5297
-451.3	0.009	0.0021	0.2943	0.0115	0.4874	0.4466
-451.25	0.0069	0.0022	0.2949	0.0091	0.4913	0.3536
-451.2	0.0067	0.0019	0.293	0.0083	0.4893	0.2675
-451.15	0.0064	0.0027	0.2936	0.0054	0.4899	0.2
-451.1	0.0067	0.0015	0.2934	0.0032	0.4878	0.1503
-451.05	0.0076	0.0032	0.2949	0.0015	0.4887	0.1172
-451	0.0079	0.0005	0.2945	0.0021	0.4891	0.0918
-450.95	0.0095	0.0016	0.2926	0.0027	0.4875	0.0691
-450.9	0.009	0.0014	0.2939	0.0029	0.4904	0.0494
-450.85	0.0092	0.0021	0.292	0.002	0.4895	0.0375
-450.8	0.0081	0.0018	0.2946	-0.002	0.4927	0.0265
-450.75	0.0099	0.001	0.2924	-0.0016	0.4937	0.0198
-450.7	0.0097	0.0019	0.2916	-0.0076	0.4937	0.0126
-450.65	0.0097	0.0012	0.2917	-0.0101	0.4894	0.0064
-450.6	0.0102	0.0012	0.2934	-0.0165	0.484	0.0063
-450.55	0.0091	0.0001	0.2896	-0.0147	0.4809	0.0042
-450.5	0.0078	-0.0008	0.287	-0.0119	0.4822	-0.0019
-450.45	0.0089	0.001	0.2822	-0.0011	0.4789	-0.0106
-450.4	0.0085	-0.0008	0.2719	0.0217	0.4575	-0.0123
-450.35	0.0088	-0.0005	0.2631	0.0583	0.4134	0.0174
-450.3	0.0088	-0.0008	0.2496	0.1021	0.3571	0.093
-450.25	0.0089	-0.0003	0.2366	0.1607	0.3006	0.2112
-450.2	0.0092	-0.0002	0.2207	0.2163	0.2452	0.3643
-450.15	0.01	-0.0008	0.2036	0.2575	0.1968	0.466
-450.1	0.0116	-0.0024	0.1877	0.2928	0.1589	0.5189
-450.05	0.0091	-0.0002	0.1726	0.3179	0.1291	0.5536
-450	0.0121	-0.0032	0.155	0.3373	0.1052	0.5756
-449.95	0.0119	-0.0037	0.1418	0.3537	0.085	0.5872
-449.9	0.0108	-0.0047	0.1283	0.3664	0.0672	0.5885
-449.85	0.0102	-0.0052	0.1152	0.3746	0.0527	0.5847
-449.8	0.0129	-0.0036	0.1013	0.379	0.0387	0.583
-449.75	0.0104	-0.006	0.0889	0.3843	0.0303	0.5867
-449.7	0.0132	-0.0042	0.0807	0.3856	0.0219	0.5882
-449.65	0.0106	-0.005	0.0731	0.3882	0.0189	0.586
-449.6	0.0107	-0.0063	0.0631	0.3863	0.0152	0.588
-449.55	0.0133	-0.0052	0.0578	0.3878	0.0093	0.5912
-449.5	0.0124	-0.0062	0.0513	0.3885	0.0052	0.5932
-449.45	0.0142	-0.0069	0.0459	0.3877	0.0029	0.5828
-449.4	0.0125	-0.0072	0.0425	0.3873	0.0023	0.5723
-449.35	0.0134	-0.0088	0.0388	0.3871	0.0015	0.5683
-449.3	0.0148	-0.006	0.0346	0.3881	0.0005	0.5637
-449.25	0.0154	-0.005	0.0307	0.3864	-0.0044	0.5172
-449.2	0.0158	-0.0059	0.0257	0.389	-0.0106	0.4307
-449.15	0.0135	-0.0055	0.0233	0.388	-0.0137	0.337
-449.1	0.0165	-0.0038	0.0188	0.3896	-0.0098	0.254
-449.05	0.0152	-0.0002	0.0173	0.3908	0.0131	0.1903
-449	0.0141	0.0031	0.0156	0.3904	0.0615	0.1425
-448.95	0.0172	0.0073	0.0157	0.3917	0.1305	0.1127
-448.9	0.0175	0.0078	0.0131	0.3937	0.2254	0.0857
-448.85	0.015	0.0133	0.0112	0.3942	0.3169	0.0639
-448.8	0.0154	0.0178	0.0092	0.392	0.375	0.047
-448.75	0.0173	0.0244	0.0086	0.3906	0.4145	0.0353
-448.7	0.0176	0.0291	0.0084	0.3887	0.442	0.0265
-448.65	0.0166	0.0344	0.0048	0.3906	0.4607	0.0163
-448.6	0.0186	0.0419	0.0043	0.39	0.4768	0.0098
-448.55	0.0201	0.0471	0.0038	0.3899	0.4839	0.0054
-448.5	0.0197	0.0555	0.0048	0.3929	0.4893	0.0051
-448.45	0.0192	0.061	0.0031	0.3828	0.4906	0.0025
-448.4	0.0196	0.0695	0.0029	0.3692	0.4893	-0.004
-448.35	0.0204	0.0778	0.0017	0.3436	0.4902	-0.0121
-448.3	0.0202	0.083	0.0029	0.3145	0.4877	-0.0099
-448.25	0.0219	0.0904	0.0029	0.2831	0.4881	0.0254
-448.2	0.0222	0.0977	0.0025	0.2492	0.4866	0.1098
-448.15	0.023	0.105	0.0032	0.2174	0.4882	0.2388
-448.1	0.0234	0.1101	0.0005	0.1857	0.4894	0.389
-448.05	0.0229	0.1186	0.0028	0.1577	0.4922	0.4761
-448	0.0237	0.1224	0.0027	0.1344	0.494	0.5254
-447.95	0.0227	0.1286	0.0019	0.1124	0.4933	0.5586
-447.9	0.023	0.1357	0.0006	0.0972	0.4928	0.5774
-447.85	0.0237	0.1396	-0.0014	0.081	0.4892	0.586
-447.8	0.0247	0.141	-0.0025	0.0706	0.4843	0.5878
-447.75	0.0257	0.1459	-0.0052	0.0583	0.4828	0.5858
-447.7	0.0273	0.151	-0.008	0.0474	0.4823	0.5833
-447.65	0.0279	0.1547	-0.01	0.0399	0.4794	0.5844
-447.6	0.0278	0.1585	-0.0116	0.0337	0.453	0.5862
-447.55	0.0264	0.1609	-0.0127	0.0282	0.4107	0.587
-447.5	0.0295	0.1637	-0.0151	0.0227	0.3534	0.5886
-447.45	0.0299	0.1667	-0.0112	0.0182	0.2983	0.5937
-447.4	0.0285	0.1663	-0.0097	0.0132	0.243	0.5896
-447.35	0.0296	0.1692	0	0.0123	0.1954	0.5804
-447.3	0.0302	0.1718	0.0126	0.0091	0.1548	0.5675
-447.25	0.0318	0.1742	0.0232	0.0084	0.1261	0.5666
-447.2	0.0305	0.1741	0.041	0.0067	0.1027	0.5594
-447.15	0.031	0.1768	0.0608	0.003	0.0836	0.5037
-447.1	0.0324	0.178	0.0839	0.0034	0.0675	0.4146
-447.05	0.0321	0.1774	0.1119	0.0012	0.0495	0.3227
-447	0.0322	0.1776	0.135	0.0009	0.0409	0.2401
-446.95	0.0338	0.1806	0.1604	0.0005	0.0305	0.1791
-446.9	0.0336	0.1817	0.1804	0.0015	0.0232	0.1384
-446.85	0.035	0.1795	0.2014	0.0005	0.0176	0.1065
-446.8	0.0354	0.1826	0.2173	-0.003	0.0138	0.0837
-446.75	0.0353	0.1829	0.2285	-0.0068	0.0105	0.0598
-446.7	0.0369	0.1816	0.241	-0.0094	0.0095	0.0447
-446.65	0.0387	0.1812	0.2491	-0.0153	0.0033	0.032
-446.6	0.0365	0.1812	0.2588	-0.0163	0.0041	0.0222
-446.55	0.0378	0.1824	0.2641	-0.0116	0.0023	0.0159
-446.5	0.0387	0.1827	0.2714	-0.0025	-0.0008	0.01
-446.45	0.04	0.1823	0.274	0.021	-0.0031	0.0055
-446.4	0.0411	0.1851	0.2778	0.0534	-0.0106	0.0041
-446.35	0.0421	0.183	0.2826	0.0974	-0.0131	0.003
-446.3	0.0413	0.1853	0.2841	0.1509	-0.011	-0.0052
-446.25	0.0424	0.1835	0.2837	0.2093	0.0142	-0.011
-446.2	0.041	0.1855	0.2858	0.2533	0.0623	-0.0067
-446.15	0.0433	0.1854	0.2872	0.2885	0.1344	0.0374
-446.1	0.0436	0.1855	0.2876	0.3155	0.2323	0.1293
-446.05	0.0445	0.1846	0.2857	0.3346	0.3181	0.2666
-446	0.0428	0.1846	0.2868	0.3536	0.3752	0.4089
-445.95	0.0442	0.1851	0.2877	0.3653	0.4152	0.486
-445.9	0.044	0.1856	0.2884	0.3724	0.4445	0.5316
-445.85	0.047	0.1863	0.289	0.3787	0.4635	0.5633
-445.8	0.0463	0.1876	0.287	0.3843	0.4762	0.5791
-445.75	0.0475	0.1867	0.2895	0.3859	0.4854	0.5873
-445.7	0.0477	0.1867	0.2881	0.3883	0.4888	0.5871
-445.65	0.0479	0.1861	0.2882	0.3875	0.4903	0.5845
-445.6	0.0491	0.1853	0.2909	0.388	0.49	0.5858
-445.55	0.0503	0.1861	0.2916	0.3865	0.4881	0.5868
-445.5	0.051	0.1871	0.2888	0.3876	0.4875	0.5865
-445.45	0.0512	0.1865	0.2909	0.3892	0.4878	0.587
-445.4	0.0492	0.1874	0.2897	0.3864	0.4872	0.5896
-445.35	0.0499	0.1891	0.2917	0.3875	0.4873	0.5914
-445.3	0.0518	0.1887	0.2923	0.3884	0.4891	0.5885
-445.25	0.0509	0.1882	0.2923	0.3882	0.4917	0.5788
-445.2	0.0535	0.1899	0.2928	0.3887	0.4923	0.5693
-445.15	0.0516	0.1889	0.2932	0.3904	0.4947	0.5673
-445.1	0.0528	0.1875	0.294	0.3891	0.4915	0.5531
-445.05	0.0541	0.1887	0.2933	0.3901	0.4885	0.488
-445	0.054	0.1899	0.2948	0.3938	0.4843	0.3951
-444.95	0.0562	0.1886	0.2926	0.3931	0.4806	0.3064
-444.9	0.0551	0.1873	0.2952	0.3953	0.484	0.2295
-444.85	0.0562	0.1897	0.2961	0.3928	0.4778	0.1707
-444.8	0.0568	0.1891	0.2954	0.3905	0.4526	0.1312
-444.75	0.0578	0.1891	0.2944	0.3908	0.4084	0.1043
-444.7	0.0566	0.1885	0.2936	0.3903	0.3517	0.0786
-444.65	0.0578	0.1904	0.2955	0.3877	0.2938	0.0595
-444.6	0.0578	0.1881	0.2931	0.3888	0.2398	0.0411
-444.55	0.0597	0.1887	0.2935	0.3893	0.1939	0.0311
-444.5	0.0595	0.1896	0.295	0.3839	0.1549	0.0225
-444.45	0.0589	0.1896	0.2928	0.3707	0.1242	0.0144
-444.4	0.0588	0.1888	0.2932	0.3468	0.1009	0.0094
-444.35	0.0603	0.1905	0.2927	0.319	0.0842	0.0038
-444.3	0.0598	0.1912	0.2913	0.2881	0.0646	0.0058
-444.25	0.0616	0.1912	0.293	0.2541	0.0503	0.0004
-444.2	0.0606	0.1893	0.289	0.2224	0.0374	-0.0071
-444.15	0.0621	0.19	0.2856	0.1886	0.0304	-0.0108
-444.1	0.0601	0.1897	0.2796	0.1603	0.0242	-0.0014
-444.05	0.0623	0.1907	0.269	0.136	0.0186	0.0499
-444	0.0621	0.192	0.2593	0.1143	0.0121	0.1531
-443.95	0.0642	0.1913	0.2455	0.0977	0.0092	0.2944
-443.9	0.0629	0.1917	0.23	0.0828	0.0071	0.4284
-443.85	0.063	0.1906	0.2143	0.0717	0.003	0.4975
-443.8	0.0636	0.191	0.1976	0.0621	0.0039	0.5399
-443.75	0.0655	0.1924	0.1828	0.051	0.0015	0.5673
-443.7	0.0632	0.1909	0.1668	0.0414	0.0009	0.583
-443.65	0.0632	0.19	0.1496	0.0339	-0.0048	0.5893
-443.6	0.0666	0.1926	0.136	0.0287	-0.0094	0.5877
-443.55	0.0662	0.1903	0.1227	0.023	-0.0154	0.5832
-443.5	0.0666	0.1899	0.1089	0.0193	-0.0091	0.5847
-443.45	0.0672	0.1927	0.0984	0.0167	0.016	0.5866
-443.4	0.0676	0.1902	0.0867	0.0112	0.0668	0.5872
-443.35	0.0654	0.1917	0.0752	0.01	0.1389	0.5881
-443.3	0.0706	0.1898	0.0688	0.0086	0.235	0.5887
-443.25	0.0698	0.1909	0.0626	0.0065	0.3216	0.5937
-443.2	0.0706	0.1908	0.0567	0.0034	0.3791	0.5885
-443.15	0.0707	0.1914	0.0489	0.003	0.4171	0.5763
-443.1	0.0695	0.1925	0.045	0.0026	0.443	0.568
-443.05	0.0683	0.1906	0.0394	0.0008	0.4633	0.5699
-443	0.0702	0.1896	0.0359	0.0022	0.4781	0.5451
-442.95	0.0688	0.1918	0.0325	0.0025	0.4844	0.4717
-442.9	0.0712	0.189	0.0266	-0.0008	0.4878	0.3795
-442.85	0.0699	0.1914	0.0247	-0.0017	0.4897	0.2914
-442.8	0.0715	0.1897	0.0225	-0.0072	0.4907	0.2186
-442.75	0.0709	0.1965	0.0181	-0.0103	0.4889	0.1631
-442.7	0.0694	0.1922	0.0151	-0.0149	0.4898	0.1256
-442.65	0.072	0.19	0.0148	-0.0171	0.4863	0.0979
-442.6	0.0716	0.1893	0.0132	-0.0126	0.4868	0.0759
-442.55	0.0718	0.1877	0.0106	-0.0036	0.4889	0.0551
-442.5	0.0717	0.1887	0.0103	0.0145	0.4895	0.0392
-442.45	0.0714	0.1864	0.0091	0.0469	0.4909	0.0286
-442.4	0.0703	0.185	0.0086	0.0896	0.4917	0.0219
-442.35	0.0703	0.1842	0.008	0.1413	0.4931	0.0137
-442.3	0.0706	0.1818	0.0072	0.1998	0.4916	0.0069
-442.25	0.0726	0.1798	0.0064	0.2459	0.4894	0.0055
-442.2	0.0736	0.1774	0.0049	0.2832	0.4848	0.0052
-442.15	0.0733	0.1754	0.0035	0.3105	0.4818	-0.0016
-442.1	0.0713	0.1713	0.0046	0.3333	0.4839	-0.0061
-442.05	0.0737	0.1697	0.0024	0.3477	0.4776	-0.0122
-442	0.0738	0.163	0.0025	0.361	0.4514	0.0024
-441.95	0.0716	0.1591	0.0018	0.373	0.4054	0.0697
-441.9	0.0737	0.1574	0.002	0.3778	0.3491	0.1765
-441.85	0.0734	0.1517	0.0016	0.384	0.293	0.3263
-441.8	0.0734	0.1475	0.0012	0.3872	0.2403	0.4459
-441.75	0.0738	0.1416	0.0026	0.3883	0.19	0.5077
-441.7	0.0733	0.1388	-0.0002	0.3883	0.154	0.5444
-441.65	0.0735	0.1325	0.0014	0.3885	0.124	0.5688
-441.6	0.0739	0.1292	0.0011	0.3861	0.1025	0.5842
-441.55	0.0746	0.1235	-0.002	0.3889	0.0827	0.5881
-441.5	0.0723	0.1169	-0.0019	0.3876	0.064	0.5866
-441.45	0.0732	0.1124	-0.0046	0.3868	0.049	0.5858
-441.4	0.0746	0.107	-0.008	0.3884	0.0382	0.5833
-441.35	0.0743	0.1015	-0.0106	0.3873	0.0279	0.5852
-441.3	0.074	0.0973	-0.0101	0.387	0.021	0.5862
-441.25	0.073	0.0931	-0.0137	0.3875	0.0182	0.5882
-441.2	0.0738	0.0864	-0.0154	0.3881	0.0143	0.5892
-441.15	0.0756	0.0838	-0.0141	0.3897	0.0088	0.5921
-441.1	0.076	0.0768	-0.0124	0.3906	0.0068	0.5859
-441.05	0.0758	0.0752	-0.0047	0.3916	0.004	0.5734
-441	0.0748	0.0693	0.0011	0.3937	0.0033	0.5678
-440.95	0.0751	0.0659	0.0139	0.3933	0.0039	0.5696
-440.9	0.0755	0.0632	0.0296	0.3939	0.0013	0.5347
-440.85	0.0765	0.0586	0.0483	0.3931	-0.0044	0.4572
-440.8	0.0744	0.0535	0.0694	0.3915	-0.01	0.3637
-440.75	0.075	0.051	0.0951	0.3891	-0.0134	0.2769
-440.7	0.0746	0.0493	0.1204	0.3879	-0.008	0.2057
-440.65	0.0747	0.0463	0.1462	0.3883	0.0179	0.1558
-440.6	0.0738	0.0443	0.1697	0.3879	0.0693	0.1188
-440.55	0.0766	0.0405	0.1887	0.3857	0.1458	0.0958
-440.5	0.0755	0.039	0.2075	0.3742	0.2405	0.0715
-440.45	0.0766	0.038	0.2207	0.3532	0.3269	0.0522
-440.4	0.0754	0.0352	0.2354	0.3236	0.381	0.0384
-440.35	0.0768	0.0339	0.2457	0.2937	0.4185	0.0277
-440.3	0.0753	0.03	0.2526	0.26	0.445	0.0192
-440.25	0.0774	0.0308	0.2618	0.2287	0.4651	0.0131
-440.2	0.0748	0.0273	0.2671	0.1953	0.4769	0.0067
-440.15	0.0759	0.0281	0.2738	0.1674	0.4846	0.004
-440.1	0.0749	0.0264	0.2768	0.1429	0.4901	0.0046
-440.05	0.0748	0.0232	0.2796	0.1209	0.4914	-0.0025
-440	0.0772	0.0223	0.2828	0.1033	0.4892	-0.0088
-439.95	0.075	0.0211	0.2833	0.0888	0.4874	-0.0128
-439.9	0.0755	0.0202	0.2862	0.0749	0.4866	0.0103
-439.85	0.0748	0.0199	0.2844	0.0625	0.4874	0.0795
-439.8	0.0748	0.0175	0.2855	0.0534	0.4877	0.1951
-439.75	0.0766	0.0173	0.2873	0.0424	0.4874	0.3463
-439.7	0.0764	0.0148	0.2857	0.0337	0.4903	0.4543
-439.65	0.0779	0.0147	0.2862	0.03	0.4914	0.5137
-439.6	0.0758	0.0135	0.2883	0.0252	0.4945	0.5488
-439.55	0.0763	0.0135	0.289	0.0209	0.4945	0.5718
-439.5	0.0772	0.0118	0.2868	0.0155	0.4907	0.5844
-439.45	0.0765	0.0117	0.2894	0.0145	0.4881	0.5873
-439.4	0.0767	0.0116	0.2882	0.0111	0.4841	0.5854
-439.35	0.0758	0.0112	0.2876	0.008	0.4834	0.5842
-439.3	0.0774	0.0084	0.2902	0.008	0.4838	0.5854
-439.25	0.0755	0.0096	0.2894	0.0048	0.4763	0.5876
-439.2	0.0785	0.008	0.2907	0.005	0.4514	0.5879
-439.15	0.0777	0.0083	0.2907	0.0017	0.4035	0.5865
-439.1	0.0775	0.008	0.2906	0.002	0.3456	0.5918
-439.05	0.0762	0.0088	0.2914	0.0014	0.2915	0.5932
-439	0.0775	0.0072	0.2919	0.0017	0.2362	0.584
-438.95	0.0762	0.0064	0.2919	0.0007	0.1915	0.5731
-438.9	0.0775	0.0053	0.2911	-0.002	0.1532	0.5654
-438.85	0.0779	0.0062	0.2926	-0.0048	0.1249	0.5677
-438.8	0.077	0.0041	0.292	-0.0086	0.1018	0.5254
-438.75	0.0777	0.0063	0.2939	-0.0133	0.0824	0.4409
-438.7	0.0773	0.0033	0.2927	-0.0172	0.0654	0.3481
-438.65	0.0789	0.0037	0.2945	-0.0162	0.0478	0.2647
-438.6	0.0764	0.0055	0.2929	-0.0056	0.0379	0.1965
-438.55	0.0769	0.0048	0.2951	0.0125	0.0296	0.1488
-438.5	0.0774	0.0028	0.2958	0.045	0.0213	0.1156
-438.45	0.0785	0.0037	0.2956	0.0835	0.017	0.0906
-438.4	0.0763	0.0034	0.2952	0.1331	0.0126	0.0686
-438.35	0.077	0.0038	0.2928	0.1918	0.0104	0.0481
-438.3	0.0789	0.004	0.2932	0.2412	0.0072	0.0364
-438.25	0.0793	0.0035	0.2946	0.2775	0.0025	0.0275
-438.2	0.0774	0.0019	0.2927	0.3076	0.0045	0.0196
-438.15	0.0776	0.0032	0.2948	0.3284	0.0041	0.0109
-438.1	0.0795	0.0025	0.2925	0.347	-0.0009	0.0081
-438.05	0.0789	0.0008	0.2946	0.36	-0.0043	0.0053
-438	0.0792	0.0006	0.2929	0.3709	-0.0104	0.0042
-437.95	0.0792	0.0024	0.293	0.3795	-0.016	-0.0016
-437.9	0.0774	0.0009	0.2902	0.3822	-0.0091	-0.0099
-437.85	0.079	0.0011	0.2883	0.3847	0.0196	-0.0096
-437.8	0.0778	0.0006	0.283	0.387	0.071	0.0167
-437.75	0.0781	0.0017	0.2756	0.3885	0.1453	0.0962
-437.7	0.0767	0.0016	0.2645	0.3867	0.2425	0.2187
-437.65	0.0775	0.0016	0.2526	0.3888	0.3278	0.3698
-437.6	0.0789	0.0027	0.2391	0.3863	0.3796	0.4683
-437.55	0.0774	0.0023	0.225	0.388	0.4172	0.5217
-437.5	0.078	0.0016	0.208	0.3889	0.4468	0.5528
-437.45	0.0779	-0.0002	0.1934	0.3863	0.4648	0.5745
-437.4	0.0788	0.0009	0.177	0.3875	0.4775	0.587
-437.35	0.0794	-0.0003	0.1594	0.3885	0.4869	0.5904
-437.3	0.0795	0.0019	0.1467	0.3879	0.4896	0.5868
-437.25	0.0783	0.0016	0.1299	0.3906	0.4893	0.5855
-437.2	0.0796	0.0007	0.1162	0.3903	0.4911	0.5843
-437.15	0.0772	0.0005	0.1032	0.3898	0.489	0.5869
-437.1	0.0783	-0.001	0.0934	0.3911	0.487	0.5868
-437.05	0.0778	0.0004	0.0836	0.3944	0.4883	0.5874
-437	0.0775	-0.0021	0.0722	0.3928	0.4872	0.5905
-436.95	0.0782	-0.0016	0.0662	0.3917	0.4895	0.5926
-436.9	0.0783	-0.0019	0.0584	0.3927	0.4904	0.582
-436.85	0.0778	-0.0024	0.0541	0.391	0.4903	0.5693
-436.8	0.078	-0.0023	0.048	0.3883	0.4993	0.5687
-436.75	0.0792	-0.002	0.0444	0.3891	0.4944	0.5631
-436.7	0.08	-0.0025	0.0372	0.3893	0.4932	0.5141
-436.65	0.0798	-0.0038	0.0341	0.3897	0.4883	0.4263
-436.6	0.0802	-0.004	0.0299	0.3871	0.483	0.3346
-436.55	0.0775	-0.0067	0.0254	0.3761	0.482	0.2532
-436.5	0.0806	-0.0076	0.0235	0.3553	0.4858	0.1893
-436.45	0.0798	-0.007	0.0215	0.3287	0.4785	0.1406
-436.4	0.0784	-0.0058	0.0187	0.2997	0.4505	0.1111
-436.35	0.0782	-0.0089	0.0166	0.267	0.4029	0.0855
-436.3	0.0781	-0.0066	0.0156	0.2327	0.3459	0.0655
-436.25	0.0793	-0.0086	0.0132	0.1989	0.2902	0.0459
-436.2	0.0804	-0.0055	0.0109	0.1712	0.2351	0.0331
-436.15	0.0809	-0.0044	0.0088	0.1453	0.1889	0.0234
-436.1	0.081	-0.0047	0.0099	0.1236	0.1525	0.0154
-436.05	0.0787	-0.005	0.0086	0.1037	0.1237	0.0102
-436	0.0781	-0.0032	0.0072	0.0882	0.0998	0.007
-435.95	0.0784	0.0018	0.005	0.076	0.0826	0.0038
-435.9	0.0785	0.0034	0.0051	0.0649	0.0635	0.0024
-435.85	0.0795	0.0042	0.0054	0.0531	0.0474	-0.0021
-435.8	0.0777	0.0107	0.0026	0.043	0.039	-0.0103
-435.75	0.0799	0.014	0.0022	0.0348	0.0279	-0.0097
-435.7	0.0796	0.0188	0.0042	0.0286	0.0212	0.0276
-435.65	0.0814	0.0227	0.0032	0.0243	0.0159	0.1126
-435.6	0.0794	0.0301	0.0017	0.02	0.0118	0.2401
-435.55	0.0787	0.0343	0.0013	0.0181	0.0099	0.3924
-435.5	0.0793	0.0423	0.0019	0.0143	0.0055	0.477
-435.45	0.0808	0.0489	0.0002	0.0102	0.0031	0.5274
-435.4	0.0817	0.0541	0.0023	0.0078	0.0018	0.5589
-435.35	0.0814	0.0631	0.0005	0.0062	0.0025	0.5768
-435.3	0.0803	0.0687	-0.0001	0.0054	-0.0009	0.5859
-435.25	0.0809	0.0776	-0.002	0.0051	-0.0055	0.5871
-435.2	0.0814	0.085	-0.0011	0.002	-0.0105	0.5864
-435.15	0.0799	0.0922	-0.0033	0.0028	-0.0158	0.5826
-435.1	0.0802	0.098	-0.0037	0.0026	-0.007	0.5848
-435.05	0.0783	0.1067	-0.0062	-0.0001	0.0184	0.5859
-435	0.0781	0.1133	-0.0101	0.0018	0.0717	0.5865
-434.95	0.0789	0.1195	-0.0103	0.0001	0.1477	0.5902
-434.9	0.0796	0.1225	-0.0116	-0.0048	0.2438	0.5927
-434.85	0.0789	0.1307	-0.0124	-0.0089	0.3268	0.5894
-434.8	0.0789	0.1328	-0.0138	-0.0132	0.3815	0.579
-434.75	0.0803	0.1375	-0.0087	-0.0169	0.4194	0.5691
-434.7	0.0808	0.1437	-0.0048	-0.0139	0.445	0.5696
-434.65	0.0803	0.1477	0.0054	-0.0109	0.4649	0.5603
-434.6	0.0801	0.151	0.0186	0.0068	0.4784	0.4998
-434.55	0.0811	0.1549	0.0363	0.0331	0.4868	0.4093
-434.5	0.0794	0.1586	0.0553	0.0712	0.4894	0.3188
-434.45	0.0817	0.1617	0.0785	0.1214	0.4889	0.2396
-434.4	0.0795	0.1615	0.1041	0.18	0.4891	0.1781
-434.35	0.081	0.1666	0.132	0.2315	0.489	0.1357
-434.3	0.082	0.1696	0.1552	0.2717	0.488	0.107
-434.25	0.0789	0.1694	0.1772	0.3024	0.4867	0.0811
-434.2	0.0816	0.173	0.1965	0.3238	0.4888	0.0611
-434.15	0.0799	0.1724	0.2138	0.3423	0.489	0.0447
-434.1	0.0809	0.1761	0.2262	0.3575	0.4886	0.0311
-434.05	0.0802	0.176	0.2367	0.3671	0.4905	0.0221
-434	0.0797	0.1789	0.2484	0.3771	0.4922	0.0162
-433.95	0.0812	0.1792	0.2575	0.3817	0.4943	0.0101
-433.9	0.0797	0.1793	0.2619	0.3872	0.4908	0.0059
-433.85	0.0794	0.1816	0.2697	0.3864	0.4882	0.0056
-433.8	0.0791	0.1817	0.2751	0.3878	0.4851	0.0016
-433.75	0.0802	0.1825	0.2779	0.3872	0.4832	-0.0056
-433.7	0.0789	0.1799	0.2814	0.3887	0.4835	-0.0119
-433.65	0.08	0.1806	0.2816	0.3871	0.4761	-0.0052
-433.6	0.0806	0.1825	0.2857	0.389	0.4491	0.0363
-433.55	0.0806	0.1844	0.2839	0.3861	0.4014	0.1301
-433.5	0.0816	0.1836	0.2854	0.3867	0.3453	0.2657
-433.45	0.08	0.1819	0.2876	0.3874	0.2899	0.4085
-433.4	0.0809	0.1828	0.286	0.388	0.2379	0.4863
-433.35	0.0818	0.1828	0.2884	0.3879	0.1891	0.5322
-433.3	0.0876	0.1829	0.2878	0.3888	0.1533	0.5609
-433.25	0.0844	0.1854	0.2871	0.3899	0.1222	0.5818
-433.2	0.0817	0.184	0.2877	0.3902	0.101	0.587
-433.15	0.0831	0.1839	0.2865	0.3911	0.0827	0.5881
-433.1	0.0829	0.1859	0.2879	0.3949	0.0646	0.5862
-433.05	0.0817	0.1837	0.2882	0.3943	0.0491	0.5851
-433	0.0806	0.1844	0.2893	0.3946	0.0364	0.5844
-432.95	0.0818	0.1845	0.2881	0.3919	0.0299	0.5855
-432.9	0.0803	0.1864	0.289	0.391	0.0209	0.5867
-432.85	0.0811	0.1868	0.2891	0.3888	0.0161	0.5893
-432.8	0.0811	0.1874	0.2894	0.3901	0.0142	0.5922
-432.75	0.0823	0.1927	0.2894	0.3894	0.0079	0.5906
-432.7	0.0822	0.1887	0.2908	0.3892	0.0052	0.579
-432.65	0.0813	0.189	0.2932	0.3866	0.0042	0.5661
-432.6	0.0817	0.1879	0.2919	0.3776	0.0026	0.5691
-432.55	0.081	0.1889	0.2929	0.359	0.0042	0.553
-432.5	0.0806	0.1871	0.2928	0.3319	0.001	0.4884
-432.45	0.0813	0.1884	0.2929	0.3033	-0.0056	0.3951
-432.4	0.0809	0.1894	0.2924	0.2709	-0.0121	0.3062
-432.35	0.081	0.1894	0.2949	0.2369	-0.0149	0.23
-432.3	0.0794	0.1869	0.2944	0.2037	-0.0081	0.1694
-432.25	0.0798	0.1897	0.2933	0.1751	0.0188	0.1308
-432.2	0.0805	0.1886	0.295	0.1474	0.0695	0.1032
-432.15	0.0822	0.1893	0.2941	0.1253	0.1414	0.0786
-432.1	0.0799	0.1903	0.2957	0.1077	0.2386	0.059
-432.05	0.0805	0.1889	0.2956	0.0904	0.3246	0.042
-432	0.0826	0.1902	0.293	0.0785	0.3783	0.0305
-431.95	0.0796	0.1892	0.2953	0.0657	0.4167	0.0235
-431.9	0.0792	0.1885	0.2923	0.0546	0.4434	0.0143
-431.85	0.0808	0.1905	0.2947	0.0459	0.4628	0.0078
-431.8	0.0819	0.189	0.2936	0.0372	0.4789	0.0059
-431.75	0.0808	0.1905	0.2951	0.0285	0.4863	0.0048
-431.7	0.0817	0.1912	0.292	0.0248	0.4883	0.0024
-431.65	0.0814	0.1883	0.292	0.0212	0.4898	-0.0068
-431.6	0.0803	0.1892	0.2941	0.0161	0.4894	-0.012
-431.55	0.08	0.1909	0.2921	0.0153	0.4891	-0.0001
-431.5	0.0796	0.1893	0.2887	0.0101	0.4895	0.0508
-431.45	0.0798	0.1887	0.281	0.0096	0.4884	0.1538
-431.4	0.0809	0.1899	0.2715	0.0073	0.4887	0.2964
-431.35	0.0816	0.1901	0.2629	0.0061	0.489	0.4283
-431.3	0.0804	0.1886	0.2506	0.0029	0.4886	0.4963
-431.25	0.0819	0.1904	0.2352	0.0019	0.4929	0.5396
-431.2	0.0807	0.1911	0.2192	0.0012	0.4918	0.5659
-431.15	0.0813	0.1895	0.2029	0.003	0.4926	0.5836
-431.1	0.0806	0.1903	0.1877	0.0028	0.4913	0.5902
-431.05	0.0795	0.1902	0.1726	0.0016	0.4896	0.5881
-431	0.0811	0.19	0.1561	-0.001	0.4851	0.5859
-430.95	0.079	0.1923	0.1408	-0.0028	0.4817	0.5837
-430.9	0.0797	0.1896	0.1262	-0.0094	0.4849	0.5855
-430.85	0.0791	0.1923	0.1139	-0.0137	0.477	0.5884
-430.8	0.0782	0.1901	0.1007	-0.0161	0.4517	0.5862
-430.75	0.0796	0.191	0.0897	-0.0159	0.405	0.5904
-430.7	0.0785	0.19	0.0811	-0.0105	0.3464	0.5915
-430.65	0.0791	0.1915	0.0701	0.0048	0.2901	0.587
-430.6	0.0789	0.1898	0.0624	0.0305	0.2378	0.5751
-430.55	0.08	0.1905	0.0583	0.0696	0.1907	0.5683
-430.5	0.0808	0.1922	0.0517	0.1181	0.1535	0.5679
-430.45	0.0804	0.1913	0.0451	0.1755	0.1249	0.5442
-430.4	0.0792	0.1915	0.0407	0.2296	0.1009	0.4721
-430.35	0.0804	0.1903	0.0381	0.2697	0.0823	0.3782
-430.3	0.0807	0.1907	0.0324	0.2988	0.0653	0.2895
-430.25	0.0805	0.1921	0.0278	0.3229	0.05	0.2159
-430.2	0.0795	0.1909	0.0269	0.3435	0.0376	0.1634
-430.15	0.0791	0.1903	0.0223	0.3586	0.0278	0.1259
-430.1	0.0782	0.1922	0.0213	0.3676	0.0227	0.0983
-430.05	0.0798	0.192	0.0172	0.3746	0.0161	0.0736
-430	0.0798	0.1925	0.0144	0.3815	0.013	0.053
-429.95	0.0796	0.1924	0.013	0.3841	0.0079	0.0406
-429.9	0.0802	0.1911	0.0134	0.3856	0.0076	0.0301
-429.85	0.0775	0.1921	0.0123	0.3891	0.0031	0.0206
-429.8	0.0774	0.19	0.0101	0.3879	0.0025	0.0144
-429.75	0.0773	0.1892	0.0073	0.3873	0.0027	0.0073
-429.7	0.079	0.1906	0.0083	0.3863	0.0016	0.0047
-429.65	0.0782	0.1899	0.007	0.3875	-0.0033	0.0056
-429.6	0.0775	0.1901	0.0047	0.3886	-0.0117	-0.0011
-429.55	0.0793	0.1894	0.0039	0.3879	-0.0155	-0.0077
-429.5	0.0779	0.1889	0.0036	0.3863	-0.0099	-0.0119
-429.45	0.0784	0.1868	0.0049	0.3873	0.0166	0.0044
-429.4	0.0767	0.1851	0.0037	0.3882	0.0687	0.0667
-429.35	0.0785	0.1842	0.0042	0.3879	0.1442	0.1741
-429.3	0.0795	0.1839	0.0029	0.3888	0.2382	0.3227
-429.25	0.0771	0.1834	0.0027	0.3896	0.3245	0.4426
-429.2	0.0767	0.181	0.0013	0.393	0.38	0.5061
-429.15	0.0781	0.1787	0.0021	0.3932	0.4182	0.5459
-429.1	0.0774	0.1774	0.002	0.3941	0.445	0.5697
-429.05	0.0787	0.1736	0.0027	0.3938	0.4649	0.5852
-429	0.077	0.1701	0.0001	0.3931	0.4761	0.5885
-428.95	0.0783	0.1673	-0.0009	0.3905	0.4866	0.587
-428.9	0.0757	0.1635	-0.0006	0.39	0.4893	0.5829
-428.85	0.0778	0.158	-0.0012	0.3891	0.4911	0.5858
-428.8	0.0761	0.1565	-0.0023	0.3895	0.4897	0.5852
-428.75	0.0781	0.1507	-0.0048	0.3897	0.4883	0.5864
-428.7	0.0764	0.1478	-0.0074	0.387	0.4871	0.5892
-428.65	0.0763	0.1436	-0.0095	0.377	0.4879	0.5901
-428.6	0.077	0.1386	-0.0136	0.3601	0.4868	0.592
-428.55	0.0767	0.1337	-0.0132	0.3398	0.4895	0.5855
-428.5	0.0747	0.127	-0.0126	0.3079	0.4903	0.5732
-428.45	0.0757	0.1226	-0.0116	0.2741	0.4919	0.5667
-428.4	0.075	0.1163	-0.009	0.2413	0.4939	0.5669
-428.35	0.0769	0.1112	-0.0026	0.2067	0.4953	0.5348
-428.3	0.0766	0.1069	0.0074	0.1763	0.4914	0.4554
-428.25	0.0766	0.1001	0.021	0.1506	0.4872	0.3644
-428.2	0.0764	0.0965	0.0398	0.1272	0.4858	0.2779
-428.15	0.0742	0.0921	0.0597	0.1074	0.4811	0.2071
-428.1	0.074	0.0865	0.0842	0.0929	0.484	0.1556
-428.05	0.0746	0.0826	0.1093	0.0773	0.4762	0.1188
-428	0.075	0.079	0.1362	0.0654	0.4497	0.0958
-427.95	0.0755	0.0722	0.1601	0.0539	0.4046	0.0706
-427.9	0.074	0.07	0.1822	0.0446	0.3476	0.0524
-427.85	0.0753	0.0648	0.2016	0.0365	0.2918	0.037
-427.8	0.0749	0.0616	0.2154	0.0296	0.2395	0.0278
-427.75	0.0728	0.0563	0.2298	0.0248	0.1919	0.0199
-427.7	0.0742	0.0537	0.2396	0.0193	0.1515	0.0133
-427.65	0.0731	0.0529	0.2488	0.0157	0.1244	0.0057
-427.6	0.0721	0.0482	0.2574	0.0126	0.1024	0.0054
-427.55	0.0716	0.046	0.2637	0.0102	0.0828	0.0031
-427.5	0.0721	0.0418	0.2716	0.0094	0.0644	-0.0015
-427.45	0.0717	0.0396	0.2745	0.0076	0.0487	-0.0089
-427.4	0.0728	0.0381	0.2795	0.004	0.0377	-0.0123
-427.35	0.0714	0.0369	0.2843	0.0032	0.0306	0.0092
-427.3	0.0701	0.0338	0.2873	0.0016	0.021	0.0823
-427.25	0.0707	0.0327	0.2855	0.0032	0.017	0.1974
-427.2	0.072	0.029	0.2878	0.0025	0.0146	0.3479
-427.15	0.0727	0.0295	0.2852	0.0021	0.0084	0.4548
-427.1	0.0702	0.0282	0.2871	0.002	0.0063	0.5138
-427.05	0.0703	0.0269	0.286	-0.0011	0.0035	0.5495
-427	0.0694	0.0245	0.2866	-0.0052	0.0044	0.5731
-426.95	0.069	0.0218	0.2885	-0.0071	0.0016	0.5864
-426.9	0.0689	0.022	0.2884	-0.0117	0.0017	0.5883
-426.85	0.0679	0.0196	0.2873	-0.016	-0.0043	0.5851
-426.8	0.069	0.0185	0.2869	-0.0161	-0.0105	0.585
-426.75	0.0673	0.0181	0.2874	-0.0092	-0.0161	0.5859
-426.7	0.069	0.0187	0.2878	0.0041	-0.0094	0.5873
-426.65	0.069	0.0175	0.2881	0.0294	0.0171	0.5871
-426.6	0.0674	0.0167	0.2891	0.0641	0.0683	0.589
-426.55	0.0686	0.0149	0.2884	0.1133	0.142	0.5921
-426.5	0.0678	0.0142	0.2892	0.1698	0.2396	0.5922
-426.45	0.0681	0.0126	0.2894	0.2249	0.3234	0.585
-426.4	0.0678	0.0132	0.2919	0.2669	0.3795	0.5737
-426.35	0.0655	0.013	0.2915	0.2984	0.419	0.5656
-426.3	0.0658	0.0116	0.2911	0.3222	0.4454	0.5678
-426.25	0.0658	0.0117	0.292	0.3395	0.4646	0.5257
-426.2	0.0651	0.0084	0.2939	0.3572	0.4762	0.4421
-426.15	0.0663	0.0093	0.2932	0.3681	0.4847	0.3493
-426.1	0.0667	0.0069	0.2947	0.3757	0.4891	0.2644
-426.05	0.0652	0.0077	0.2928	0.3818	0.4897	0.1955
-426	0.0656	0.006	0.2946	0.3864	0.4908	0.1478
-425.95	0.0627	0.0086	0.2945	0.3871	0.4879	0.115
-425.9	0.0641	0.0054	0.2941	0.3866	0.4866	0.0895
-425.85	0.0647	0.0057	0.296	0.3879	0.4871	0.0677
-425.8	0.0648	0.0068	0.2951	0.3884	0.4876	0.0482
-425.75	0.0624	0.0042	0.2933	0.3883	0.488	0.036
-425.7	0.0609	0.006	0.2939	0.3862	0.488	0.0253
-425.65	0.0627	0.0046	0.2945	0.3871	0.4928	0.017
-425.6	0.0622	0.0028	0.2949	0.3875	0.4927	0.0124
-425.55	0.0616	0.0033	0.2925	0.3869	0.4929	0.0047
-425.5	0.0606	0.0025	0.2948	0.3885	0.4923	0.0039
-425.45	0.0591	0.0032	0.294	0.3875	0.4894	0.0048
-425.4	0.0604	0.0042	0.2938	0.3903	0.4852	-0.0014
-425.35	0.06	0.003	0.2923	0.3906	0.4824	-0.0108
-425.3	0.0593	0.0032	0.2924	0.3899	0.4834	-0.0113
-425.25	0.0581	0.0039	0.2928	0.3915	0.4751	0.0179
-425.2	0.0581	0.0018	0.289	0.3933	0.4492	0.0988
-425.15	0.0566	0.0017	0.2836	0.3932	0.4025	0.2183
-425.1	0.0574	0.0012	0.2778	0.3934	0.3478	0.3713
-425.05	0.0569	0.003	0.2704	0.3936	0.2899	0.4673
-425	0.0584	0.0029	0.2578	0.3914	0.2356	0.5218
-424.95	0.0564	0.0011	0.2444	0.3908	0.1907	0.5539
-424.9	0.0564	0.0004	0.229	0.3906	0.1532	0.5752
-424.85	0.0575	0.0005	0.2135	0.3889	0.1234	0.5872
-424.8	0.0544	0.0022	0.1988	0.389	0.0997	0.5881
-424.75	0.0555	0.0022	0.1801	0.3859	0.0819	0.5865
-424.7	0.0549	0.001	0.1654	0.3776	0.0653	0.5837
-424.65	0.0544	0.0009	0.1491	0.3633	0.0479	0.5856
-424.6	0.0548	-0.0003	0.1351	0.3373	0.0365	0.5866
-424.55	0.0547	0.0015	0.1224	0.3091	0.0279	0.5877
-424.5	0.0521	-0.0007	0.1088	0.2749	0.0226	0.5902
-424.45	0.0544	0.0009	0.0953	0.2424	0.017	0.5932
-424.4	0.0537	0.0015	0.0856	0.2107	0.0128	0.5909
-424.35	0.0527	0.0008	0.077	0.1799	0.0086	0.584
-424.3	0.0525	0.0007	0.0667	0.1513	0.0059	0.5718
-424.25	0.0504	0.0005	0.0602	0.13	0.0049	0.5661
-424.2	0.0511	-0.0013	0.0558	0.1099	0.0016	0.5622
-424.15	0.0505	0.0003	0.0487	0.0934	0.0035	0.5143
-424.1	0.0503	0.0002	0.0443	0.0798	0.0012	0.4237
-424.05	0.0494	0	0.0395	0.0683	-0.0049	0.3323
-424	0.0508	0.0001	0.0358	0.0561	-0.0124	0.2513
-423.95	0.0485	-0.0012	0.0321	0.0481	-0.0134	0.1864
-423.9	0.049	-0.0005	0.0279	0.0384	-0.0096	0.1405
-423.85	0.0477	-0.0022	0.0224	0.0313	0.0175	0.1115
-423.8	0.0472	-0.0042	0.0209	0.0268	0.069	0.0868
-423.75	0.047	-0.0047	0.0189	0.0196	0.1436	0.0632
-423.7	0.048	-0.0026	0.0165	0.018	0.2428	0.0462
-423.65	0.0464	-0.0056	0.0157	0.0149	0.3251	0.0352
-423.6	0.0454	-0.0045	0.0119	0.0132	0.3799	0.0261
-423.55	0.0468	-0.0067	0.011	0.01	0.4182	0.0175
-423.5	0.0445	-0.0066	0.0093	0.0083	0.4472	0.0088
-423.45	0.044	-0.0083	0.0101	0.0064	0.466	0.0063
-423.4	0.0436	-0.0082	0.0068	0.0029	0.4793	0.0059
-423.35	0.0463	-0.0073	0.0073	0.0021	0.4852	0.0014
-423.3	0.0467	-0.0087	0.0058	0.0018	0.4881	-0.0053
-423.25	0.0458	-0.0071	0.0058	0.0031	0.4899	-0.0105
-423.2	0.0445	-0.0066	0.0037	0.001	0.4895	-0.0089
-423.15	0.0442	-0.0081	0.0027	-0.0006	0.4885	0.0287
-423.1	0.0428	-0.0073	0.0024	-0.0021	0.4889	0.1161
-423.05	0.0443	-0.0062	0.0034	-0.0049	0.4879	0.2476
-423	0.0425	-0.0055	0.0039	-0.0072	0.4878	0.396
-422.95	0.0432	-0.0055	0.0031	-0.0129	0.4895	0.4799
-422.9	0.0416	-0.0009	0.0016	-0.0142	0.4893	0.5269
-422.85	0.04	-0.0001	0.0011	-0.0149	0.4904	0.56
-422.8	0.0418	0.0023	0.0013	-0.0116	0.4946	0.5768
-422.75	0.0391	0.0111	0.0027	-0.0006	0.4952	0.589
-422.7	0.0397	0.0126	0.0007	0.0252	0.4919	0.5889
-422.65	0.0387	0.0174	0.002	0.0595	0.4884	0.5868
-422.6	0.0373	0.0214	-0.0003	0.1073	0.4841	0.5838
-422.55	0.0393	0.0245	-0.0029	0.1622	0.4837	0.586
-422.5	0.0388	0.0294	-0.0025	0.2169	0.4841	0.5867
-422.45	0.0381	0.0381	-0.0063	0.2593	0.477	0.5889
-422.4	0.0358	0.0413	-0.0065	0.293	0.4496	0.5906
-422.35	0.0361	0.048	-0.0097	0.3199	0.4016	0.5932
-422.3	0.0374	0.0569	-0.013	0.3382	0.3451	0.5918
-422.25	0.036	0.0647	-0.0145	0.3547	0.2893	0.5816
-422.2	0.0351	0.0715	-0.015	0.3652	0.235	0.5694
-422.15	0.0357	0.0788	-0.0128	0.3737	0.1884	0.5671
-422.1	0.0358	0.0874	-0.0119	0.3791	0.1511	0.5588
-422.05	0.0357	0.0938	-0.007	0.3845	0.1239	0.4978
-422	0.0349	0.0996	0.0042	0.3863	0.099	0.4095
-421.95	0.032	0.1056	0.0137	0.3876	0.0812	0.3184
-421.9	0.0341	0.114	0.0295	0.388	0.0635	0.2382
-421.85	0.0327	0.1197	0.0491	0.388	0.0505	0.176
-421.8	0.0308	0.125	0.0708	0.3882	0.0384	0.1368
-421.75	0.0335	0.1297	0.097	0.3882	0.0274	0.107
-421.7	0.0312	0.1333	0.1242	0.3862	0.0224	0.0826
-421.65	0.0317	0.1394	0.1507	0.3863	0.0175	0.0602
-421.6	0.0301	0.1444	0.1723	0.3878	0.0118	0.0436
-421.55	0.0297	0.1461	0.1926	0.3879	0.0079	0.0337
-421.5	0.0299	0.1492	0.2078	0.3886	0.0051	0.024
-421.45	0.0295	0.1529	0.2226	0.3884	0.0031	0.0164
-421.4	0.0277	0.1566	0.2356	0.3894	0.0046	0.009
-421.35	0.0279	0.1597	0.2463	0.3895	0.0025	0.0038
-421.3	0.0271	0.1626	0.2558	0.3908	0.0017	0.0035
-421.25	0.0274	0.1657	0.2632	0.3932	-0.005	0.0012
-421.2	0.0268	0.1692	0.2669	0.3938	-0.01	-0.0063
-421.15	0.0275	0.1704	0.2728	0.3928	-0.0141	-0.0126
-421.1	0.0266	0.1708	0.2782	0.3913	-0.0079	-0.006
-421.05	0.0252	0.1731	0.28	0.3921	0.0216	0.0409
-421	0.0255	0.1747	0.2836	0.3911	0.0729	0.1343
-420.95	0.0247	0.1751	0.2847	0.3894	0.1487	0.2728
-420.9	0.0269	0.1771	0.2855	0.3885	0.2453	0.4145
-420.85	0.0267	0.1781	0.2865	0.3882	0.3282	0.4896
-420.8	0.0244	0.1789	0.2875	0.3876	0.382	0.5342
-420.75	0.0232	0.1791	0.2856	0.3819	0.4205	0.5616
-420.7	0.0244	0.1801	0.2861	0.3665	0.4466	0.5816
-420.65	0.0239	0.1804	0.2882	0.3405	0.4655	0.5868
-420.6	0.0244	0.1826	0.2861	0.3112	0.4773	0.5876
-420.55	0.0222	0.1805	0.2888	0.2795	0.4875	0.5852
-420.5	0.0234	0.1821	0.2884	0.2455	0.4901	0.5844
-420.45	0.0219	0.1815	0.2895	0.2157	0.4916	0.586
-420.4	0.0233	0.1817	0.2873	0.184	0.4883	0.5872
-420.35	0.0231	0.1823	0.288	0.156	0.4873	0.5857
-420.3	0.0218	0.1822	0.288	0.1336	0.4894	0.5898
-420.25	0.0215	0.182	0.2896	0.1111	0.4893	0.592
-420.2	0.0198	0.1842	0.2909	0.0954	0.4885	0.5885
-420.15	0.0219	0.1831	0.2917	0.0825	0.4879	0.5768
-420.1	0.0211	0.183	0.2918	0.0683	0.4896	0.5688
-420.05	0.0217	0.1831	0.2918	0.0582	0.4916	0.5684
-420	0.0214	0.1837	0.2915	0.048	0.4948	0.5517
-419.95	0.0205	0.186	0.2936	0.0383	0.4947	0.4844
-419.9	0.0204	0.186	0.2908	0.0333	0.4935	0.3935
-419.85	0.0189	0.1852	0.2912	0.0252	0.4875	0.3049
-419.8	0.0184	0.1859	0.2938	0.0217	0.4847	0.2275
-419.75	0.0199	0.1846	0.2928	0.0177	0.4836	0.1711
-419.7	0.0189	0.1849	0.2923	0.0157	0.4824	0.1301
-419.65	0.0179	0.1868	0.2932	0.0136	0.4777	0.1042
-419.6	0.0182	0.1855	0.2931	0.0105	0.4472	0.0791
-419.55	0.0192	0.1872	0.2934	0.0067	0.4003	0.0561
-419.5	0.0178	0.1878	0.2949	0.0052	0.3433	0.0431
-419.45	0.0184	0.1882	0.2949	0.0051	0.2879	0.0292
-419.4	0.0192	0.1861	0.2945	0.0044	0.2367	0.0227
-419.35	0.0167	0.187	0.2937	0.0016	0.1897	0.0128
-419.3	0.0185	0.1884	0.2938	0.0019	0.1501	0.0072
-419.25	0.0157	0.1874	0.2953	0.0027	0.1212	0.0063
-419.2	0.0169	0.1891	0.2932	0.0011	0.1001	0.0054
-419.15	0.0167	0.1889	0.2952	-0.001	0.0818	0.0016
-419.1	0.0165	0.1891	0.2949	-0.0024	0.064	-0.0063
-419.05	0.0169	0.1888	0.2933	-0.0062	0.0483	-0.0129
-419	0.0173	0.1899	0.2941	-0.0116	0.0375	-0.0022
-418.95	0.0158	0.1893	0.292	-0.0149	0.0293	0.0528
-418.9	0.0166	0.1872	0.2908	-0.0165	0.0234	0.1544
-418.85	0.015	0.1885	0.289	-0.0135	0.0163	0.2966
-418.8	0.0151	0.1881	0.2821	-0.0005	0.0109	0.4283
-418.75	0.0156	0.1891	0.2747	0.0202	0.008	0.4973
-418.7	0.0133	0.188	0.2631	0.0542	0.0059	0.5377
-418.65	0.0134	0.1903	0.2524	0.0992	0.0022	0.5651
-418.6	0.0132	0.1892	0.2365	0.1565	0.002	0.5823
-418.55	0.0151	0.1902	0.2217	0.2161	0.002	0.5868
-418.5	0.0145	0.1904	0.2056	0.2602	0.0016	0.5868
-418.45	0.0129	0.1899	0.19	0.2935	-0.0043	0.5849
-418.4	0.0121	0.1887	0.1731	0.3175	-0.0126	0.5843
-418.35	0.0136	0.1902	0.1565	0.3375	-0.0155	0.5859
-418.3	0.0142	0.1909	0.1426	0.3525	-0.0072	0.5855
-418.25	0.0146	0.1896	0.128	0.366	0.0203	0.5882
-418.2	0.0149	0.1892	0.1136	0.3747	0.0712	0.5899
-418.15	0.0145	0.1918	0.1012	0.3792	0.1481	0.5922
-418.1	0.0127	0.1903	0.0897	0.3852	0.245	0.5867
-418.05	0.0126	0.1909	0.0821	0.386	0.3273	0.5764
-418	0.012	0.19	0.0719	0.3889	0.3826	0.5674
-417.95	0.0117	0.1919	0.0659	0.3879	0.4185	0.5689
-417.9	0.013	0.1903	0.0588	0.3875	0.445	0.5464
-417.85	0.011	0.1892	0.0534	0.3881	0.466	0.4709
-417.8	0.0112	0.1911	0.0485	0.388	0.4786	0.3806
-417.75	0.0111	0.191	0.0424	0.387	0.4869	0.2904
-417.7	0.0111	0.1893	0.038	0.3874	0.4903	0.2183
-417.65	0.0116	0.1925	0.0326	0.3873	0.491	0.1637
-417.6	0.0127	0.1922	0.0285	0.3878	0.4888	0.1259
-417.55	0.0118	0.1918	0.0273	0.3871	0.4898	0.0979
-417.5	0.0091	0.1906	0.0241	0.3874	0.4867	0.0754
-417.45	0.0112	0.1915	0.0184	0.3901	0.4894	0.0559
-417.4	0.0121	0.1901	0.0174	0.3912	0.4872	0.0415
-417.35	0.0096	0.1915	0.0174	0.3924	0.49	0.0288
-417.3	0.0091	0.1902	0.0155	0.393	0.4889	0.0201
-417.25	0.0105	0.1922	0.012	0.3933	0.4901	0.0132
-417.2	0.0091	0.1919	0.0106	0.3924	0.4919	0.007
-417.15	0.0113	0.1906	0.0095	0.392	0.4927	0.0039
-417.1	0.0112	0.1928	0.0087	0.391	0.4926	0.0059
-417.05	0.009	0.1909	0.008	0.3914	0.4883	-0.0005
-417	0.0111	0.1927	0.0051	0.388	0.4842	-0.008
-416.95	0.011	0.1925	0.0058	0.3879	0.4812	-0.0127
-416.9	0.011	0.1923	0.0061	0.3898	0.4836	0.0041
-416.85	0.0107	0.1915	0.0058	0.3873	0.4755	0.0648
-416.8	0.0107	0.1909	0.0053	0.3813	0.4527	0.1731
-416.75	0.0096	0.19	0.0045	0.3656	0.3984	0.3232
-416.7	0.0082	0.1907	0.0021	0.3422	0.3435	0.4414
-416.65	0.0095	0.192	0.0028	0.3142	0.2881	0.5041
-416.6	0.0099	0.1918	0.0024	0.2811	0.2342	0.5439
-416.55	0.0103	0.1903	0.0025	0.2507	0.1876	0.5683
-416.5	0.0078	0.1909	0.0034	0.2163	0.1506	0.5832
-416.45	0.0091	0.1892	0.0029	0.1847	0.1197	0.5875
-416.4	0.0075	0.1879	0.0023	0.1586	0.099	0.5878
-416.35	0.0084	0.1878	-0.0004	0.1352	0.0817	0.5858
-416.3	0.0078	0.187	0.0016	0.1123	0.0643	0.5834
-416.25	0.0079	0.1875	0.0003	0.0979	0.0491	0.5862
-416.2	0.0083	0.1846	-0.0029	0.0825	0.0382	0.5873
-416.15	0.0077	0.1828	-0.0042	0.0704	0.0292	0.5879
-416.1	0.0089	0.1823	-0.0062	0.058	0.0211	0.5912
-416.05	0.009	0.1799	-0.008	0.05	0.0165	0.5928
-416	0.0088	0.1791	-0.0116	0.0392	0.0132	0.5871
-415.95	0.0072	0.1761	-0.011	0.0321	0.0098	0.5744
-415.9	0.0068	0.1712	-0.0149	0.0266	0.0057	0.5664
-415.85	0.0063	0.1673	-0.015	0.0219	0.0038	0.568
-415.8	0.0089	0.1645	-0.0115	0.0183	0.0018	0.5362
-415.75	0.0089	0.1609	-0.0096	0.0131	0.0024	0.4572
-415.7	0.007	0.1563	-0.0032	0.0109	-0.0011	0.3652
-415.65	0.0081	0.1515	0.0084	0.009	-0.0054	0.2767
-415.6	0.007	0.1482	0.0203	0.0071	-0.01	0.2088
-415.55	0.0085	0.1447	0.0368	0.0044	-0.013	0.1571
-415.5	0.0091	0.1388	0.058	0.0031	-0.0083	0.1191
-415.45	0.0063	0.1353	0.0812	0.0039	0.0211	0.0945
-415.4	0.0068	0.1297	0.1068	0.0023	0.0748	0.0703
-415.35	0.0064	0.1239	0.135	0.0021	0.1501	0.051
-415.3	0.0083	0.1188	0.1597	0.001	0.2481	0.0377
-415.25	0.0068	0.1129	0.1802	0.0008	0.3326	0.0271
-415.2	0.0084	0.1083	0.1993	0.001	0.3837	0.0188
-415.15	0.0077	0.1027	0.2156	-0.0028	0.4192	0.0121
-415.1	0.0065	0.0995	0.2287	-0.0056	0.4459	0.0081
-415.05	0.0082	0.0942	0.2407	-0.012	0.4671	0.0034
-415	0.0077	0.0886	0.2492	-0.0146	0.4787	0.0025
-414.95	0.0088	0.0855	0.257	-0.0148	0.4877	-0.0006
-414.9	0.0076	0.0789	0.2636	-0.0138	0.4899	-0.0102
-414.85	0.0066	0.0751	0.2686	-0.0036	0.4891	-0.0122
-414.8	0.0074	0.0726	0.2745	0.0177	0.4895	0.0082
-414.75	0.0071	0.0668	0.2777	0.0503	0.4897	0.0795
-414.7	0.0067	0.0623	0.2796	0.0948	0.4887	0.1943
-414.65	0.0078	0.0614	0.2837	0.1505	0.4883	0.3451
-414.6	0.0064	0.0574	0.286	0.2073	0.4867	0.4555
-414.55	0.0079	0.0538	0.2857	0.2544	0.4869	0.5109
-414.5	0.0061	0.0491	0.2876	0.2883	0.4882	0.5505
-414.45	0.0072	0.0482	0.2858	0.3156	0.4922	0.5729
-414.4	0.0086	0.0454	0.2863	0.3343	0.4932	0.5847
-414.35	0.0064	0.0425	0.2875	0.3505	0.4934	0.589
-414.3	0.0056	0.0396	0.2863	0.3629	0.4912	0.5876
-414.25	0.0073	0.037	0.2872	0.3733	0.4881	0.5829
-414.2	0.0056	0.0351	0.2879	0.3799	0.4844	0.5852
-414.15	0.0059	0.0353	0.2883	0.3853	0.4829	0.5867
-414.1	0.0077	0.0319	0.2894	0.3866	0.4831	0.5869
-414.05	0.0057	0.0294	0.2895	0.3891	0.4741	0.5894
-414	0.0071	0.0292	0.2895	0.3873	0.4467	0.5911
-413.95	0.0056	0.0277	0.2892	0.3875	0.3991	0.5907
-413.9	0.0055	0.026	0.2898	0.3871	0.3401	0.5859
-413.85	0.0065	0.0247	0.2896	0.3877	0.2858	0.5707
-413.8	0.008	0.0223	0.2917	0.3866	0.2324	0.5667
-413.75	0.0077	0.0227	0.2908	0.3873	0.1858	0.5675
-413.7	0.0065	0.0207	0.2915	0.3871	0.1475	0.5261
-413.65	0.0053	0.0188	0.2931	0.3874	0.1221	0.445
-413.6	0.0069	0.0199	0.2924	0.3892	0.0988	0.3504
-413.55	0.0065	0.0176	0.2932	0.3894	0.0809	0.2649
-413.5	0.0064	0.018	0.2921	0.3904	0.0622	0.1995
-413.45	0.0045	0.0153	0.2946	0.3904	0.0484	0.1483
-413.4	0.0043	0.0149	0.2945	0.393	0.0361	0.1166
-413.35	0.0104	0.0154	0.2933	0.3928	0.0292	0.091
-413.3	0.0107	0.0146	0.2949	0.3935	0.0227	0.0667
-413.25	0.0085	0.0117	0.2935	0.3927	0.0158	0.0486
-413.2	0.0088	0.0122	0.2957	0.3941	0.012	0.0353
-413.15	0.0097	0.0109	0.2956	0.391	0.0084	0.0267
-413.1	0.0076	0.0091	0.2936	0.3912	0.0048	0.0199
-413.05	0.0095	0.009	0.2933	0.3896	0.0041	0.0128
-413	0.0085	0.0097	0.2927	0.39	0.0045	0.0076
-412.95	0.0062	0.0092	0.2924	0.3898	0.0013	0.0039
-412.9	0.0075	0.0085	0.2934	0.3883	0	0.0024
-412.85	0.0064	0.007	0.2934	0.3822	-0.0053	-0.0031
-412.8	0.0077	0.0136	0.2934	0.368	-0.0113	-0.0085
-412.75	0.0062	0.0086	0.2949	0.3437	-0.0162	-0.0113
-412.7	0.0061	0.0086	0.2926	0.3145	-0.0073	0.016
-412.65	0.0058	0.0064	0.2932	0.2825	0.0228	0.0945
-412.6	0.0062	0.0057	0.2923	0.2509	0.0748	0.2159
-412.55	0.0074	0.0072	0.2908	0.2174	0.1502	0.3675
-412.5	0.0081	0.006	0.2868	0.1858	0.2486	0.4653
-412.45	0.007	0.0053	0.2816	0.157	0.3306	0.5186
-412.4	0.0086	0.0048	0.2729	0.1339	0.385	0.5524
-412.35	0.007	0.0047	0.2615	0.1142	0.4212	0.5764
-412.3	0.007	0.004	0.2493	0.0955	0.4482	0.5873
-412.25	0.0069	0.0055	0.2325	0.081	0.4647	0.589
-412.2	0.0083	0.0039	0.2197	0.0703	0.4793	0.5862
-412.15	0.0063	0.0035	0.2024	0.0589	0.4866	0.5844
-412.1	0.0069	0.0035	0.1851	0.0478	0.4906	0.5866
-412.05	0.0077	0.0034	0.1692	0.0397	0.4887	0.5876
-412	0.0067	0.0041	0.1548	0.0337	0.4901	0.592
-411.95	0.0087	0.0033	0.14	0.0266	0.4892	0.5905
-411.9	0.006	0.0025	0.1256	0.0214	0.4872	0.5931
-411.85	0.0065	0.0015	0.1123	0.0187	0.486	0.593
-411.8	0.0064	0.0027	0.0997	0.0144	0.4864	0.5825
-411.75	0.0056	0.0036	0.0898	0.0105	0.4876	0.571
-411.7	0.0076	0.0029	0.0782	0.008	0.4881	0.5666
-411.65	0.006	0.0036	0.0696	0.0089	0.4911	0.5645
-411.6	0.0055	0.0025	0.0625	0.0046	0.493	0.513
-411.55	0.0054	0.0016	0.0551	0.0044	0.4923	0.426
-411.5	0.0084	0.0009	0.0512	0.0018	0.4915	0.3349
-411.45	0.0079	0.0026	0.0455	0.0013	0.4875	0.252
-411.4	0.0061	0.0017	0.0417	0.0028	0.4825	0.1878
-411.35	0.0074	0.0018	0.0364	0.0003	0.4828	0.1415
-411.3	0.0082	0.0022	0.0323	-0.0005	0.4848	0.1127
-411.25	0.0072	0.0015	0.0284	-0.0001	0.4768	0.0869
-411.2	0.0082	0.0017	0.0256	-0.0022	0.447	0.0628
-411.15	0.0064	-0.0004	0.0228	-0.0051	0.3984	0.047
-411.1	0.0083	0.0021	0.0191	-0.0106	0.3439	0.0341
-411.05	0.008	0	0.0156	-0.0143	0.2862	0.024
-411	0.0059	-0.0004	0.0155	-0.0174	0.2348	0.0164
-410.95	0.0074	0.0007	0.015	-0.0124	0.1895	0.0105
-410.9	0.0073	-0.0012	0.012	-0.0037	0.1494	0.0046
-410.85	0.0066	0.0012	0.0114	0.019	0.1209	0.0052
-410.8	0.0085	0.0005	0.0078	0.0542	0.1009	0.0017
-410.75	0.0065	-0.0017	0.0082	0.0992	0.081	-0.0026
-410.7	0.006	-0.0023	0.0065	0.1519	0.0634	-0.0109
-410.65	0.0068	-0.0027	0.0058	0.2093	0.0499	-0.009
-410.6	0.0081	-0.0013	0.0069	0.2544	0.036	0.0279
-410.55	0.008	-0.002	0.006	0.2878	0.0293	0.1136
-410.5	0.0067	-0.0034	0.0035	0.3147	0.0227	0.2438
-410.45	0.0092	-0.0049	0.005	0.3345	0.0182	0.3926
-410.4	0.0066	-0.005	0.0047	0.3517	0.0112	0.4789
-410.35	0.0088	-0.0068	0.0032	0.3642	0.01	0.528
-410.3	0.0096	-0.0061	0.0021	0.3744	0.0048	0.5586
-410.25	0.0096	-0.0078	0.0012	0.38	0.0045	0.5778
-410.2	0.0084	-0.0083	0.0024	0.3838	0.0043	0.5876
-410.15	0.0085	-0.0061	0.0016	0.3871	0.0032	0.59
-410.1	0.0078	-0.0082	0.0026	0.3871	0.0012	0.5856
-410.05	0.0097	-0.0071	0.0006	0.3889	-0.0048	0.5852
-410	0.0087	-0.0082	0.0026	0.3872	-0.0128	0.5866
-409.95	0.0094	-0.007	0.0012	0.3879	-0.0161	0.5857
-409.9	0.0103	-0.0047	0.0008	0.3861	-0.0071	0.5887
-409.85	0.0092	-0.0051	-0.0013	0.3879	0.0194	0.5897
-409.8	0.0083	-0.0051	-0.0031	0.3884	0.0724	0.5937
-409.75	0.0089	-0.0011	-0.0053	0.3862	0.1497	0.5898
-409.7	0.0098	0.0005	-0.0075	0.3869	0.2462	0.5799
-409.65	0.0085	0.0022	-0.0115	0.3894	0.3307	0.5705
-409.6	0.009	0.0056	-0.013	0.3899	0.3828	0.5678
-409.55	0.0092	0.011	-0.0134	0.3895	0.4198	0.5574
-409.5	0.0098	0.0138	-0.013	0.3904	0.4454	0.4992
-409.45	0.01	0.0201	-0.0118	0.3932	0.4652	0.4085
-409.4	0.0106	0.0239	-0.0074	0.3925	0.4771	0.3178
-409.35	0.0093	0.0283	0.001	0.3938	0.4858	0.2409
-409.3	0.0112	0.0347	0.0103	0.3948	0.4899	0.1769
-409.25	0.0107	0.0411	0.0254	0.3919	0.4901	0.1366
-409.2	0.0125	0.0471	0.0427	0.3913	0.4892	0.1066
-409.15	0.0111	0.054	0.0631	0.3908	0.4891	0.0817
-409.1	0.0109	0.0622	0.0862	0.3901	0.4876	0.0611
-409.05	0.012	0.0705	0.1159	0.3882	0.4865	0.0461
-409	0.0112	0.0786	0.1416	0.3892	0.4877	0.033
-408.95	0.0123	0.0848	0.1624	0.3881	0.4893	0.024
-408.9	0.0119	0.091	0.1842	0.3835	0.4892	0.0154
-408.85	0.0128	0.0987	0.2034	0.369	0.4915	0.01
-408.8	0.0133	0.1056	0.219	0.3462	0.4925	0.0047
-408.75	0.0131	0.1135	0.2326	0.3174	0.495	0.005
-408.7	0.0134	0.1197	0.2416	0.2845	0.4913	0.0013
-408.65	0.0146	0.1242	0.2497	0.2518	0.4891	-0.0041
-408.6	0.0125	0.1289	0.2605	0.2175	0.4835	-0.0126
-408.55	0.0143	0.1357	0.2659	0.1893	0.4816	-0.0058
-408.5	0.0153	0.1399	0.2698	0.158	0.4827	0.0384
-408.45	0.0144	0.1439	0.2769	0.136	0.4754	0.1347
-408.4	0.0138	0.1483	0.2803	0.1146	0.4479	0.2722
-408.35	0.014	0.1512	0.2808	0.0976	0.4001	0.4127
-408.3	0.015	0.1531	0.2824	0.0817	0.3447	0.4879
-408.25	0.0166	0.1571	0.2843	0.071	0.2875	0.5339
-408.2	0.0156	0.1613	0.284	0.06	0.2366	0.564
-408.15	0.017	0.1636	0.2853	0.0487	0.1899	0.5795
-408.1	0.018	0.1662	0.2862	0.0396	0.1523	0.5885
-408.05	0.016	0.1668	0.287	0.032	0.1214	0.5876
-408	0.0175	0.1709	0.2868	0.0254	0.1018	0.5838
-407.95	0.017	0.1728	0.2882	0.0216	0.0808	0.5846
-407.9	0.0175	0.1746	0.288	0.0166	0.0651	0.5846
-407.85	0.0196	0.1746	0.2864	0.0157	0.0486	0.5884
-407.8	0.0179	0.1773	0.2892	0.0113	0.0367	0.5887
-407.75	0.0181	0.1781	0.2871	0.01	0.0284	0.589
-407.7	0.0189	0.1787	0.2892	0.009	0.0229	0.5915
-407.65	0.0206	0.178	0.2878	0.0045	0.0172	0.5904
-407.6	0.0223	0.1791	0.2904	0.0041	0.0133	0.5796
-407.55	0.022	0.1821	0.2884	0.004	0.0102	0.5665
-407.5	0.0204	0.1802	0.2887	0.0036	0.0056	0.5691
-407.45	0.0212	0.183	0.2899	0.0002	0.0044	0.5526
-407.4	0.0236	0.1822	0.292	0.0025	0.0041	0.4847
-407.35	0.024	0.1833	0.2958	0.0004	0.0017	0.3923
-407.3	0.0239	0.1839	0.2928	0.0008	0.0012	0.3024
-407.25	0.0236	0.1837	0.2922	-0.0044	-0.0058	0.2262
-407.2	0.0232	0.1839	0.2942	-0.006	-0.0107	0.1712
-407.15	0.024	0.1822	0.2936	-0.0114	-0.0133	0.1316
-407.1	0.0248	0.185	0.2947	-0.013	-0.0088	0.1024
-407.05	0.026	0.1834	0.2952	-0.0163	0.0184	0.0772
-407	0.0271	0.1834	0.2935	-0.0145	0.0705	0.0583
-406.95	0.0264	0.1838	0.2928	-0.0014	0.1431	0.0408
-406.9	0.0265	0.1855	0.2946	0.0203	0.2395	0.03
-406.85	0.0269	0.1839	0.2948	0.0518	0.3255	0.0212
-406.8	0.0287	0.1843	0.2934	0.096	0.3855	0.0133
-406.75	0.0297	0.1847	0.2937	0.1496	0.4177	0.0084
-406.7	0.0297	0.1848	0.2935	0.2093	0.4452	0.0052
-406.65	0.0293	0.187	0.2952	0.2534	0.4636	0.0044
-406.6	0.0288	0.1863	0.2946	0.2873	0.4791	0.0024
-406.55	0.0317	0.1863	0.2941	0.3133	0.4855	-0.0072
-406.5	0.0316	0.1852	0.2949	0.3349	0.4894	-0.0128
-406.45	0.0323	0.1872	0.2918	0.3511	0.4909	-0.0024
-406.4	0.0331	0.1872	0.2945	0.3639	0.4879	0.0529
-406.35	0.0318	0.1862	0.2934	0.3738	0.4875	0.1543
-406.3	0.0323	0.1871	0.2935	0.3785	0.4895	0.2971
-406.25	0.0351	0.1859	0.2912	0.3834	0.4889	0.4304
-406.2	0.0327	0.1859	0.2891	0.386	0.4887	0.4981
-406.15	0.0343	0.1879	0.2837	0.3866	0.4883	0.5406
-406.1	0.0349	0.1875	0.278	0.3864	0.4894	0.5664
-406.05	0.0357	0.1876	0.2689	0.3864	0.4899	0.5824
-406	0.0367	0.1879	0.2564	0.389	0.492	0.5877
-405.95	0.0375	0.1896	0.2444	0.3885	0.4923	0.5858
-405.9	0.0363	0.1892	0.2285	0.3884	0.4912	0.5853
-405.85	0.0379	0.1887	0.213	0.3888	0.4888	0.5846
-405.8	0.0383	0.1903	0.1987	0.3882	0.4856	0.5852
-405.75	0.0379	0.1875	0.1815	0.3885	0.4831	0.5881
-405.7	0.0402	0.1895	0.164	0.3872	0.4845	0.5881
-405.65	0.0396	0.1895	0.1486	0.3903	0.4775	0.59
-405.6	0.0416	0.1903	0.1356	0.39	0.4508	0.594
-405.55	0.0412	0.1889	0.1212	0.3903	0.404	0.587
-405.5	0.0416	0.1907	0.1083	0.391	0.3464	0.5763
-405.45	0.0413	0.1907	0.0947	0.3941	0.2913	0.5673
-405.4	0.0425	0.1881	0.087	0.3923	0.2378	0.5697
-405.35	0.0439	0.19	0.0763	0.3946	0.1909	0.5455
-405.3	0.0431	0.1914	0.069	0.3928	0.1505	0.4705
-405.25	0.0445	0.1906	0.0618	0.3908	0.1223	0.3793
-405.2	0.0444	0.1901	0.0552	0.3913	0.1009	0.2902
-405.15	0.0457	0.1891	0.0502	0.3904	0.0825	0.2159
-405.1	0.0447	0.1894	0.0429	0.3872	0.0628	0.1622
-405.05	0.0471	0.1914	0.0412	0.389	0.0499	0.1254
-405	0.0463	0.1899	0.0356	0.3895	0.0387	0.0975
-404.95	0.0474	0.1887	0.0319	0.3825	0.0282	0.0731
-404.9	0.0465	0.1914	0.0264	0.3693	0.0227	0.0533
-404.85	0.0499	0.1904	0.0231	0.3472	0.0172	0.0395
-404.8	0.0498	0.1894	0.0207	0.3187	0.0111	0.0289
-404.75	0.0481	0.1907	0.0188	0.2884	0.0084	0.0218
-404.7	0.0492	0.1901	0.0166	0.2535	0.0061	0.012
-404.65	0.0492	0.1899	0.014	0.2219	0.0055	0.0063
-404.6	0.0493	0.1901	0.0134	0.1887	0.0027	0.0051
-404.55	0.051	0.1923	0.0112	0.1613	0.0036	0.0044
-404.5	0.0527	0.1908	0.0094	0.1383	-0.0003	0.0012
-404.45	0.053	0.1919	0.0091	0.1145	-0.0046	-0.0091
-404.4	0.0531	0.192	0.0081	0.0997	-0.0128	-0.0119
-404.35	0.0544	0.1902	0.0058	0.0853	-0.0149	0.0032
-404.3	0.0519	0.1916	0.0055	0.0719	-0.008	0.0662
-404.25	0.0542	0.1907	0.0042	0.0612	0.0188	0.1769
-404.2	0.0538	0.1907	0.0046	0.0498	0.0714	0.3243
-404.15	0.0537	0.1898	0.0031	0.0408	0.1439	0.4455
-404.1	0.0549	0.1906	0.0035	0.0337	0.2408	0.5079
-404.05	0.0544	0.1925	0.002	0.0261	0.3251	0.5447
-404	0.0549	0.1918	0.0025	0.0219	0.3813	0.5693
-403.95	0.0568	0.1905	0.0012	0.0182	0.4192	0.584
-403.9	0.0577	0.1906	0.0032	0.0151	0.446	0.589
-403.85	0.0568	0.1907	0.0009	0.0141	0.4663	0.5868
-403.8	0.0594	0.1896	0.0008	0.0098	0.4791	0.5833
-403.75	0.0585	0.1914	0.0014	0.0081	0.485	0.5847
-403.7	0.0587	0.1901	0.0008	0.0043	0.4903	0.5878
-403.65	0.0606	0.1906	0.002	0.0039	0.4899	0.5865
-403.6	0.061	0.1892	0.0004	0.0043	0.4914	0.5893
-403.55	0.0591	0.1903	-0.0026	0.0015	0.4882	0.592
-403.5	0.0615	0.1891	-0.0022	0.0012	0.4877	0.5938
-403.45	0.0625	0.191	-0.0048	0.0025	0.4891	0.5862
-403.4	0.0626	0.1894	-0.0065	0.002	0.4895	0.5735
-403.35	0.0651	0.1899	-0.0111	0.0001	0.4889	0.5664
-403.3	0.0647	0.1877	-0.012	-0.0022	0.4894	0.567
-403.25	0.0658	0.1885	-0.0144	-0.0066	0.4916	0.5352
-403.2	0.0639	0.1879	-0.0124	-0.0092	0.4926	0.4569
-403.15	0.0649	0.1873	-0.0144	-0.0139	0.4929	0.3624
-403.1	0.0646	0.1852	-0.0106	-0.0153	0.4937	0.2751
-403.05	0.066	0.184	-0.0047	-0.0124	0.489	0.2061
-403	0.0642	0.1825	0.0033	-0.0051	0.4859	0.154
-402.95	0.0668	0.1805	0.0155	0.0161	0.483	0.1196
-402.9	0.0661	0.1851	0.0299	0.0462	0.4828	0.0957
-402.85	0.0657	0.1783	0.0488	0.091	0.4777	0.0712
-402.8	0.0654	0.1751	0.0702	0.144	0.4502	0.0523
-402.75	0.0679	0.171	0.0972	0.2009	0.4025	0.0365
-402.7	0.067	0.1691	0.124	0.2494	0.3478	0.0282
-402.65	0.0678	0.1646	0.1502	0.2846	0.2907	0.0197
-402.6	0.0679	0.1592	0.1732	0.3119	0.2356	0.0137
-402.55	0.0674	0.1577	0.1913	0.3313	0.1885	0.0071
-402.5	0.0667	0.1504	0.2073	0.3508	0.1516	0.0048
-402.45	0.0687	0.1465	0.222	0.3629	0.1228	0.0023
-402.4	0.0667	0.1435	0.2345	0.3708	0.0989	-0.0007
-402.35	0.0682	0.1375	0.2437	0.378	0.0806	-0.0077
-402.3	0.0686	0.1319	0.2534	0.3833	0.0621	-0.0124
-402.25	0.0678	0.1277	0.2615	0.3869	0.0477	0.0112
-402.2	0.0685	0.1214	0.2671	0.3866	0.0379	0.0818
-402.15	0.0697	0.1172	0.2744	0.3875	0.0287	0.1979
-402.1	0.0681	0.1128	0.2757	0.3863	0.0232	0.3476
-402.05	0.0702	0.1063	0.2788	0.3887	0.0184	0.4576
-402	0.071	0.1017	0.283	0.3878	0.012	0.5189
-401.95	0.0708	0.0964	0.2836	0.3877	0.0092	0.551
-401.9	0.0699	0.0922	0.2847	0.3859	0.0051	0.5748
-401.85	0.0707	0.0876	0.2864	0.3865	0.0045	0.5864
-401.8	0.0711	0.0842	0.2866	0.3874	0.0024	0.5893
-401.75	0.0707	0.0766	0.2858	0.3877	0.0013	0.5873
-401.7	0.0714	0.0737	0.2851	0.3889	0.0014	0.5853
-401.65	0.0723	0.0681	0.2877	0.3882	-0.0062	0.585
-401.6	0.0709	0.0655	0.2866	0.3888	-0.0112	0.5857
-401.55	0.0722	0.0616	0.2883	0.3898	-0.0136	0.5862
-401.5	0.0722	0.0586	0.2888	0.3939	-0.0075	0.5881
-401.45	0.0722	0.0554	0.2894	0.3925	0.0211	0.5913
-401.4	0.0728	0.0532	0.2874	0.3944	0.0708	0.5908
-401.35	0.0711	0.0499	0.2889	0.3928	0.1477	0.585
-401.3	0.0716	0.0475	0.2903	0.3926	0.2455	0.5722
-401.25	0.0718	0.043	0.2894	0.3912	0.3292	0.5654
-401.2	0.0718	0.0401	0.2909	0.3887	0.3823	0.5654
-401.15	0.0708	0.0383	0.29	0.3876	0.419	0.5219
-401.1	0.0741	0.0362	0.2903	0.3891	0.4459	0.4407
-401.05	0.0738	0.0352	0.29	0.3872	0.4645	0.3451
-401	0.0734	0.032	0.292	0.3831	0.479	0.2612
-400.95	0.0725	0.0297	0.2916	0.3713	0.4848	0.1957
-400.9	0.0722	0.0305	0.292	0.3483	0.4891	0.1482
-400.85	0.0746	0.0263	0.2937	0.3213	0.4903	0.1163
-400.8	0.0745	0.0254	0.294	0.2912	0.4888	0.0896
-400.75	0.0746	0.0239	0.2944	0.2573	0.4892	0.0663
-400.7	0.0732	0.0226	0.2925	0.2257	0.4879	0.0499
-400.65	0.073	0.0225	0.2943	0.1931	0.4876	0.0356
-400.6	0.0724	0.021	0.2951	0.1637	0.4871	0.0261
-400.55	0.0754	0.0197	0.2937	0.1377	0.4899	0.0171
-400.5	0.0755	0.0202	0.2944	0.1166	0.4903	0.011
-400.45	0.0747	0.0181	0.2929	0.1013	0.4907	0.0062
-400.4	0.0742	0.0151	0.2947	0.0849	0.4923	0.0037
-400.35	0.0729	0.0166	0.2924	0.0725	0.4934	0.0047
-400.3	0.073	0.0143	0.2941	0.0627	0.4927	-0.0033
-400.25	0.0752	0.0151	0.2948	0.0494	0.4889	-0.0094
[truncated: 18,005 more rows]

## Sheet: Extended Data Fig. 4f
V_DD	Frequency	Frequency	Frequency	Frequency
V	Hz	Hz	Hz	Hz
	42 μm	12 μm	6 μm	3.6 μm
0.1		1.62	9.49	24.6
0.2	0.311	5.62	31	76.3
0.3	0.796	12.5	64.9	158
0.4	1.42	21.7	106	253
0.5	2.16	32.5	151	357
0.6	2.95	44.1	201	477

## Sheet: Extended Data Fig. 4g
V_DD	Single stage delay	Single stage delay	Single stage delay	Single stage delay
V	ms	ms	ms	ms
	42 μm	12 μm	6 μm	3.6 μm
0.1		61.8	10.5	4.07
0.2	322	17.8	3.22	1.31
0.3	126	8	1.54	0.633
0.4	70.5	4.61	0.947	0.395
0.5	46.3	3.08	0.661	0.28
0.6	33.9	2.27	0.499	0.21

## Sheet: Extended Data Fig. 4h
Channel length	Frequency	Frequency	Frequency	Frequency	Frequency	Frequency
μm	Hz	Hz	Hz	Hz	Hz	Hz
	0.1 V	0.2 V	0.3 V	0.4 V	0.5 V	0.6 V
3.6	24.6	76.3	158	253	357	477
6	9.49	31	64.9	106	151	201
12	1.62	5.62	12.5	21.7	32.5	44.1
42		0.311	0.796	1.42	2.16	2.95

## Sheet: Extended Data Fig. 4i
Channel length	Frequency	Frequency	Frequency	Frequency	Frequency	Frequency
μm	Hz	Hz	Hz	Hz	Hz	Hz
	0.1 V	0.2 V	0.3 V	0.4 V	0.5 V	0.6 V
3.6	4.07	1.31	0.633	0.395	0.28	0.21
6	10.5	3.22	1.54	0.947	0.661	0.499
12	61.8	17.8	8	4.61	3.08	2.27
42		322	126	70.5	46.3	33.9
