# Supplementary material for: High-frequency, low-energy organic event-based sensors for closed-loop neurostimulation
Source: Nat Sens. 2026 Jan 15;1(1):63–72. doi: 10.1038/s44460-025-00007-x (PMC12863661; doi:10.1038/s44460-025-00007-x)
Supplement: Supplementary file 13 — Statistical source data. [file 44460_2025_7_MOESM13_ESM.xlsx]

## Sheet: Extended Data Fig. 5a
Time	I_D	I_D	I_D	I_D	I_D			Time	I_D	Time	I_D	Time	I_D	Time	I_D	Time	I_D
ms	μA	μA	μA	μA	μA			ms	μA	ms	μA	ms	μA	ms	μA	ms	μA
Time	0.2 V	0.3 V	0.4 V	0.5 V	0.6 V			Fitted	0.2 V	Fitted	0.3 V	Fitted	0.4 V	Fitted	0.5 V	Fitted	0.6 V
0	-0.0558	0.0014	-0.00939	-0.0511	-0.0607			0.553	0.0636	0.532	0.66	0.522	2.24	0.515	5.33	0.512	9.18
0.003	-0.0178	-0.054	-0.0155	-0.0579	-0.0641			0.556	0.0356	0.536	0.509	0.525	1.7	0.519	4.04	0.515	6.72
0.007	-0.0518	-0.000356	-0.0288	-0.0794	-0.108			0.56	0.00797	0.539	0.36	0.529	1.18	0.522	2.79	0.519	4.33
0.01	-0.0415	-0.0355	-0.0279	-0.0604	-0.0942			0.563	-0.0192	0.542	0.215	0.532	0.662	0.525	1.57	0.522	2.02
0.014	-0.025	-0.0223	-0.0299	-0.0619	-0.0771			0.566	-0.046	0.546	0.0717	0.536	0.16	0.529	0.378	0.525	-0.218
0.017	-0.0608	-0.00383	-0.0385	-0.0958	-0.0824			0.57	-0.0724	0.549	-0.0687	0.539	-0.329	0.532	-0.777	0.529	-2.39
0.021	-0.0182	-0.0333	-0.0367	-0.0362	-0.103			0.573	-0.0985	0.553	-0.206	0.542	-0.807	0.536	-1.9	0.532	-4.49
0.024	-0.0396	-0.00574	-0.0252	-0.0815	-0.11			0.577	-0.124	0.556	-0.342	0.546	-1.27	0.539	-2.99	0.536	-6.52
0.027	-0.0519	-0.0346	-0.0138	-0.0576	-0.0698			0.58	-0.149	0.56	-0.474	0.549	-1.73	0.542	-4.06	0.539	-8.5
0.031	-0.0191	-0.0253	-0.0332	-0.0649	-0.117			0.584	-0.174	0.563	-0.605	0.553	-2.17	0.546	-5.09	0.542	-10.4
0.034	-0.0585	0.00807	-0.0371	-0.0676	-0.0757			0.587	-0.199	0.566	-0.733	0.556	-2.61	0.549	-6.1	0.546	-12.3
0.038	-0.031	-0.0544	-0.0253	-0.0847	-0.0726			0.59	-0.223	0.57	-0.858	0.56	-3.03	0.553	-7.08	0.549	-14
0.041	-0.0387	-0.00145	-0.0102	-0.0412	-0.0945			0.594	-0.247	0.573	-0.982	0.563	-3.44	0.556	-8.03	0.553	-15.8
0.045	-0.049	-0.0319	-0.018	-0.0543	-0.067			0.597	-0.271	0.577	-1.1	0.566	-3.84	0.56	-8.95	0.556	-17.5
0.048	-0.0204	-0.0382	-0.0262	-0.0737	-0.0901			0.601	-0.294	0.58	-1.22	0.57	-4.24	0.563	-9.85	0.56	-19.1
0.051	-0.0592	-0.0012	-0.0214	-0.0305	-0.0859			0.604	-0.317	0.584	-1.34	0.573	-4.62	0.566	-10.7	0.563	-20.7
0.055	-0.0254	-0.0288	-0.0474	-0.0715	-0.0698			0.608	-0.339	0.587	-1.45	0.577	-5	0.57	-11.6	0.566	-22.2
0.058	-0.0327	-0.0381	-0.0269	-0.0731	-0.0957			0.611	-0.361	0.59	-1.57	0.58	-5.36	0.573	-12.4	0.57	-23.7
0.062	-0.0537	-0.019	-0.0398	-0.0452	-0.072			0.614	-0.383	0.594	-1.68	0.584	-5.72	0.577	-13.2	0.573	-25.1
0.065	-0.0229	-0.0444	-0.0191	-0.0751	-0.0927			0.618	-0.405	0.597	-1.78	0.587	-6.07	0.58	-14	0.577	-26.5
0.068	-0.0606	-0.00254	-0.0274	-0.0586	-0.063			0.621	-0.426	0.601	-1.89	0.59	-6.41	0.584	-14.8	0.58	-27.9
0.072	-0.0159	-0.0284	-0.0339	-0.04	-0.0886			0.625	-0.447	0.604	-1.99	0.594	-6.74	0.587	-15.5	0.584	-29.2
0.075	-0.0408	0.00453	-0.0215	-0.0915	-0.103			0.628	-0.468	0.608	-2.1	0.597	-7.07	0.59	-16.2	0.587	-30.4
0.079	-0.0572	-0.0273	-0.00164	-0.0453	-0.0674			0.632	-0.488	0.611	-2.2	0.601	-7.38	0.594	-16.9	0.59	-31.7
0.082	-0.0173	-0.0422	-0.0225	-0.0726	-0.0749			0.635	-0.508	0.614	-2.3	0.604	-7.69	0.597	-17.6	0.594	-32.8
0.086	-0.0522	-0.025	-0.045	-0.0738	-0.0904			0.638	-0.528	0.618	-2.39	0.608	-8	0.601	-18.3	0.597	-34
0.089	-0.0325	-0.0281	-0.00658	-0.0454	-0.0884			0.642	-0.547	0.621	-2.49	0.611	-8.29	0.604	-18.9	0.601	-35.1
0.092	-0.0328	0.0179	-0.0128	-0.0785	-0.0948			0.645	-0.566	0.625	-2.58	0.614	-8.58	0.608	-19.6	0.604	-36.2
0.096	-0.0627	-0.0393	-0.0326	-0.0402	-0.0607			0.649	-0.585	0.628	-2.67	0.618	-8.86	0.611	-20.2	0.608	-37.2
0.099	-0.0111	-0.0403	-0.0142	-0.0582	-0.0928			0.652	-0.604	0.632	-2.76	0.621	-9.13	0.614	-20.8	0.611	-38.2
0.103	-0.0498	0.00764	0.00373	-0.083	-0.092			0.656	-0.622	0.635	-2.85	0.625	-9.4	0.618	-21.4	0.614	-39.2
0.106	-0.0374	-0.0545	-0.0263	-0.0441	-0.0681			0.659	-0.64	0.638	-2.94	0.628	-9.66	0.621	-21.9	0.618	-40.2
0.11	-0.0287	-0.0295	0.0112	-0.0876	-0.09			0.662	-0.658	0.642	-3.03	0.632	-9.92	0.625	-22.5	0.621	-41.1
0.113	-0.0582	-0.00699	-0.0378	-0.0509	-0.0635			0.666	-0.676	0.645	-3.11	0.635	-10.2	0.628	-23	0.625	-42
0.116	-0.021	-0.0454	-0.0225	-0.0595	-0.0937			0.669	-0.693	0.649	-3.19	0.638	-10.4	0.632	-23.5	0.628	-42.9
0.12	-0.0437	-0.00144	-0.00492	-0.0762	-0.0766			0.673	-0.71	0.652	-3.27	0.642	-10.6	0.635	-24	0.632	-43.7
0.123	-0.0343	-0.028	-0.0195	-0.0653	-0.0971			0.676	-0.727	0.656	-3.35	0.645	-10.9	0.638	-24.5	0.635	-44.5
0.127	-0.0298	-0.0134	-0.00171	-0.0766	-0.0933			0.679	-0.744	0.659	-3.43	0.649	-11.1	0.642	-25	0.638	-45.3
0.13	-0.0577	-0.0133	-0.0525	-0.0292	-0.0626			0.683	-0.76	0.662	-3.51	0.652	-11.3	0.645	-25.5	0.642	-46.1
0.134	-0.0224	-0.0286	-0.00168	-0.0663	-0.0909			0.686	-0.776	0.666	-3.58	0.656	-11.5	0.649	-25.9	0.645	-46.8
0.137	-0.0477	0.0166	-0.0352	-0.075	-0.0914			0.69	-0.792	0.669	-3.65	0.659	-11.8	0.652	-26.4	0.649	-47.5
0.14	-0.045	-0.0498	-0.0492	-0.0579	-0.0829			0.693	-0.808	0.673	-3.73	0.662	-12	0.656	-26.8	0.652	-48.2
0.144	-0.029	-0.0132	-0.0142	-0.0666	-0.105			0.697	-0.823	0.676	-3.8	0.666	-12.2	0.659	-27.2	0.656	-48.9
0.147	-0.0648	-0.0239	-0.0283	-0.0641	-0.0662			0.7	-0.839	0.679	-3.87	0.669	-12.4	0.662	-27.6	0.659	-49.5
0.151	-0.016	-0.0432	-0.0208	-0.0479	-0.0924			0.703	-0.854	0.683	-3.94	0.673	-12.6	0.666	-28	0.662	-50.2
0.154	-0.0462	0.00667	-0.0266	-0.0866	-0.0858			0.707	-0.869	0.686	-4	0.676	-12.7	0.669	-28.4	0.666	-50.8
0.158	-0.0472	-0.0671	-0.0267	-0.032	-0.073			0.71	-0.883	0.69	-4.07	0.679	-12.9	0.673	-28.8	0.669	-51.4
0.161	-0.0198	-0.00392	-0.023	-0.104	-0.085			0.714	-0.898	0.693	-4.13	0.683	-13.1	0.676	-29.1	0.673	-52
0.164	-0.0627	-0.0281	-0.0284	-0.0515	-0.052			0.717	-0.912	0.697	-4.2	0.686	-13.3	0.679	-29.5	0.676	-52.5
0.168	-0.0135	-0.0409	0.00175	-0.0535	-0.1			0.721	-0.926	0.7	-4.26	0.69	-13.4	0.683	-29.8	0.679	-53.1
0.171	-0.053	-0.0129	-0.0174	-0.0697	-0.0993			0.724	-0.939	0.703	-4.32	0.693	-13.6	0.686	-30.2	0.683	-53.6
0.175	-0.0328	-0.0404	-0.0341	-0.0525	-0.092			0.727	-0.953	0.707	-4.38	0.697	-13.8	0.69	-30.5	0.686	-54.1
0.178	-0.0291	-0.0243	-0.0101	-0.0608	-0.101			0.731	-0.966	0.71	-4.44	0.7	-13.9	0.693	-30.8	0.69	-54.6
0.182	-0.0604	0.00776	-0.0318	-0.0784	-0.0548			0.734	-0.98	0.714	-4.5	0.703	-14.1	0.697	-31.1	0.693	-55.1
0.185	-0.0223	-0.0453	-0.0136	-0.0512	-0.0947			0.738	-0.993	0.717	-4.56	0.707	-14.2	0.7	-31.4	0.697	-55.5
0.188	-0.047	-0.004	0.0127	-0.0862	-0.076			0.741	-1.01	0.721	-4.61	0.71	-14.4	0.703	-31.7	0.7	-56
0.192	-0.0346	-0.0244	-0.0576	-0.0453	-0.0708			0.745	-1.02	0.724	-4.67	0.714	-14.5	0.707	-32	0.703	-56.4
0.195	-0.033	-0.0266	0.0139	-0.0791	-0.113			0.748	-1.03	0.727	-4.72	0.717	-14.7	0.71	-32.3	0.707	-56.8
0.199	-0.0519	-0.00734	-0.0268	-0.0682	-0.0607			0.751	-1.04	0.731	-4.78	0.721	-14.8	0.714	-32.6	0.71	-57.2
0.202	-0.0258	-0.0419	-0.024	-0.0683	-0.0842			0.755	-1.06	0.734	-4.83	0.724	-14.9	0.717	-32.8	0.714	-57.6
0.205	-0.0444	-0.00406	-0.00904	-0.0604	-0.0831			0.758	-1.07	0.738	-4.88	0.727	-15.1	0.721	-33.1	0.717	-58
0.209	-0.0441	-0.0372	-0.013	-0.0377	-0.0652			0.762	-1.08	0.741	-4.93	0.731	-15.2	0.724	-33.3	0.721	-58.4
0.212	-0.0343	-0.0259	-0.0058	-0.0608	-0.0947			0.765	-1.09	0.745	-4.98	0.734	-15.3	0.727	-33.6	0.724	-58.8
0.216	-0.0455	-0.027	-0.00918	-0.048	-0.0559			0.769	-1.1	0.748	-5.03	0.738	-15.5	0.731	-33.8	0.727	-59.1
0.219	-0.0309	-0.0331	-0.0128	-0.0613	-0.0916			0.772	-1.11	0.751	-5.07	0.741	-15.6	0.734	-34.1	0.731	-59.5
0.223	-0.0438	-0.0371	-0.0147	-0.0568	-0.0836			0.775	-1.12	0.755	-5.12	0.745	-15.7	0.738	-34.3	0.734	-59.8
0.226	-0.0405	-0.0392	-0.0211	-0.072	-0.0854			0.779	-1.14	0.758	-5.17	0.748	-15.8	0.741	-34.5	0.738	-60.1
0.229	-0.0273	-0.0472	-0.00154	-0.0681	-0.0876			0.782	-1.15	0.762	-5.21	0.751	-15.9	0.745	-34.7	0.741	-60.4
0.233	-0.0509	-0.000899	-0.0226	-0.0581	-0.0728			0.786	-1.16	0.765	-5.26	0.755	-16	0.748	-34.9	0.745	-60.7
0.236	-0.0322	-0.0432	-0.0229	-0.0653	-0.0799			0.789	-1.17	0.769	-5.3	0.758	-16.1	0.751	-35.1	0.748	-61
0.24	-0.0358	-0.0212	0.00102	-0.0752	-0.108			0.793	-1.18	0.772	-5.34	0.762	-16.2	0.755	-35.3	0.751	-61.3
0.243	-0.0518	-0.0227	-0.0449	-0.0581	-0.0661			0.796	-1.19	0.775	-5.39	0.765	-16.3	0.758	-35.5	0.755	-61.6
0.247	-0.02	-0.0443	0.0133	-0.0779	-0.0866			0.799	-1.2	0.779	-5.43	0.769	-16.4	0.762	-35.7	0.758	-61.8
0.25	-0.0544	-0.0138	-0.0134	-0.0628	-0.0653			0.803	-1.21	0.782	-5.47	0.772	-16.5	0.765	-35.9	0.762	-62.1
0.253	-0.0313	-0.033	-0.0201	-0.0544	-0.106			0.806	-1.22	0.786	-5.51	0.775	-16.6	0.769	-36.1	0.765	-62.3
0.257	-0.039	-0.0203	-0.00359	-0.0691	-0.0856			0.81	-1.23	0.789	-5.55	0.779	-16.7	0.772	-36.2	0.769	-62.6
0.26	-0.0503	-0.00249	-0.0318	-0.0428	-0.0675			0.813	-1.24	0.793	-5.58	0.782	-16.8	0.775	-36.4	0.772	-62.8
0.264	-0.0246	-0.0347	0.0024	-0.0563	-0.0998			0.816	-1.25	0.796	-5.62	0.786	-16.9	0.779	-36.6	0.775	-63
0.267	-0.048	-0.0179	-0.00927	-0.0599	-0.0659			0.82	-1.26	0.799	-5.66	0.789	-17	0.782	-36.7	0.779	-63.3
0.271	-0.0377	-0.0266	-0.0217	-0.0706	-0.0849			0.823	-1.26	0.803	-5.7	0.793	-17.1	0.786	-36.9	0.782	-63.5
0.274	-0.0327	-0.0108	-0.0123	-0.0684	-0.0941			0.827	-1.27	0.806	-5.73	0.796	-17.2	0.789	-37	0.786	-63.7
0.277	-0.0464	-0.0272	-0.0307	-0.041	-0.0617			0.83	-1.28	0.81	-5.77	0.799	-17.2	0.793	-37.2	0.789	-63.9
0.281	-0.022	-0.0246	0.00402	-0.0817	-0.108			0.834	-1.29	0.813	-5.8	0.803	-17.3	0.796	-37.3	0.793	-64.1
0.284	-0.0549	-0.0171	-0.0167	-0.0492	-0.0784			0.837	-1.3	0.816	-5.84	0.806	-17.4	0.799	-37.5	0.796	-64.3
0.288	-0.021	-0.0359	-0.0191	-0.0527	-0.061			0.84	-1.31	0.82	-5.87	0.81	-17.5	0.803	-37.6	0.799	-64.5
0.291	-0.0377	-0.0132	0.0106	-0.08	-0.0912			0.844	-1.32	0.823	-5.9	0.813	-17.6	0.806	-37.7	0.803	-64.7
0.295	-0.0507	-0.026	-0.037	-0.0307	-0.0632			0.847	-1.32	0.827	-5.93	0.816	-17.6	0.81	-37.9	0.806	-64.8
0.298	-0.0203	-0.00598	0.0192	-0.0907	-0.0984			0.851	-1.33	0.83	-5.97	0.82	-17.7	0.813	-38	0.81	-65
0.301	-0.0497	0.000695	-0.0165	-0.054	-0.066			0.854	-1.34	0.834	-6	0.823	-17.8	0.816	-38.1	0.813	-65.2
0.305	-0.0339	-0.0152	-0.0195	-0.0594	-0.0926			0.858	-1.35	0.837	-6.03	0.827	-17.8	0.82	-38.2	0.816	-65.3
0.308	-0.0383	-0.0142	0.00324	-0.079	-0.0731			0.861	-1.36	0.84	-6.06	0.83	-17.9	0.823	-38.4	0.82	-65.5
0.312	-0.0473	-0.00759	-0.04	-0.0162	-0.0732			0.864	-1.36	0.844	-6.09	0.834	-18	0.827	-38.5	0.823	-65.6
0.315	-0.0205	-0.0226	0.00322	-0.0554	-0.097			0.868	-1.37	0.847	-6.12	0.837	-18	0.83	-38.6	0.827	-65.8
0.319	-0.0539	-0.00312	-0.0279	-0.0637	-0.0515			0.871	-1.38	0.851	-6.14	0.84	-18.1	0.834	-38.7	0.83	-65.9
0.322	-0.0242	-0.051	-0.025	-0.0471	-0.0927			0.875	-1.39	0.854	-6.17	0.844	-18.2	0.837	-38.8	0.834	-66.1
0.325	-0.0385	-0.00367	-0.0193	-0.0637	-0.0858			0.878	-1.39	0.858	-6.2	0.847	-18.2	0.84	-38.9	0.837	-66.2
0.329	-0.0486	0.000789	-0.0238	-0.0509	-0.032			0.882	-1.4	0.861	-6.23	0.851	-18.3	0.844	-39	0.84	-66.3
0.332	-0.0204	-0.0244	0.0155	-0.0705	-0.0835			0.885	-1.41	0.864	-6.25	0.854	-18.3	0.847	-39.1	0.844	-66.5
0.336	-0.0595	-0.0289	-0.0216	-0.0598	-0.0548			0.888	-1.42	0.868	-6.28	0.858	-18.4	0.851	-39.2	0.847	-66.6
0.339	-0.0271	0.0116	-0.0349	-0.0521	-0.0614			0.892	-1.42	0.871	-6.3	0.861	-18.4	0.854	-39.3	0.851	-66.7
0.342	-0.0375	-0.00109	-0.0129	-0.0805	-0.112			0.895	-1.43	0.875	-6.33	0.864	-18.5	0.858	-39.4	0.854	-66.8
0.346	-0.0533	-0.023	-0.0237	-0.0582	-0.0406			0.899	-1.44	0.878	-6.35	0.868	-18.5	0.861	-39.5	0.858	-66.9
0.349	-0.0185	-0.00304	-0.0159	-0.0816	-0.0754			0.902	-1.44	0.882	-6.38	0.871	-18.6	0.864	-39.6	0.861	-67
0.353	-0.0496	-0.0234	-0.00946	-0.0628	-0.0679			0.906	-1.45	0.885	-6.4	0.875	-18.6	0.868	-39.6	0.864	-67.1
0.356	-0.0367	-0.0324	-0.0359	-0.0738	-0.0728			0.909	-1.46	0.888	-6.43	0.878	-18.7	0.871	-39.7	0.868	-67.2
0.36	-0.0319	-0.00669	-0.0335	-0.0819	-0.0917			0.912	-1.46	0.892	-6.45	0.882	-18.7	0.875	-39.8	0.871	-67.3
0.363	-0.0528	-0.0239	-0.0195	-0.0656	-0.0459			0.916	-1.47	0.895	-6.47	0.885	-18.8	0.878	-39.9	0.875	-67.4
0.366	-0.0233	-0.0252	-0.0148	-0.0663	-0.109			0.919	-1.47	0.899	-6.49	0.888	-18.8	0.882	-40	0.878	-67.5
0.37	-0.0464	0.00365	-0.0179	-0.0481	-0.0541			0.923	-1.48	0.902	-6.52	0.892	-18.9	0.885	-40	0.882	-67.6
0.373	-0.0346	-0.0265	-0.037	-0.0506	-0.0843			0.926	-1.49	0.906	-6.54	0.895	-18.9	0.888	-40.1	0.885	-67.7
0.377	-0.0378	-0.0121	-0.0349	-0.0714	-0.102			0.93	-1.49	0.909	-6.56	0.899	-19	0.892	-40.2	0.888	-67.8
0.38	-0.043	-0.0146	-0.0258	-0.0432	-0.0574			0.933	-1.5	0.912	-6.58	0.902	-19	0.895	-40.3	0.892	-67.9
0.384	-0.0323	-0.0345	0.0081	-0.0315	-0.0896			0.936	-1.5	0.916	-6.6	0.906	-19.1	0.899	-40.3	0.895	-68
0.387	-0.0487	-0.00746	-0.0178	-0.0528	-0.0722			0.94	-1.51	0.919	-6.62	0.909	-19.1	0.902	-40.4	0.899	-68.1
0.39	-0.027	-0.0462	-0.0303	-0.0463	-0.063			0.943	-1.52	0.923	-6.64	0.912	-19.1	0.906	-40.5	0.902	-68.1
0.394	-0.0372	-0.00919	0.0138	-0.0587	-0.0997			0.947	-1.52	0.926	-6.66	0.916	-19.2	0.909	-40.5	0.906	-68.2
0.397	-0.0432	-0.034	-0.0396	-0.0392	-0.0559			0.95	-1.53	0.93	-6.68	0.919	-19.2	0.912	-40.6	0.909	-68.3
0.401	-0.0248	-0.0428	-0.00195	-0.0416	-0.0767			0.953	-1.53	0.933	-6.7	0.923	-19.2	0.916	-40.6	0.912	-68.4
0.404	-0.0549	-0.000544	-0.0232	-0.054	-0.0763			0.957	-1.54	0.936	-6.72	0.926	-19.3	0.919	-40.7	0.916	-68.4
0.408	-0.0305	-0.0366	-0.0311	-0.05	-0.0643			0.96	-1.54	0.94	-6.74	0.93	-19.3	0.923	-40.8	0.919	-68.5
0.411	-0.0277	-0.0259	0.00544	-0.0664	-0.0947			0.964	-1.55	0.943	-6.75	0.933	-19.4	0.926	-40.8	0.923	-68.6
0.414	-0.0515	-0.0107	-0.046	-0.0282	-0.0567			0.967	-1.55	0.947	-6.77	0.936	-19.4	0.93	-40.9	0.926	-68.6
0.418	-0.0267	-0.022	-0.014	-0.0742	-0.102			0.971	-1.56	0.95	-6.79	0.94	-19.4	0.933	-40.9	0.93	-68.7
0.421	-0.0445	0.00291	0.00344	-0.0546	-0.0806			0.974	-1.56	0.953	-6.8	0.943	-19.5	0.936	-41	0.933	-68.8
0.425	-0.0428	-0.0335	-0.0336	-0.0559	-0.0778			0.977	-1.57	0.957	-6.82	0.947	-19.5	0.94	-41	0.936	-68.8
0.428	-0.0301	-0.0164	0.00134	-0.0803	-0.123			0.981	-1.57	0.96	-6.84	0.95	-19.5	0.943	-41.1	0.94	-68.9
0.432	-0.0508	-0.0168	-0.0398	-0.031	-0.0509			0.984	-1.58	0.964	-6.85	0.953	-19.5	0.947	-41.1	0.943	-68.9
0.435	-0.0245	-0.0242	-0.0247	-0.0666	-0.0836			0.988	-1.58	0.967	-6.87	0.957	-19.6	0.95	-41.2	0.947	-69
0.438	-0.0398	-0.0069	-0.00925	-0.0842	-0.0782			0.991	-1.59	0.971	-6.89	0.96	-19.6	0.953	-41.2	0.95	-69.1
0.442	-0.0436	-0.0407	-0.0622	-0.0618	-0.0668			0.995	-1.59	0.974	-6.9	0.964	-19.6	0.957	-41.3	0.953	-69.1
0.445	-0.0203	-0.0131	0.0088	-0.0663	-0.0768			0.998	-1.59	0.977	-6.92	0.967	-19.7	0.96	-41.3	0.957	-69.2
0.449	-0.0548	-0.00259	-0.0453	-0.0467	-0.0648			1.001	-1.6	0.981	-6.93	0.971	-19.7	0.964	-41.4	0.96	-69.2
0.452	-0.0368	-0.0499	0.0157	-0.0706	-0.0888			1.005	-1.6	0.984	-6.95	0.974	-19.7	0.967	-41.4	0.964	-69.3
0.456	-0.0318	-0.015	-0.0387	-0.0435	-0.0759			1.008	-1.61	0.988	-6.96	0.977	-19.8	0.971	-41.4	0.967	-69.3
0.459	-0.0445	-0.0417	-0.0378	-0.0677	-0.0604			1.012	-1.61	0.991	-6.97	0.981	-19.8	0.974	-41.5	0.971	-69.4
0.462	-0.032	0.0041	-0.00271	-0.0654	-0.0871			1.015	-1.62	0.995	-6.99	0.984	-19.8	0.977	-41.5	0.974	-69.4
0.466	-0.0513	-0.0298	-0.0284	-0.0578	-0.0684			1.019	-1.62	0.998	-7	0.988	-19.8	0.981	-41.6	0.977	-69.5
0.469	-0.0284	-0.0315	-0.00438	-0.0551	-0.0793			1.022	-1.62	1.001	-7.02	0.991	-19.9	0.984	-41.6	0.981	-69.5
0.473	-0.045	-0.0139	-0.0124	-0.0497	-0.0791			1.025	-1.63	1.005	-7.03	0.995	-19.9	0.988	-41.6	0.984	-69.5
0.476	-0.0397	-0.042	-0.0245	-0.0434	-0.035			1.029	-1.63	1.008	-7.04	0.998	-19.9	0.991	-41.7	0.988	-69.6
0.479	-0.025	-0.00829	0.0103	-0.0631	-0.118			1.032	-1.64	1.012	-7.06	1.001	-19.9	0.995	-41.7	0.991	-69.6
0.483	-0.0608	-0.0204	-0.0261	-0.0349	-0.0657			1.036	-1.64	1.015	-7.07	1.005	-20	0.998	-41.7	0.995	-69.7
0.486	-0.0129	-0.0132	-0.00772	-0.052	-0.0782			1.039	-1.64	1.019	-7.08	1.008	-20	1.001	-41.8	0.998	-69.7
0.49	-0.0447	-0.0146	-0.0038	-0.0551	-0.0728			1.043	-1.65	1.022	-7.09	1.012	-20	1.005	-41.8	1.001	-69.7
0.493	-0.0428	-0.0337	-0.0193	-0.0595	-0.0569			1.046	-1.65	1.025	-7.1	1.015	-20	1.008	-41.8	1.005	-69.8
0.497	-0.0279	-0.0282	0.0133	-0.0727	-0.0905			1.049	-1.66	1.029	-7.12	1.019	-20	1.012	-41.9	1.008	-69.8
0.501	0.664	0.993	1.26	1.49	1.78			1.053	-1.66	1.032	-7.13	1.022	-20.1	1.015	-41.9	1.012	-69.9
0.505	0.511	0.644	0.767	0.667	0.736			1.056	-1.66	1.036	-7.14	1.025	-20.1	1.019	-41.9	1.015	-69.9
0.508	0.32	0.432	0.466	0.36	0.251			1.06	-1.67	1.039	-7.15	1.029	-20.1	1.022	-42	1.019	-69.9
0.512	0.254	0.294	0.311	0.11	-0.177			1.063	-1.67	1.043	-7.16	1.032	-20.1	1.025	-42	1.022	-70
0.515	0.21	0.283	0.201	-0.142	-0.63			1.067	-1.67	1.046	-7.17	1.036	-20.1	1.029	-42	1.025	-70
0.518	0.161	0.174	0.0332	-0.361	-1.08			1.07	-1.68	1.049	-7.18	1.039	-20.2	1.032	-42.1	1.029	-70
0.522	0.155	0.118	-0.075	-0.682	-1.68			1.073	-1.68	1.053	-7.19	1.043	-20.2	1.036	-42.1	1.032	-70.1
0.525	0.112	0.0606	-0.24	-0.953	-2.28			1.077	-1.68	1.056	-7.2	1.046	-20.2	1.039	-42.1	1.036	-70.1
0.529	0.0937	-0.01	-0.395	-1.26	-3.03			1.08	-1.69	1.06	-7.22	1.049	-20.2	1.043	-42.1	1.039	-70.1
0.532	0.0755	-0.03	-0.51	-1.69	-3.84			1.084	-1.69	1.063	-7.23	1.053	-20.2	1.046	-42.2	1.043	-70.1
0.536	0.0391	-0.132	-0.73	-2.04	-4.74			1.087	-1.69	1.067	-7.24	1.056	-20.3	1.049	-42.2	1.046	-70.2
0.539	0.0489	-0.152	-0.885	-2.56	-5.81			1.09	-1.7	1.07	-7.25	1.06	-20.3	1.053	-42.2	1.049	-70.2
0.542	0.00306	-0.225	-1.07	-3.03	-6.89			1.094	-1.7	1.073	-7.25	1.063	-20.3	1.056	-42.2	1.053	-70.2
0.546	-0.00798	-0.317	-1.32	-3.56	-8.15			1.097	-1.7	1.077	-7.26	1.067	-20.3	1.06	-42.3	1.056	-70.3
0.549	-0.0162	-0.355	-1.48	-4.19	-9.52			1.101	-1.71	1.08	-7.27	1.07	-20.3	1.063	-42.3	1.06	-70.3
0.553	-0.0515	-0.407	-1.75	-4.78	-10.9			1.104	-1.71	1.084	-7.28	1.073	-20.3	1.067	-42.3	1.063	-70.3
0.556	-0.0456	-0.499	-2.01	-5.47	-12.5			1.108	-1.71	1.087	-7.29	1.077	-20.4	1.07	-42.3	1.067	-70.3
0.56	-0.0791	-0.539	-2.23	-6.19	-14.1			1.111	-1.71	1.09	-7.3	1.08	-20.4	1.073	-42.4	1.07	-70.4
0.563	-0.0902	-0.627	-2.55	-6.93	-15.8			1.114	-1.72	1.094	-7.31	1.084	-20.4	1.077	-42.4	1.073	-70.4
0.566	-0.114	-0.685	-2.8	-7.8	-17.6			1.118	-1.72	1.097	-7.32	1.087	-20.4	1.08	-42.4	1.077	-70.4
0.57	-0.138	-0.766	-3.12	-8.62	-19.4			1.121	-1.72	1.101	-7.33	1.09	-20.4	1.084	-42.4	1.08	-70.4
0.573	-0.125	-0.847	-3.43	-9.52	-21.2			1.125	-1.73	1.104	-7.34	1.094	-20.4	1.087	-42.5	1.084	-70.5
0.577	-0.172	-0.945	-3.75	-10.5	-23.1			1.128	-1.73	1.108	-7.34	1.097	-20.4	1.09	-42.5	1.087	-70.5
0.58	-0.178	-1	-4.1	-11.4	-24.9			1.132	-1.73	1.111	-7.35	1.101	-20.5	1.094	-42.5	1.09	-70.5
0.584	-0.189	-1.08	-4.47	-12.4	-26.8			1.135	-1.73	1.114	-7.36	1.104	-20.5	1.097	-42.5	1.094	-70.5
0.587	-0.222	-1.18	-4.82	-13.3	-28.5			1.138	-1.74	1.118	-7.37	1.108	-20.5	1.101	-42.5	1.097	-70.6
0.59	-0.217	-1.26	-5.18	-14.3	-30.2			1.142	-1.74	1.121	-7.38	1.111	-20.5	1.104	-42.6	1.101	-70.6
0.594	-0.263	-1.35	-5.61	-15.4	-31.9			1.145	-1.74	1.125	-7.38	1.114	-20.5	1.108	-42.6	1.104	-70.6
0.597	-0.255	-1.47	-5.99	-16.1	-33.4			1.149	-1.74	1.128	-7.39	1.118	-20.5	1.111	-42.6	1.108	-70.6
0.601	-0.277	-1.53	-6.36	-17.2	-34.9			1.152	-1.75	1.132	-7.4	1.121	-20.5	1.114	-42.6	1.111	-70.6
0.604	-0.315	-1.64	-6.79	-18.1	-36.3			1.156	-1.75	1.135	-7.41	1.125	-20.6	1.118	-42.6	1.114	-70.7
0.608	-0.294	-1.74	-7.18	-18.9	-37.8			1.159	-1.75	1.138	-7.41	1.128	-20.6	1.121	-42.7	1.118	-70.7
0.611	-0.352	-1.81	-7.58	-19.8	-39			1.162	-1.75	1.142	-7.42	1.132	-20.6	1.125	-42.7	1.121	-70.7
0.614	-0.341	-1.95	-8.01	-20.5	-40.1			1.166	-1.76	1.145	-7.43	1.135	-20.6	1.128	-42.7	1.125	-70.7
0.618	-0.369	-2.05	-8.32	-21.5	-41.4			1.169	-1.76	1.149	-7.43	1.138	-20.6	1.132	-42.7	1.128	-70.7
0.621	-0.403	-2.09	-8.77	-22.2	-42.4			1.173	-1.76	1.152	-7.44	1.142	-20.6	1.135	-42.7	1.132	-70.8
0.625	-0.385	-2.25	-9.08	-22.8	-43.4			1.176	-1.76	1.156	-7.45	1.145	-20.6	1.138	-42.7	1.135	-70.8
0.628	-0.448	-2.33	-9.43	-23.6	-44.5			1.18	-1.77	1.159	-7.46	1.149	-20.6	1.142	-42.8	1.138	-70.8
0.632	-0.43	-2.44	-9.85	-24.2	-45.3			1.183	-1.77	1.162	-7.46	1.152	-20.7	1.145	-42.8	1.142	-70.8
0.635	-0.463	-2.54	-10.1	-24.8	-46.2			1.186	-1.77	1.166	-7.47	1.156	-20.7	1.149	-42.8	1.145	-70.8
0.638	-0.485	-2.65	-10.4	-25.4	-47			1.19	-1.77	1.169	-7.47	1.159	-20.7	1.152	-42.8	1.149	-70.9
0.642	-0.491	-2.77	-10.8	-26	-47.9			1.193	-1.77	1.173	-7.48	1.162	-20.7	1.156	-42.8	1.152	-70.9
0.645	-0.524	-2.84	-11.1	-26.5	-48.7			1.197	-1.78	1.176	-7.49	1.166	-20.7	1.159	-42.8	1.156	-70.9
0.649	-0.519	-2.95	-11.4	-26.9	-49.2			1.2	-1.78	1.18	-7.49	1.169	-20.7	1.162	-42.9	1.159	-70.9
0.652	-0.556	-3.07	-11.6	-27.5	-50.1			1.204	-1.78	1.183	-7.5	1.173	-20.7	1.166	-42.9	1.162	-70.9
0.655	-0.584	-3.17	-11.9	-28	-50.7			1.207	-1.78	1.186	-7.51	1.176	-20.7	1.169	-42.9	1.166	-70.9
0.659	-0.563	-3.29	-12.2	-28.3	-51.2			1.21	-1.78	1.19	-7.51	1.18	-20.7	1.173	-42.9	1.169	-71
0.662	-0.623	-3.37	-12.4	-28.9	-52			1.214	-1.79	1.193	-7.52	1.183	-20.8	1.176	-42.9	1.173	-71
0.666	-0.624	-3.48	-12.7	-29.1	-52.5			1.217	-1.79	1.197	-7.52	1.186	-20.8	1.18	-42.9	1.176	-71
0.669	-0.635	-3.53	-12.8	-29.5	-53.1			1.221	-1.79	1.2	-7.53	1.19	-20.8	1.183	-42.9	1.18	-71
0.673	-0.674	-3.67	-13.1	-29.9	-53.5			1.224	-1.79	1.204	-7.53	1.193	-20.8	1.186	-43	1.183	-71
0.676	-0.667	-3.76	-13.3	-30.2	-54.1			1.227	-1.79	1.207	-7.54	1.197	-20.8	1.19	-43	1.186	-71
0.679	-0.703	-3.8	-13.4	-30.7	-54.7			1.231	-1.8	1.21	-7.55	1.2	-20.8	1.193	-43	1.19	-71.1
0.683	-0.713	-3.97	-13.6	-30.9	-54.9			1.234	-1.8	1.214	-7.55	1.204	-20.8	1.197	-43	1.193	-71.1
0.686	-0.734	-4.02	-13.8	-31.2	-55.5			1.238	-1.8	1.217	-7.56	1.207	-20.8	1.2	-43	1.197	-71.1
0.69	-0.768	-4.07	-14	-31.6	-56			1.239	-1.8	1.221	-7.56	1.21	-20.8	1.204	-43	1.2	-71.1
0.693	-0.748	-4.22	-14.2	-31.7	-56.3			1.241	-1.8	1.224	-7.57	1.214	-20.8	1.207	-43	1.204	-71.1
0.697	-0.794	-4.2	-14.3	-32.2	-56.8			1.241	-1.8	1.227	-7.57	1.217	-20.8	1.21	-43	1.207	-71.1
0.7	-0.809	-4.35	-14.5	-32.5	-57.1			1.244	-1.8	1.231	-7.58	1.221	-20.9	1.214	-43.1	1.21	-71.1
0.703	-0.816	-4.4	-14.6	-32.6	-57.7			1.245	-1.8	1.234	-7.58	1.224	-20.9	1.217	-43.1	1.214	-71.2
0.707	-0.858	-4.48	-14.7	-32.9	-58			1.246	-1.8	1.238	-7.59	1.227	-20.9	1.221	-43.1	1.217	-71.2
0.71	-0.841	-4.59	-14.9	-33.2	-58.3			1.248	-1.8	1.241	-7.59	1.231	-20.9	1.224	-43.1	1.221	-71.2
0.714	-0.879	-4.58	-15	-33.5	-58.8			1.248	-1.81	1.245	-7.6	1.234	-20.9	1.227	-43.1	1.224	-71.2
0.717	-0.89	-4.7	-15.2	-33.6	-58.9			1.251	-1.81	1.248	-7.6	1.238	-20.9	1.231	-43.1	1.227	-71.2
0.721	-0.896	-4.76	-15.3	-33.9	-59.3			1.251	-1.81	1.251	-7.61	1.241	-20.9	1.234	-43.1	1.231	-71.2
0.724	-0.946	-4.82	-15.4	-34.1	-59.8			1.253	-1.81	1.255	-7.61	1.245	-20.9	1.238	-43.1	1.234	-71.2
0.727	-0.913	-4.87	-15.6	-34.2	-60			1.255	-1.81	1.258	-7.62	1.248	-20.9	1.241	-43.2	1.238	-71.2
0.731	-0.95	-4.91	-15.6	-34.6	-60.3			1.256	-1.81	1.262	-7.62	1.251	-20.9	1.245	-43.2	1.241	-71.3
0.734	-0.985	-5.01	-15.7	-34.7	-60.6			1.258	-1.81	1.265	-7.62	1.255	-20.9	1.248	-43.2	1.245	-71.3
0.738	-0.97	-5.02	-15.9	-35	-60.8			1.258	-1.81	1.269	-7.63	1.258	-21	1.251	-43.2	1.248	-71.3
0.741	-1.01	-5.07	-15.9	-35.1	-61			1.261	-1.81	1.272	-7.63	1.262	-21	1.255	-43.2	1.251	-71.3
0.745	-1	-5.18	-16.1	-35.2	-61.3			1.262	-1.81	1.275	-7.64	1.265	-21	1.258	-43.2	1.255	-71.3
0.748	-1.03	-5.19	-16.1	-35.5	-61.7			1.263	-1.81	1.279	-7.64	1.269	-21	1.262	-43.2	1.258	-71.3
0.751	-1.04	-5.26	-16.3	-35.5	-61.8			1.265	-1.81	1.282	-7.65	1.272	-21	1.265	-43.2	1.262	-71.3
0.755	-1.05	-5.3	-16.3	-35.8	-62.1			1.266	-1.81	1.286	-7.65	1.275	-21	1.269	-43.2	1.265	-71.4
0.758	-1.09	-5.33	-16.4	-36	-62.4			1.268	-1.81	1.289	-7.65	1.279	-21	1.272	-43.3	1.269	-71.4
0.762	-1.05	-5.43	-16.6	-36.1	-62.6			1.269	-1.82	1.293	-7.66	1.282	-21	1.275	-43.3	1.272	-71.4
0.765	-1.11	-5.42	-16.6	-36.3	-62.8			1.27	-1.82	1.296	-7.66	1.286	-21	1.279	-43.3	1.275	-71.4
0.769	-1.12	-5.49	-16.7	-36.4	-62.9			1.272	-1.82	1.299	-7.67	1.289	-21	1.282	-43.3	1.279	-71.4
0.772	-1.1	-5.53	-16.8	-36.7	-63.3			1.273	-1.82	1.303	-7.67	1.293	-21	1.286	-43.3	1.282	-71.4
0.775	-1.16	-5.55	-16.9	-36.7	-63.4			1.275	-1.82	1.306	-7.67	1.296	-21	1.289	-43.3	1.286	-71.4
0.779	-1.13	-5.65	-17	-36.8	-63.5			1.275	-1.82	1.31	-7.68	1.299	-21	1.293	-43.3	1.289	-71.4
0.782	-1.16	-5.63	-17	-37.1	-63.9			1.278	-1.82	1.313	-7.68	1.303	-21	1.296	-43.3	1.293	-71.4
0.786	-1.18	-5.65	-17.1	-37.1	-63.9			1.279	-1.82	1.317	-7.69	1.306	-21.1	1.299	-43.3	1.296	-71.5
0.789	-1.16	-5.76	-17.1	-37.3	-64.1			1.28	-1.82	1.32	-7.69	1.31	-21.1	1.303	-43.3	1.299	-71.5
0.792	-1.22	-5.71	-17.2	-37.4	-64.3			1.282	-1.82	1.323	-7.69	1.313	-21.1	1.306	-43.4	1.303	-71.5
0.796	-1.19	-5.8	-17.3	-37.5	-64.4			1.283	-1.82	1.327	-7.7	1.317	-21.1	1.31	-43.4	1.306	-71.5
0.799	-1.21	-5.83	-17.4	-37.7	-64.7			1.285	-1.82	1.33	-7.7	1.32	-21.1	1.313	-43.4	1.31	-71.5
0.803	-1.24	-5.83	-17.5	-37.7	-64.6			1.286	-1.82	1.334	-7.7	1.323	-21.1	1.317	-43.4	1.313	-71.5
0.806	-1.22	-5.92	-17.5	-38	-65			1.288	-1.82	1.337	-7.71	1.327	-21.1	1.32	-43.4	1.317	-71.5
0.81	-1.26	-5.89	-17.6	-38	-65.1			1.289	-1.82	1.341	-7.71	1.33	-21.1	1.323	-43.4	1.32	-71.5
0.813	-1.25	-5.97	-17.6	-38.1	-65			1.29	-1.82	1.344	-7.71	1.334	-21.1	1.327	-43.4	1.323	-71.5
0.816	-1.27	-5.99	-17.7	-38.3	-65.4			1.292	-1.83	1.347	-7.72	1.337	-21.1	1.33	-43.4	1.327	-71.6
0.82	-1.31	-5.99	-17.9	-38.2	-65.4			1.293	-1.83	1.351	-7.72	1.341	-21.1	1.334	-43.4	1.33	-71.6
0.823	-1.26	-6.04	-17.8	-38.3	-65.6			1.295	-1.83	1.354	-7.72	1.344	-21.1	1.337	-43.4	1.334	-71.6
0.827	-1.31	-6.05	-17.9	-38.6	-65.6			1.296	-1.83	1.358	-7.73	1.347	-21.1	1.341	-43.5	1.337	-71.6
0.83	-1.31	-6.11	-18	-38.6	-65.9			1.297	-1.83	1.361	-7.73	1.351	-21.1	1.344	-43.5	1.341	-71.6
0.834	-1.31	-6.1	-18	-38.7	-66			1.299	-1.83	1.364	-7.73	1.354	-21.1	1.347	-43.5	1.344	-71.6
0.837	-1.34	-6.11	-18.1	-38.8	-65.9			1.3	-1.83	1.368	-7.74	1.358	-21.2	1.351	-43.5	1.347	-71.6
0.84	-1.32	-6.19	-18.1	-39	-66.3			1.302	-1.83	1.371	-7.74	1.361	-21.2	1.354	-43.5	1.351	-71.6
0.844	-1.35	-6.15	-18.2	-39	-66.3			1.303	-1.83	1.375	-7.74	1.364	-21.2	1.358	-43.5	1.354	-71.6
0.847	-1.34	-6.26	-18.3	-39	-66.2			1.305	-1.83	1.378	-7.75	1.368	-21.2	1.361	-43.5	1.358	-71.7
0.851	-1.36	-6.22	-18.2	-39.2	-66.6			1.306	-1.83	1.382	-7.75	1.371	-21.2	1.364	-43.5	1.361	-71.7
0.854	-1.38	-6.25	-18.4	-39.3	-66.5			1.307	-1.83	1.385	-7.75	1.375	-21.2	1.368	-43.5	1.364	-71.7
0.858	-1.35	-6.3	-18.4	-39.3	-66.8			1.309	-1.83	1.388	-7.76	1.378	-21.2	1.371	-43.5	1.368	-71.7
0.861	-1.41	-6.27	-18.3	-39.4	-66.7			1.31	-1.83	1.392	-7.76	1.382	-21.2	1.375	-43.5	1.371	-71.7
0.864	-1.39	-6.35	-18.5	-39.5	-66.8			1.312	-1.83	1.395	-7.76	1.385	-21.2	1.378	-43.5	1.375	-71.7
0.868	-1.37	-6.36	-18.5	-39.6	-67.1			1.313	-1.83	1.399	-7.76	1.388	-21.2	1.382	-43.6	1.378	-71.7
0.871	-1.44	-6.35	-18.6	-39.5	-66.9			1.314	-1.84	1.402	-7.77	1.392	-21.2	1.385	-43.6	1.382	-71.7
0.875	-1.39	-6.42	-18.6	-39.7	-67.1			1.317	-1.84	1.406	-7.77	1.395	-21.2	1.388	-43.6	1.385	-71.7
0.878	-1.43	-6.41	-18.6	-39.8	-67.3			1.317	-1.84	1.409	-7.77	1.399	-21.2	1.392	-43.6	1.388	-71.7
0.882	-1.43	-6.44	-18.8	-39.7	-67.2			1.319	-1.84	1.412	-7.78	1.402	-21.2	1.395	-43.6	1.392	-71.8
0.885	-1.42	-6.46	-18.7	-39.9	-67.5			1.32	-1.84	1.416	-7.78	1.406	-21.2	1.399	-43.6	1.395	-71.8
0.888	-1.47	-6.47	-18.8	-40	-67.4			1.322	-1.84	1.419	-7.78	1.409	-21.2	1.402	-43.6	1.399	-71.8
0.892	-1.42	-6.5	-18.9	-39.9	-67.7			1.323	-1.84	1.423	-7.78	1.412	-21.2	1.406	-43.6	1.402	-71.8
0.895	-1.47	-6.51	-18.8	-40.1	-67.6			1.324	-1.84	1.426	-7.79	1.416	-21.3	1.409	-43.6	1.406	-71.8
0.899	-1.45	-6.55	-19	-40.1	-67.6			1.327	-1.84	1.43	-7.79	1.419	-21.3	1.412	-43.6	1.409	-71.8
0.902	-1.47	-6.53	-18.9	-40.3	-68			1.327	-1.84	1.433	-7.79	1.423	-21.3	1.416	-43.6	1.412	-71.8
0.906	-1.49	-6.54	-19	-40.3	-67.6			1.329	-1.84	1.436	-7.79	1.426	-21.3	1.419	-43.6	1.416	-71.8
0.909	-1.45	-6.61	-19	-40.3	-67.9			1.33	-1.84	1.44	-7.8	1.43	-21.3	1.423	-43.7	1.419	-71.8
0.912	-1.51	-6.59	-19	-40.5	-68			1.331	-1.84	1.443	-7.8	1.433	-21.3	1.426	-43.7	1.423	-71.8
0.916	-1.48	-6.61	-19.2	-40.3	-67.9			1.334	-1.84	1.447	-7.8	1.436	-21.3	1.43	-43.7	1.426	-71.9
0.919	-1.48	-6.64	-19.1	-40.5	-68.2			1.334	-1.84	1.45	-7.81	1.44	-21.3	1.433	-43.7	1.43	-71.9
0.923	-1.54	-6.65	-19.2	-40.6	-68.1			1.336	-1.84	1.454	-7.81	1.443	-21.3	1.436	-43.7	1.433	-71.9
0.926	-1.47	-6.68	-19.2	-40.6	-68.3			1.337	-1.84	1.457	-7.81	1.447	-21.3	1.44	-43.7	1.436	-71.9
0.929	-1.52	-6.66	-19.2	-40.6	-68.4			1.339	-1.85	1.46	-7.81	1.45	-21.3	1.443	-43.7	1.44	-71.9
0.933	-1.52	-6.72	-19.3	-40.7	-68.2			1.341	-1.85	1.464	-7.82	1.454	-21.3	1.447	-43.7	1.443	-71.9
0.936	-1.51	-6.74	-19.3	-40.8	-68.6			1.341	-1.85	1.467	-7.82	1.457	-21.3	1.45	-43.7	1.447	-71.9
0.94	-1.55	-6.72	-19.4	-40.7	-68.5			1.344	-1.85	1.471	-7.82	1.46	-21.3	1.454	-43.7	1.45	-71.9
0.943	-1.51	-6.79	-19.4	-40.8	-68.4			1.344	-1.85	1.474	-7.82	1.464	-21.3	1.457	-43.7	1.454	-71.9
0.947	-1.54	-6.78	-19.4	-40.9	-68.8			1.346	-1.85	1.478	-7.83	1.467	-21.3	1.46	-43.7	1.457	-71.9
0.95	-1.55	-6.76	-19.5	-40.9	-68.6			1.347	-1.85	1.481	-7.83	1.471	-21.3	1.464	-43.7	1.46	-71.9
0.953	-1.54	-6.8	-19.4	-41	-68.7			1.349	-1.85	1.484	-7.83	1.474	-21.3	1.467	-43.7	1.464	-72
0.957	-1.57	-6.83	-19.5	-40.9	-68.7			1.351	-1.85	1.488	-7.83	1.478	-21.3	1.471	-43.8	1.467	-72
0.96	-1.54	-6.83	-19.6	-41.1	-68.7			1.351	-1.85	1.491	-7.83	1.481	-21.4	1.474	-43.8	1.471	-72
0.964	-1.57	-6.83	-19.5	-41.1	-68.9			1.353	-1.85	1.495	-7.84	1.484	-21.4	1.478	-43.8	1.474	-72
0.967	-1.57	-6.88	-19.6	-41	-68.8			1.354	-1.85	1.498	-7.84	1.488	-21.4	1.481	-43.8	1.478	-72
0.971	-1.56	-6.87	-19.6	-41.3	-69			1.356	-1.85	1.501	-7.84	1.491	-21.4	1.484	-43.8	1.481	-72
0.974	-1.59	-6.9	-19.6	-41.2	-69			1.358	-1.85	1.505	-7.84	1.495	-21.4	1.488	-43.8	1.484	-72
0.977	-1.56	-6.9	-19.6	-41.2	-69			1.358	-1.85	1.508	-7.85	1.498	-21.4	1.491	-43.8	1.488	-72
0.981	-1.6	-6.9	-19.6	-41.4	-69.1			1.361	-1.85	1.512	-7.85	1.501	-21.4	1.495	-43.8	1.491	-72
0.984	-1.61	-6.95	-19.8	-41.3	-69.1			1.361	-1.85	1.513	-7.85	1.505	-21.4	1.498	-43.8	1.495	-72
0.988	-1.57	-6.92	-19.7	-41.4	-69.2			1.363	-1.85	1.515	-7.85	1.508	-21.4	1.501	-43.8	1.498	-72
0.991	-1.62	-6.96	-19.7	-41.4	-69.1			1.364	-1.85	1.516	-7.85	1.512	-21.4	1.505	-43.8	1.501	-72.1
0.995	-1.6	-7.01	-19.8	-41.5	-69.3			1.366	-1.85	1.518	-7.85	1.515	-21.4	1.508	-43.8	1.505	-72.1
0.998	-1.59	-6.91	-19.8	-41.5	-69.4			1.368	-1.86	1.519	-7.85	1.519	-21.4	1.512	-43.8	1.508	-72.1
1.001	-1.63	-7.01	-19.8	-41.4	-69.2			1.368	-1.86	1.521	-7.85	1.522	-21.4	1.515	-43.8	1.512	-72.1
1.005	-1.6	-7.01	-19.8	-41.6	-69.5			1.37	-1.86	1.522	-7.86	1.525	-21.4	1.519	-43.9	1.515	-72.1
1.008	-1.63	-6.98	-19.9	-41.6	-69.4			1.371	-1.86	1.523	-7.86	1.529	-21.4	1.522	-43.9	1.519	-72.1
1.012	-1.61	-7.08	-19.8	-41.6	-69.4			1.373	-1.86	1.525	-7.86	1.532	-21.4	1.525	-43.9	1.522	-72.1
1.015	-1.62	-7.01	-19.9	-41.7	-69.6			1.375	-1.86	1.526	-7.86	1.536	-21.4	1.529	-43.9	1.525	-72.1
1.019	-1.64	-7.04	-20	-41.6	-69.4			1.375	-1.86	1.528	-7.86	1.539	-21.4	1.532	-43.9	1.529	-72.1
1.022	-1.63	-7.1	-19.9	-41.7	-69.6			1.378	-1.86	1.529	-7.86	1.543	-21.4	1.536	-43.9	1.532	-72.1
1.025	-1.65	-7.06	-19.9	-41.6	-69.6			1.378	-1.86	1.531	-7.86	1.546	-21.4	1.539	-43.9	1.536	-72.1
1.029	-1.63	-7.12	-20	-41.8	-69.6			1.38	-1.86	1.532	-7.86	1.549	-21.4	1.543	-43.9	1.539	-72.1
1.032	-1.64	-7.07	-20	-41.9	-69.8			1.382	-1.86	1.533	-7.86	1.553	-21.5	1.546	-43.9	1.543	-72.2
1.036	-1.66	-7.11	-20	-41.7	-69.5			1.383	-1.86	1.535	-7.86	1.556	-21.5	1.549	-43.9	1.546	-72.2
1.039	-1.64	-7.12	-20	-41.9	-69.8			1.385	-1.86	1.536	-7.86	1.56	-21.5	1.553	-43.9	1.549	-72.2
1.043	-1.68	-7.09	-20.1	-41.9	-69.8			1.385	-1.86	1.538	-7.87	1.563	-21.5	1.556	-43.9	1.553	-72.2
1.046	-1.64	-7.15	-20.1	-41.8	-69.8			1.388	-1.86	1.539	-7.87	1.567	-21.5	1.56	-43.9	1.556	-72.2
1.049	-1.66	-7.14	-20	-42	-69.9			1.388	-1.86	1.54	-7.87	1.57	-21.5	1.563	-43.9	1.56	-72.2
1.053	-1.68	-7.17	-20.2	-41.9	-69.8			1.39	-1.86	1.543	-7.87	1.573	-21.5	1.567	-43.9	1.563	-72.2
1.056	-1.65	-7.17	-20.2	-42	-70			1.392	-1.86	1.543	-7.87	1.577	-21.5	1.57	-44	1.567	-72.2
1.06	-1.69	-7.17	-20.1	-42	-69.8			1.392	-1.86	1.545	-7.87	1.58	-21.5	1.573	-44	1.57	-72.2
1.063	-1.67	-7.2	-20.2	-42	-69.9			1.395	-1.86	1.546	-7.87	1.584	-21.5	1.577	-44	1.573	-72.2
1.066	-1.68	-7.19	-20.1	-42.2	-70.2			1.395	-1.86	1.548	-7.87	1.587	-21.5	1.58	-44	1.577	-72.2
1.07	-1.68	-7.22	-20.2	-42	-69.8			1.397	-1.87	1.549	-7.87	1.591	-21.5	1.584	-44	1.58	-72.2
1.073	-1.68	-7.22	-20.2	-42.2	-70			1.399	-1.87	1.55	-7.87	1.594	-21.5	1.587	-44	1.584	-72.2
1.077	-1.71	-7.21	-20.2	-42.2	-70.1			1.4	-1.87	1.553	-7.87	1.597	-21.5	1.591	-44	1.587	-72.3
1.08	-1.67	-7.26	-20.3	-42.1	-70.1			1.402	-1.87	1.553	-7.87	1.601	-21.5	1.594	-44	1.591	-72.3
1.084	-1.69	-7.25	-20.2	-42.3	-70.2			1.402	-1.87	1.555	-7.88	1.604	-21.5	1.597	-44	1.594	-72.3
1.087	-1.71	-7.27	-20.3	-42.2	-70			1.405	-1.87	1.556	-7.88	1.608	-21.5	1.601	-44	1.597	-72.3
1.09	-1.69	-7.27	-20.4	-42.3	-70.3			1.406	-1.87	1.558	-7.88	1.611	-21.5	1.604	-44	1.601	-72.3
1.094	-1.7	-7.25	-20.3	-42.2	-70.2			1.407	-1.87	1.56	-7.88	1.615	-21.5	1.608	-44	1.604	-72.3
1.097	-1.7	-7.3	-20.4	-42.2	-70.1			1.409	-1.87	1.56	-7.88	1.618	-21.5	1.611	-44	1.608	-72.3
1.101	-1.7	-7.27	-20.3	-42.4	-70.4			1.41	-1.87	1.563	-7.88	1.621	-21.5	1.615	-44	1.611	-72.3
1.104	-1.73	-7.26	-20.5	-42.2	-70.1			1.412	-1.87	1.563	-7.88	1.625	-21.5	1.618	-44	1.615	-72.3
1.108	-1.7	-7.31	-20.3	-42.4	-70.4			1.412	-1.87	1.565	-7.88	1.628	-21.5	1.621	-44	1.618	-72.3
1.111	-1.72	-7.29	-20.4	-42.4	-70.4			1.414	-1.87	1.567	-7.88	1.632	-21.5	1.625	-44.1	1.621	-72.3
1.114	-1.71	-7.31	-20.5	-42.4	-70.3			1.416	-1.87	1.568	-7.88	1.635	-21.6	1.628	-44.1	1.625	-72.3
1.118	-1.71	-7.32	-20.3	-42.5	-70.5			1.417	-1.87	1.57	-7.88	1.638	-21.6	1.632	-44.1	1.628	-72.3
1.121	-1.74	-7.32	-20.5	-42.4	-70.3			1.419	-1.87	1.57	-7.88	1.642	-21.6	1.635	-44.1	1.632	-72.4
1.125	-1.71	-7.34	-20.5	-42.6	-70.5			1.419	-1.87	1.572	-7.89	1.645	-21.6	1.638	-44.1	1.635	-72.4
1.128	-1.74	-7.33	-20.4	-42.5	-70.6			1.422	-1.87	1.573	-7.89	1.649	-21.6	1.642	-44.1	1.638	-72.4
1.132	-1.73	-7.38	-20.5	-42.4	-70.3			1.423	-1.87	1.575	-7.89	1.652	-21.6	1.645	-44.1	1.642	-72.4
1.135	-1.73	-7.37	-20.5	-42.7	-70.7			1.424	-1.87	1.577	-7.89	1.656	-21.6	1.649	-44.1	1.645	-72.4
1.138	-1.74	-7.33	-20.6	-42.5	-70.5			1.426	-1.87	1.577	-7.89	1.659	-21.6	1.652	-44.1	1.649	-72.4
1.142	-1.72	-7.39	-20.5	-42.5	-70.5			1.427	-1.87	1.58	-7.89	1.662	-21.6	1.656	-44.1	1.652	-72.4
1.145	-1.75	-7.36	-20.5	-42.7	-70.8			1.429	-1.87	1.58	-7.89	1.666	-21.6	1.659	-44.1	1.656	-72.4
1.149	-1.74	-7.38	-20.6	-42.6	-70.5			1.43	-1.87	1.582	-7.89	1.669	-21.6	1.662	-44.1	1.659	-72.4
1.152	-1.74	-7.38	-20.5	-42.7	-70.8			1.432	-1.88	1.584	-7.89	1.673	-21.6	1.666	-44.1	1.662	-72.4
1.156	-1.76	-7.41	-20.6	-42.6	-70.6			1.433	-1.88	1.585	-7.89	1.676	-21.6	1.669	-44.1	1.666	-72.4
1.159	-1.73	-7.43	-20.6	-42.7	-70.6			1.434	-1.88	1.587	-7.89	1.68	-21.6	1.673	-44.1	1.669	-72.4
1.162	-1.76	-7.38	-20.6	-42.7	-70.9			1.436	-1.88	1.587	-7.89	1.683	-21.6	1.676	-44.1	1.673	-72.4
1.166	-1.74	-7.46	-20.6	-42.5	-70.6			1.436	-1.88	1.59	-7.9	1.686	-21.6	1.68	-44.1	1.676	-72.5
1.169	-1.76	-7.43	-20.6	-42.8	-70.8			1.439	-1.88	1.591	-7.9	1.69	-21.6	1.683	-44.2	1.68	-72.5
1.173	-1.77	-7.42	-20.7	-42.7	-70.8			1.44	-1.88	1.592	-7.9	1.693	-21.6	1.686	-44.2	1.683	-72.5
1.176	-1.73	-7.44	-20.7	-42.7	-70.7			1.441	-1.88	1.594	-7.9	1.697	-21.6	1.69	-44.2	1.686	-72.5
1.18	-1.78	-7.44	-20.6	-42.9	-70.8			1.443	-1.88	1.595	-7.9	1.7	-21.6	1.693	-44.2	1.69	-72.5
1.183	-1.75	-7.49	-20.8	-42.7	-70.8			1.444	-1.88	1.597	-7.9	1.704	-21.6	1.697	-44.2	1.693	-72.5
1.186	-1.76	-7.43	-20.7	-42.9	-70.9			1.446	-1.88	1.597	-7.9	1.707	-21.6	1.7	-44.2	1.697	-72.5
1.19	-1.77	-7.49	-20.6	-42.8	-70.8			1.447	-1.88	1.6	-7.9	1.71	-21.6	1.704	-44.2	1.7	-72.5
1.193	-1.76	-7.47	-20.7	-42.8	-70.9			1.449	-1.88	1.601	-7.9	1.714	-21.6	1.707	-44.2	1.704	-72.5
1.197	-1.78	-7.44	-20.7	-43	-70.9			1.45	-1.88	1.602	-7.9	1.717	-21.6	1.71	-44.2	1.707	-72.5
1.2	-1.77	-7.52	-20.8	-42.7	-70.8			1.451	-1.88	1.604	-7.9	1.721	-21.6	1.714	-44.2	1.71	-72.5
1.203	-1.77	-7.48	-20.7	-42.9	-71			1.453	-1.88	1.604	-7.9	1.724	-21.7	1.717	-44.2	1.714	-72.5
1.207	-1.78	-7.5	-20.7	-43	-70.9			1.454	-1.88	1.607	-7.91	1.728	-21.7	1.721	-44.2	1.717	-72.5
1.21	-1.76	-7.53	-20.8	-42.8	-71			1.456	-1.88	1.608	-7.91	1.731	-21.7	1.724	-44.2	1.721	-72.5
1.214	-1.8	-7.46	-20.7	-43	-70.9			1.457	-1.88	1.609	-7.91	1.734	-21.7	1.728	-44.2	1.724	-72.6
1.217	-1.78	-7.56	-20.8	-42.9	-70.9			1.458	-1.88	1.611	-7.91	1.738	-21.7	1.731	-44.2	1.728	-72.6
1.221	-1.77	-7.49	-20.8	-43.1	-71.2			1.46	-1.88	1.612	-7.91	1.741	-21.7	1.734	-44.2	1.731	-72.6
1.224	-1.81	-7.5	-20.8	-43	-70.9			1.461	-1.88	1.614	-7.91	1.745	-21.7	1.738	-44.2	1.734	-72.6
1.227	-1.76	-7.6	-20.8	-42.9	-71			1.463	-1.88	1.615	-7.91	1.748	-21.7	1.741	-44.2	1.738	-72.6
1.231	-1.81	-7.49	-20.8	-43.2	-71.2			1.464	-1.88	1.617	-7.91	1.752	-21.7	1.745	-44.3	1.741	-72.6
1.234	-1.79	-7.56	-20.9	-42.9	-70.9			1.466	-1.88	1.618	-7.91	1.755	-21.7	1.748	-44.3	1.745	-72.6
1.238	-1.78	-7.55	-20.8	-43.1	-71.1			1.467	-1.89	1.619	-7.91	1.758	-21.7	1.752	-44.3	1.748	-72.6
1.241	-1.82	-7.52	-20.8	-43.2	-71.1			1.468	-1.89	1.621	-7.91	1.762	-21.7	1.755	-44.3	1.752	-72.6
1.245	-1.77	-7.56	-20.9	-43	-71.1			1.471	-1.89	1.622	-7.91	1.765	-21.7	1.758	-44.3	1.755	-72.6
1.248	-1.81	-7.52	-20.8	-43.2	-71.2			1.471	-1.89	1.624	-7.91	1.769	-21.7	1.762	-44.3	1.758	-72.6
1.251	-1.8	-7.58	-20.9	-43.1	-71.1			1.473	-1.89	1.625	-7.92	1.772	-21.7	1.765	-44.3	1.762	-72.6
1.255	-1.79	-7.56	-20.9	-43.2	-71.3			1.474	-1.89	1.627	-7.92	1.775	-21.7	1.769	-44.3	1.765	-72.6
1.258	-1.82	-7.54	-20.9	-43.2	-71.2			1.475	-1.89	1.628	-7.92	1.779	-21.7	1.772	-44.3	1.769	-72.6
1.262	-1.78	-7.63	-20.9	-43.1	-71.2			1.478	-1.89	1.629	-7.92	1.782	-21.7	1.775	-44.3	1.772	-72.6
1.265	-1.83	-7.52	-20.9	-43.3	-71.3			1.478	-1.89	1.632	-7.92	1.786	-21.7	1.779	-44.3	1.775	-72.7
1.269	-1.8	-7.6	-21	-43.1	-71.2			1.48	-1.89	1.632	-7.92	1.789	-21.7	1.782	-44.3	1.779	-72.7
1.272	-1.79	-7.59	-20.9	-43.2	-71.3			1.481	-1.89	1.634	-7.92	1.793	-21.7	1.786	-44.3	1.782	-72.7
1.275	-1.84	-7.59	-20.9	-43.3	-71.3			1.483	-1.89	1.635	-7.92	1.796	-21.7	1.789	-44.3	1.786	-72.7
1.279	-1.79	-7.63	-21	-43.2	-71.2			1.484	-1.89	1.637	-7.92	1.799	-21.7	1.793	-44.3	1.789	-72.7
1.282	-1.82	-7.55	-20.9	-43.3	-71.3			1.485	-1.89	1.638	-7.92	1.803	-21.7	1.796	-44.3	1.793	-72.7
1.286	-1.83	-7.67	-21	-43.2	-71.2			1.488	-1.89	1.639	-7.92	1.806	-21.7	1.799	-44.3	1.796	-72.7
1.289	-1.8	-7.62	-21	-43.3	-71.5			1.488	-1.89	1.641	-7.92	1.81	-21.7	1.803	-44.3	1.799	-72.7
1.293	-1.84	-7.59	-21	-43.3	-71.3			1.49	-1.89	1.642	-7.92	1.813	-21.7	1.806	-44.3	1.803	-72.7
1.296	-1.81	-7.68	-21	-43.2	-71.3			1.491	-1.89	1.644	-7.93	1.817	-21.7	1.81	-44.3	1.806	-72.7
1.299	-1.82	-7.62	-21	-43.4	-71.5			1.493	-1.89	1.645	-7.93	1.82	-21.7	1.813	-44.4	1.81	-72.7
1.303	-1.82	-7.61	-21.1	-43.3	-71.4			1.495	-1.89	1.646	-7.93	1.823	-21.8	1.817	-44.4	1.813	-72.7
1.306	-1.81	-7.66	-20.9	-43.3	-71.4			1.495	-1.89	1.649	-7.93	1.827	-21.8	1.82	-44.4	1.817	-72.7
1.31	-1.86	-7.63	-21.1	-43.4	-71.4			1.497	-1.89	1.649	-7.93	1.83	-21.8	1.823	-44.4	1.82	-72.7
1.313	-1.8	-7.66	-21.1	-43.3	-71.5			1.498	-1.89	1.651	-7.93	1.834	-21.8	1.827	-44.4	1.823	-72.7
1.317	-1.82	-7.64	-21	-43.3	-71.6			1.5	-1.89	1.652	-7.93	1.837	-21.8	1.83	-44.4	1.827	-72.8
1.32	-1.84	-7.67	-21.1	-43.3	-71.4			1.501	-1.89	1.654	-7.93	1.841	-21.8	1.834	-44.4	1.83	-72.8
1.323	-1.81	-7.69	-21.1	-43.5	-71.6			1.502	-1.89	1.656	-7.93	1.844	-21.8	1.837	-44.4	1.834	-72.8
1.327	-1.86	-7.64	-21.1	-43.4	-71.6			1.505	-1.89	1.656	-7.93	1.847	-21.8	1.841	-44.4	1.837	-72.8
1.33	-1.8	-7.72	-21.1	-43.3	-71.5			1.505	-1.89	1.659	-7.93	1.851	-21.8	1.844	-44.4	1.841	-72.8
1.334	-1.84	-7.66	-21.1	-43.5	-71.6			1.507	-1.89	1.659	-7.93	1.854	-21.8	1.847	-44.4	1.844	-72.8
1.337	-1.85	-7.66	-21.2	-43.4	-71.6			1.508	-1.9	1.661	-7.93	1.858	-21.8	1.851	-44.4	1.847	-72.8
1.34	-1.81	-7.7	-21.1	-43.4	-71.6			1.51	-1.9	1.662	-7.93	1.861	-21.8	1.854	-44.4	1.851	-72.8
1.344	-1.87	-7.67	-21.1	-43.5	-71.5			1.512	-1.9	1.664	-7.94	1.865	-21.8	1.858	-44.4	1.854	-72.8
1.347	-1.82	-7.71	-21.1	-43.4	-71.6			1.512	-1.9	1.666	-7.94	1.868	-21.8	1.861	-44.4	1.858	-72.8
1.351	-1.83	-7.68	-21.1	-43.5	-71.8			1.515	-1.9	1.666	-7.94	1.871	-21.8	1.865	-44.4	1.861	-72.8
1.354	-1.85	-7.72	-21.1	-43.4	-71.4			1.515	-1.9	1.669	-7.94	1.875	-21.8	1.868	-44.4	1.865	-72.8
1.358	-1.84	-7.72	-21.1	-43.5	-71.8			1.517	-1.9	1.669	-7.94	1.878	-21.8	1.871	-44.4	1.868	-72.8
1.361	-1.86	-7.67	-21.2	-43.5	-71.7			1.519	-1.9	1.671	-7.94	1.882	-21.8	1.875	-44.4	1.871	-72.8
1.364	-1.82	-7.74	-21.2	-43.4	-71.6			1.519	-1.9	1.673	-7.94	1.885	-21.8	1.878	-44.4	1.875	-72.8
1.368	-1.85	-7.72	-21.1	-43.6	-71.8			1.522	-1.9	1.674	-7.94	1.889	-21.8	1.882	-44.5	1.878	-72.8
1.371	-1.86	-7.68	-21.2	-43.5	-71.6			1.522	-1.9	1.676	-7.94	1.892	-21.8	1.885	-44.5	1.882	-72.8
1.375	-1.83	-7.74	-21.2	-43.5	-71.8			1.524	-1.9	1.676	-7.94	1.895	-21.8	1.889	-44.5	1.885	-72.9
1.378	-1.88	-7.7	-21.2	-43.5	-71.8			1.525	-1.9	1.678	-7.94	1.899	-21.8	1.892	-44.5	1.889	-72.9
1.382	-1.83	-7.76	-21.2	-43.6	-71.8			1.527	-1.9	1.68	-7.94	1.902	-21.8	1.895	-44.5	1.892	-72.9
1.385	-1.85	-7.73	-21.2	-43.6	-71.9			1.529	-1.9	1.681	-7.94	1.906	-21.8	1.899	-44.5	1.895	-72.9
1.388	-1.86	-7.73	-21.2	-43.5	-71.6			1.529	-1.9	1.683	-7.95	1.909	-21.8	1.902	-44.5	1.899	-72.9
1.392	-1.84	-7.77	-21.2	-43.6	-71.8			1.532	-1.9	1.683	-7.95	1.912	-21.8	1.906	-44.5	1.902	-72.9
1.395	-1.88	-7.73	-21.3	-43.7	-71.9			1.532	-1.9	1.686	-7.95	1.916	-21.8	1.909	-44.5	1.906	-72.9
1.399	-1.84	-7.76	-21.2	-43.5	-71.8			1.534	-1.9	1.686	-7.95	1.919	-21.8	1.912	-44.5	1.909	-72.9
1.402	-1.86	-7.74	-21.2	-43.7	-71.9			1.536	-1.9	1.688	-7.95	1.923	-21.8	1.916	-44.5	1.912	-72.9
1.406	-1.87	-7.78	-21.3	-43.6	-71.8			1.536	-1.9	1.69	-7.95	1.926	-21.8	1.919	-44.5	1.916	-72.9
1.409	-1.83	-7.74	-21.2	-43.6	-71.9			1.539	-1.9	1.691	-7.95	1.93	-21.9	1.923	-44.5	1.919	-72.9
1.412	-1.88	-7.75	-21.2	-43.6	-71.9			1.539	-1.9	1.693	-7.95	1.933	-21.9	1.926	-44.5	1.923	-72.9
1.416	-1.85	-7.8	-21.3	-43.6	-71.8			1.541	-1.9	1.693	-7.95	1.936	-21.9	1.93	-44.5	1.926	-72.9
1.419	-1.86	-7.71	-21.2	-43.7	-72			1.543	-1.9	1.696	-7.95	1.94	-21.9	1.933	-44.5	1.93	-72.9
1.423	-1.87	-7.8	-21.3	-43.6	-71.8			1.544	-1.9	1.697	-7.95	1.943	-21.9	1.936	-44.5	1.933	-72.9
1.426	-1.85	-7.79	-21.2	-43.7	-71.9			1.546	-1.9	1.698	-7.95	1.947	-21.9	1.94	-44.5	1.936	-72.9
1.43	-1.88	-7.75	-21.3	-43.7	-72			1.546	-1.9	1.7	-7.95	1.95	-21.9	1.943	-44.5	1.94	-73
1.433	-1.86	-7.81	-21.4	-43.6	-71.9			1.549	-1.9	1.701	-7.95	1.954	-21.9	1.947	-44.5	1.943	-73
1.436	-1.86	-7.77	-21.2	-43.7	-72			1.549	-1.9	1.703	-7.95	1.957	-21.9	1.95	-44.5	1.947	-73
1.44	-1.89	-7.79	-21.3	-43.7	-71.9			1.551	-1.9	1.704	-7.96	1.96	-21.9	1.954	-44.5	1.95	-73
1.443	-1.85	-7.83	-21.3	-43.8	-72			1.553	-1.9	1.706	-7.96	1.964	-21.9	1.957	-44.6	1.954	-73
1.447	-1.88	-7.75	-21.3	-43.7	-72.1			1.554	-1.91	1.707	-7.96	1.967	-21.9	1.96	-44.6	1.957	-73
1.45	-1.87	-7.84	-21.3	-43.7	-71.9			1.556	-1.91	1.708	-7.96	1.971	-21.9	1.964	-44.6	1.96	-73
1.454	-1.87	-7.78	-21.3	-43.8	-72.1			1.556	-1.91	1.71	-7.96	1.974	-21.9	1.967	-44.6	1.964	-73
1.457	-1.89	-7.77	-21.4	-43.6	-72			1.558	-1.91	1.71	-7.96	1.978	-21.9	1.971	-44.6	1.967	-73
1.46	-1.84	-7.85	-21.2	-43.8	-71.9			1.56	-1.91	1.713	-7.96	1.981	-21.9	1.974	-44.6	1.971	-73
1.464	-1.89	-7.77	-21.4	-43.8	-72.1			1.561	-1.91	1.714	-7.96	1.984	-21.9	1.978	-44.6	1.974	-73
1.467	-1.88	-7.83	-21.4	-43.7	-72.1			1.563	-1.91	1.715	-7.96	1.988	-21.9	1.981	-44.6	1.978	-73
1.471	-1.86	-7.82	-21.3	-43.8	-72			1.563	-1.91	1.717	-7.96	1.991	-21.9	1.984	-44.6	1.981	-73
1.474	-1.9	-7.8	-21.4	-43.7	-72			1.566	-1.91	1.718	-7.96	1.995	-21.9	1.988	-44.6	1.984	-73
1.477	-1.87	-7.84	-21.3	-43.8	-72.2			1.567	-1.91	1.72	-7.96	1.998	-21.9	1.991	-44.6	1.988	-73
1.481	-1.89	-7.79	-21.3	-43.8	-72.1			1.568	-1.91	1.721	-7.96	2.002	-21.9	1.995	-44.6	1.991	-73
1.484	-1.88	-7.83	-21.4	-43.7	-72.1			1.57	-1.91	1.723	-7.96	2.005	-21.9	1.998	-44.6	1.995	-73
1.488	-1.88	-7.83	-21.3	-43.9	-72.2			1.571	-1.91	1.724	-7.96	2.008	-21.9	2.002	-44.6	1.998	-73
1.491	-1.9	-7.8	-21.5	-43.8	-72			1.573	-1.91	1.725	-7.97	2.012	-21.9	2.005	-44.6	2.002	-73.1
1.495	-1.85	-7.83	-21.3	-43.8	-72.2			1.573	-1.91	1.728	-7.97	2.015	-21.9	2.008	-44.6	2.005	-73.1
1.498	-1.92	-7.85	-21.4	-43.8	-72			1.576	-1.91	1.728	-7.97	2.019	-21.9	2.012	-44.6	2.008	-73.1
1.501	-1.88	-7.82	-21.5	-43.8	-72.2			1.577	-1.91	1.73	-7.97	2.022	-21.9	2.015	-44.6	2.012	-73.1
1.505	-1.87	-7.83	-21.4	-43.9	-72.3			1.578	-1.91	1.731	-7.97	2.026	-21.9	2.019	-44.6	2.015	-73.1
1.508	-1.92	-7.8	-21.4	-43.8	-71.9			1.58	-1.91	1.733	-7.97	2.029	-21.9	2.022	-44.6	2.019	-73.1
1.512	-1.86	-7.9	-21.4	-43.9	-72.3			1.58	-1.91	1.734	-7.97	2.032	-21.9	2.026	-44.6	2.022	-73.1
1.515	-1.9	-7.82	-21.4	-43.9	-72.2			1.583	-1.91	1.735	-7.97	2.036	-21.9	2.029	-44.6	2.026	-73.1
1.519	-1.89	-7.87	-21.4	-43.8	-72			1.584	-1.91	1.738	-7.97	2.039	-21.9	2.032	-44.6	2.029	-73.1
1.522	-1.87	-7.87	-21.3	-44	-72.4			1.585	-1.91	1.738	-7.97	2.043	-21.9	2.036	-44.7	2.032	-73.1
1.525	-1.92	-7.79	-21.5	-44	-72.1			1.587	-1.91	1.74	-7.97	2.046	-21.9	2.039	-44.7	2.036	-73.1
1.529	-1.87	-7.89	-21.4	-43.9	-72.2			1.588	-1.91	1.741	-7.97	2.049	-21.9	2.043	-44.7	2.039	-73.1
1.532	-1.9	-7.85	-21.4	-44	-72.3			1.59	-1.91	1.743	-7.97	2.053	-22	2.046	-44.7	2.043	-73.1
1.536	-1.9	-7.87	-21.5	-43.9	-72.1			1.591	-1.91	1.745	-7.97	2.056	-22	2.049	-44.7	2.046	-73.1
1.539	-1.88	-7.87	-21.4	-44	-72.5			1.593	-1.91	1.745	-7.97	2.06	-22	2.053	-44.7	2.049	-73.1
1.543	-1.92	-7.86	-21.5	-44	-72.1			1.594	-1.91	1.747	-7.98	2.063	-22	2.056	-44.7	2.053	-73.1
1.546	-1.88	-7.91	-21.5	-44	-72.3			1.595	-1.91	1.748	-7.98	2.067	-22	2.06	-44.7	2.056	-73.1
1.549	-1.9	-7.85	-21.4	-44.1	-72.3			1.597	-1.91	1.75	-7.98	2.07	-22	2.063	-44.7	2.06	-73.1
1.553	-1.9	-7.87	-21.5	-43.9	-72.1			1.598	-1.91	1.752	-7.98	2.073	-22	2.067	-44.7	2.063	-73.1
1.556	-1.88	-7.9	-21.4	-44.1	-72.4			1.6	-1.91	1.752	-7.98	2.077	-22	2.07	-44.7	2.067	-73.2
1.56	-1.93	-7.86	-21.5	-44.1	-72.3			1.601	-1.91	1.755	-7.98	2.08	-22	2.073	-44.7	2.07	-73.2
1.563	-1.87	-7.91	-21.5	-43.9	-72.3			1.602	-1.91	1.755	-7.98	2.084	-22	2.077	-44.7	2.073	-73.2
1.567	-1.91	-7.88	-21.4	-44.1	-72.4			1.604	-1.91	1.757	-7.98	2.087	-22	2.08	-44.7	2.077	-73.2
1.57	-1.91	-7.91	-21.6	-44	-72.2			1.605	-1.92	1.758	-7.98	2.091	-22	2.084	-44.7	2.08	-73.2
1.573	-1.88	-7.86	-21.5	-44.2	-72.6			1.607	-1.92	1.76	-7.98	2.094	-22	2.087	-44.7	2.084	-73.2
1.577	-1.93	-7.87	-21.5	-44	-72.2			1.608	-1.92	1.762	-7.98	2.097	-22	2.091	-44.7	2.087	-73.2
1.58	-1.89	-7.96	-21.5	-44.1	-72.3			1.61	-1.92	1.762	-7.98	2.101	-22	2.094	-44.7	2.091	-73.2
1.584	-1.91	-7.86	-21.5	-44.2	-72.5			1.611	-1.92	1.765	-7.98	2.104	-22	2.097	-44.7	2.094	-73.2
1.587	-1.91	-7.9	-21.6	-43.9	-72.2			1.612	-1.92	1.765	-7.98	2.108	-22	2.101	-44.7	2.097	-73.2
1.591	-1.89	-7.91	-21.4	-44.1	-72.5			1.615	-1.92	1.767	-7.98	2.111	-22	2.104	-44.7	2.101	-73.2
1.594	-1.94	-7.89	-21.5	-44.2	-72.4			1.615	-1.92	1.769	-7.99	2.115	-22	2.108	-44.7	2.104	-73.2
1.597	-1.89	-7.93	-21.6	-44	-72.3			1.617	-1.92	1.77	-7.99	2.118	-22	2.111	-44.7	2.108	-73.2
1.601	-1.91	-7.88	-21.4	-44.1	-72.5			1.618	-1.92	1.772	-7.99	2.121	-22	2.115	-44.7	2.111	-73.2
1.604	-1.93	-7.94	-21.6	-44	-72.2			1.619	-1.92	1.772	-7.99	2.125	-22	2.118	-44.7	2.115	-73.2
1.608	-1.89	-7.92	-21.5	-44.2	-72.6			1.621	-1.92	1.775	-7.99	2.128	-22	2.121	-44.8	2.118	-73.2
1.611	-1.93	-7.92	-21.5	-44	-72.4			1.622	-1.92	1.775	-7.99	2.132	-22	2.125	-44.8	2.121	-73.2
1.614	-1.9	-7.96	-21.6	-44.1	-72.3			1.624	-1.92	1.777	-7.99	2.135	-22	2.128	-44.8	2.125	-73.2
1.618	-1.92	-7.89	-21.5	-44.2	-72.6			1.625	-1.92	1.779	-7.99	2.139	-22	2.132	-44.8	2.128	-73.2
1.621	-1.92	-7.93	-21.6	-44	-72.4			1.627	-1.92	1.782	-7.99	2.142	-22	2.135	-44.8	2.132	-73.2
1.625	-1.89	-7.94	-21.5	-44.2	-72.5			1.628	-1.92	1.786	-7.99	2.145	-22	2.139	-44.8	2.135	-73.3
1.628	-1.95	-7.91	-21.6	-44.1	-72.4			1.629	-1.92	1.789	-7.99	2.149	-22	2.142	-44.8	2.139	-73.3
1.632	-1.9	-7.94	-21.7	-44.2	-72.4			1.632	-1.92	1.793	-8	2.152	-22	2.145	-44.8	2.142	-73.3
1.635	-1.91	-7.93	-21.5	-44.2	-72.5			1.632	-1.92	1.796	-8	2.156	-22	2.149	-44.8	2.145	-73.3
1.638	-1.94	-7.94	-21.6	-44.1	-72.3			1.634	-1.92	1.799	-8	2.159	-22	2.152	-44.8	2.149	-73.3
1.642	-1.9	-7.92	-21.6	-44.3	-72.7			1.635	-1.92	1.803	-8	2.163	-22	2.156	-44.8	2.152	-73.3
1.645	-1.93	-7.92	-21.6	-44.2	-72.5			1.637	-1.92	1.806	-8	2.166	-22	2.159	-44.8	2.156	-73.3
1.649	-1.92	-7.95	-21.6	-44	-72.4			1.638	-1.92	1.81	-8	2.169	-22	2.163	-44.8	2.159	-73.3
1.652	-1.91	-7.92	-21.5	-44.3	-72.8			1.639	-1.92	1.813	-8	2.173	-22	2.166	-44.8	2.163	-73.3
1.656	-1.94	-7.95	-21.6	-44.2	-72.4			1.641	-1.92	1.817	-8.01	2.176	-22	2.169	-44.8	2.166	-73.3
1.659	-1.9	-7.96	-21.5	-44.2	-72.5			1.642	-1.92	1.82	-8.01	2.18	-22	2.173	-44.8	2.169	-73.3
1.662	-1.94	-7.92	-21.6	-44.2	-72.6			1.644	-1.92	1.823	-8.01	2.183	-22	2.176	-44.8	2.173	-73.3
1.666	-1.91	-7.95	-21.7	-44.2	-72.5			1.645	-1.92	1.827	-8.01	2.186	-22.1	2.18	-44.8	2.176	-73.3
1.669	-1.92	-7.91	-21.5	-44.2	-72.7			1.646	-1.92	1.83	-8.01	2.19	-22.1	2.183	-44.8	2.18	-73.3
1.673	-1.94	-7.96	-21.7	-44.1	-72.4			1.649	-1.92	1.834	-8.01	2.193	-22.1	2.186	-44.8	2.183	-73.3
1.676	-1.91	-7.95	-21.6	-44.3	-72.6			1.649	-1.92	1.837	-8.01	2.197	-22.1	2.19	-44.8	2.186	-73.3
1.68	-1.93	-7.94	-21.6	-44.2	-72.7			1.651	-1.92	1.841	-8.02	2.2	-22.1	2.193	-44.8	2.19	-73.3
1.683	-1.91	-7.97	-21.7	-44.2	-72.3			1.652	-1.92	1.844	-8.02	2.204	-22.1	2.197	-44.8	2.193	-73.3
1.686	-1.93	-7.96	-21.6	-44.3	-72.6			1.654	-1.92	1.847	-8.02	2.207	-22.1	2.2	-44.8	2.197	-73.3
1.69	-1.95	-7.92	-21.7	-44.2	-72.6			1.656	-1.92	1.851	-8.02	2.21	-22.1	2.204	-44.8	2.2	-73.3
1.693	-1.9	-7.98	-21.7	-44.2	-72.6			1.656	-1.92	1.854	-8.02	2.214	-22.1	2.207	-44.8	2.204	-73.3
1.697	-1.95	-7.96	-21.6	-44.2	-72.5			1.659	-1.92	1.858	-8.02	2.217	-22.1	2.21	-44.8	2.207	-73.4
1.7	-1.91	-7.98	-21.7	-44.2	-72.6			1.659	-1.92	1.861	-8.02	2.221	-22.1	2.214	-44.9	2.21	-73.4
1.704	-1.92	-7.94	-21.7	-44.3	-72.7			1.661	-1.92	1.865	-8.03	2.224	-22.1	2.217	-44.9	2.214	-73.4
1.707	-1.94	-7.97	-21.7	-44.2	-72.5			1.662	-1.92	1.868	-8.03	2.228	-22.1	2.221	-44.9	2.217	-73.4
1.71	-1.91	-8	-21.6	-44.3	-72.7			1.663	-1.93	1.871	-8.03	2.231	-22.1	2.224	-44.9	2.221	-73.4
1.714	-1.95	-7.94	-21.7	-44.3	-72.7			1.666	-1.93	1.875	-8.03	2.234	-22.1	2.228	-44.9	2.224	-73.4
1.717	-1.92	-8	-21.7	-44.2	-72.6			1.666	-1.93	1.878	-8.03	2.238	-22.1	2.231	-44.9	2.228	-73.4
1.721	-1.92	-7.96	-21.6	-44.4	-72.7			1.668	-1.93	1.882	-8.03	2.241	-22.1	2.234	-44.9	2.231	-73.4
1.724	-1.95	-8.03	-21.7	-44.3	-72.6			1.669	-1.93	1.885	-8.03	2.245	-22.1	2.238	-44.9	2.234	-73.4
1.728	-1.91	-7.96	-21.7	-44.3	-72.8			1.671	-1.93	1.889	-8.04	2.247	-22.1	2.241	-44.9	2.238	-73.4
1.731	-1.94	-7.96	-21.6	-44.3	-72.6			1.673	-1.93	1.892	-8.04	2.248	-22.1	2.245	-44.9	2.241	-73.4
1.734	-1.93	-8.03	-21.8	-44.3	-72.6			1.673	-1.93	1.895	-8.04	2.25	-22.1	2.248	-44.9	2.245	-73.4
1.738	-1.93	-7.94	-21.7	-44.4	-72.9			1.676	-1.93	1.899	-8.04	2.252	-22.1	2.252	-44.9	2.248	-73.4
1.741	-1.94	-8.02	-21.7	-44.2	-72.5			1.676	-1.93	1.902	-8.04	2.252	-22.1	2.253	-44.9	2.252	-73.4
1.745	-1.93	-8	-21.7	-44.3	-72.8			1.678	-1.93	1.906	-8.04	2.255	-22.1	2.255	-44.9	2.255	-73.4
1.748	-1.95	-7.94	-21.7	-44.4	-72.8			1.68	-1.93	1.909	-8.04	2.255	-22.1	2.255	-44.9	2.258	-73.4
1.751	-1.93	-8.03	-21.8	-44.2	-72.7			1.681	-1.93	1.912	-8.04	2.257	-22.1	2.258	-44.9	2.262	-73.4
1.755	-1.95	-7.96	-21.7	-44.4	-72.8			1.683	-1.93	1.916	-8.05	2.258	-22.1	2.258	-44.9	2.262	-73.4
1.758	-1.94	-8	-21.8	-44.3	-72.7			1.683	-1.93	1.919	-8.05	2.26	-22.1	2.26	-44.9	2.264	-73.4
1.762	-1.91	-7.99	-21.8	-44.3	-72.9			1.685	-1.93	1.923	-8.05	2.262	-22.1	2.262	-44.9	2.265	-73.4
1.765	-1.96	-7.94	-21.7	-44.4	-72.8			1.686	-1.93	1.926	-8.05	2.262	-22.1	2.263	-44.9	2.267	-73.4
1.769	-1.94	-8.04	-21.8	-44.2	-72.7			1.688	-1.93	1.93	-8.05	2.265	-22.1	2.265	-44.9	2.269	-73.4
1.772	-1.93	-7.96	-21.8	-44.5	-73			1.69	-1.93	1.933	-8.05	2.265	-22.1	2.265	-44.9	2.269	-73.4
1.775	-1.96	-7.98	-21.8	-44.2	-72.7			1.69	-1.93	1.936	-8.05	2.267	-22.1	2.268	-44.9	2.272	-73.4
1.779	-1.92	-8.03	-21.7	-44.4	-72.8			1.693	-1.93	1.94	-8.06	2.269	-22.1	2.269	-44.9	2.272	-73.4
1.782	-1.95	-7.97	-21.7	-44.5	-72.9			1.693	-1.93	1.943	-8.06	2.27	-22.1	2.27	-44.9	2.274	-73.4
1.786	-1.94	-8.02	-21.8	-44.3	-72.8			1.695	-1.93	1.947	-8.06	2.272	-22.1	2.272	-44.9	2.276	-73.4
1.789	-1.93	-7.98	-21.7	-44.4	-72.9			1.697	-1.93	1.95	-8.06	2.272	-22.1	2.273	-44.9	2.276	-73.4
1.793	-1.96	-8	-21.7	-44.3	-72.8			1.698	-1.93	1.954	-8.06	2.274	-22.1	2.275	-44.9	2.279	-73.4
1.796	-1.93	-8.01	-21.8	-44.4	-72.9			1.7	-1.93	1.957	-8.06	2.276	-22.1	2.276	-44.9	2.279	-73.4
1.799	-1.94	-7.96	-21.7	-44.5	-72.8			1.7	-1.93	1.96	-8.06	2.277	-22.1	2.277	-44.9	2.281	-73.4
1.803	-1.95	-8.05	-21.8	-44.3	-72.7			1.702	-1.93	1.964	-8.06	2.279	-22.1	2.279	-44.9	2.282	-73.4
1.806	-1.95	-7.98	-21.7	-44.5	-73.1			1.704	-1.93	1.967	-8.07	2.279	-22.1	2.28	-44.9	2.284	-73.5
1.81	-1.95	-7.99	-21.8	-44.3	-72.8			1.705	-1.93	1.971	-8.07	2.282	-22.1	2.282	-44.9	2.286	-73.5
1.813	-1.93	-8.02	-21.8	-44.4	-72.8			1.707	-1.93	1.974	-8.07	2.282	-22.1	2.282	-44.9	2.286	-73.5
1.817	-1.96	-8	-21.7	-44.5	-73			1.707	-1.93	1.978	-8.07	2.284	-22.1	2.285	-44.9	2.289	-73.5
1.82	-1.94	-8.03	-21.8	-44.3	-72.8			1.71	-1.93	1.981	-8.07	2.286	-22.1	2.286	-44.9	2.289	-73.5
1.823	-1.95	-7.98	-21.8	-44.5	-72.9			1.71	-1.93	1.984	-8.07	2.287	-22.1	2.287	-44.9	2.291	-73.5
1.827	-1.97	-8.02	-21.8	-44.5	-72.8			1.712	-1.93	1.988	-8.07	2.289	-22.1	2.289	-44.9	2.293	-73.5
1.83	-1.94	-8.04	-21.8	-44.4	-72.9			1.714	-1.93	1.991	-8.07	2.289	-22.1	2.29	-44.9	2.294	-73.5
1.834	-1.95	-7.99	-21.8	-44.5	-73			1.715	-1.93	1.995	-8.08	2.292	-22.1	2.292	-44.9	2.296	-73.5
1.837	-1.95	-8.06	-21.8	-44.3	-72.7			1.717	-1.93	1.998	-8.08	2.293	-22.1	2.293	-44.9	2.296	-73.5
1.841	-1.94	-8.03	-21.8	-44.6	-73			1.717	-1.93	2.002	-8.08	2.294	-22.1	2.295	-44.9	2.299	-73.5
1.844	-1.96	-8	-21.8	-44.4	-72.9			1.72	-1.93	2.005	-8.08	2.296	-22.1	2.296	-44.9	2.3	-73.5
1.847	-1.93	-8.06	-21.8	-44.4	-72.8			1.721	-1.93	2.008	-8.08	2.297	-22.1	2.297	-44.9	2.301	-73.5
1.851	-1.96	-8.02	-21.8	-44.6	-72.9			1.722	-1.93	2.012	-8.08	2.299	-22.1	2.3	-44.9	2.303	-73.5
1.854	-1.95	-8.05	-21.9	-44.4	-72.9			1.724	-1.93	2.015	-8.08	2.3	-22.1	2.3	-44.9	2.304	-73.5
1.858	-1.94	-8.01	-21.8	-44.5	-73			1.724	-1.93	2.019	-8.08	2.302	-22.1	2.302	-44.9	2.306	-73.5
1.861	-1.97	-8.02	-21.8	-44.4	-72.8			1.727	-1.93	2.022	-8.09	2.303	-22.1	2.303	-44.9	2.306	-73.5
1.865	-1.94	-8.06	-21.8	-44.5	-73			1.728	-1.93	2.026	-8.09	2.304	-22.1	2.305	-44.9	2.309	-73.5
1.868	-1.97	-8.01	-21.8	-44.6	-73			1.729	-1.93	2.029	-8.09	2.306	-22.1	2.306	-44.9	2.31	-73.5
1.871	-1.94	-8.06	-21.8	-44.4	-72.7			1.731	-1.94	2.032	-8.09	2.307	-22.1	2.307	-44.9	2.311	-73.5
1.875	-1.97	-8.03	-21.8	-44.6	-73			1.732	-1.94	2.036	-8.09	2.309	-22.1	2.31	-44.9	2.313	-73.5
1.878	-1.96	-8.02	-21.8	-44.5	-73			1.734	-1.94	2.039	-8.09	2.31	-22.1	2.31	-44.9	2.314	-73.5
1.882	-1.93	-8.08	-21.9	-44.4	-72.9			1.734	-1.94	2.043	-8.09	2.312	-22.1	2.312	-45	2.316	-73.5
1.885	-1.98	-8.04	-21.8	-44.6	-73			1.737	-1.94	2.046	-8.09	2.313	-22.1	2.313	-45	2.317	-73.5
1.888	-1.95	-8.05	-21.8	-44.4	-72.9			1.738	-1.94	2.049	-8.1	2.314	-22.1	2.315	-45	2.319	-73.5
1.892	-1.94	-8.09	-21.9	-44.5	-73.1			1.739	-1.94	2.053	-8.1	2.317	-22.1	2.317	-45	2.32	-73.5
1.895	-1.98	-8.03	-21.8	-44.5	-72.9			1.741	-1.94	2.056	-8.1	2.317	-22.1	2.317	-45	2.321	-73.5
1.899	-1.93	-8.11	-21.8	-44.5	-72.9			1.742	-1.94	2.06	-8.1	2.319	-22.1	2.32	-45	2.323	-73.5
1.902	-1.99	-8.01	-21.9	-44.6	-73.1			1.744	-1.94	2.063	-8.1	2.32	-22.1	2.32	-45	2.324	-73.5
1.906	-1.94	-8.05	-21.9	-44.5	-72.9			1.745	-1.94	2.067	-8.1	2.321	-22.1	2.322	-45	2.326	-73.5
1.909	-1.95	-8.08	-21.8	-44.6	-73.1			1.746	-1.94	2.07	-8.1	2.323	-22.1	2.323	-45	2.327	-73.5
1.912	-1.99	-8.03	-21.9	-44.6	-73			1.748	-1.94	2.073	-8.1	2.324	-22.1	2.325	-45	2.329	-73.5
1.916	-1.92	-8.08	-21.9	-44.4	-72.9			1.749	-1.94	2.077	-8.11	2.326	-22.1	2.327	-45	2.33	-73.5
1.919	-1.98	-8.03	-21.8	-44.7	-73.1			1.751	-1.94	2.08	-8.11	2.327	-22.1	2.327	-45	2.331	-73.5
1.923	-1.96	-8.1	-21.9	-44.6	-73			1.752	-1.94	2.084	-8.11	2.329	-22.1	2.33	-45	2.334	-73.5
1.926	-1.95	-8.05	-21.9	-44.6	-73.2			1.754	-1.94	2.087	-8.11	2.33	-22.1	2.33	-45	2.334	-73.5
1.93	-1.99	-8.03	-21.9	-44.6	-73			1.755	-1.94	2.091	-8.11	2.331	-22.1	2.332	-45	2.336	-73.5
1.933	-1.94	-8.12	-21.9	-44.5	-73			1.756	-1.94	2.094	-8.11	2.334	-22.1	2.334	-45	2.337	-73.5
1.936	-1.97	-8.02	-21.9	-44.7	-73.3			1.758	-1.94	2.097	-8.11	2.334	-22.1	2.334	-45	2.339	-73.5
1.94	-1.96	-8.1	-21.9	-44.5	-73			1.759	-1.94	2.101	-8.11	2.336	-22.1	2.337	-45	2.341	-73.5
1.943	-1.95	-8.06	-21.8	-44.6	-73.1			1.761	-1.94	2.104	-8.11	2.337	-22.1	2.337	-45	2.341	-73.5
1.947	-1.98	-8.05	-21.9	-44.7	-73.1			1.762	-1.94	2.108	-8.12	2.339	-22.1	2.339	-45	2.344	-73.5
1.95	-1.95	-8.1	-21.9	-44.6	-73.1			1.764	-1.94	2.111	-8.12	2.341	-22.2	2.341	-45	2.344	-73.5
1.954	-1.97	-8.03	-21.9	-44.7	-73.1			1.765	-1.94	2.115	-8.12	2.341	-22.2	2.342	-45	2.346	-73.5
1.957	-1.97	-8.1	-21.9	-44.6	-73			1.766	-1.94	2.118	-8.12	2.344	-22.2	2.344	-45	2.347	-73.5
1.96	-1.95	-8.07	-21.9	-44.7	-73.3			1.768	-1.94	2.121	-8.12	2.344	-22.2	2.344	-45	2.348	-73.5
1.964	-1.98	-8.05	-22	-44.6	-73.1			1.769	-1.94	2.125	-8.12	2.346	-22.2	2.347	-45	2.351	-73.5
1.967	-1.95	-8.12	-21.9	-44.6	-73.1			1.771	-1.94	2.128	-8.12	2.347	-22.2	2.347	-45	2.351	-73.5
1.971	-1.97	-8.06	-21.9	-44.7	-73.2			1.772	-1.94	2.132	-8.12	2.349	-22.2	2.349	-45	2.353	-73.5
1.974	-1.96	-8.07	-22	-44.6	-73.1			1.773	-1.94	2.135	-8.12	2.351	-22.2	2.351	-45	2.354	-73.5
1.978	-1.96	-8.09	-21.8	-44.7	-73.1			1.775	-1.94	2.139	-8.13	2.351	-22.2	2.352	-45	2.356	-73.5
1.981	-2.01	-8.06	-21.9	-44.7	-73.2			1.776	-1.94	2.142	-8.13	2.354	-22.2	2.354	-45	2.358	-73.5
1.984	-1.94	-8.09	-22	-44.7	-73.1			1.778	-1.94	2.145	-8.13	2.354	-22.2	2.354	-45	2.358	-73.5
1.988	-1.98	-8.04	-21.9	-44.7	-73.2			1.779	-1.94	2.149	-8.13	2.356	-22.2	2.357	-45	2.361	-73.5
1.991	-1.99	-8.1	-22	-44.6	-73			1.781	-1.94	2.152	-8.13	2.358	-22.2	2.358	-45	2.361	-73.5
1.995	-1.95	-8.1	-21.9	-44.7	-73.2			1.782	-1.94	2.156	-8.13	2.359	-22.2	2.359	-45	2.363	-73.5
1.998	-2	-8.05	-22	-44.6	-73.2			1.783	-1.94	2.159	-8.13	2.361	-22.2	2.361	-45	2.365	-73.5
2.002	-1.94	-8.11	-21.9	-44.6	-73			1.785	-1.94	2.163	-8.13	2.361	-22.2	2.362	-45	2.366	-73.6
2.005	-1.97	-8.08	-21.9	-44.8	-73.3			1.786	-1.94	2.166	-8.13	2.364	-22.2	2.364	-45	2.368	-73.6
2.008	-2	-8.08	-22	-44.7	-73.1			1.788	-1.94	2.169	-8.14	2.365	-22.2	2.365	-45	2.368	-73.6
2.012	-1.93	-8.09	-21.9	-44.6	-73.1			1.789	-1.94	2.173	-8.14	2.366	-22.2	2.367	-45	2.371	-73.6
2.015	-2	-8.08	-21.9	-44.7	-73.2			1.79	-1.94	2.176	-8.14	2.368	-22.2	2.368	-45	2.371	-73.6
2.019	-1.96	-8.11	-21.9	-44.7	-73.2			1.793	-1.94	2.18	-8.14	2.369	-22.2	2.369	-45	2.373	-73.6
2.022	-1.97	-8.06	-21.9	-44.7	-73.2			1.793	-1.94	2.183	-8.14	2.371	-22.2	2.371	-45	2.375	-73.6
2.025	-2	-8.08	-22	-44.7	-73			1.795	-1.94	2.186	-8.14	2.371	-22.2	2.372	-45	2.376	-73.6
2.029	-1.95	-8.17	-21.9	-44.8	-73.2			1.796	-1.94	2.19	-8.14	2.373	-22.2	2.374	-45	2.378	-73.6
2.032	-1.98	-8.03	-22	-44.7	-73.2			1.798	-1.94	2.193	-8.14	2.375	-22.2	2.375	-45	2.378	-73.6
2.036	-1.97	-8.13	-21.9	-44.7	-73			1.799	-1.94	2.197	-8.14	2.376	-22.2	2.377	-45	2.381	-73.6
2.039	-1.97	-8.1	-21.9	-44.8	-73.2			1.8	-1.94	2.2	-8.15	2.378	-22.2	2.378	-45	2.382	-73.6
2.043	-1.99	-8.08	-22	-44.8	-73.2			1.803	-1.94	2.204	-8.15	2.378	-22.2	2.379	-45	2.383	-73.6
2.046	-1.97	-8.12	-21.9	-44.7	-73.3			1.803	-1.94	2.207	-8.15	2.381	-22.2	2.382	-45	2.385	-73.6
2.049	-1.99	-8.08	-21.9	-44.8	-73.1			1.805	-1.95	2.21	-8.15	2.382	-22.2	2.382	-45	2.386	-73.6
2.053	-1.97	-8.15	-22	-44.8	-73.2			1.806	-1.95	2.214	-8.15	2.383	-22.2	2.384	-45	2.388	-73.6
2.056	-1.97	-8.07	-22	-44.8	-73.3			1.807	-1.95	2.217	-8.15	2.385	-22.2	2.385	-45	2.389	-73.6
2.06	-1.99	-8.09	-22	-44.7	-73.1			1.81	-1.95	2.221	-8.15	2.386	-22.2	2.387	-45	2.391	-73.6
2.063	-1.97	-8.14	-21.9	-44.7	-73.3			1.81	-1.95	2.224	-8.15	2.388	-22.2	2.389	-45	2.392	-73.6
2.067	-2	-8.05	-22	-44.8	-73.3			1.812	-1.95	2.228	-8.15	2.389	-22.2	2.389	-45	2.393	-73.6
2.07	-1.96	-8.14	-22	-44.7	-73.1			1.813	-1.95	2.231	-8.16	2.391	-22.2	2.391	-45	2.395	-73.6
2.073	-1.98	-8.11	-21.9	-44.8	-73.2			1.815	-1.95	2.234	-8.16	2.392	-22.2	2.392	-45	2.396	-73.6
2.077	-1.99	-8.1	-22	-44.8	-73.2			1.817	-1.95	2.238	-8.16	2.393	-22.2	2.394	-45	2.398	-73.6
2.08	-1.95	-8.14	-22	-44.7	-73.3			1.817	-1.95	2.241	-8.16	2.395	-22.2	2.395	-45	2.399	-73.6
2.084	-2	-8.11	-22	-44.8	-73.2			1.82	-1.95	2.245	-8.16	2.396	-22.2	2.396	-45	2.401	-73.6
2.087	-1.97	-8.15	-22.1	-44.8	-73.3			1.82	-1.95	2.248	-8.16	2.398	-22.2	2.399	-45	2.402	-73.6
2.091	-1.98	-8.11	-22	-44.8	-73.3			1.822	-1.95	2.252	-8.16	2.399	-22.2	2.399	-45	2.403	-73.6
2.094	-2	-8.1	-22.1	-44.7	-73.1			1.823	-1.95	2.255	-8.16	2.401	-22.2	2.401	-45	2.406	-73.6
2.097	-1.94	-8.17	-21.9	-44.8	-73.3			1.825	-1.95	2.258	-8.16	2.402	-22.2	2.402	-45	2.406	-73.6
2.101	-2	-8.09	-22	-44.8	-73.3			1.827	-1.95	2.262	-8.17	2.403	-22.2	2.404	-45	2.408	-73.6
2.104	-1.97	-8.15	-22.1	-44.7	-73.2			1.827	-1.95	2.265	-8.17	2.406	-22.2	2.406	-45	2.409	-73.6
2.108	-1.98	-8.12	-21.9	-44.9	-73.3			1.829	-1.95	2.269	-8.17	2.406	-22.2	2.406	-45	2.411	-73.6
2.111	-2	-8.11	-22.1	-44.8	-73.2			1.83	-1.95	2.272	-8.17	2.408	-22.2	2.409	-45	2.413	-73.6
2.115	-1.95	-8.14	-22	-44.8	-73.4			1.832	-1.95	2.276	-8.17	2.409	-22.2	2.409	-45	2.413	-73.6
2.118	-1.99	-8.08	-22	-44.8	-73.2			1.834	-1.95	2.279	-8.17	2.411	-22.2	2.411	-45	2.415	-73.6
2.121	-1.98	-8.2	-22.1	-44.7	-73.2			1.834	-1.95	2.282	-8.17	2.413	-22.2	2.413	-45	2.416	-73.6
2.125	-1.99	-8.09	-22	-44.9	-73.5			1.837	-1.95	2.286	-8.17	2.413	-22.2	2.414	-45	2.418	-73.6
2.128	-1.98	-8.13	-22.1	-44.7	-73.2			1.837	-1.95	2.289	-8.17	2.416	-22.2	2.416	-45	2.419	-73.6
2.132	-1.96	-8.16	-22	-44.8	-73.3			1.839	-1.95	2.293	-8.17	2.416	-22.2	2.416	-45	2.42	-73.6
2.135	-2.01	-8.13	-22	-44.9	-73.4			1.841	-1.95	2.296	-8.18	2.418	-22.2	2.419	-45	2.423	-73.6
2.139	-1.97	-8.15	-22.1	-44.7	-73.4			1.842	-1.95	2.3	-8.18	2.419	-22.2	2.419	-45	2.423	-73.6
2.142	-1.98	-8.13	-22	-44.9	-73.3			1.844	-1.95	2.303	-8.18	2.42	-22.2	2.421	-45.1	2.425	-73.6
2.145	-2.02	-8.11	-22.1	-44.7	-73.2			1.844	-1.95	2.306	-8.18	2.423	-22.2	2.423	-45.1	2.426	-73.6
2.149	-1.95	-8.15	-22	-44.8	-73.5			1.847	-1.95	2.31	-8.18	2.423	-22.2	2.424	-45.1	2.428	-73.6
2.152	-2.01	-8.15	-22.1	-44.8	-73.3			1.847	-1.95	2.313	-8.18	2.425	-22.2	2.426	-45.1	2.43	-73.6
2.156	-1.98	-8.16	-22.1	-44.8	-73.2			1.849	-1.95	2.317	-8.18	2.426	-22.2	2.426	-45.1	2.43	-73.6
2.159	-1.98	-8.14	-22	-44.9	-73.5			1.851	-1.95	2.32	-8.18	2.428	-22.2	2.429	-45.1	2.433	-73.6
2.162	-2	-8.13	-22.2	-44.8	-73.2			1.851	-1.95	2.323	-8.18	2.43	-22.2	2.43	-45.1	2.433	-73.6
2.166	-1.96	-8.17	-22	-44.8	-73.4			1.854	-1.95	2.327	-8.19	2.43	-22.2	2.431	-45.1	2.435	-73.6
2.169	-2.01	-8.14	-22	-44.8	-73.3			1.854	-1.95	2.33	-8.19	2.433	-22.2	2.433	-45.1	2.436	-73.6
2.173	-1.98	-8.16	-22.2	-44.8	-73.3			1.856	-1.95	2.334	-8.19	2.433	-22.2	2.434	-45.1	2.438	-73.6
2.176	-1.97	-8.13	-22	-44.9	-73.5			1.858	-1.95	2.337	-8.19	2.435	-22.2	2.436	-45.1	2.44	-73.6
2.18	-2.01	-8.15	-22.1	-44.7	-73.2			1.859	-1.95	2.341	-8.19	2.436	-22.2	2.436	-45.1	2.44	-73.6
2.183	-1.98	-8.17	-22.1	-44.9	-73.4			1.861	-1.95	2.344	-8.19	2.438	-22.2	2.439	-45.1	2.443	-73.6
2.186	-1.99	-8.12	-22	-44.8	-73.4			1.861	-1.95	2.347	-8.19	2.44	-22.2	2.44	-45.1	2.443	-73.6
2.19	-1.99	-8.16	-22.1	-44.7	-73.2			1.864	-1.95	2.351	-8.19	2.44	-22.2	2.441	-45.1	2.445	-73.6
2.193	-1.99	-8.15	-22	-45	-73.5			1.865	-1.95	2.354	-8.19	2.443	-22.2	2.443	-45.1	2.447	-73.6
2.197	-2.01	-8.14	-22.1	-44.8	-73.2			1.866	-1.95	2.358	-8.19	2.443	-22.2	2.444	-45.1	2.448	-73.6
2.2	-1.97	-8.16	-22.1	-44.8	-73.3			1.868	-1.95	2.361	-8.2	2.445	-22.2	2.446	-45.1	2.45	-73.6
2.204	-2.01	-8.15	-22	-45	-73.3			1.868	-1.95	2.365	-8.2	2.447	-22.2	2.447	-45.1	2.45	-73.6
2.207	-1.99	-8.16	-22.2	-44.9	-73.4			1.871	-1.95	2.368	-8.2	2.448	-22.2	2.449	-45.1	2.453	-73.6
2.21	-1.97	-8.17	-22.1	-44.9	-73.5			1.871	-1.95	2.371	-8.2	2.45	-22.2	2.45	-45.1	2.454	-73.6
2.214	-2.02	-8.13	-22.1	-44.8	-73.2			1.873	-1.95	2.375	-8.2	2.45	-22.2	2.451	-45.1	2.455	-73.7
2.217	-1.98	-8.22	-22.1	-45	-73.4			1.875	-1.95	2.378	-8.2	2.453	-22.2	2.453	-45.1	2.457	-73.7
2.221	-2	-8.13	-22.1	-44.9	-73.5			1.876	-1.95	2.382	-8.2	2.454	-22.2	2.454	-45.1	2.458	-73.7
2.224	-1.98	-8.17	-22.2	-44.9	-73.2			1.878	-1.95	2.385	-8.2	2.455	-22.2	2.456	-45.1	2.46	-73.7
2.228	-1.98	-8.21	-22	-45	-73.6			1.878	-1.95	2.389	-8.2	2.457	-22.2	2.457	-45.1	2.46	-73.7
2.231	-2.02	-8.11	-22.2	-44.8	-73.4			1.881	-1.95	2.392	-8.2	2.458	-22.2	2.458	-45.1	2.463	-73.7
2.234	-1.97	-8.19	-22.1	-44.8	-73.4			1.882	-1.95	2.395	-8.21	2.46	-22.2	2.46	-45.1	2.464	-73.7
2.238	-2.01	-8.16	-22	-45	-73.4			1.883	-1.95	2.399	-8.21	2.46	-22.2	2.461	-45.1	2.465	-73.7
2.241	-2	-8.15	-22.2	-44.9	-73.3			1.885	-1.95	2.402	-8.21	2.463	-22.2	2.463	-45.1	2.467	-73.7
2.245	-1.97	-8.17	-22.1	-44.9	-73.6			1.886	-1.95	2.406	-8.21	2.464	-22.2	2.464	-45.1	2.468	-73.7
2.248	-2.02	-8.18	-22.1	-44.9	-73.3			1.888	-1.95	2.409	-8.21	2.465	-22.2	2.466	-45.1	2.47	-73.7
2.252	-1.98	-8.21	-22.2	-44.9	-73.4			1.889	-1.95	2.413	-8.21	2.467	-22.2	2.467	-45.1	2.471	-73.7
2.255	-1.99	-8.12	-22.1	-45	-73.6			1.89	-1.96	2.416	-8.21	2.468	-22.2	2.468	-45.1	2.473	-73.7
2.258	-2	-8.21	-22.2	-44.8	-73.2			1.892	-1.96	2.419	-8.21	2.47	-22.2	2.471	-45.1	2.474	-73.7
2.262	-1.98	-8.17	-22.1	-45	-73.6			1.893	-1.96	2.423	-8.21	2.471	-22.2	2.471	-45.1	2.475	-73.7
2.265	-2.02	-8.16	-22.1	-44.9	-73.5			1.895	-1.96	2.426	-8.21	2.472	-22.2	2.473	-45.1	2.478	-73.7
2.269	-1.98	-8.22	-22.2	-44.8	-73.4			1.895	-1.96	2.43	-8.21	2.474	-22.2	2.474	-45.1	2.478	-73.7
2.272	-2	-8.14	-22	-45	-73.5			1.898	-1.96	2.433	-8.22	2.475	-22.2	2.476	-45.1	2.48	-73.7
2.276	-2.01	-8.21	-22.2	-44.9	-73.4			1.899	-1.96	2.436	-8.22	2.477	-22.2	2.478	-45.1	2.481	-73.7
2.279	-1.98	-8.18	-22.1	-45	-73.6			1.9	-1.96	2.44	-8.22	2.478	-22.2	2.478	-45.1	2.483	-73.7
2.282	-2	-8.17	-22.1	-44.9	-73.3			1.902	-1.96	2.443	-8.22	2.48	-22.2	2.481	-45.1	2.484	-73.7
2.286	-1.99	-8.26	-22.2	-44.8	-73.5			1.903	-1.96	2.447	-8.22	2.481	-22.2	2.481	-45.1	2.485	-73.7
2.289	-1.99	-8.15	-22.1	-45.1	-73.7			1.905	-1.96	2.45	-8.22	2.482	-22.2	2.483	-45.1	2.487	-73.7
2.293	-2.01	-8.19	-22.2	-44.8	-73.3			1.906	-1.96	2.454	-8.22	2.484	-22.2	2.484	-45.1	2.488	-73.7
2.296	-1.98	-8.2	-22.1	-45	-73.5			1.908	-1.96	2.457	-8.22	2.485	-22.2	2.486	-45.1	2.49	-73.7
2.299	-2.02	-8.17	-22.2	-45	-73.5			1.909	-1.96	2.46	-8.22	2.487	-22.2	2.488	-45.1	2.491	-73.7
2.303	-1.97	-8.21	-22.2	-44.8	-73.5			1.91	-1.96	2.464	-8.22	2.488	-22.2	2.488	-45.1	2.492	-73.7
2.306	-2	-8.15	-22.1	-45	-73.6			1.912	-1.96	2.467	-8.23	2.49	-22.2	2.491	-45.1	2.495	-73.7
2.31	-2.01	-8.21	-22.2	-44.8	-73.3			1.912	-1.96	2.471	-8.23	2.491	-22.2	2.491	-45.1	2.495	-73.7
2.313	-1.98	-8.19	-22.2	-45.1	-73.7			1.915	-1.96	2.474	-8.23	2.492	-22.2	2.493	-45.1	2.497	-73.7
2.317	-2.01	-8.17	-22.1	-44.9	-73.5			1.916	-1.96	2.478	-8.23	2.495	-22.2	2.495	-45.1	2.498	-73.7
2.32	-1.98	-8.23	-22.2	-44.9	-73.4			1.917	-1.96	2.481	-8.23	2.495	-22.2	2.496	-45.1	2.5	-73.7
2.323	-2	-8.16	-22.1	-45.1	-73.7			1.919	-1.96	2.484	-8.23	2.497	-22.2	2.498	-45.1	2.502	-73.7
2.327	-2	-8.2	-22.2	-44.8	-73.4			1.92	-1.96	2.488	-8.23	2.498	-22.2	2.498	-45.1	2.502	-73.7
2.33	-1.98	-8.2	-22.1	-45	-73.5			1.922	-1.96	2.491	-8.23	2.5	-22.2	2.501	-45.1	2.505	-73.7
2.334	-2.02	-8.18	-22.1	-44.9	-73.6			1.923	-1.96	2.495	-8.23	2.502	-22.2	2.502	-45.1	2.505	-73.7
2.337	-1.99	-8.19	-22.3	-45	-73.4			1.925	-1.96	2.498	-8.23	2.502	-22.2	2.503	-45.1	2.507	-73.7
2.341	-1.99	-8.19	-22.1	-45	-73.6			1.926	-1.96	2.502	-8.23	2.505	-22.2	2.505	-45.1	2.508	-73.7
2.344	-2.02	-8.22	-22.2	-44.9	-73.3			1.927	-1.96	2.504	-8.24	2.505	-22.2	2.506	-45.1	2.51	-73.7
2.347	-1.99	-8.21	-22.2	-45	-73.7			1.929	-1.96	2.505	-8.24	2.507	-22.2	2.508	-45.1	2.512	-73.7
2.351	-2.01	-8.17	-22.2	-44.9	-73.5			1.93	-1.96	2.507	-8.24	2.508	-22.2	2.508	-45.1	2.512	-73.7
2.354	-1.99	-8.24	-22.2	-44.9	-73.4			1.932	-1.96	2.508	-8.24	2.51	-22.2	2.51	-45.1	2.515	-73.7
2.358	-2.01	-8.19	-22.1	-45.1	-73.7			1.933	-1.96	2.509	-8.24	2.512	-22.2	2.512	-45.1	2.515	-73.7
2.361	-2.01	-8.22	-22.2	-44.9	-73.4			1.934	-1.96	2.512	-8.24	2.512	-22.2	2.513	-45.1	2.517	-73.7
2.365	-1.98	-8.21	-22.2	-44.9	-73.6			1.936	-1.96	2.512	-8.24	2.515	-22.2	2.515	-45.1	2.519	-73.7
2.368	-2.02	-8.22	-22.1	-45	-73.6			1.937	-1.96	2.514	-8.24	2.515	-22.2	2.515	-45.1	2.52	-73.7
2.371	-1.99	-8.24	-22.2	-45	-73.5			1.939	-1.96	2.515	-8.24	2.517	-22.3	2.518	-45.1	2.522	-73.7
2.375	-2	-8.17	-22.2	-45.1	-73.8			1.94	-1.96	2.517	-8.24	2.519	-22.3	2.519	-45.1	2.522	-73.7
2.378	-2.01	-8.22	-22.2	-44.9	-73.4			1.942	-1.96	2.519	-8.24	2.52	-22.3	2.52	-45.1	2.525	-73.7
2.382	-1.99	-8.24	-22.2	-45.1	-73.6			1.943	-1.96	2.519	-8.24	2.522	-22.3	2.522	-45.1	2.526	-73.7
2.385	-2.01	-8.17	-22.1	-45.1	-73.7			1.944	-1.96	2.521	-8.24	2.522	-22.3	2.523	-45.1	2.527	-73.7
2.389	-1.99	-8.26	-22.2	-44.9	-73.4			1.947	-1.96	2.522	-8.24	2.524	-22.3	2.525	-45.1	2.529	-73.7
2.392	-2.01	-8.21	-22.2	-45.1	-73.7			1.947	-1.96	2.524	-8.24	2.526	-22.3	2.526	-45.1	2.53	-73.7
2.395	-2.01	-8.21	-22.2	-45	-73.6			1.949	-1.96	2.526	-8.24	2.527	-22.3	2.528	-45.1	2.532	-73.7
2.399	-1.99	-8.26	-22.2	-44.9	-73.6			1.95	-1.96	2.526	-8.24	2.529	-22.3	2.529	-45.1	2.532	-73.7
2.402	-2.01	-8.16	-22.1	-45	-73.7			1.951	-1.96	2.529	-8.24	2.529	-22.3	2.53	-45.1	2.535	-73.7
2.406	-2	-8.26	-22.2	-45	-73.5			1.954	-1.96	2.529	-8.24	2.532	-22.3	2.532	-45.1	2.536	-73.7
2.409	-1.99	-8.21	-22.2	-45.1	-73.8			1.954	-1.96	2.531	-8.24	2.532	-22.3	2.533	-45.1	2.537	-73.7
2.413	-2.02	-8.21	-22.2	-44.9	-73.5			1.956	-1.96	2.532	-8.24	2.534	-22.3	2.535	-45.1	2.539	-73.7
2.416	-1.99	-8.26	-22.2	-45	-73.6			1.957	-1.96	2.534	-8.24	2.536	-22.3	2.536	-45.1	2.54	-73.7
2.419	-2.02	-8.16	-22.2	-45.1	-73.8			1.959	-1.96	2.536	-8.24	2.537	-22.3	2.538	-45.1	2.542	-73.7
2.423	-2	-8.26	-22.2	-44.9	-73.4			1.96	-1.96	2.536	-8.24	2.539	-22.3	2.539	-45.1	2.543	-73.7
2.426	-2	-8.21	-22.2	-45.1	-73.7			1.961	-1.96	2.539	-8.24	2.539	-22.3	2.54	-45.2	2.545	-73.7
2.43	-2.04	-8.22	-22.2	-45	-73.6			1.964	-1.96	2.539	-8.24	2.542	-22.3	2.543	-45.2	2.546	-73.7
2.433	-1.97	-8.21	-22.2	-45	-73.6			1.964	-1.96	2.541	-8.25	2.543	-22.3	2.543	-45.2	2.547	-73.7
2.436	-2.02	-8.22	-22.1	-45.1	-73.7			1.966	-1.96	2.543	-8.25	2.544	-22.3	2.545	-45.2	2.55	-73.7
2.44	-2	-8.28	-22.3	-45	-73.5			1.967	-1.96	2.544	-8.25	2.546	-22.3	2.546	-45.2	2.55	-73.7
2.443	-2	-8.16	-22.3	-45.1	-73.8			1.969	-1.96	2.546	-8.25	2.547	-22.3	2.548	-45.2	2.552	-73.8
2.447	-2.02	-8.22	-22.2	-45	-73.6			1.971	-1.96	2.546	-8.25	2.549	-22.3	2.55	-45.2	2.553	-73.8
2.45	-1.99	-8.27	-22.2	-45.1	-73.6			1.971	-1.96	2.549	-8.25	2.55	-22.3	2.55	-45.2	2.554	-73.8
2.454	-2.03	-8.19	-22.2	-45.1	-73.8			1.973	-1.96	2.55	-8.25	2.552	-22.3	2.553	-45.2	2.556	-73.8
2.457	-2	-8.27	-22.3	-45	-73.5			1.974	-1.96	2.551	-8.25	2.553	-22.3	2.553	-45.2	2.557	-73.8
2.46	-2.01	-8.17	-22.2	-45.1	-73.8			1.976	-1.96	2.553	-8.25	2.554	-22.3	2.555	-45.2	2.559	-73.8
2.464	-2.02	-8.25	-22.2	-45.1	-73.7			1.978	-1.96	2.554	-8.25	2.556	-22.3	2.556	-45.2	2.56	-73.8
2.467	-2	-8.26	-22.3	-45.1	-73.7			1.978	-1.96	2.556	-8.25	2.557	-22.3	2.558	-45.2	2.562	-73.8
2.471	-2.03	-8.17	-22.2	-45.1	-73.7			1.981	-1.96	2.556	-8.25	2.559	-22.3	2.56	-45.2	2.563	-73.8
2.474	-2	-8.28	-22.3	-45	-73.6			1.981	-1.96	2.558	-8.25	2.56	-22.3	2.56	-45.2	2.564	-73.8
2.478	-2.02	-8.21	-22.2	-45.2	-73.9			1.983	-1.96	2.56	-8.25	2.562	-22.3	2.563	-45.2	2.567	-73.8
2.481	-2.03	-8.2	-22.3	-45	-73.7			1.984	-1.96	2.561	-8.25	2.563	-22.3	2.563	-45.2	2.567	-73.8
2.484	-1.99	-8.29	-22.2	-45	-73.6			1.986	-1.96	2.563	-8.25	2.564	-22.3	2.565	-45.2	2.569	-73.8
2.488	-2.03	-8.22	-22.2	-45.3	-73.8			1.988	-1.97	2.563	-8.25	2.567	-22.3	2.567	-45.2	2.57	-73.8
2.491	-2	-8.24	-22.3	-45	-73.6			1.988	-1.97	2.566	-8.25	2.567	-22.3	2.567	-45.2	2.572	-73.8
2.495	-2	-8.22	-22.2	-45.1	-73.7			1.991	-1.97	2.567	-8.25	2.569	-22.3	2.57	-45.2	2.573	-73.8
2.498	-2.04	-8.25	-22.2	-45.1	-73.6			1.991	-1.97	2.568	-8.25	2.57	-22.3	2.57	-45.2	2.574	-73.8
2.502	-2	-8.26	-22.3	-45	-73.7			1.993	-1.97	2.57	-8.25	2.571	-22.3	2.572	-45.2	2.577	-73.8
2.505	-2.02	-8.2	-22.2	-45.2	-73.8			1.995	-1.97	2.571	-8.25	2.573	-22.3	2.573	-45.2	2.577	-73.8
2.508	-2.01	-8.28	-22.3	-45	-73.6			1.995	-1.97	2.573	-8.25	2.574	-22.3	2.575	-45.2	2.579	-73.8
2.512	-2.01	-8.23	-22.2	-45.2	-73.8			1.998	-1.97	2.573	-8.25	2.576	-22.3	2.577	-45.2	2.58	-73.8
2.515	-2.03	-8.22	-22.3	-45.1	-73.7			1.998	-1.97	2.576	-8.25	2.577	-22.3	2.577	-45.2	2.582	-73.8
2.519	-1.99	-8.28	-22.2	-45.1	-73.6			2	-1.97	2.577	-8.25	2.579	-22.3	2.58	-45.2	2.584	-73.8
2.522	-2.05	-8.2	-22.2	-45.2	-73.8			2.002	-1.97	2.578	-8.25	2.58	-22.3	2.58	-45.2	2.584	-73.8
2.526	-2.01	-8.26	-22.3	-45.1	-73.7			2.003	-1.97	2.58	-8.26	2.581	-22.3	2.582	-45.2	2.587	-73.8
2.529	-2	-8.22	-22.2	-45.1	-73.7			2.005	-1.97	2.581	-8.26	2.584	-22.3	2.584	-45.2	2.587	-73.8
2.532	-2.04	-8.25	-22.2	-45.1	-73.7			2.005	-1.97	2.583	-8.26	2.584	-22.3	2.585	-45.2	2.589	-73.8
2.536	-2	-8.3	-22.3	-45.1	-73.8			2.008	-1.97	2.584	-8.26	2.586	-22.3	2.587	-45.2	2.591	-73.8
2.539	-2.03	-8.19	-22.3	-45.1	-73.8			2.008	-1.97	2.586	-8.26	2.587	-22.3	2.587	-45.2	2.592	-73.8
2.543	-2.02	-8.27	-22.2	-45.1	-73.6			2.01	-1.97	2.587	-8.26	2.589	-22.3	2.59	-45.2	2.594	-73.8
2.546	-2.01	-8.27	-22.2	-45.2	-73.8			2.012	-1.97	2.588	-8.26	2.591	-22.3	2.591	-45.2	2.594	-73.8
2.55	-2.03	-8.2	-22.3	-45.1	-73.8			2.012	-1.97	2.591	-8.26	2.591	-22.3	2.592	-45.2	2.597	-73.8
2.553	-2	-8.31	-22.2	-45.1	-73.6			2.015	-1.97	2.591	-8.26	2.594	-22.3	2.594	-45.2	2.597	-73.8
2.556	-2.04	-8.21	-22.3	-45.2	-73.8			2.015	-1.97	2.593	-8.26	2.594	-22.3	2.595	-45.2	2.599	-73.8
2.56	-2.01	-8.26	-22.3	-45.2	-73.7			2.017	-1.97	2.594	-8.26	2.596	-22.3	2.597	-45.2	2.601	-73.8
2.563	-2.01	-8.25	-22.2	-45.1	-73.8			2.019	-1.97	2.595	-8.26	2.597	-22.3	2.597	-45.2	2.602	-73.8
2.567	-2.04	-8.21	-22.2	-45.2	-73.7			2.02	-1.97	2.597	-8.26	2.599	-22.3	2.6	-45.2	2.604	-73.8
2.57	-2	-8.29	-22.3	-45.1	-73.7			2.022	-1.97	2.598	-8.26	2.601	-22.3	2.601	-45.2	2.604	-73.8
2.573	-2.04	-8.21	-22.3	-45.2	-73.9			2.022	-1.97	2.6	-8.26	2.601	-22.3	2.602	-45.2	2.607	-73.8
2.577	-2.02	-8.26	-22.2	-45.1	-73.7			2.025	-1.97	2.601	-8.26	2.604	-22.3	2.604	-45.2	2.608	-73.8
2.58	-2.01	-8.26	-22.2	-45.1	-73.7			2.026	-1.97	2.603	-8.26	2.604	-22.3	2.605	-45.2	2.609	-73.8
2.584	-2.04	-8.23	-22.3	-45.2	-73.8			2.027	-1.97	2.605	-8.26	2.606	-22.3	2.607	-45.2	2.611	-73.8
2.587	-2	-8.25	-22.3	-45.1	-73.7			2.029	-1.97	2.608	-8.26	2.608	-22.3	2.608	-45.2	2.612	-73.8
2.591	-2.03	-8.23	-22.2	-45.2	-73.8			2.03	-1.97	2.608	-8.26	2.609	-22.3	2.61	-45.2	2.614	-73.8
2.594	-2.03	-8.29	-22.3	-45.2	-73.7			2.032	-1.97	2.61	-8.26	2.611	-22.3	2.611	-45.2	2.615	-73.8
2.597	-2	-8.23	-22.3	-45.2	-73.8			2.032	-1.97	2.611	-8.26	2.611	-22.3	2.612	-45.2	2.617	-73.8
2.601	-2.04	-8.24	-22.3	-45.2	-73.7			2.034	-1.97	2.613	-8.26	2.614	-22.3	2.615	-45.2	2.618	-73.8
2.604	-2	-8.33	-22.2	-45.1	-73.8			2.036	-1.97	2.615	-8.26	2.615	-22.3	2.615	-45.2	2.619	-73.8
2.608	-2.02	-8.18	-22.3	-45.4	-73.8			2.037	-1.97	2.615	-8.26	2.616	-22.3	2.617	-45.2	2.621	-73.8
2.611	-2.02	-8.28	-22.3	-45.1	-73.7			2.039	-1.97	2.618	-8.26	2.618	-22.3	2.618	-45.2	2.622	-73.8
2.615	-2.01	-8.29	-22.2	-45.2	-73.8			2.039	-1.97	2.618	-8.27	2.619	-22.3	2.62	-45.2	2.624	-73.8
2.618	-2.04	-8.21	-22.3	-45.3	-73.8			2.042	-1.97	2.62	-8.27	2.621	-22.3	2.621	-45.2	2.625	-73.8
2.621	-2	-8.31	-22.3	-45.1	-73.8			2.043	-1.97	2.621	-8.27	2.621	-22.3	2.622	-45.2	2.626	-73.8
2.625	-2.02	-8.23	-22.2	-45.3	-73.8			2.044	-1.97	2.623	-8.27	2.623	-22.3	2.624	-45.2	2.628	-73.8
2.628	-2.03	-8.27	-22.4	-45.2	-73.8			2.046	-1.97	2.625	-8.27	2.625	-22.3	2.625	-45.2	2.629	-73.8
2.632	-2.01	-8.28	-22.3	-45.2	-73.8			2.047	-1.97	2.625	-8.27	2.626	-22.3	2.627	-45.2	2.631	-73.8
2.635	-2.04	-8.23	-22.3	-45.2	-73.8			2.049	-1.97	2.627	-8.27	2.628	-22.3	2.628	-45.2	2.632	-73.8
2.639	-2	-8.32	-22.3	-45.1	-73.7			2.049	-1.97	2.628	-8.27	2.628	-22.3	2.629	-45.2	2.634	-73.8
2.642	-2.03	-8.26	-22.3	-45.3	-73.9			2.052	-1.97	2.63	-8.27	2.631	-22.3	2.632	-45.2	2.635	-73.8
2.645	-2.03	-8.27	-22.3	-45.1	-73.8			2.053	-1.97	2.632	-8.27	2.632	-22.3	2.632	-45.2	2.636	-73.8
2.649	-2.01	-8.31	-22.3	-45.2	-73.8			2.054	-1.97	2.632	-8.27	2.633	-22.3	2.634	-45.2	2.639	-73.8
2.652	-2.04	-8.27	-22.3	-45.3	-73.8			2.056	-1.97	2.635	-8.27	2.635	-22.3	2.635	-45.2	2.639	-73.8
2.656	-2.01	-8.28	-22.3	-45.2	-73.9			2.06	-1.97	2.635	-8.27	2.636	-22.3	2.637	-45.2	2.641	-73.8
2.659	-2.02	-8.26	-22.3	-45.2	-73.8			2.063	-1.97	2.637	-8.27	2.638	-22.3	2.639	-45.2	2.642	-73.8
2.663	-2.03	-8.32	-22.4	-45.3	-73.7			2.067	-1.97	2.639	-8.27	2.639	-22.3	2.639	-45.2	2.644	-73.8
2.666	-2.01	-8.3	-22.3	-45.2	-74			2.07	-1.97	2.64	-8.27	2.641	-22.3	2.642	-45.2	2.645	-73.8
2.669	-2.04	-8.27	-22.4	-45.2	-73.8			2.073	-1.97	2.642	-8.27	2.642	-22.3	2.642	-45.2	2.646	-73.8
2.673	-2.01	-8.33	-22.3	-45.1	-73.7			2.077	-1.97	2.642	-8.27	2.643	-22.3	2.644	-45.2	2.649	-73.8
2.676	-2.03	-8.26	-22.3	-45.4	-73.9			2.08	-1.97	2.645	-8.27	2.645	-22.3	2.645	-45.2	2.649	-73.8
2.68	-2.02	-8.28	-22.4	-45.2	-73.8			2.084	-1.97	2.645	-8.27	2.646	-22.3	2.647	-45.2	2.651	-73.8
2.683	-2.01	-8.35	-22.2	-45.2	-73.9			2.087	-1.97	2.647	-8.27	2.648	-22.3	2.649	-45.2	2.652	-73.8
2.687	-2.04	-8.27	-22.3	-45.3	-73.8			2.091	-1.97	2.649	-8.27	2.649	-22.3	2.649	-45.2	2.654	-73.8
2.69	-2.01	-8.32	-22.4	-45.2	-73.9			2.094	-1.98	2.65	-8.27	2.651	-22.3	2.652	-45.2	2.656	-73.8
2.693	-2.01	-8.28	-22.3	-45.3	-73.9			2.097	-1.98	2.652	-8.27	2.652	-22.3	2.652	-45.2	2.656	-73.9
2.697	-2.04	-8.33	-22.4	-45.2	-73.8			2.101	-1.98	2.652	-8.27	2.653	-22.3	2.654	-45.2	2.659	-73.9
2.7	-2.01	-8.33	-22.3	-45.3	-73.9			2.104	-1.98	2.655	-8.27	2.656	-22.3	2.656	-45.2	2.659	-73.9
2.704	-2.04	-8.27	-22.3	-45.3	-73.9			2.108	-1.98	2.656	-8.27	2.656	-22.3	2.657	-45.2	2.661	-73.9
2.707	-2.02	-8.32	-22.3	-45.2	-73.8			2.111	-1.98	2.657	-8.27	2.658	-22.3	2.659	-45.2	2.663	-73.9
2.71	-2.02	-8.31	-22.3	-45.3	-73.9			2.115	-1.98	2.659	-8.28	2.659	-22.3	2.659	-45.2	2.664	-73.9
2.714	-2.05	-8.27	-22.4	-45.2	-73.9			2.118	-1.98	2.66	-8.28	2.661	-22.3	2.662	-45.2	2.666	-73.9
2.717	-2	-8.3	-22.2	-45.2	-73.9			2.121	-1.98	2.662	-8.28	2.663	-22.3	2.663	-45.2	2.666	-73.9
2.721	-2.05	-8.3	-22.3	-45.3	-73.8			2.125	-1.98	2.663	-8.28	2.663	-22.3	2.664	-45.2	2.669	-73.9
2.724	-2.03	-8.32	-22.4	-45.3	-73.9			2.128	-1.98	2.664	-8.28	2.666	-22.3	2.666	-45.2	2.669	-73.9
2.728	-2.01	-8.27	-22.3	-45.3	-73.9			2.132	-1.98	2.666	-8.28	2.666	-22.3	2.667	-45.2	2.671	-73.9
2.731	-2.05	-8.31	-22.4	-45.2	-73.8			2.135	-1.98	2.667	-8.28	2.668	-22.3	2.669	-45.2	2.673	-73.9
2.734	-2	-8.32	-22.3	-45.3	-74			2.139	-1.98	2.669	-8.28	2.669	-22.3	2.669	-45.2	2.674	-73.9
2.738	-2.05	-8.28	-22.3	-45.3	-73.8			2.142	-1.98	2.669	-8.28	2.671	-22.3	2.672	-45.2	2.676	-73.9
2.741	-2.02	-8.34	-22.4	-45.2	-73.7			2.145	-1.98	2.672	-8.28	2.673	-22.3	2.673	-45.2	2.676	-73.9
2.745	-2.02	-8.31	-22.3	-45.3	-73.9			2.149	-1.98	2.674	-8.28	2.673	-22.3	2.674	-45.3	2.679	-73.9
2.748	-2.06	-8.3	-22.4	-45.2	-73.8			2.152	-1.98	2.676	-8.28	2.675	-22.3	2.676	-45.3	2.68	-73.9
2.752	-1.99	-8.36	-22.3	-45.2	-73.9			2.156	-1.98	2.677	-8.28	2.676	-22.3	2.677	-45.3	2.681	-73.9
2.755	-2.05	-8.29	-22.3	-45.3	-73.8			2.159	-1.98	2.679	-8.28	2.678	-22.3	2.679	-45.3	2.683	-73.9
2.758	-2.03	-8.33	-22.4	-45.3	-73.9			2.163	-1.98	2.68	-8.28	2.68	-22.3	2.68	-45.3	2.684	-73.9
2.762	-2.02	-8.29	-22.3	-45.3	-74			2.166	-1.98	2.682	-8.28	2.68	-22.3	2.682	-45.3	2.686	-73.9
2.765	-2.05	-8.29	-22.4	-45.2	-73.8			2.169	-1.98	2.684	-8.28	2.683	-22.3	2.683	-45.3	2.687	-73.9
2.769	-2.01	-8.35	-22.3	-45.3	-73.9			2.173	-1.98	2.687	-8.28	2.683	-22.3	2.684	-45.3	2.689	-73.9
2.772	-2.05	-8.27	-22.4	-45.3	-74			2.176	-1.98	2.687	-8.28	2.685	-22.3	2.686	-45.3	2.69	-73.9
2.776	-2.03	-8.33	-22.4	-45.2	-73.9			2.18	-1.98	2.689	-8.28	2.687	-22.3	2.687	-45.3	2.691	-73.9
2.779	-2.02	-8.3	-22.3	-45.3	-74			2.183	-1.98	2.69	-8.28	2.688	-22.3	2.689	-45.3	2.693	-73.9
2.782	-2.05	-8.3	-22.4	-45.3	-73.8			2.186	-1.98	2.692	-8.28	2.69	-22.3	2.69	-45.3	2.693	-73.9
2.786	-2.01	-8.33	-22.4	-45.3	-74.1			2.19	-1.98	2.693	-8.28	2.69	-22.3	2.691	-45.3	2.696	-73.9
2.789	-2.04	-8.31	-22.3	-45.3	-73.8			2.193	-1.98	2.694	-8.28	2.693	-22.3	2.693	-45.3	2.697	-73.9
2.793	-2.03	-8.34	-22.4	-45.2	-73.9			2.197	-1.98	2.697	-8.28	2.693	-22.3	2.694	-45.3	2.698	-73.9
2.796	-2.03	-8.29	-22.3	-45.4	-74.1			2.2	-1.98	2.697	-8.28	2.695	-22.3	2.696	-45.3	2.7	-73.9
2.8	-2.04	-8.32	-22.4	-45.3	-73.7			2.204	-1.98	2.699	-8.29	2.697	-22.3	2.697	-45.3	2.701	-73.9
2.803	-2	-8.35	-22.3	-45.3	-74			2.207	-1.98	2.7	-8.29	2.698	-22.3	2.699	-45.3	2.703	-73.9
2.806	-2.06	-8.29	-22.3	-45.5	-74			2.21	-1.98	2.701	-8.29	2.7	-22.3	2.7	-45.3	2.704	-73.9
2.81	-2.01	-8.31	-22.5	-45.2	-73.9			2.214	-1.99	2.704	-8.29	2.7	-22.3	2.701	-45.3	2.706	-73.9
2.813	-2.02	-8.28	-22.3	-45.4	-74			2.217	-1.99	2.704	-8.29	2.703	-22.3	2.704	-45.3	2.707	-73.9
2.817	-2.06	-8.33	-22.4	-45.4	-73.8			2.221	-1.99	2.706	-8.29	2.704	-22.3	2.704	-45.3	2.708	-73.9
2.82	-2	-8.33	-22.4	-45.3	-74			2.224	-1.99	2.707	-8.29	2.705	-22.3	2.706	-45.3	2.71	-73.9
2.824	-2.04	-8.26	-22.3	-45.4	-73.9			2.228	-1.99	2.709	-8.29	2.707	-22.3	2.707	-45.3	2.711	-73.9
2.827	-2.04	-8.36	-22.4	-45.3	-73.8			2.231	-1.99	2.71	-8.29	2.708	-22.3	2.709	-45.3	2.713	-73.9
2.83	-2.02	-8.27	-22.3	-45.5	-74.1			2.234	-1.99	2.711	-8.29	2.71	-22.3	2.71	-45.3	2.714	-73.9
2.834	-2.05	-8.28	-22.4	-45.2	-73.8			2.238	-1.99	2.714	-8.29	2.71	-22.3	2.711	-45.3	2.716	-73.9
2.837	-2.03	-8.32	-22.4	-45.3	-73.9			2.241	-1.99	2.714	-8.29	2.713	-22.3	2.714	-45.3	2.717	-73.9
2.841	-2.03	-8.29	-22.4	-45.5	-73.9			2.245	-1.99	2.716	-8.29	2.715	-22.3	2.714	-45.3	2.718	-73.9
2.844	-2.03	-8.31	-22.5	-45.2	-74			2.248	-1.99	2.717	-8.29	2.717	-22.3	2.716	-45.3	2.721	-73.9
2.847	-2.02	-8.32	-22.3	-45.4	-74			2.252	-1.99	2.719	-8.29	2.718	-22.3	2.717	-45.3	2.721	-73.9
2.851	-2.06	-8.28	-22.4	-45.3	-73.8			2.255	-1.99	2.721	-8.29	2.72	-22.3	2.719	-45.3	2.723	-73.9
2.854	-2.02	-8.3	-22.4	-45.4	-74.1			2.258	-1.99	2.721	-8.29	2.721	-22.3	2.721	-45.3	2.724	-73.9
2.858	-2.03	-8.3	-22.3	-45.4	-73.9			2.262	-1.99	2.724	-8.29	2.722	-22.3	2.721	-45.3	2.726	-73.9
2.861	-2.03	-8.32	-22.5	-45.3	-73.8			2.265	-1.99	2.724	-8.29	2.724	-22.3	2.724	-45.3	2.728	-73.9
2.865	-2.02	-8.31	-22.3	-45.5	-74.2			2.269	-1.99	2.726	-8.29	2.725	-22.3	2.724	-45.3	2.728	-73.9
2.868	-2.04	-8.3	-22.4	-45.3	-73.9			2.272	-1.99	2.728	-8.29	2.727	-22.4	2.726	-45.3	2.731	-73.9
2.871	-2.02	-8.33	-22.4	-45.3	-73.9			2.276	-1.99	2.729	-8.29	2.728	-22.4	2.728	-45.3	2.731	-73.9
2.875	-2.04	-8.29	-22.3	-45.5	-74.1			2.279	-1.99	2.731	-8.29	2.73	-22.4	2.729	-45.3	2.733	-73.9
2.878	-2.03	-8.31	-22.5	-45.3	-73.9			2.282	-1.99	2.731	-8.29	2.731	-22.4	2.731	-45.3	2.734	-73.9
2.882	-2.01	-8.32	-22.4	-45.4	-74.1			2.286	-1.99	2.733	-8.29	2.732	-22.4	2.731	-45.3	2.736	-73.9
2.885	-2.05	-8.31	-22.4	-45.3	-73.8			2.289	-1.99	2.734	-8.29	2.734	-22.4	2.734	-45.3	2.738	-73.9
2.889	-2.03	-8.36	-22.4	-45.4	-74			2.293	-1.99	2.736	-8.29	2.735	-22.4	2.734	-45.3	2.738	-73.9
2.892	-2.01	-8.27	-22.4	-45.5	-74.1			2.296	-1.99	2.738	-8.29	2.737	-22.4	2.736	-45.3	2.741	-73.9
2.895	-2.04	-8.33	-22.4	-45.2	-73.8			2.3	-1.99	2.738	-8.29	2.738	-22.4	2.738	-45.3	2.741	-73.9
2.899	-2.03	-8.35	-22.4	-45.5	-74.1			2.303	-1.99	2.741	-8.3	2.74	-22.4	2.739	-45.3	2.743	-73.9
2.902	-2.05	-8.28	-22.4	-45.4	-73.9			2.306	-1.99	2.743	-8.3	2.741	-22.4	2.741	-45.3	2.745	-73.9
2.906	-2.03	-8.32	-22.5	-45.3	-74			2.31	-1.99	2.745	-8.3	2.742	-22.4	2.741	-45.3	2.746	-73.9
2.909	-2.03	-8.34	-22.4	-45.5	-74			2.313	-1.99	2.746	-8.3	2.745	-22.4	2.743	-45.3	2.748	-73.9
2.913	-2.04	-8.32	-22.5	-45.3	-74			2.317	-1.99	2.748	-8.3	2.745	-22.4	2.745	-45.3	2.748	-73.9
2.916	-2.02	-8.31	-22.4	-45.4	-74.2			2.32	-1.99	2.748	-8.3	2.747	-22.4	2.746	-45.3	2.751	-73.9
2.919	-2.05	-8.33	-22.4	-45.4	-73.8			2.323	-1.99	2.751	-8.3	2.748	-22.4	2.748	-45.3	2.752	-73.9
2.923	-2.03	-8.35	-22.5	-45.4	-74			2.327	-1.99	2.753	-8.3	2.75	-22.4	2.748	-45.3	2.753	-73.9
2.926	-2.03	-8.31	-22.4	-45.5	-74.2			2.33	-1.99	2.755	-8.3	2.752	-22.4	2.751	-45.3	2.755	-73.9
2.93	-2.05	-8.36	-22.5	-45.3	-73.8			2.334	-1.99	2.756	-8.3	2.752	-22.4	2.752	-45.3	2.756	-73.9
2.933	-2.03	-8.33	-22.4	-45.5	-74.1			2.337	-1.99	2.758	-8.3	2.755	-22.4	2.753	-45.3	2.758	-73.9
2.937	-2.05	-8.32	-22.4	-45.4	-74			2.341	-2	2.761	-8.3	2.755	-22.4	2.755	-45.3	2.758	-73.9
2.94	-2.02	-8.37	-22.5	-45.3	-74			2.344	-2	2.762	-8.3	2.757	-22.4	2.756	-45.3	2.761	-73.9
2.943	-2.04	-8.29	-22.3	-45.5	-74.1			2.347	-2	2.763	-8.3	2.758	-22.4	2.758	-45.3	2.762	-73.9
2.947	-2.06	-8.35	-22.5	-45.4	-73.9			2.351	-2	2.765	-8.3	2.76	-22.4	2.758	-45.3	2.763	-73.9
2.95	-2.01	-8.34	-22.5	-45.5	-74.2			2.354	-2	2.766	-8.3	2.762	-22.4	2.761	-45.3	2.765	-73.9
2.954	-2.05	-8.33	-22.4	-45.4	-74			2.358	-2	2.768	-8.3	2.762	-22.4	2.762	-45.3	2.765	-73.9
2.957	-2.04	-8.36	-22.5	-45.4	-73.9			2.361	-2	2.77	-8.3	2.765	-22.4	2.763	-45.3	2.768	-73.9
2.961	-2.02	-8.28	-22.4	-45.5	-74.3			2.365	-2	2.772	-8.3	2.765	-22.4	2.765	-45.3	2.769	-73.9
2.964	-2.05	-8.34	-22.5	-45.3	-73.9			2.368	-2	2.773	-8.3	2.767	-22.4	2.766	-45.3	2.77	-73.9
2.967	-2.03	-8.38	-22.4	-45.5	-74.1			2.371	-2	2.775	-8.3	2.769	-22.4	2.768	-45.3	2.772	-74
2.971	-2.05	-8.3	-22.4	-45.5	-74.1			2.375	-2	2.776	-8.3	2.77	-22.4	2.769	-45.3	2.773	-74
2.974	-2.03	-8.33	-22.5	-45.4	-74			2.378	-2	2.778	-8.3	2.772	-22.4	2.771	-45.3	2.775	-74
2.978	-2.04	-8.31	-22.3	-45.5	-74.1			2.382	-2	2.779	-8.3	2.772	-22.4	2.772	-45.3	2.776	-74
2.981	-2.04	-8.35	-22.5	-45.4	-73.9			2.385	-2	2.78	-8.3	2.774	-22.4	2.773	-45.3	2.778	-74
2.984	-2.03	-8.33	-22.5	-45.5	-74.2			2.389	-2	2.782	-8.3	2.777	-22.4	2.776	-45.3	2.779	-74
2.988	-2.05	-8.31	-22.4	-45.4	-74			2.392	-2	2.783	-8.31	2.779	-22.4	2.776	-45.3	2.78	-74
2.991	-2.03	-8.39	-22.5	-45.4	-73.9			2.395	-2	2.785	-8.31	2.779	-22.4	2.778	-45.3	2.782	-74
2.995	-2.05	-8.33	-22.4	-45.6	-74.2			2.399	-2	2.786	-8.31	2.782	-22.4	2.779	-45.3	2.783	-74
								2.402	-2	2.788	-8.31	2.784	-22.4	2.781	-45.3	2.785	-74
								2.406	-2	2.789	-8.31	2.786	-22.4	2.782	-45.3	2.788	-74
								2.409	-2	2.79	-8.31	2.787	-22.4	2.783	-45.3	2.789	-74
								2.413	-2	2.793	-8.31	2.789	-22.4	2.786	-45.3	2.79	-74
								2.416	-2	2.795	-8.31	2.789	-22.4	2.786	-45.3	2.793	-74
								2.419	-2	2.796	-8.31	2.792	-22.4	2.788	-45.3	2.793	-74
								2.423	-2	2.798	-8.31	2.794	-22.4	2.789	-45.3	2.795	-74
								2.426	-2	2.8	-8.31	2.796	-22.4	2.791	-45.3	2.798	-74
								2.433	-2	2.8	-8.31	2.797	-22.4	2.793	-45.3	2.8	-74
								2.436	-2	2.803	-8.31	2.799	-22.4	2.793	-45.3	2.8	-74
								2.44	-2	2.805	-8.31	2.8	-22.4	2.796	-45.3	2.803	-74
								2.443	-2	2.806	-8.31	2.802	-22.4	2.796	-45.3	2.803	-74
								2.447	-2	2.807	-8.31	2.803	-22.4	2.798	-45.3	2.805	-74
								2.45	-2	2.81	-8.31	2.804	-22.4	2.8	-45.3	2.806	-74
								2.454	-2	2.81	-8.31	2.806	-22.4	2.8	-45.3	2.808	-74
								2.457	-2	2.812	-8.31	2.807	-22.4	2.803	-45.3	2.81	-74
								2.46	-2	2.813	-8.31	2.809	-22.4	2.803	-45.3	2.81	-74
								2.464	-2	2.815	-8.31	2.812	-22.4	2.805	-45.3	2.813	-74
								2.467	-2	2.817	-8.31	2.813	-22.4	2.808	-45.3	2.813	-74
								2.471	-2	2.82	-8.31	2.814	-22.4	2.81	-45.3	2.815	-74
								2.474	-2	2.82	-8.31	2.817	-22.4	2.81	-45.3	2.817	-74
								2.478	-2	2.822	-8.31	2.817	-22.4	2.813	-45.3	2.818	-74
								2.481	-2.01	2.824	-8.31	2.819	-22.4	2.813	-45.3	2.82	-74
								2.484	-2.01	2.825	-8.31	2.82	-22.4	2.815	-45.3	2.82	-74
								2.488	-2.01	2.827	-8.32	2.822	-22.4	2.817	-45.3	2.823	-74
								2.491	-2.01	2.83	-8.32	2.824	-22.4	2.818	-45.3	2.824	-74
								2.495	-2.01	2.83	-8.32	2.824	-22.4	2.82	-45.3	2.825	-74
								2.498	-2.01	2.832	-8.32	2.826	-22.4	2.82	-45.3	2.827	-74
								2.502	-2.01	2.834	-8.32	2.829	-22.4	2.823	-45.3	2.828	-74
								2.505	-2.01	2.835	-8.32	2.83	-22.4	2.824	-45.3	2.83	-74
								2.508	-2.01	2.837	-8.32	2.831	-22.4	2.825	-45.4	2.832	-74
								2.512	-2.01	2.837	-8.32	2.834	-22.4	2.827	-45.4	2.834	-74
								2.515	-2.01	2.839	-8.32	2.834	-22.4	2.828	-45.4	2.835	-74
								2.519	-2.01	2.841	-8.32	2.836	-22.4	2.83	-45.4	2.837	-74
								2.526	-2.01	2.842	-8.32	2.837	-22.4	2.833	-45.4	2.837	-74
								2.529	-2.01	2.844	-8.32	2.839	-22.4	2.834	-45.4	2.84	-74
								2.536	-2.01	2.844	-8.32	2.841	-22.4	2.835	-45.4	2.841	-74
								2.539	-2.01	2.847	-8.32	2.841	-22.4	2.837	-45.4	2.842	-74
								2.543	-2.01	2.847	-8.32	2.844	-22.4	2.838	-45.4	2.844	-74
								2.546	-2.01	2.849	-8.32	2.846	-22.4	2.84	-45.4	2.845	-74
								2.55	-2.01	2.851	-8.32	2.847	-22.4	2.843	-45.4	2.847	-74
								2.553	-2.01	2.852	-8.32	2.849	-22.4	2.844	-45.4	2.847	-74
								2.56	-2.01	2.854	-8.32	2.851	-22.4	2.845	-45.4	2.85	-74
								2.563	-2.01	2.854	-8.32	2.851	-22.4	2.848	-45.4	2.851	-74
								2.57	-2.01	2.857	-8.32	2.854	-22.4	2.85	-45.4	2.852	-74
								2.577	-2.01	2.858	-8.32	2.856	-22.4	2.851	-45.4	2.855	-74
								2.58	-2.01	2.859	-8.32	2.858	-22.4	2.853	-45.4	2.857	-74
								2.587	-2.01	2.861	-8.32	2.859	-22.4	2.854	-45.4	2.858	-74
								2.591	-2.01	2.862	-8.32	2.861	-22.4	2.855	-45.4	2.86	-74
								2.594	-2.01	2.864	-8.32	2.864	-22.4	2.857	-45.4	2.861	-74
								2.597	-2.01	2.865	-8.32	2.865	-22.4	2.86	-45.4	2.862	-74
								2.601	-2.01	2.867	-8.32	2.866	-22.4	2.861	-45.4	2.865	-74
								2.604	-2.01	2.868	-8.32	2.868	-22.4	2.862	-45.4	2.867	-74
								2.608	-2.01	2.869	-8.32	2.869	-22.4	2.865	-45.4	2.868	-74
								2.611	-2.01	2.872	-8.33	2.871	-22.4	2.867	-45.4	2.87	-74
								2.615	-2.01	2.874	-8.33	2.871	-22.4	2.868	-45.4	2.871	-74
								2.621	-2.01	2.875	-8.33	2.873	-22.4	2.87	-45.4	2.872	-74
								2.625	-2.01	2.876	-8.33	2.875	-22.4	2.871	-45.4	2.875	-74
								2.628	-2.01	2.878	-8.33	2.876	-22.4	2.872	-45.4	2.877	-74
								2.632	-2.01	2.879	-8.33	2.878	-22.4	2.875	-45.4	2.878	-74
								2.639	-2.02	2.881	-8.33	2.881	-22.4	2.877	-45.4	2.88	-74
								2.642	-2.02	2.882	-8.33	2.882	-22.4	2.878	-45.4	2.882	-74
								2.645	-2.02	2.884	-8.33	2.883	-22.4	2.88	-45.4	2.885	-74
								2.649	-2.02	2.885	-8.33	2.885	-22.4	2.882	-45.4	2.885	-74
								2.656	-2.02	2.886	-8.33	2.886	-22.4	2.885	-45.4	2.887	-74
								2.659	-2.02	2.889	-8.33	2.888	-22.4	2.885	-45.4	2.889	-74
								2.663	-2.02	2.891	-8.33	2.891	-22.4	2.887	-45.4	2.89	-74
								2.666	-2.02	2.892	-8.33	2.892	-22.4	2.889	-45.4	2.892	-74
								2.673	-2.02	2.894	-8.33	2.893	-22.4	2.89	-45.4	2.895	-74
								2.676	-2.02	2.895	-8.33	2.896	-22.4	2.892	-45.4	2.895	-74
								2.68	-2.02	2.896	-8.33	2.898	-22.4	2.895	-45.4	2.897	-74
								2.683	-2.02	2.899	-8.33	2.899	-22.4	2.895	-45.4	2.9	-74.1
								2.69	-2.02	2.901	-8.33	2.901	-22.4	2.897	-45.4	2.902	-74.1
								2.693	-2.02	2.902	-8.33	2.902	-22.4	2.9	-45.4	2.902	-74.1
								2.7	-2.02	2.904	-8.33	2.903	-22.4	2.902	-45.4	2.904	-74.1
								2.707	-2.02	2.906	-8.33	2.906	-22.4	2.902	-45.4	2.906	-74.1
								2.71	-2.02	2.906	-8.33	2.908	-22.4	2.905	-45.4	2.907	-74.1
								2.717	-2.02	2.908	-8.33	2.909	-22.4	2.906	-45.4	2.909	-74.1
								2.724	-2.02	2.911	-8.33	2.911	-22.4	2.907	-45.4	2.909	-74.1
								2.728	-2.02	2.913	-8.33	2.913	-22.4	2.91	-45.4	2.912	-74.1
								2.734	-2.02	2.913	-8.33	2.916	-22.4	2.912	-45.4	2.913	-74.1
								2.741	-2.02	2.916	-8.33	2.916	-22.4	2.913	-45.4	2.914	-74.1
								2.745	-2.02	2.916	-8.33	2.918	-22.4	2.915	-45.4	2.917	-74.1
								2.752	-2.02	2.918	-8.34	2.919	-22.4	2.917	-45.4	2.919	-74.1
								2.758	-2.02	2.919	-8.34	2.921	-22.4	2.919	-45.4	2.919	-74.1
								2.762	-2.02	2.921	-8.34	2.923	-22.4	2.919	-45.4	2.922	-74.1
								2.769	-2.02	2.923	-8.34	2.925	-22.4	2.922	-45.4	2.923	-74.1
								2.776	-2.02	2.926	-8.34	2.926	-22.4	2.923	-45.4	2.924	-74.1
								2.779	-2.02	2.926	-8.34	2.928	-22.4	2.924	-45.4	2.927	-74.1
								2.786	-2.02	2.928	-8.34	2.93	-22.4	2.927	-45.4	2.929	-74.1
								2.793	-2.02	2.931	-8.34	2.933	-22.4	2.929	-45.4	2.93	-74.1
								2.796	-2.02	2.933	-8.34	2.933	-22.4	2.93	-45.4	2.932	-74.1
								2.803	-2.03	2.936	-8.34	2.935	-22.4	2.932	-45.4	2.934	-74.1
								2.81	-2.03	2.937	-8.34	2.937	-22.4	2.934	-45.4	2.937	-74.1
								2.813	-2.03	2.938	-8.34	2.938	-22.4	2.937	-45.4	2.937	-74.1
								2.82	-2.03	2.941	-8.34	2.94	-22.4	2.939	-45.4	2.939	-74.1
								2.827	-2.03	2.943	-8.34	2.943	-22.4	2.94	-45.4	2.94	-74.1
								2.83	-2.03	2.943	-8.34	2.943	-22.4	2.942	-45.4	2.942	-74.1
								2.837	-2.03	2.945	-8.34	2.945	-22.4	2.944	-45.4	2.944	-74.1
								2.841	-2.03	2.948	-8.34	2.948	-22.4	2.947	-45.4	2.947	-74.1
								2.844	-2.03	2.95	-8.34	2.95	-22.4	2.947	-45.4	2.947	-74.1
								2.847	-2.03	2.953	-8.34	2.953	-22.4	2.949	-45.4	2.949	-74.1
								2.854	-2.03	2.954	-8.34	2.954	-22.4	2.952	-45.4	2.952	-74.1
								2.858	-2.03	2.955	-8.34	2.955	-22.4	2.954	-45.4	2.954	-74.1
								2.861	-2.03	2.958	-8.34	2.958	-22.4	2.954	-45.4	2.954	-74.1
								2.865	-2.03	2.96	-8.34	2.96	-22.4	2.957	-45.4	2.957	-74.1
								2.871	-2.03	2.961	-8.34	2.961	-22.4	2.957	-45.4	2.957	-74.1
								2.878	-2.03	2.963	-8.34	2.963	-22.4	2.959	-45.4	2.959	-74.1
								2.882	-2.03	2.965	-8.35	2.965	-22.4	2.962	-45.4	2.962	-74.1
								2.889	-2.03	2.968	-8.35	2.967	-22.4	2.964	-45.4	2.964	-74.1
								2.892	-2.03	2.97	-8.35	2.968	-22.4	2.964	-45.4	2.964	-74.1
								2.899	-2.03	2.971	-8.35	2.97	-22.4	2.967	-45.4	2.967	-74.1
								2.906	-2.03	2.973	-8.35	2.971	-22.4	2.969	-45.4	2.969	-74.1
								2.909	-2.03	2.974	-8.35	2.972	-22.4	2.972	-45.4	2.971	-74.1
								2.916	-2.03	2.975	-8.35	2.975	-22.4	2.974	-45.4	2.974	-74.1
								2.923	-2.03	2.978	-8.35	2.977	-22.4	2.974	-45.4	2.974	-74.1
								2.926	-2.03	2.978	-8.35	2.978	-22.4	2.976	-45.4	2.976	-74.1
								2.933	-2.03	2.98	-8.35	2.98	-22.4	2.979	-45.4	2.979	-74.1
								2.94	-2.03	2.982	-8.35	2.982	-22.4	2.981	-45.4	2.981	-74.1
								2.95	-2.03	2.984	-8.35	2.985	-22.5	2.981	-45.4	2.981	-74.1
								2.961	-2.03	2.985	-8.35	2.987	-22.5	2.984	-45.4	2.984	-74.1
								2.967	-2.03	2.987	-8.35	2.988	-22.5	2.986	-45.4	2.986	-74.1
								2.974	-2.03	2.988	-8.35	2.99	-22.5	2.988	-45.4	2.988	-74.1
								2.984	-2.04	2.99	-8.35	2.992	-22.5	2.989	-45.4	2.989	-74.1
								2.991	-2.04	2.995	-8.35	2.995	-22.5	2.991	-45.4	2.991	-74.1

## Sheet: Extended Data Fig. 5b
Time	I_D	I_D	I_D	I_D	I_D			Time	I_D	Time	I_D	Time	I_D	Time	I_D	Time	I_D
ms	μA	μA	μA	μA	μA			ms	μA	ms	μA	ms	μA	ms	μA	ms	μA
Time	0.2 V	0.3 V	0.4 V	0.5 V	0.6 V			Fitted	0.2 V	Fitted	0.3 V	Fitted	0.4 V	Fitted	0.5 V	Fitted	0.6 V
0	0.0457	0.0712	0.0784	0.143	0.0215			0.673	-0.16	0.618	-0.75	0.594	-1.41	0.587	-1.7	0.573	-4.68
0.003	0.0308	-0.0189	0.0984	0.05	0.18			0.679	-0.0869	0.628	-0.288	0.601	-0.657	0.59	-0.988	0.577	-3.43
0.007	0.0042	0.118	0.0512	0.0397	0.0446			0.686	-0.0168	0.635	0.00406	0.604	-0.291	0.594	-0.29	0.58	-2.21
0.01	0.0571	0.00166	0.104	0.136	0.114			0.69	0.0173	0.638	0.146	0.608	0.0678	0.597	0.395	0.584	-1
0.014	-0.0221	0.0576	0.0387	0.0196	0.107			0.693	0.0507	0.642	0.284	0.611	0.42	0.601	1.07	0.587	0.188
0.017	0.067	0.0785	0.119	0.104	0.0334			0.697	0.0835	0.645	0.42	0.614	0.766	0.604	1.73	0.59	1.36
0.021	0.0134	-0.0197	0.0644	0.0824	0.167			0.7	0.116	0.649	0.553	0.618	1.1	0.608	2.39	0.594	2.51
0.024	0.0272	0.124	0.0464	-0.00122	0.00845			0.703	0.147	0.652	0.684	0.621	1.44	0.611	3.03	0.597	3.64
0.027	0.0444	0.0166	0.124	0.14	0.13			0.707	0.178	0.656	0.811	0.625	1.76	0.614	3.66	0.601	4.76
0.031	-0.00725	0.0205	0.0305	0.032	0.119			0.71	0.209	0.659	0.936	0.628	2.09	0.618	4.28	0.604	5.85
0.034	0.0642	0.0818	0.133	0.084	0.00776			0.714	0.238	0.662	1.06	0.632	2.4	0.621	4.89	0.608	6.93
0.038	-0.000722	-0.01	0.0592	0.101	0.151			0.717	0.268	0.666	1.18	0.635	2.71	0.625	5.49	0.611	8
0.041	0.0333	0.097	0.0373	0.0121	0.06			0.721	0.296	0.669	1.3	0.638	3.01	0.628	6.09	0.614	9.04
0.045	0.0414	0.053	0.135	0.117	0.0816			0.724	0.325	0.673	1.41	0.642	3.31	0.632	6.67	0.618	10.1
0.048	-0.022	0.00689	0.0363	0.042	0.136			0.727	0.352	0.676	1.52	0.645	3.6	0.635	7.24	0.621	11.1
0.051	0.0732	0.0812	0.0824	0.0959	0.0326			0.731	0.379	0.679	1.63	0.649	3.89	0.638	7.8	0.625	12.1
0.055	0.00349	-6.37e-05	0.0738	0.0666	0.146			0.734	0.406	0.683	1.74	0.652	4.17	0.642	8.36	0.628	13.1
0.058	0.0218	0.07	0.0537	0.0395	0.0407			0.738	0.432	0.686	1.85	0.656	4.44	0.645	8.9	0.632	14
0.062	0.0603	0.0675	0.0973	0.106	0.0926			0.741	0.457	0.69	1.95	0.659	4.71	0.649	9.44	0.635	15
0.065	-0.00833	0.00767	0.0439	0.0168	0.137			0.745	0.483	0.693	2.05	0.662	4.98	0.652	9.96	0.638	15.9
0.068	0.0608	0.112	0.101	0.117	0.04			0.748	0.507	0.697	2.15	0.666	5.24	0.656	10.5	0.642	16.9
0.072	0.00934	-0.0197	0.0617	0.0643	0.123			0.751	0.531	0.7	2.25	0.669	5.5	0.659	11	0.645	17.8
0.075	0.028	0.0836	0.0574	0.0141	0.06			0.755	0.555	0.703	2.35	0.673	5.75	0.662	11.5	0.649	18.7
0.079	0.0467	0.0446	0.107	0.13	0.0937			0.758	0.578	0.707	2.44	0.676	6	0.666	12	0.652	19.5
0.082	-0.0163	0.0241	0.0697	0.0107	0.102			0.762	0.601	0.71	2.53	0.679	6.24	0.669	12.5	0.656	20.4
0.086	0.0594	0.112	0.0879	0.108	0.0277			0.765	0.623	0.714	2.62	0.683	6.47	0.673	13	0.659	21.3
0.089	0.036	-0.0382	0.083	0.0964	0.153			0.769	0.645	0.717	2.71	0.686	6.71	0.676	13.4	0.662	22.1
0.092	-0.00551	0.109	0.0373	-0.00277	0.0582			0.772	0.667	0.721	2.79	0.69	6.94	0.679	13.9	0.666	22.9
0.096	0.0489	0.0388	0.134	0.134	0.0908			0.775	0.688	0.724	2.88	0.693	7.16	0.683	14.3	0.669	23.7
0.099	0.00357	-0.0265	0.0425	0.0404	0.126			0.779	0.709	0.727	2.96	0.697	7.38	0.686	14.8	0.673	24.5
0.103	0.0395	0.138	0.0489	0.082	0.00492			0.782	0.729	0.731	3.04	0.7	7.6	0.69	15.2	0.676	25.3
0.106	0.0285	-0.0407	0.11	0.105	0.129			0.786	0.749	0.734	3.12	0.703	7.81	0.693	15.7	0.679	26.1
0.11	0.028	0.0658	0.0285	0.0312	0.0984			0.789	0.769	0.738	3.2	0.707	8.02	0.697	16.1	0.683	26.9
0.113	0.0345	0.0815	0.118	0.112	0.0522			0.793	0.788	0.741	3.27	0.71	8.22	0.7	16.5	0.686	27.6
0.116	0.0026	0.0108	0.045	0.0595	0.134			0.796	0.807	0.745	3.35	0.714	8.42	0.703	16.9	0.69	28.4
0.12	0.0539	0.0741	0.0538	0.0624	0.0126			0.798	0.818	0.748	3.42	0.717	8.62	0.707	17.3	0.693	29.1
0.123	0.00179	-0.00837	0.113	0.0809	0.1			0.799	0.825	0.751	3.49	0.721	8.81	0.71	17.7	0.697	29.8
0.127	0.0199	0.0831	0.00196	0.0393	0.108			0.8	0.83	0.755	3.56	0.724	9	0.714	18.1	0.7	30.5
0.13	0.0481	0.025	0.135	0.12	0.0477			0.803	0.842	0.758	3.63	0.727	9.19	0.717	18.5	0.703	31.2
0.134	-0.00433	0.0066	0.0377	0.0415	0.131			0.803	0.843	0.762	3.7	0.731	9.37	0.721	18.9	0.707	31.9
0.137	0.0523	0.0995	0.0622	0.0969	0.0394			0.805	0.855	0.765	3.76	0.734	9.55	0.724	19.3	0.71	32.6
0.14	0.0111	-0.0277	0.101	0.0875	0.111			0.806	0.861	0.769	3.83	0.738	9.73	0.727	19.6	0.714	33.2
0.144	0.0209	0.0901	0.000755	0.00902	0.112			0.807	0.866	0.772	3.89	0.741	9.9	0.731	20	0.717	33.9
0.147	0.0424	0.0323	0.14	0.159	0.0886			0.81	0.878	0.775	3.95	0.745	10.1	0.734	20.3	0.721	34.5
0.151	0.00227	-0.00861	0.0491	0.0239	0.0751			0.81	0.879	0.779	4.01	0.748	10.2	0.738	20.7	0.724	35.1
0.154	0.0298	0.0892	0.0161	0.0628	0.0635			0.812	0.89	0.782	4.07	0.751	10.4	0.741	21	0.727	35.8
0.158	0.038	0.00449	0.151	0.118	0.116			0.813	0.896	0.786	4.13	0.755	10.6	0.745	21.4	0.731	36.4
0.161	0.000296	0.0657	-0.0125	0.0144	0.0773			0.814	0.901	0.789	4.19	0.758	10.7	0.748	21.7	0.734	37
0.164	0.0392	0.0482	0.125	0.141	0.0915			0.816	0.912	0.793	4.24	0.762	10.9	0.751	22	0.738	37.6
0.168	0.015	0.0117	0.0855	0.0323	0.0704			0.817	0.913	0.796	4.3	0.765	11	0.755	22.4	0.741	38.2
0.171	0.0363	0.106	0.0338	0.055	0.0599			0.819	0.924	0.799	4.35	0.769	11.2	0.758	22.7	0.745	38.7
0.175	0.0168	-0.00466	0.137	0.098	0.125			0.82	0.929	0.803	4.4	0.772	11.3	0.762	23	0.748	39.3
0.178	0.0241	0.0736	0.0162	0.0426	0.0519			0.821	0.935	0.806	4.45	0.775	11.5	0.765	23.3	0.751	39.9
0.182	0.0433	0.0602	0.123	0.0913	0.11			0.823	0.945	0.81	4.5	0.779	11.6	0.769	23.6	0.755	40.4
0.185	-0.0156	-0.00353	0.0902	0.0469	0.0613			0.823	0.946	0.813	4.55	0.782	11.7	0.772	23.9	0.758	41
0.188	0.0607	0.0715	0.0677	0.0537	0.0471			0.826	0.957	0.816	4.6	0.786	11.9	0.775	24.2	0.762	41.5
0.192	-0.00267	-0.0116	0.0768	0.087	0.171			0.827	0.961	0.82	4.65	0.789	12	0.779	24.5	0.765	42
0.195	0.0394	0.0509	0.0473	0.0326	0.0342			0.828	0.967	0.823	4.69	0.793	12.1	0.782	24.8	0.769	42.5
0.199	0.033	0.0677	0.0808	0.0986	0.0641			0.83	0.977	0.827	4.74	0.796	12.3	0.786	25	0.772	43
0.202	-0.019	-0.0186	0.0664	0.0467	0.152			0.83	0.978	0.83	4.78	0.799	12.4	0.789	25.3	0.775	43.5
0.205	0.0716	0.108	0.0731	0.0393	-0.0303			0.833	0.988	0.834	4.83	0.803	12.5	0.793	25.6	0.779	44
0.209	0.00106	-0.0127	0.0684	0.142	0.171			0.834	0.992	0.837	4.87	0.806	12.6	0.796	25.8	0.782	44.5
0.212	0.013	0.0645	0.0263	-0.0118	0.0569			0.835	0.998	0.84	4.91	0.81	12.8	0.799	26.1	0.786	45
0.216	0.0695	0.0657	0.133	0.102	0.0307			0.837	1.01	0.844	4.95	0.813	12.9	0.803	26.4	0.789	45.4
0.219	-0.0343	-0.0112	0.00361	0.0787	0.138			0.837	1.01	0.847	4.99	0.816	13	0.806	26.6	0.793	45.9
0.223	0.0766	0.102	0.103	0.023	0.0257			0.84	1.02	0.851	5.03	0.82	13.1	0.81	26.9	0.796	46.4
0.226	0.0187	-0.0265	0.0905	0.126	0.131			0.84	1.02	0.854	5.07	0.823	13.2	0.813	27.1	0.799	46.8
0.229	-0.00929	0.0506	-0.0431	0.029	0.0848			0.842	1.03	0.858	5.11	0.827	13.3	0.816	27.3	0.803	47.2
0.233	0.0752	0.0638	0.172	0.0926	0.0333			0.844	1.04	0.861	5.14	0.83	13.4	0.82	27.6	0.806	47.7
0.236	-0.0291	-0.0277	0.0313	0.0498	0.136			0.844	1.04	0.864	5.18	0.834	13.5	0.823	27.8	0.81	48.1
0.24	0.0477	0.117	0.0663	0.0483	0.0348			0.847	1.05	0.868	5.21	0.837	13.6	0.827	28	0.813	48.5
0.243	0.0425	0.00432	0.117	0.0964	0.0898			0.847	1.05	0.871	5.25	0.84	13.7	0.83	28.3	0.816	48.9
0.247	-0.0289	0.0466	-0.0183	0.0282	0.0677			0.849	1.06	0.875	5.28	0.844	13.8	0.834	28.5	0.82	49.3
0.25	0.0584	0.0884	0.113	0.0825	0.0778			0.851	1.06	0.878	5.32	0.847	13.9	0.837	28.7	0.823	49.7
0.253	-0.000909	-0.0264	0.0802	0.0763	0.0942			0.851	1.07	0.882	5.35	0.851	14	0.84	28.9	0.827	50.1
0.257	0.0262	0.101	0.00508	0.0539	0.0771			0.854	1.08	0.885	5.38	0.854	14.1	0.844	29.1	0.83	50.5
0.26	0.0399	0.00368	0.114	0.114	0.0601			0.854	1.08	0.888	5.41	0.858	14.2	0.847	29.3	0.834	50.9
0.264	-0.0108	0.0272	0.0152	0.0234	0.13			0.856	1.08	0.892	5.44	0.861	14.3	0.851	29.5	0.837	51.3
0.267	0.056	0.0814	0.12	0.0883	0.0283			0.858	1.09	0.895	5.47	0.864	14.4	0.854	29.7	0.84	51.7
0.271	-0.00241	-0.0244	0.0409	0.0681	0.137			0.858	1.09	0.899	5.5	0.868	14.5	0.858	29.9	0.844	52
0.274	0.0449	0.0946	0.0404	0.0265	0.0285			0.861	1.1	0.902	5.53	0.871	14.6	0.861	30.1	0.847	52.4
0.277	0.0213	0.0203	0.128	0.11	0.103			0.861	1.1	0.906	5.56	0.875	14.6	0.864	30.3	0.851	52.7
0.281	-0.0124	0.0155	0.0147	0.0181	0.0956			0.863	1.11	0.909	5.59	0.878	14.7	0.868	30.5	0.854	53.1
0.284	0.0535	0.0766	0.147	0.0897	0.0435			0.864	1.12	0.912	5.61	0.882	14.8	0.871	30.7	0.858	53.4
0.288	-0.00286	-0.0212	0.0549	0.0902	0.116			0.865	1.12	0.916	5.64	0.885	14.9	0.875	30.9	0.861	53.8
0.291	0.038	0.0969	0.0125	0.00974	0.0566			0.868	1.13	0.919	5.67	0.888	15	0.878	31.1	0.864	54.1
0.295	0.0364	-0.00587	0.156	0.0952	0.097			0.868	1.13	0.923	5.69	0.892	15	0.882	31.2	0.868	54.4
0.298	-0.0207	0.0574	0.0145	0.0501	0.0846			0.87	1.14	0.926	5.72	0.895	15.1	0.885	31.4	0.871	54.7
0.301	0.0782	0.0497	0.121	0.0848	0.038			0.871	1.14	0.93	5.74	0.899	15.2	0.888	31.6	0.875	55.1
0.305	-0.0119	-0.000453	0.05	0.0747	0.108			0.872	1.15	0.933	5.76	0.902	15.3	0.892	31.7	0.878	55.4
0.308	0.0291	0.112	0.0241	0.0184	0.0501			0.875	1.15	0.936	5.79	0.906	15.3	0.895	31.9	0.882	55.7
0.312	0.0428	0.0212	0.123	0.126	0.0977			0.875	1.15	0.94	5.81	0.909	15.4	0.899	32.1	0.885	56
0.315	-0.019	0.0394	-0.0055	0.0166	0.0805			0.877	1.16	0.943	5.83	0.912	15.5	0.902	32.2	0.888	56.3
0.319	0.067	0.0707	0.115	0.0873	0.0549			0.878	1.17	0.947	5.85	0.916	15.5	0.906	32.4	0.892	56.6
0.322	0.000146	-0.0536	0.0843	0.0837	0.13			0.879	1.17	0.95	5.88	0.919	15.6	0.909	32.5	0.895	56.8
0.325	0.0267	0.127	-0.00668	0.0353	0.0312			0.882	1.18	0.953	5.9	0.923	15.7	0.912	32.7	0.899	57.1
0.329	0.0263	0.0376	0.159	0.0993	0.0989			0.882	1.18	0.957	5.92	0.926	15.7	0.916	32.8	0.902	57.4
0.332	-0.000581	0.0294	-0.00559	0.0262	0.094			0.884	1.19	0.96	5.94	0.93	15.8	0.919	33	0.906	57.7
0.336	0.0646	0.0472	0.127	0.0998	0.0336			0.885	1.19	0.964	5.96	0.933	15.9	0.923	33.1	0.909	58
0.339	-0.0156	0.00642	0.0677	0.0707	0.141			0.886	1.19	0.967	5.98	0.936	15.9	0.926	33.3	0.912	58.2
0.342	0.0515	0.0737	0.015	0.0122	0.0345			0.888	1.2	0.971	6	0.94	16	0.93	33.4	0.916	58.5
0.346	0.0384	0.0337	0.128	0.123	0.101			0.888	1.2	0.974	6.02	0.943	16	0.933	33.6	0.919	58.7
0.349	-0.0181	0.00571	-0.000319	0.0469	0.102			0.891	1.21	0.977	6.03	0.947	16.1	0.936	33.7	0.923	59
0.353	0.0709	0.075	0.114	0.064	0.0272			0.892	1.21	0.981	6.05	0.95	16.2	0.94	33.8	0.926	59.2
0.356	-0.0103	0.0198	0.088	0.0737	0.115			0.893	1.22	0.984	6.07	0.953	16.2	0.943	34	0.93	59.5
0.36	0.0319	0.0307	-0.0137	0.0291	0.034			0.895	1.22	0.988	6.09	0.957	16.3	0.947	34.1	0.933	59.7
0.363	0.0218	0.031	0.13	0.12	0.117			0.895	1.22	0.991	6.1	0.96	16.3	0.95	34.2	0.936	60
0.366	0.00327	0.0487	0.0124	0.0264	0.0701			0.898	1.23	0.995	6.12	0.964	16.4	0.953	34.3	0.94	60.2
0.37	0.0364	0.0562	0.107	0.0921	0.0321			0.899	1.23	0.998	6.14	0.967	16.4	0.957	34.5	0.943	60.4
0.373	-0.00897	-0.00333	0.07	0.0534	0.0941			0.9	1.24	1.001	6.15	0.971	16.5	0.96	34.6	0.947	60.7
0.377	0.0413	0.09	-0.00748	0.0647	0.0662			0.902	1.24	1.003	6.16	0.974	16.5	0.964	34.7	0.95	60.9
0.38	0.0352	-0.00929	0.163	0.0874	0.103			0.902	1.24	1.005	6.17	0.977	16.6	0.967	34.8	0.953	61.1
0.384	-0.0206	0.0587	0.00978	0.0412	0.0714			0.905	1.25	1.006	6.17	0.981	16.6	0.971	34.9	0.957	61.3
0.387	0.0628	0.0741	0.0751	0.0961	0.0498			0.906	1.25	1.008	6.18	0.984	16.7	0.974	35.1	0.96	61.5
0.39	-0.011	-0.0294	0.113	0.0665	0.0917			0.907	1.26	1.008	6.18	0.988	16.7	0.977	35.2	0.964	61.7
0.394	0.0176	0.0833	-0.0023	0.049	0.0485			0.909	1.26	1.01	6.19	0.991	16.8	0.981	35.3	0.967	61.9
0.397	0.0555	0.0161	0.131	0.114	0.0951			0.909	1.26	1.012	6.2	0.995	16.8	0.984	35.4	0.971	62.1
0.401	-0.0292	0.0247	0.0394	-0.00907	0.0639			0.912	1.27	1.013	6.2	0.998	16.8	0.988	35.5	0.974	62.3
0.404	0.0643	0.0796	0.0594	0.111	0.0335			0.912	1.27	1.015	6.21	1.001	16.9	0.991	35.6	0.977	62.5
0.408	0.0129	0.00288	0.136	0.077	0.135			0.914	1.28	1.015	6.21	1.005	16.9	0.995	35.7	0.981	62.7
0.411	0.0129	0.0695	-0.00353	0.017	0.0076			0.916	1.28	1.018	6.22	1.008	17	0.998	35.8	0.984	62.9
0.414	0.0467	0.032	0.12	0.155	0.138			0.916	1.28	1.019	6.23	1.012	17	1.001	35.9	0.988	63.1
0.418	-0.0282	-0.0014	0.0486	-0.0188	0.0763			0.919	1.29	1.02	6.23	1.015	17	1.005	36	0.991	63.3
0.421	0.0582	0.1	0.062	0.0866	0.0488			0.919	1.29	1.022	6.24	1.019	17.1	1.008	36.1	0.995	63.5
0.425	0.0173	0.0223	0.101	0.085	0.146			0.921	1.3	1.022	6.24	1.022	17.1	1.012	36.2	0.998	63.7
0.428	0.00436	0.037	0.037	0.00172	0.0343			0.923	1.3	1.025	6.25	1.025	17.2	1.015	36.3	1.001	63.8
0.432	0.0346	0.0428	0.109	0.124	0.101			0.923	1.3	1.025	6.26	1.029	17.2	1.019	36.4	1.005	64
0.435	0.00187	0.0227	0.0591	0.0508	0.0929			0.926	1.31	1.027	6.26	1.032	17.2	1.022	36.5	1.008	64.2
0.438	0.0374	0.0612	0.082	0.0519	0.0527			0.926	1.31	1.029	6.27	1.036	17.3	1.025	36.6	1.012	64.4
0.442	0.0156	0.024	0.0984	0.124	0.112			0.928	1.32	1.029	6.27	1.039	17.3	1.029	36.6	1.015	64.5
0.445	0.015	0.0682	-0.00949	0.0225	0.0438			0.93	1.32	1.032	6.28	1.043	17.3	1.032	36.7	1.019	64.7
0.449	0.0259	-0.00144	0.126	0.0969	0.0903			0.93	1.32	1.032	6.28	1.046	17.4	1.036	36.8	1.022	64.8
0.452	0.00831	0.0518	0.065	0.0672	0.0954			0.933	1.33	1.034	6.29	1.049	17.4	1.039	36.9	1.025	65
0.456	0.0563	0.0682	0.0113	0.0521	0.0282			0.933	1.33	1.036	6.3	1.053	17.4	1.043	37	1.029	65.2
0.459	-0.00562	-0.0217	0.128	0.0858	0.156			0.935	1.33	1.037	6.3	1.056	17.5	1.046	37.1	1.032	65.3
0.462	0.0281	0.117	-0.00988	0.0239	0.0126			0.936	1.34	1.039	6.31	1.06	17.5	1.049	37.1	1.036	65.5
0.466	0.0308	0.0173	0.111	0.112	0.113			0.937	1.34	1.039	6.31	1.063	17.5	1.053	37.2	1.039	65.6
0.469	-0.00799	0.00642	0.0696	0.0612	0.113			0.94	1.34	1.041	6.32	1.067	17.6	1.056	37.3	1.043	65.8
0.473	0.0662	0.11	0.0289	0.0736	0.00922			0.94	1.35	1.043	6.32	1.07	17.6	1.06	37.4	1.046	65.9
0.476	0.00182	-0.00678	0.0814	0.0884	0.172			0.942	1.35	1.044	6.33	1.073	17.6	1.063	37.5	1.049	66
0.479	0.00339	0.0954	0.0704	0.0203	0.00559			0.943	1.35	1.046	6.33	1.077	17.7	1.067	37.5	1.053	66.2
0.483	0.0516	0.0411	0.0633	0.088	0.0669			0.944	1.36	1.046	6.33	1.08	17.7	1.07	37.6	1.056	66.3
0.486	-0.0249	-0.00802	0.0745	0.0668	0.151			0.947	1.36	1.048	6.34	1.084	17.7	1.073	37.7	1.06	66.4
0.49	0.0638	0.12	0.0593	0.0661	-0.0227			0.947	1.36	1.049	6.35	1.087	17.7	1.077	37.7	1.063	66.6
0.493	0.000182	0.00549	0.071	0.102	0.163			0.949	1.37	1.051	6.35	1.09	17.8	1.08	37.8	1.067	66.7
0.497	0.00343	0.0435	0.0618	0.00222	0.0574			0.95	1.37	1.053	6.36	1.094	17.8	1.084	37.9	1.07	66.8
0.501	-0.912	-1.93	-2.49	-3.09	-3.85			0.951	1.37	1.053	6.36	1.097	17.8	1.087	37.9	1.073	67
0.505	-1.1	-1.15	-1.5	-1.91	-2.4			0.953	1.38	1.056	6.37	1.101	17.8	1.09	38	1.077	67.1
0.508	-0.485	-0.648	-0.796	-1.04	-1.41			0.953	1.38	1.056	6.37	1.104	17.9	1.094	38.1	1.08	67.2
0.512	-0.388	-0.487	-0.627	-0.768	-0.939			0.956	1.38	1.058	6.37	1.108	17.9	1.097	38.1	1.084	67.3
0.515	-0.263	-0.306	-0.491	-0.665	-0.754			0.957	1.39	1.06	6.38	1.111	17.9	1.101	38.2	1.087	67.5
0.518	-0.241	-0.359	-0.388	-0.479	-0.631			0.958	1.39	1.06	6.38	1.114	17.9	1.104	38.3	1.09	67.6
0.522	-0.229	-0.229	-0.38	-0.516	-0.514			0.96	1.39	1.063	6.39	1.118	18	1.108	38.3	1.094	67.7
0.525	-0.162	-0.218	-0.252	-0.391	-0.506			0.96	1.39	1.063	6.39	1.121	18	1.111	38.4	1.097	67.8
0.529	-0.238	-0.242	-0.319	-0.365	-0.39			0.963	1.4	1.065	6.4	1.125	18	1.114	38.4	1.101	67.9
0.532	-0.136	-0.149	-0.271	-0.382	-0.385			0.964	1.4	1.067	6.4	1.128	18	1.118	38.5	1.104	68
0.536	-0.14	-0.227	-0.165	-0.287	-0.318			0.965	1.4	1.068	6.41	1.132	18.1	1.121	38.6	1.108	68.1
0.539	-0.182	-0.139	-0.291	-0.305	-0.33			0.967	1.41	1.07	6.41	1.135	18.1	1.125	38.6	1.111	68.2
0.542	-0.105	-0.149	-0.163	-0.272	-0.299			0.967	1.41	1.07	6.41	1.138	18.1	1.128	38.7	1.114	68.3
0.546	-0.163	-0.198	-0.18	-0.249	-0.22			0.97	1.41	1.072	6.42	1.142	18.1	1.132	38.7	1.118	68.4
0.549	-0.104	-0.0609	-0.218	-0.271	-0.275			0.971	1.41	1.073	6.42	1.145	18.1	1.135	38.8	1.121	68.5
0.553	-0.111	-0.14	-0.102	-0.179	-0.183			0.972	1.42	1.075	6.43	1.149	18.2	1.138	38.8	1.125	68.6
0.556	-0.148	-0.135	-0.198	-0.254	-0.212			0.974	1.42	1.077	6.43	1.152	18.2	1.142	38.9	1.128	68.7
0.56	-0.0611	-0.0582	-0.123	-0.179	-0.176			0.974	1.42	1.077	6.43	1.156	18.2	1.145	38.9	1.132	68.8
0.563	-0.128	-0.159	-0.109	-0.137	-0.0672			0.977	1.43	1.079	6.44	1.159	18.2	1.149	39	1.135	68.9
0.566	-0.105	-0.0612	-0.192	-0.197	-0.14			0.977	1.43	1.08	6.44	1.162	18.2	1.152	39	1.138	69
0.57	-0.0975	-0.139	-0.0755	-0.103	0.0594			0.979	1.43	1.082	6.45	1.166	18.3	1.156	39.1	1.142	69.1
0.573	-0.117	-0.0642	-0.126	-0.122	0.1			0.981	1.43	1.084	6.45	1.169	18.3	1.159	39.1	1.145	69.2
0.577	-0.0805	-0.0845	-0.0852	-0.0725	0.239			0.981	1.44	1.084	6.46	1.173	18.3	1.162	39.2	1.149	69.3
0.58	-0.0986	-0.147	-0.0527	-0.0216	0.691			0.984	1.44	1.087	6.46	1.176	18.3	1.166	39.2	1.152	69.4
0.584	-0.077	-0.0142	-0.117	0.0261	0.865			0.984	1.44	1.087	6.46	1.18	18.3	1.169	39.3	1.156	69.5
0.587	-0.0932	-0.123	0.00557	0.215	1.47			0.986	1.44	1.089	6.47	1.183	18.4	1.173	39.3	1.159	69.6
0.59	-0.107	-0.065	-0.0826	0.353	2.1			0.988	1.45	1.09	6.47	1.186	18.4	1.176	39.4	1.162	69.6
0.594	-0.0361	-0.0342	0.067	0.615	2.79			0.988	1.45	1.091	6.47	1.19	18.4	1.18	39.4	1.166	69.7
0.597	-0.119	-0.143	0.0396	0.915	3.75			0.991	1.45	1.094	6.48	1.193	18.4	1.183	39.4	1.169	69.8
0.601	-0.0696	0.0133	0.0826	1.33	4.5			0.991	1.45	1.094	6.48	1.197	18.4	1.186	39.5	1.173	69.9
0.604	-0.0539	-0.0938	0.315	1.79	5.57			0.993	1.46	1.096	6.49	1.2	18.4	1.19	39.5	1.176	70
0.608	-0.128	-0.0554	0.302	2.23	6.54			0.995	1.46	1.097	6.49	1.204	18.4	1.193	39.6	1.18	70
0.611	-0.0366	0.0395	0.535	2.86	7.41			0.995	1.46	1.098	6.49	1.207	18.5	1.197	39.6	1.183	70.1
0.614	-0.0935	-0.106	0.756	3.34	8.6			0.998	1.47	1.101	6.5	1.21	18.5	1.2	39.7	1.186	70.2
0.618	-0.0665	0.0592	0.887	3.92	9.4			0.998	1.47	1.101	6.5	1.214	18.5	1.204	39.7	1.19	70.3
0.621	-0.044	-0.00162	1.26	4.67	10.5			1	1.47	1.103	6.51	1.217	18.5	1.207	39.7	1.193	70.3
0.625	-0.112	0.0352	1.39	5.1	11.5			1.001	1.47	1.104	6.51	1.221	18.5	1.21	39.8	1.197	70.4
0.628	-0.0218	0.143	1.78	5.81	12.3			1.002	1.47	1.106	6.51	1.224	18.5	1.214	39.8	1.2	70.5
0.632	-0.0781	0.0373	2.07	6.4	13.4			1.005	1.48	1.108	6.52	1.227	18.6	1.217	39.8	1.204	70.6
0.635	-0.0846	0.236	2.27	6.87	14.1			1.005	1.48	1.108	6.52	1.231	18.6	1.221	39.9	1.207	70.6
0.638	-0.0422	0.201	2.7	7.64	15.1			1.007	1.48	1.11	6.52	1.234	18.6	1.224	39.9	1.21	70.7
0.642	-0.0701	0.281	2.97	8.07	16.1			1.008	1.48	1.111	6.53	1.238	18.6	1.227	40	1.214	70.8
0.645	-0.0464	0.451	3.25	8.67	16.8			1.009	1.49	1.113	6.53	1.241	18.6	1.231	40	1.217	70.8
0.649	-0.0649	0.396	3.61	9.28	17.8			1.011	1.49	1.114	6.53	1.245	18.6	1.234	40	1.221	70.9
0.652	-0.0338	0.649	3.85	9.66	18.6			1.012	1.49	1.115	6.54	1.248	18.6	1.238	40.1	1.224	71
0.655	-0.0299	0.665	4.27	10.3	19.4			1.014	1.49	1.117	6.54	1.251	18.6	1.241	40.1	1.227	71
0.659	-0.0534	0.719	4.42	10.8	20.4			1.015	1.5	1.118	6.54	1.255	18.7	1.245	40.1	1.231	71.1
0.662	0.0196	0.951	4.78	11.2	21			1.016	1.5	1.12	6.55	1.258	18.7	1.248	40.2	1.234	71.1
0.666	-0.045	0.936	5.1	11.9	22.1			1.018	1.5	1.121	6.55	1.262	18.7	1.251	40.2	1.238	71.2
0.669	-0.0111	1.17	5.26	12.2	22.7			1.019	1.5	1.122	6.55	1.264	18.7	1.255	40.2	1.241	71.3
0.673	0.0229	1.24	5.68	12.8	23.5			1.021	1.5	1.125	6.56	1.265	18.7	1.258	40.2	1.245	71.3
0.676	-0.0366	1.31	5.84	13.2	24.5			1.022	1.51	1.125	6.56	1.267	18.7	1.262	40.3	1.248	71.4
0.679	0.051	1.55	6.07	13.7	25			1.023	1.51	1.127	6.56	1.269	18.7	1.265	40.3	1.251	71.4
0.683	0.014	1.54	6.43	14.2	25.9			1.025	1.51	1.128	6.57	1.269	18.7	1.269	40.3	1.255	71.5
0.686	0.0482	1.72	6.57	14.6	26.7			1.025	1.51	1.129	6.57	1.272	18.7	1.272	40.4	1.258	71.5
0.69	0.0949	1.84	6.92	15.1	27.3			1.028	1.51	1.132	6.57	1.272	18.7	1.275	40.4	1.262	71.6
0.693	0.0296	1.87	7.08	15.5	28.3			1.029	1.52	1.132	6.57	1.274	18.7	1.279	40.4	1.265	71.6
0.697	0.134	2.14	7.29	15.9	28.7			1.03	1.52	1.134	6.58	1.275	18.7	1.282	40.4	1.269	71.7
0.7	0.122	2.08	7.59	16.3	29.6			1.032	1.52	1.135	6.58	1.276	18.7	1.286	40.5	1.272	71.7
0.703	0.114	2.26	7.72	16.7	30.3			1.032	1.52	1.137	6.58	1.279	18.7	1.289	40.5	1.275	71.8
0.707	0.188	2.38	8.04	17.2	30.9			1.035	1.53	1.138	6.59	1.279	18.7	1.293	40.5	1.279	71.8
0.71	0.187	2.36	8.21	17.6	31.8			1.036	1.53	1.139	6.59	1.281	18.7	1.296	40.6	1.282	71.9
0.714	0.214	2.66	8.38	17.9	32.3			1.037	1.53	1.141	6.59	1.282	18.7	1.299	40.6	1.286	71.9
0.717	0.224	2.56	8.66	18.4	33			1.039	1.53	1.142	6.6	1.284	18.8	1.303	40.6	1.289	72
0.721	0.259	2.74	8.77	18.6	33.8			1.039	1.53	1.144	6.6	1.286	18.8	1.306	40.6	1.293	72
0.724	0.3	2.87	9.04	19.1	34.4			1.042	1.53	1.145	6.6	1.286	18.8	1.31	40.7	1.296	72.1
0.727	0.274	2.84	9.18	19.5	35			1.043	1.54	1.146	6.6	1.288	18.8	1.313	40.7	1.299	72.1
0.731	0.359	3.07	9.32	19.8	35.6			1.044	1.54	1.148	6.61	1.289	18.8	1.317	40.7	1.303	72.2
0.734	0.347	3.05	9.68	20.2	36.4			1.046	1.54	1.149	6.61	1.291	18.8	1.32	40.7	1.306	72.2
0.738	0.386	3.13	9.67	20.5	37			1.046	1.54	1.151	6.61	1.293	18.8	1.323	40.7	1.31	72.3
0.741	0.426	3.34	9.91	20.9	37.5			1.049	1.54	1.152	6.62	1.293	18.8	1.327	40.8	1.313	72.3
0.745	0.398	3.26	10.1	21.2	38.2			1.049	1.55	1.153	6.62	1.296	18.8	1.33	40.8	1.317	72.3
0.748	0.507	3.48	10.2	21.6	38.7			1.051	1.55	1.156	6.62	1.296	18.8	1.334	40.8	1.32	72.4
0.751	0.468	3.45	10.5	22	39.5			1.053	1.55	1.156	6.62	1.298	18.8	1.337	40.8	1.323	72.4
0.755	0.502	3.57	10.5	22.2	40			1.053	1.55	1.158	6.63	1.299	18.8	1.341	40.9	1.327	72.5
0.758	0.599	3.68	10.8	22.6	40.5			1.056	1.55	1.159	6.63	1.3	18.8	1.344	40.9	1.33	72.5
0.762	0.491	3.63	10.9	22.9	41.2			1.056	1.55	1.16	6.63	1.303	18.8	1.347	40.9	1.334	72.5
0.765	0.622	3.85	11	23.2	41.5			1.058	1.56	1.162	6.63	1.303	18.8	1.351	40.9	1.337	72.6
0.769	0.625	3.81	11.3	23.5	42.4			1.06	1.56	1.163	6.64	1.305	18.8	1.354	40.9	1.341	72.6
0.772	0.604	3.87	11.3	23.8	42.8			1.06	1.56	1.165	6.64	1.306	18.8	1.358	41	1.344	72.6
0.775	0.7	4.06	11.5	24.1	43.2			1.063	1.56	1.166	6.64	1.308	18.8	1.361	41	1.347	72.7
0.779	0.617	3.94	11.6	24.4	44			1.063	1.56	1.167	6.64	1.31	18.8	1.364	41	1.351	72.7
0.782	0.75	4.16	11.8	24.6	44.3			1.065	1.57	1.169	6.65	1.31	18.8	1.368	41	1.354	72.7
0.786	0.726	4.13	11.9	25	44.9			1.067	1.57	1.17	6.65	1.312	18.8	1.371	41	1.358	72.8
0.789	0.708	4.18	12	25.2	45.4			1.067	1.57	1.172	6.65	1.313	18.8	1.375	41.1	1.361	72.8
0.792	0.818	4.35	12.2	25.5	45.8			1.07	1.57	1.173	6.65	1.315	18.8	1.378	41.1	1.364	72.8
0.796	0.747	4.26	12.3	25.8	46.5			1.07	1.57	1.175	6.66	1.317	18.8	1.382	41.1	1.368	72.9
0.799	0.816	4.45	12.4	26	46.8			1.072	1.57	1.176	6.66	1.317	18.8	1.385	41.1	1.371	72.9
0.803	0.848	4.42	12.6	26.4	47.4			1.073	1.58	1.177	6.66	1.32	18.9	1.388	41.1	1.375	72.9
0.806	0.814	4.46	12.7	26.5	47.8			1.074	1.58	1.179	6.66	1.32	18.9	1.392	41.1	1.378	73
0.81	0.888	4.61	12.8	27	48.1			1.076	1.58	1.18	6.66	1.322	18.9	1.395	41.2	1.382	73
0.813	0.867	4.55	13	27	48.8			1.077	1.58	1.182	6.67	1.323	18.9	1.399	41.2	1.385	73
0.816	0.923	4.65	13	27.4	49.1			1.079	1.58	1.183	6.67	1.324	18.9	1.402	41.2	1.388	73.1
0.82	0.913	4.69	13.2	27.7	49.6			1.08	1.58	1.184	6.67	1.327	18.9	1.406	41.2	1.392	73.1
0.823	0.909	4.73	13.2	27.7	50			1.081	1.58	1.186	6.68	1.327	18.9	1.409	41.2	1.395	73.1
0.827	0.994	4.85	13.4	28.1	50.3			1.083	1.59	1.186	6.68	1.329	18.9	1.412	41.2	1.399	73.2
0.83	0.936	4.74	13.5	28.3	51			1.084	1.59	1.189	6.68	1.33	18.9	1.416	41.3	1.402	73.2
0.834	1.01	4.94	13.5	28.4	51.2			1.086	1.59	1.19	6.68	1.332	18.9	1.419	41.3	1.406	73.2
0.837	1	4.89	13.7	28.9	51.6			1.087	1.59	1.191	6.68	1.334	18.9	1.423	41.3	1.409	73.2
0.84	1.01	4.98	13.8	28.8	52.2			1.088	1.59	1.193	6.69	1.334	18.9	1.426	41.3	1.412	73.3
0.844	1.08	5.01	13.9	29.2	52.3			1.09	1.59	1.194	6.69	1.336	18.9	1.43	41.3	1.416	73.3
0.847	0.991	5.01	14	29.5	52.9			1.09	1.59	1.196	6.69	1.337	18.9	1.433	41.3	1.419	73.3
0.851	1.13	5.09	14	29.4	53.2			1.093	1.6	1.197	6.69	1.339	18.9	1.436	41.3	1.423	73.3
0.854	1.07	5.15	14.3	30	53.6			1.094	1.6	1.198	6.69	1.341	18.9	1.44	41.4	1.426	73.4
0.858	1.06	5.12	14.2	30	54			1.095	1.6	1.2	6.7	1.341	18.9	1.443	41.4	1.43	73.4
0.861	1.18	5.24	14.4	30.2	54.2			1.097	1.6	1.201	6.7	1.344	18.9	1.445	41.4	1.433	73.4
0.864	1.07	5.18	14.5	30.5	54.8			1.097	1.6	1.203	6.7	1.344	18.9	1.447	41.4	1.436	73.4
0.868	1.15	5.29	14.5	30.5	54.9			1.1	1.6	1.204	6.7	1.346	18.9	1.447	41.4	1.44	73.5
0.871	1.17	5.3	14.6	30.9	55.2			1.101	1.6	1.206	6.71	1.347	18.9	1.45	41.4	1.443	73.5
0.875	1.11	5.32	14.7	31	55.8			1.102	1.61	1.207	6.71	1.348	18.9	1.45	41.4	1.447	73.5
0.878	1.23	5.37	14.8	31.2	55.8			1.104	1.61	1.208	6.71	1.351	18.9	1.452	41.4	1.45	73.5
0.882	1.15	5.34	14.9	31.4	56.4			1.104	1.61	1.21	6.71	1.351	18.9	1.454	41.4	1.454	73.6
0.885	1.2	5.46	14.9	31.4	56.6			1.107	1.61	1.21	6.71	1.353	18.9	1.455	41.4	1.457	73.6
0.888	1.24	5.44	15.1	31.7	56.9			1.108	1.61	1.213	6.72	1.354	18.9	1.457	41.4	1.46	73.6
0.892	1.18	5.47	15	31.9	57.3			1.109	1.61	1.214	6.72	1.356	18.9	1.457	41.4	1.464	73.6
0.895	1.28	5.56	15.2	32	57.3			1.111	1.61	1.215	6.72	1.358	18.9	1.459	41.4	1.467	73.6
0.899	1.24	5.47	15.3	32.2	57.9			1.111	1.61	1.217	6.72	1.358	18.9	1.46	41.4	1.471	73.7
0.902	1.27	5.63	15.3	32.3	58.1			1.114	1.62	1.217	6.72	1.361	19	1.462	41.4	1.474	73.7
0.906	1.29	5.61	15.5	32.6	58.2			1.114	1.62	1.22	6.73	1.361	19	1.464	41.5	1.478	73.7
0.909	1.25	5.6	15.4	32.6	58.7			1.116	1.62	1.221	6.73	1.363	19	1.464	41.5	1.481	73.7
0.912	1.34	5.69	15.6	32.9	58.9			1.118	1.62	1.222	6.73	1.364	19	1.467	41.5	1.484	73.7
0.916	1.25	5.63	15.6	33	59.1			1.118	1.62	1.224	6.73	1.365	19	1.467	41.5	1.488	73.8
0.919	1.34	5.77	15.6	33	59.4			1.121	1.62	1.225	6.73	1.368	19	1.469	41.5	1.491	73.8
0.923	1.34	5.7	15.8	33.3	59.7			1.121	1.62	1.227	6.73	1.368	19	1.471	41.5	1.495	73.8
0.926	1.27	5.74	15.7	33.5	59.9			1.123	1.63	1.227	6.74	1.37	19	1.472	41.5	1.498	73.8
0.929	1.4	5.83	15.9	33.6	60.1			1.125	1.63	1.229	6.74	1.371	19	1.474	41.5	1.501	73.8
0.933	1.31	5.73	16	33.7	60.5			1.125	1.63	1.231	6.74	1.373	19	1.474	41.5	1.505	73.8
0.936	1.35	5.87	15.9	33.8	60.6			1.128	1.63	1.232	6.74	1.375	19	1.476	41.5	1.508	73.9
0.94	1.41	5.83	16.1	34.1	60.9			1.128	1.63	1.234	6.74	1.375	19	1.478	41.5	1.512	73.9
0.943	1.31	5.82	16	34.1	61.1			1.13	1.63	1.234	6.74	1.377	19	1.479	41.5	1.515	73.9
0.947	1.44	5.96	16.2	34.2	61.3			1.132	1.63	1.236	6.75	1.378	19	1.481	41.5	1.519	73.9
0.95	1.35	5.82	16.2	34.5	61.7			1.132	1.63	1.238	6.75	1.38	19	1.481	41.5	1.522	73.9
0.953	1.4	6.02	16.2	34.4	61.5			1.135	1.64	1.239	6.75	1.382	19	1.484	41.5	1.525	73.9
0.957	1.45	5.91	16.4	34.7	62.1			1.135	1.64	1.241	6.75	1.382	19	1.484	41.5	1.529	74
0.96	1.36	5.93	16.3	34.8	62.3			1.137	1.64	1.241	6.75	1.385	19	1.486	41.5	1.532	74
0.964	1.45	6.07	16.4	34.8	62.2			1.138	1.64	1.244	6.75	1.385	19	1.488	41.5	1.536	74
0.967	1.41	5.96	16.5	35.1	62.8			1.139	1.64	1.245	6.76	1.387	19	1.488	41.5	1.539	74
0.971	1.44	6.04	16.4	35	62.8			1.141	1.64	1.246	6.76	1.388	19	1.491	41.5	1.543	74
0.974	1.47	6.04	16.6	35.3	62.9			1.142	1.64	1.248	6.76	1.389	19	1.491	41.5	1.546	74
0.977	1.38	6.02	16.6	35.3	63.3			1.144	1.64	1.248	6.76	1.392	19	1.493	41.6	1.549	74
0.981	1.52	6.13	16.7	35.4	63.3			1.145	1.64	1.251	6.76	1.392	19	1.495	41.6	1.553	74.1
0.984	1.44	6.03	16.8	35.7	63.7			1.146	1.64	1.251	6.76	1.394	19	1.496	41.6	1.556	74.1
0.988	1.47	6.15	16.7	35.6	63.7			1.148	1.65	1.253	6.77	1.395	19	1.498	41.6	1.56	74.1
0.991	1.51	6.13	16.8	35.8	63.8			1.149	1.65	1.255	6.77	1.397	19	1.498	41.6	1.563	74.1
0.995	1.41	6.1	16.8	35.9	64.3			1.151	1.65	1.255	6.77	1.399	19	1.5	41.6	1.567	74.1
0.998	1.54	6.21	16.8	36	64.1			1.152	1.65	1.258	6.77	1.399	19	1.501	41.6	1.57	74.1
1.001	1.48	6.12	17	36.1	64.5			1.153	1.65	1.258	6.77	1.401	19	1.503	41.6	1.573	74.1
1.005	1.48	6.19	16.9	36.1	64.7			1.155	1.65	1.26	6.77	1.402	19	1.505	41.6	1.577	74.2
1.008	1.56	6.21	17.1	36.4	64.7			1.156	1.65	1.262	6.78	1.404	19	1.505	41.6	1.58	74.2
1.012	1.44	6.17	17	36.3	64.9			1.158	1.65	1.263	6.78	1.406	19	1.508	41.6	1.584	74.2
1.015	1.55	6.3	17	36.4	65			1.159	1.65	1.265	6.78	1.406	19	1.508	41.6	1.587	74.2
1.019	1.51	6.14	17.2	36.6	65.4			1.16	1.65	1.265	6.78	1.409	19.1	1.51	41.6	1.591	74.2
1.022	1.49	6.33	17	36.5	65.4			1.162	1.66	1.267	6.78	1.409	19.1	1.512	41.6	1.594	74.2
1.025	1.57	6.23	17.2	36.8	65.4			1.162	1.66	1.269	6.78	1.411	19.1	1.513	41.6	1.597	74.2
1.029	1.49	6.26	17.3	36.7	65.9			1.165	1.66	1.27	6.78	1.412	19.1	1.515	41.6	1.601	74.2
1.032	1.56	6.35	17.2	36.9	65.6			1.166	1.66	1.272	6.79	1.413	19.1	1.515	41.6	1.604	74.2
1.036	1.54	6.22	17.4	37.1	66			1.167	1.66	1.272	6.79	1.416	19.1	1.517	41.6	1.608	74.3
1.039	1.53	6.37	17.2	36.8	66.2			1.169	1.66	1.275	6.79	1.416	19.1	1.519	41.6	1.611	74.3
1.043	1.58	6.33	17.4	37.3	66.2			1.169	1.66	1.275	6.79	1.418	19.1	1.52	41.6	1.615	74.3
1.046	1.5	6.29	17.4	37.3	66.5			1.172	1.66	1.277	6.79	1.419	19.1	1.522	41.6	1.616	74.3
1.049	1.6	6.45	17.3	37.1	66.4			1.173	1.66	1.279	6.79	1.421	19.1	1.522	41.6	1.618	74.3
1.053	1.54	6.3	17.6	37.5	66.7			1.174	1.66	1.279	6.79	1.423	19.1	1.525	41.7	1.618	74.3
1.056	1.53	6.37	17.4	37.4	66.8			1.176	1.67	1.282	6.8	1.423	19.1	1.525	41.7	1.62	74.3
1.06	1.64	6.43	17.5	37.5	66.7			1.176	1.67	1.282	6.8	1.425	19.1	1.527	41.7	1.621	74.3
1.063	1.51	6.35	17.6	37.6	67.2			1.179	1.67	1.284	6.8	1.426	19.1	1.529	41.7	1.623	74.3
1.066	1.62	6.47	17.5	37.5	67			1.18	1.67	1.286	6.8	1.428	19.1	1.529	41.7	1.625	74.3
1.07	1.58	6.35	17.6	37.8	67.2			1.181	1.67	1.286	6.8	1.43	19.1	1.532	41.7	1.625	74.3
1.073	1.53	6.45	17.6	37.7	67.4			1.183	1.67	1.289	6.8	1.43	19.1	1.532	41.7	1.628	74.3
1.077	1.65	6.47	17.7	37.8	67.4			1.183	1.67	1.289	6.8	1.433	19.1	1.534	41.7	1.628	74.3
1.08	1.55	6.39	17.7	38	67.7			1.186	1.67	1.291	6.8	1.433	19.1	1.536	41.7	1.63	74.3
1.084	1.6	6.53	17.7	37.9	67.5			1.186	1.67	1.293	6.81	1.435	19.1	1.537	41.7	1.632	74.3
1.087	1.63	6.4	17.8	38.1	67.9			1.188	1.67	1.294	6.81	1.436	19.1	1.539	41.7	1.633	74.3
1.09	1.55	6.49	17.7	38.1	67.9			1.19	1.67	1.296	6.81	1.437	19.1	1.539	41.7	1.635	74.3
1.094	1.64	6.53	17.8	38.2	67.8			1.19	1.67	1.296	6.81	1.44	19.1	1.541	41.7	1.635	74.3
1.097	1.59	6.42	17.8	38.2	68.2			1.193	1.68	1.298	6.81	1.44	19.1	1.543	41.7	1.637	74.3
1.101	1.63	6.57	17.8	38.2	68.2			1.193	1.68	1.299	6.81	1.442	19.1	1.544	41.7	1.638	74.3
1.104	1.62	6.43	17.9	38.4	68.3			1.195	1.68	1.301	6.81	1.443	19.1	1.546	41.7	1.64	74.3
1.108	1.59	6.55	17.8	38.3	68.4			1.197	1.68	1.303	6.82	1.445	19.1	1.546	41.7	1.642	74.4
1.111	1.67	6.57	18	38.5	68.5			1.197	1.68	1.303	6.82	1.447	19.1	1.549	41.7	1.642	74.4
1.114	1.59	6.42	17.9	38.6	68.6			1.2	1.68	1.305	6.82	1.447	19.1	1.549	41.7	1.645	74.4
1.118	1.63	6.64	17.9	38.5	68.6			1.2	1.68	1.306	6.82	1.449	19.1	1.551	41.7	1.645	74.4
1.121	1.65	6.5	18	38.7	68.9			1.202	1.68	1.308	6.82	1.45	19.1	1.553	41.7	1.647	74.4
1.125	1.58	6.52	18	38.6	68.8			1.204	1.68	1.31	6.82	1.452	19.1	1.553	41.7	1.649	74.4
1.128	1.69	6.67	18	38.8	68.8			1.204	1.68	1.31	6.82	1.454	19.1	1.556	41.7	1.65	74.4
1.132	1.59	6.45	18.1	38.8	69.1			1.206	1.68	1.313	6.82	1.454	19.1	1.556	41.7	1.652	74.4
1.135	1.64	6.64	18	38.7	69			1.207	1.68	1.313	6.82	1.457	19.1	1.558	41.7	1.652	74.4
1.138	1.68	6.58	18.1	39	69.3			1.209	1.69	1.315	6.83	1.457	19.1	1.56	41.8	1.654	74.4
1.142	1.6	6.59	18	38.9	69.2			1.21	1.69	1.317	6.83	1.459	19.1	1.561	41.8	1.656	74.4
1.145	1.69	6.64	18.2	39	69.3			1.211	1.69	1.317	6.83	1.46	19.1	1.563	41.8	1.657	74.4
1.149	1.63	6.53	18.2	39.1	69.6			1.213	1.69	1.32	6.83	1.461	19.1	1.563	41.8	1.659	74.4
1.152	1.64	6.68	18.1	39	69.3			1.214	1.69	1.32	6.83	1.464	19.1	1.566	41.8	1.659	74.4
1.156	1.68	6.6	18.2	39.2	69.7			1.216	1.69	1.322	6.83	1.464	19.1	1.567	41.8	1.662	74.4
1.159	1.62	6.59	18.2	39.1	69.8			1.217	1.69	1.323	6.83	1.466	19.1	1.568	41.8	1.662	74.4
1.162	1.7	6.67	18.2	39.3	69.4			1.218	1.69	1.324	6.83	1.467	19.2	1.57	41.8	1.664	74.4
1.166	1.62	6.55	18.2	39.3	70			1.22	1.69	1.327	6.83	1.469	19.2	1.57	41.8	1.666	74.4
1.169	1.67	6.69	18.2	39.2	69.8			1.221	1.69	1.327	6.83	1.471	19.2	1.573	41.8	1.666	74.4
1.173	1.68	6.62	18.3	39.5	69.9			1.223	1.69	1.329	6.84	1.471	19.2	1.573	41.8	1.669	74.4
1.176	1.63	6.63	18.3	39.4	70.1			1.224	1.69	1.33	6.84	1.473	19.2	1.575	41.8	1.669	74.4
1.18	1.71	6.68	18.3	39.4	69.8			1.225	1.69	1.332	6.84	1.474	19.2	1.577	41.8	1.671	74.4
1.183	1.63	6.58	18.4	39.5	70.4			1.227	1.69	1.334	6.84	1.476	19.2	1.578	41.8	1.673	74.4
1.186	1.69	6.7	18.3	39.4	70.2			1.227	1.69	1.334	6.84	1.478	19.2	1.58	41.8	1.674	74.4
1.19	1.68	6.69	18.4	39.6	70.1			1.23	1.7	1.336	6.84	1.478	19.2	1.58	41.8	1.676	74.4
1.193	1.66	6.64	18.4	39.5	70.6			1.231	1.7	1.337	6.84	1.481	19.2	1.582	41.8	1.676	74.4
1.197	1.7	6.72	18.4	39.7	70.3			1.232	1.7	1.339	6.84	1.481	19.2	1.584	41.8	1.679	74.4
1.2	1.65	6.65	18.4	39.7	70.5			1.234	1.7	1.341	6.85	1.483	19.2	1.585	41.8	1.68	74.4
1.203	1.7	6.71	18.3	39.6	70.6			1.234	1.7	1.341	6.85	1.484	19.2	1.587	41.8	1.681	74.4
1.207	1.7	6.7	18.5	39.8	70.5			1.237	1.7	1.344	6.85	1.485	19.2	1.587	41.8	1.683	74.5
1.21	1.64	6.68	18.4	39.8	70.7			1.238	1.7	1.344	6.85	1.488	19.2	1.59	41.8	1.683	74.5
1.214	1.71	6.72	18.5	39.8	70.6			1.239	1.7	1.346	6.85	1.488	19.2	1.591	41.8	1.686	74.5
1.217	1.67	6.66	18.5	39.8	70.9			1.241	1.7	1.347	6.85	1.49	19.2	1.592	41.8	1.686	74.5
1.221	1.69	6.78	18.5	39.8	70.7			1.241	1.7	1.348	6.85	1.491	19.2	1.594	41.8	1.688	74.5
1.224	1.7	6.68	18.5	40	70.8			1.244	1.7	1.351	6.85	1.493	19.2	1.594	41.8	1.69	74.5
1.227	1.64	6.7	18.5	39.9	71.1			1.245	1.7	1.351	6.85	1.495	19.2	1.597	41.8	1.691	74.5
1.231	1.74	6.78	18.6	40	70.8			1.246	1.7	1.353	6.85	1.495	19.2	1.597	41.8	1.693	74.5
1.234	1.67	6.65	18.5	40.1	71.1			1.248	1.7	1.354	6.85	1.498	19.2	1.599	41.8	1.693	74.5
1.238	1.69	6.84	18.5	40	71			1.248	1.7	1.355	6.86	1.498	19.2	1.601	41.8	1.696	74.5
1.241	1.73	6.65	18.6	40.1	71			1.251	1.71	1.358	6.86	1.5	19.2	1.602	41.9	1.697	74.5
1.245	1.64	6.74	18.5	40	71.3			1.251	1.71	1.358	6.86	1.501	19.2	1.604	41.9	1.698	74.5
1.248	1.73	6.87	18.6	40.2	71			1.253	1.71	1.36	6.86	1.502	19.2	1.604	41.9	1.7	74.5
1.251	1.7	6.64	18.6	40.1	71.4			1.255	1.71	1.361	6.86	1.505	19.2	1.607	41.9	1.7	74.5
1.255	1.7	6.82	18.6	40.1	71.3			1.255	1.71	1.363	6.86	1.505	19.2	1.608	41.9	1.703	74.5
1.258	1.71	6.78	18.7	40.4	71.2			1.258	1.71	1.364	6.86	1.507	19.2	1.609	41.9	1.704	74.5
1.262	1.65	6.7	18.6	40.1	71.6			1.258	1.71	1.365	6.86	1.508	19.2	1.611	41.9	1.705	74.5
1.265	1.77	6.85	18.7	40.3	71.4			1.26	1.71	1.367	6.86	1.51	19.2	1.611	41.9	1.707	74.5
1.269	1.66	6.69	18.7	40.4	71.6			1.262	1.71	1.368	6.86	1.512	19.2	1.614	41.9	1.708	74.5
1.272	1.7	6.84	18.6	40.2	71.5			1.262	1.71	1.37	6.87	1.512	19.2	1.615	41.9	1.71	74.5
1.275	1.75	6.76	18.8	40.4	71.6			1.264	1.71	1.371	6.87	1.514	19.2	1.616	41.9	1.71	74.5
1.279	1.64	6.7	18.7	40.4	71.8			1.265	1.71	1.372	6.87	1.515	19.2	1.618	41.9	1.713	74.5
1.282	1.75	6.89	18.7	40.4	71.4			1.267	1.71	1.374	6.87	1.517	19.2	1.619	41.9	1.714	74.5
1.286	1.7	6.7	18.8	40.5	71.8			1.269	1.71	1.375	6.87	1.519	19.2	1.621	41.9	1.715	74.5
1.289	1.7	6.8	18.7	40.4	71.8			1.269	1.71	1.377	6.87	1.519	19.2	1.621	41.9	1.717	74.5
1.293	1.73	6.84	18.8	40.6	71.7			1.271	1.71	1.378	6.87	1.522	19.2	1.623	41.9	1.717	74.5
1.296	1.68	6.74	18.7	40.5	72			1.272	1.71	1.379	6.87	1.522	19.2	1.625	41.9	1.72	74.5
1.299	1.74	6.85	18.8	40.5	71.8			1.274	1.71	1.382	6.87	1.524	19.2	1.626	41.9	1.721	74.5
1.303	1.69	6.73	18.8	40.7	72			1.275	1.72	1.382	6.87	1.525	19.2	1.628	41.9	1.722	74.5
1.306	1.7	6.87	18.7	40.5	72			1.276	1.72	1.384	6.87	1.526	19.2	1.628	41.9	1.724	74.5
1.31	1.74	6.79	18.9	40.7	71.9			1.278	1.72	1.385	6.87	1.529	19.2	1.631	41.9	1.725	74.5
1.313	1.69	6.72	18.8	40.5	72.1			1.279	1.72	1.386	6.88	1.529	19.2	1.632	41.9	1.727	74.5
1.317	1.74	6.94	18.8	40.7	72			1.281	1.72	1.388	6.88	1.531	19.2	1.633	41.9	1.728	74.5
1.32	1.69	6.73	18.8	40.8	72.1			1.282	1.72	1.389	6.88	1.532	19.2	1.635	41.9	1.729	74.5
1.323	1.74	6.87	18.8	40.5	72.2			1.283	1.72	1.391	6.88	1.534	19.2	1.635	41.9	1.731	74.5
1.327	1.73	6.83	18.9	40.9	72.1			1.285	1.72	1.392	6.88	1.536	19.2	1.638	41.9	1.732	74.6
1.33	1.68	6.74	18.8	40.7	72.3			1.286	1.72	1.393	6.88	1.536	19.2	1.638	41.9	1.734	74.6
1.334	1.78	6.9	18.8	40.7	72.2			1.288	1.72	1.395	6.88	1.538	19.2	1.64	41.9	1.734	74.6
1.337	1.68	6.77	19	41	72.4			1.289	1.72	1.396	6.88	1.539	19.2	1.642	41.9	1.737	74.6
1.34	1.73	6.84	18.8	40.7	72.2			1.29	1.72	1.398	6.88	1.541	19.2	1.643	41.9	1.738	74.6
1.344	1.76	6.87	18.9	40.8	72.4			1.292	1.72	1.399	6.88	1.543	19.3	1.645	41.9	1.739	74.6
1.347	1.67	6.73	18.9	40.9	72.5			1.293	1.72	1.401	6.88	1.543	19.3	1.645	41.9	1.741	74.6
1.351	1.77	6.92	18.8	40.7	72.2			1.295	1.72	1.402	6.88	1.546	19.3	1.647	41.9	1.742	74.6
1.354	1.71	6.78	18.9	41	72.6			1.296	1.72	1.403	6.88	1.546	19.3	1.649	41.9	1.744	74.6
1.358	1.72	6.86	18.9	40.8	72.5			1.297	1.72	1.405	6.89	1.548	19.3	1.65	42	1.745	74.6
1.361	1.77	6.85	19	41	72.4			1.299	1.72	1.406	6.89	1.549	19.3	1.652	42	1.746	74.6
1.364	1.68	6.78	18.9	41	72.6			1.299	1.72	1.408	6.89	1.55	19.3	1.652	42	1.748	74.6
1.368	1.76	6.93	18.9	40.8	72.4			1.302	1.72	1.409	6.89	1.553	19.3	1.655	42	1.749	74.6
1.371	1.73	6.78	19	41	72.7			1.303	1.72	1.41	6.89	1.553	19.3	1.656	42	1.751	74.6
1.375	1.71	6.86	18.9	41	72.7			1.304	1.73	1.412	6.89	1.555	19.3	1.657	42	1.752	74.6
1.378	1.78	6.91	19	41	72.4			1.306	1.73	1.413	6.89	1.556	19.3	1.659	42	1.754	74.6
1.382	1.71	6.74	19	41	72.9			1.306	1.73	1.415	6.89	1.558	19.3	1.66	42	1.755	74.6
1.385	1.76	6.96	18.9	41.1	72.6			1.309	1.73	1.416	6.89	1.56	19.3	1.662	42	1.756	74.6
1.388	1.74	6.81	19.1	41.1	72.6			1.31	1.73	1.417	6.89	1.56	19.3	1.662	42	1.758	74.6
1.392	1.74	6.85	18.9	41	73			1.311	1.73	1.419	6.89	1.562	19.3	1.664	42	1.759	74.6
1.395	1.76	6.96	19.1	41.2	72.6			1.313	1.73	1.42	6.89	1.563	19.3	1.666	42	1.761	74.6
1.399	1.69	6.77	19	41.1	72.8			1.313	1.73	1.422	6.89	1.565	19.3	1.667	42	1.762	74.6
1.402	1.79	6.96	19	41.1	72.8			1.316	1.73	1.423	6.9	1.567	19.3	1.669	42	1.763	74.6
1.406	1.72	6.85	19.1	41.2	72.8			1.317	1.73	1.424	6.9	1.567	19.3	1.669	42	1.765	74.6
1.409	1.73	6.84	18.9	41.1	72.9			1.318	1.73	1.426	6.9	1.57	19.3	1.672	42	1.766	74.6
1.412	1.77	6.95	19.1	41.3	72.8			1.32	1.73	1.427	6.9	1.57	19.3	1.673	42	1.768	74.6
1.416	1.69	6.8	19.1	41.1	73			1.32	1.73	1.429	6.9	1.572	19.3	1.674	42	1.769	74.6
1.419	1.79	6.89	19	41.2	72.9			1.323	1.73	1.43	6.9	1.573	19.3	1.676	42	1.771	74.6
1.423	1.74	6.93	19.1	41.3	72.9			1.323	1.73	1.432	6.9	1.574	19.3	1.676	42	1.772	74.6
1.426	1.71	6.81	18.9	41.1	73			1.325	1.73	1.433	6.9	1.577	19.3	1.679	42	1.773	74.6
1.43	1.79	6.91	19.2	41.3	73			1.327	1.73	1.434	6.9	1.577	19.3	1.68	42	1.775	74.6
1.433	1.71	6.84	19.1	41.3	73			1.327	1.73	1.436	6.9	1.579	19.3	1.681	42	1.776	74.6
1.436	1.77	6.93	19	41.1	72.9			1.329	1.73	1.436	6.9	1.58	19.3	1.683	42	1.778	74.6
1.44	1.76	6.85	19.2	41.4	73.2			1.33	1.73	1.439	6.9	1.582	19.3	1.684	42	1.779	74.6
1.443	1.72	6.9	19	41.2	73.1			1.332	1.73	1.44	6.9	1.584	19.3	1.686	42	1.78	74.6
1.447	1.79	6.94	19.1	41.4	72.9			1.334	1.73	1.441	6.9	1.584	19.3	1.686	42	1.782	74.6
1.45	1.72	6.85	19.1	41.3	73.2			1.334	1.73	1.443	6.9	1.586	19.3	1.688	42	1.783	74.6
1.454	1.77	6.92	19.1	41.3	73.2			1.336	1.73	1.443	6.91	1.587	19.3	1.69	42	1.785	74.6
1.457	1.76	6.83	19.2	41.4	73.2			1.337	1.73	1.446	6.91	1.589	19.3	1.691	42	1.786	74.6
1.46	1.73	6.94	19.1	41.2	73.2			1.339	1.74	1.447	6.91	1.591	19.3	1.693	42	1.788	74.6
1.464	1.77	6.92	19.1	41.4	73.2			1.341	1.74	1.448	6.91	1.591	19.3	1.693	42	1.789	74.6
1.467	1.73	6.81	19.2	41.4	73.3			1.341	1.74	1.45	6.91	1.594	19.3	1.696	42	1.79	74.6
1.471	1.77	6.98	19	41.4	73.1			1.343	1.74	1.451	6.91	1.594	19.3	1.697	42	1.793	74.6
1.474	1.75	6.86	19.2	41.5	73.3			1.344	1.74	1.453	6.91	1.596	19.3	1.698	42	1.793	74.6
1.477	1.73	6.88	19.1	41.3	73.3			1.346	1.74	1.454	6.91	1.597	19.3	1.7	42	1.795	74.6
1.481	1.78	7	19.2	41.6	73.2			1.347	1.74	1.455	6.91	1.598	19.3	1.701	42	1.796	74.6
1.484	1.72	6.81	19.2	41.4	73.4			1.348	1.74	1.457	6.91	1.601	19.3	1.703	42	1.797	74.7
1.488	1.8	6.97	19.1	41.3	73.3			1.35	1.74	1.458	6.91	1.601	19.3	1.704	42	1.799	74.7
1.491	1.76	6.89	19.2	41.6	73.3			1.351	1.74	1.46	6.91	1.603	19.3	1.705	42	1.8	74.7
1.495	1.7	6.89	19.1	41.4	73.3			1.353	1.74	1.46	6.91	1.604	19.3	1.707	42.1	1.802	74.7
1.498	1.82	6.96	19.2	41.5	73.4			1.354	1.74	1.462	6.91	1.606	19.3	1.708	42.1	1.803	74.7
1.501	1.72	6.81	19.3	41.6	73.5			1.355	1.74	1.464	6.91	1.608	19.3	1.71	42.1	1.805	74.7
1.505	1.76	6.96	19.1	41.4	73.3			1.357	1.74	1.465	6.91	1.608	19.3	1.71	42.1	1.806	74.7
1.508	1.79	6.97	19.3	41.6	73.4			1.358	1.74	1.467	6.92	1.61	19.3	1.713	42.1	1.807	74.7
1.512	1.72	6.82	19.2	41.4	73.5			1.36	1.74	1.467	6.92	1.611	19.3	1.714	42.1	1.809	74.7
1.515	1.8	6.96	19.2	41.6	73.3			1.361	1.74	1.47	6.92	1.613	19.3	1.715	42.1	1.81	74.7
1.519	1.73	6.88	19.2	41.6	73.6			1.362	1.74	1.471	6.92	1.615	19.3	1.717	42.1	1.812	74.7
1.522	1.78	6.94	19.1	41.4	73.4			1.364	1.74	1.472	6.92	1.615	19.3	1.717	42.1	1.813	74.7
1.525	1.77	6.93	19.3	41.7	73.6			1.364	1.74	1.474	6.92	1.618	19.3	1.72	42.1	1.814	74.7
1.529	1.7	6.9	19.2	41.5	73.4			1.367	1.74	1.474	6.92	1.618	19.3	1.721	42.1	1.817	74.7
1.532	1.83	7.01	19.2	41.6	73.5			1.368	1.74	1.477	6.92	1.62	19.3	1.722	42.1	1.817	74.7
1.536	1.72	6.82	19.2	41.6	73.7			1.369	1.74	1.478	6.92	1.621	19.3	1.724	42.1	1.819	74.7
1.539	1.77	7.02	19.2	41.5	73.3			1.371	1.74	1.479	6.92	1.622	19.3	1.725	42.1	1.82	74.7
1.543	1.79	6.94	19.3	41.7	73.6			1.371	1.74	1.481	6.92	1.625	19.3	1.727	42.1	1.822	74.7
1.546	1.71	6.86	19.2	41.5	73.7			1.374	1.74	1.482	6.92	1.625	19.3	1.728	42.1	1.823	74.7
1.549	1.82	7	19.2	41.8	73.4			1.375	1.74	1.484	6.92	1.627	19.3	1.729	42.1	1.824	74.7
1.553	1.73	6.9	19.3	41.7	73.7			1.376	1.74	1.484	6.92	1.628	19.3	1.731	42.1	1.826	74.7
1.556	1.78	6.97	19.2	41.5	73.5			1.378	1.74	1.486	6.92	1.63	19.3	1.732	42.1	1.827	74.7
1.56	1.78	6.95	19.3	41.8	73.7			1.378	1.74	1.488	6.92	1.632	19.3	1.734	42.1	1.829	74.7
1.563	1.73	6.87	19.2	41.6	73.8			1.381	1.75	1.489	6.92	1.632	19.3	1.734	42.1	1.83	74.7
1.567	1.8	7	19.3	41.7	73.3			1.382	1.75	1.491	6.93	1.634	19.3	1.737	42.1	1.831	74.7
1.57	1.72	6.88	19.3	41.8	74			1.383	1.75	1.491	6.93	1.635	19.3	1.738	42.1	1.834	74.7
1.573	1.78	6.97	19.2	41.6	73.6			1.385	1.75	1.493	6.93	1.637	19.3	1.739	42.1	1.834	74.7
1.577	1.78	6.98	19.3	41.9	73.6			1.385	1.75	1.495	6.93	1.638	19.3	1.741	42.1	1.836	74.7
1.58	1.72	6.88	19.3	41.6	74			1.388	1.75	1.496	6.93	1.639	19.3	1.741	42.1	1.837	74.7
1.584	1.83	7	19.3	41.7	73.6			1.388	1.75	1.498	6.93	1.642	19.4	1.744	42.1	1.839	74.7
1.587	1.72	6.88	19.3	41.9	73.8			1.39	1.75	1.498	6.93	1.642	19.4	1.745	42.1	1.841	74.7
1.591	1.78	7.01	19.2	41.6	73.7			1.392	1.75	1.501	6.93	1.644	19.4	1.746	42.1	1.841	74.7
1.594	1.81	6.98	19.4	41.9	73.8			1.392	1.75	1.501	6.93	1.645	19.4	1.748	42.1	1.843	74.7
1.597	1.71	6.87	19.3	41.7	73.8			1.394	1.75	1.503	6.93	1.647	19.4	1.749	42.1	1.844	74.7
1.601	1.82	7.02	19.3	41.8	73.7			1.395	1.75	1.505	6.93	1.649	19.4	1.751	42.1	1.846	74.7
1.604	1.75	6.9	19.3	41.8	73.9			1.397	1.75	1.505	6.93	1.649	19.4	1.752	42.1	1.847	74.7
1.608	1.77	6.97	19.3	41.7	73.8			1.399	1.75	1.508	6.93	1.651	19.4	1.754	42.1	1.848	74.7
1.611	1.81	6.98	19.4	42	73.7			1.399	1.75	1.508	6.93	1.652	19.4	1.755	42.1	1.851	74.7
1.614	1.7	6.91	19.3	41.7	73.9			1.401	1.75	1.51	6.93	1.654	19.4	1.756	42.1	1.851	74.7
1.618	1.81	6.97	19.4	41.7	73.8			1.402	1.75	1.512	6.93	1.656	19.4	1.758	42.1	1.853	74.7
1.621	1.76	6.94	19.4	42	73.9			1.404	1.75	1.512	6.93	1.656	19.4	1.758	42.1	1.854	74.7
1.625	1.75	6.95	19.2	41.7	73.7			1.406	1.75	1.515	6.93	1.659	19.4	1.761	42.1	1.856	74.7
1.628	1.83	7.02	19.4	42	74			1.406	1.75	1.515	6.93	1.659	19.4	1.762	42.1	1.858	74.7
1.632	1.7	6.85	19.3	41.8	73.9			1.408	1.75	1.517	6.93	1.661	19.4	1.763	42.1	1.858	74.7
1.635	1.81	7.08	19.3	41.8	73.7			1.409	1.75	1.519	6.94	1.662	19.4	1.765	42.1	1.86	74.7
1.638	1.77	6.91	19.4	42	74.1			1.411	1.75	1.52	6.94	1.663	19.4	1.766	42.1	1.861	74.7
1.642	1.76	6.94	19.3	41.8	73.9			1.412	1.75	1.522	6.94	1.666	19.4	1.768	42.1	1.863	74.7
1.645	1.81	7.02	19.4	42	73.9			1.413	1.75	1.522	6.94	1.666	19.4	1.769	42.1	1.865	74.7
1.649	1.72	6.9	19.3	41.9	74			1.415	1.75	1.524	6.94	1.668	19.4	1.77	42.1	1.865	74.7
1.652	1.82	7	19.4	41.8	73.8			1.416	1.75	1.525	6.94	1.669	19.4	1.772	42.1	1.868	74.7
1.656	1.77	6.93	19.4	42.1	74.2			1.418	1.75	1.527	6.94	1.671	19.4	1.773	42.1	1.868	74.7
1.659	1.76	6.99	19.3	41.8	73.9			1.419	1.75	1.529	6.94	1.673	19.4	1.775	42.2	1.87	74.7
1.662	1.79	6.98	19.4	41.9	74			1.42	1.75	1.529	6.94	1.673	19.4	1.775	42.2	1.871	74.7
1.666	1.74	6.91	19.4	41.9	74.2			1.422	1.75	1.531	6.94	1.675	19.4	1.778	42.2	1.873	74.7
1.669	1.81	7.01	19.3	41.9	73.8			1.423	1.75	1.532	6.94	1.676	19.4	1.779	42.2	1.875	74.7
1.673	1.75	6.94	19.4	42.1	74.1			1.425	1.75	1.534	6.94	1.678	19.4	1.78	42.2	1.875	74.7
1.676	1.77	7	19.3	41.7	74.1			1.426	1.75	1.536	6.94	1.68	19.4	1.782	42.2	1.877	74.7
1.68	1.79	6.96	19.4	42	74			1.427	1.75	1.536	6.94	1.68	19.4	1.782	42.2	1.878	74.7
1.683	1.73	6.96	19.3	42	74.1			1.429	1.75	1.539	6.94	1.683	19.4	1.785	42.2	1.88	74.7
1.686	1.82	7.04	19.3	41.8	74			1.43	1.75	1.539	6.94	1.683	19.4	1.786	42.2	1.882	74.7
1.69	1.78	6.91	19.5	42.2	74.2			1.432	1.75	1.541	6.94	1.685	19.4	1.787	42.2	1.882	74.7
1.693	1.72	7.08	19.3	41.9	74			1.433	1.75	1.543	6.94	1.686	19.4	1.789	42.2	1.885	74.7
1.697	1.83	6.99	19.4	42	74			1.434	1.75	1.543	6.94	1.687	19.4	1.79	42.2	1.885	74.7
1.7	1.74	6.9	19.5	42	74.3			1.436	1.76	1.546	6.94	1.69	19.4	1.792	42.2	1.887	74.7
1.704	1.79	7.05	19.3	41.9	73.9			1.436	1.76	1.546	6.94	1.69	19.4	1.793	42.2	1.889	74.7
1.707	1.78	6.92	19.5	42.1	74.2			1.439	1.76	1.548	6.95	1.692	19.4	1.795	42.2	1.889	74.7
1.71	1.74	6.99	19.3	41.9	74.2			1.44	1.76	1.549	6.95	1.693	19.4	1.796	42.2	1.892	74.8
1.714	1.8	7.02	19.5	42.1	74.1			1.441	1.76	1.551	6.95	1.695	19.4	1.797	42.2	1.892	74.8
1.717	1.75	6.92	19.4	42.1	74.3			1.443	1.76	1.553	6.95	1.697	19.4	1.799	42.2	1.894	74.8
1.721	1.79	7.05	19.4	41.8	74			1.443	1.76	1.553	6.95	1.697	19.4	1.799	42.2	1.895	74.8
1.724	1.77	6.93	19.5	42.1	74.3			1.446	1.76	1.555	6.95	1.699	19.4	1.802	42.2	1.897	74.8
1.728	1.75	7.01	19.3	42	74.2			1.447	1.76	1.556	6.95	1.7	19.4	1.803	42.2	1.899	74.8
1.731	1.83	7.05	19.5	42	74			1.448	1.76	1.558	6.95	1.702	19.4	1.804	42.2	1.899	74.8
1.734	1.73	6.94	19.5	42.1	74.5			1.45	1.76	1.56	6.95	1.704	19.4	1.806	42.2	1.902	74.8
1.738	1.81	7.01	19.4	42	74			1.45	1.76	1.56	6.95	1.704	19.4	1.807	42.2	1.902	74.8
1.741	1.77	6.99	19.5	42.2	74.3			1.452	1.76	1.562	6.95	1.707	19.4	1.809	42.2	1.904	74.8
1.745	1.74	7	19.3	41.9	74.3			1.454	1.76	1.563	6.95	1.707	19.4	1.81	42.2	1.906	74.8
1.748	1.84	6.98	19.5	42	74.2			1.455	1.76	1.565	6.95	1.709	19.4	1.811	42.2	1.906	74.8
1.751	1.72	6.98	19.4	42.2	74.4			1.457	1.76	1.567	6.95	1.71	19.4	1.813	42.2	1.909	74.8
1.755	1.8	7.04	19.4	41.9	74.1			1.457	1.76	1.567	6.95	1.711	19.4	1.814	42.2	1.909	74.8
1.758	1.8	6.93	19.6	42.1	74.5			1.459	1.76	1.57	6.95	1.714	19.4	1.816	42.2	1.911	74.8
1.762	1.73	7.06	19.4	42.1	74.3			1.46	1.76	1.57	6.95	1.714	19.4	1.817	42.2	1.912	74.8
1.765	1.81	7.03	19.4	42.1	74.1			1.462	1.76	1.572	6.95	1.716	19.4	1.819	42.2	1.914	74.8
1.769	1.73	6.91	19.5	42.2	74.6			1.464	1.76	1.573	6.95	1.717	19.4	1.82	42.2	1.916	74.8
1.772	1.79	7.07	19.4	42	74.1			1.464	1.76	1.574	6.95	1.719	19.4	1.821	42.2	1.916	74.8
1.775	1.77	6.95	19.5	42.2	74.3			1.466	1.76	1.577	6.95	1.721	19.4	1.823	42.2	1.919	74.8
1.779	1.73	7.06	19.4	42.1	74.3			1.467	1.76	1.577	6.95	1.721	19.4	1.823	42.2	1.919	74.8
1.782	1.83	7.02	19.5	42.1	74.2			1.469	1.76	1.579	6.95	1.723	19.4	1.826	42.2	1.921	74.8
1.786	1.74	6.92	19.5	42.2	74.5			1.471	1.76	1.58	6.95	1.724	19.4	1.827	42.2	1.923	74.8
1.789	1.79	7.1	19.4	42	74.1			1.471	1.76	1.581	6.96	1.726	19.4	1.828	42.2	1.923	74.8
1.793	1.79	6.96	19.6	42.2	74.5			1.473	1.76	1.584	6.96	1.728	19.4	1.83	42.2	1.926	74.8
1.796	1.73	6.99	19.4	42.2	74.4			1.474	1.76	1.584	6.96	1.728	19.4	1.831	42.2	1.926	74.8
1.799	1.84	7.05	19.5	42.1	74			1.476	1.76	1.586	6.96	1.731	19.4	1.833	42.2	1.928	74.8
1.803	1.73	6.94	19.5	42.2	74.6			1.478	1.76	1.587	6.96	1.731	19.4	1.834	42.2	1.93	74.8
1.806	1.79	7.04	19.4	42	74.3			1.478	1.76	1.589	6.96	1.733	19.4	1.835	42.2	1.931	74.8
1.81	1.81	7	19.6	42.3	74.3			1.48	1.76	1.591	6.96	1.734	19.4	1.837	42.2	1.933	74.8
1.813	1.72	7.03	19.4	42.1	74.4			1.481	1.76	1.591	6.96	1.735	19.4	1.838	42.2	1.933	74.8
1.817	1.82	7.03	19.5	42.1	74.2			1.483	1.76	1.593	6.96	1.738	19.4	1.84	42.2	1.936	74.8
1.82	1.75	6.96	19.6	42.3	74.6			1.484	1.76	1.594	6.96	1.738	19.4	1.841	42.2	1.936	74.8
1.823	1.78	7.11	19.4	42.1	74.2			1.485	1.76	1.596	6.96	1.74	19.4	1.843	42.2	1.938	74.8
1.827	1.81	6.99	19.5	42.2	74.4			1.487	1.76	1.597	6.96	1.741	19.4	1.844	42.2	1.94	74.8
1.83	1.75	6.99	19.5	42.2	74.6			1.488	1.76	1.598	6.96	1.743	19.4	1.845	42.2	1.94	74.8
1.834	1.8	7.07	19.5	42.2	74.2			1.49	1.76	1.6	6.96	1.745	19.4	1.847	42.2	1.943	74.8
1.837	1.75	6.92	19.6	42.2	74.5			1.491	1.76	1.601	6.96	1.745	19.4	1.848	42.2	1.943	74.8
1.841	1.8	7.15	19.5	42.1	74.4			1.492	1.76	1.603	6.96	1.747	19.4	1.85	42.2	1.945	74.8
1.844	1.8	6.94	19.6	42.3	74.3			1.494	1.76	1.604	6.96	1.748	19.4	1.851	42.2	1.947	74.8
1.847	1.73	7.03	19.5	42.2	74.5			1.495	1.76	1.605	6.96	1.75	19.4	1.852	42.2	1.948	74.8
1.851	1.82	7.07	19.5	42.1	74.2			1.497	1.76	1.608	6.96	1.752	19.4	1.854	42.2	1.95	74.8
1.854	1.74	6.87	19.6	42.2	74.7			1.498	1.76	1.608	6.96	1.752	19.4	1.855	42.2	1.95	74.8
1.858	1.8	7.17	19.4	42.2	74.3			1.499	1.76	1.61	6.96	1.755	19.4	1.857	42.3	1.952	74.8
1.861	1.78	7	19.6	42.3	74.3			1.501	1.76	1.611	6.96	1.755	19.4	1.858	42.3	1.954	74.8
1.865	1.75	6.93	19.5	42.1	74.7			1.501	1.76	1.612	6.96	1.757	19.4	1.86	42.3	1.955	74.8
1.868	1.81	7.12	19.5	42.3	74.2			1.504	1.76	1.615	6.96	1.758	19.4	1.861	42.3	1.957	74.8
1.871	1.75	6.94	19.6	42.3	74.6			1.505	1.76	1.615	6.96	1.759	19.4	1.862	42.3	1.957	74.8
1.875	1.81	7.07	19.4	42.1	74.5			1.506	1.76	1.617	6.97	1.762	19.4	1.864	42.3	1.96	74.8
1.878	1.79	7.04	19.6	42.4	74.3			1.508	1.76	1.618	6.97	1.762	19.4	1.865	42.3	1.96	74.8
1.882	1.72	6.95	19.5	42.2	74.6			1.508	1.76	1.62	6.97	1.764	19.4	1.867	42.3	1.962	74.8
1.885	1.83	7.13	19.5	42.2	74.3			1.511	1.76	1.621	6.97	1.765	19.4	1.868	42.3	1.964	74.8
1.888	1.78	6.96	19.6	42.3	74.6			1.512	1.76	1.622	6.97	1.767	19.4	1.869	42.3	1.965	74.8
1.892	1.77	7.07	19.5	42.3	74.5			1.513	1.76	1.624	6.97	1.769	19.4	1.871	42.3	1.967	74.8
1.895	1.81	7.05	19.6	42.3	74.3			1.515	1.76	1.625	6.97	1.769	19.5	1.872	42.3	1.967	74.8
1.899	1.73	6.98	19.5	42.2	74.7			1.515	1.76	1.627	6.97	1.771	19.5	1.874	42.3	1.969	74.8
1.902	1.82	7.08	19.6	42.4	74.4			1.517	1.77	1.628	6.97	1.772	19.5	1.875	42.3	1.971	74.8
1.906	1.77	6.98	19.6	42.3	74.4			1.519	1.77	1.629	6.97	1.774	19.5	1.876	42.3	1.972	74.8
1.909	1.77	7.07	19.5	42.2	74.6			1.52	1.77	1.631	6.97	1.775	19.5	1.878	42.3	1.974	74.8
1.912	1.81	7.03	19.6	42.4	74.5			1.522	1.77	1.632	6.97	1.776	19.5	1.879	42.3	1.974	74.8
1.916	1.73	6.98	19.5	42.2	74.5			1.522	1.77	1.634	6.97	1.779	19.5	1.881	42.3	1.977	74.8
1.919	1.82	7.11	19.5	42.3	74.4			1.524	1.77	1.635	6.97	1.779	19.5	1.882	42.3	1.978	74.8
1.923	1.75	6.96	19.6	42.3	74.6			1.525	1.77	1.636	6.97	1.781	19.5	1.884	42.3	1.979	74.8
1.926	1.79	7.05	19.5	42.3	74.5			1.527	1.77	1.638	6.97	1.782	19.5	1.885	42.3	1.981	74.8
1.93	1.79	7.07	19.6	42.4	74.5			1.529	1.77	1.639	6.97	1.783	19.5	1.886	42.3	1.982	74.8
1.933	1.74	7	19.6	42.2	74.6			1.529	1.77	1.641	6.97	1.786	19.5	1.888	42.3	1.984	74.8
1.936	1.84	7.09	19.5	42.3	74.4			1.531	1.77	1.642	6.97	1.786	19.5	1.889	42.3	1.984	74.8
1.94	1.75	6.96	19.6	42.4	74.7			1.532	1.77	1.643	6.97	1.788	19.5	1.891	42.3	1.986	74.8
1.943	1.77	7.08	19.5	42.3	74.4			1.534	1.77	1.645	6.97	1.789	19.5	1.892	42.3	1.988	74.8
1.947	1.83	7.07	19.7	42.3	74.6			1.536	1.77	1.646	6.97	1.791	19.5	1.893	42.3	1.989	74.8
1.95	1.75	6.91	19.6	42.4	74.6			1.536	1.77	1.648	6.97	1.793	19.5	1.895	42.3	1.991	74.8
1.954	1.81	7.12	19.5	42.2	74.4			1.538	1.77	1.649	6.97	1.793	19.5	1.896	42.3	1.991	74.8
1.957	1.77	7.01	19.6	42.4	74.7			1.539	1.77	1.65	6.97	1.796	19.5	1.898	42.3	1.994	74.8
1.96	1.79	7.03	19.6	42.3	74.6			1.541	1.77	1.652	6.97	1.796	19.5	1.899	42.3	1.995	74.8
1.964	1.79	7.08	19.6	42.4	74.4			1.543	1.77	1.653	6.97	1.798	19.5	1.901	42.3	1.996	74.8
1.967	1.75	6.98	19.5	42.3	74.8			1.543	1.77	1.655	6.97	1.799	19.5	1.902	42.3	1.998	74.8
1.971	1.83	7.09	19.6	42.3	74.5			1.545	1.77	1.656	6.97	1.8	19.5	1.903	42.3	1.999	74.8
1.974	1.75	7	19.6	42.5	74.6			1.546	1.77	1.658	6.98	1.803	19.5	1.905	42.3	2.001	74.8
1.978	1.79	7.09	19.5	42.3	74.6			1.548	1.77	1.659	6.98	1.803	19.5	1.906	42.3	2.002	74.8
1.981	1.82	7.04	19.6	42.4	74.6			1.549	1.77	1.66	6.98	1.805	19.5	1.908	42.3	2.003	74.8
1.984	1.74	7	19.6	42.4	74.8			1.55	1.77	1.662	6.98	1.806	19.5	1.909	42.3	2.005	74.8
1.988	1.82	7.13	19.6	42.4	74.4			1.552	1.77	1.662	6.98	1.808	19.5	1.91	42.3	2.006	74.8
1.991	1.77	6.99	19.6	42.4	74.6			1.553	1.77	1.665	6.98	1.81	19.5	1.912	42.3	2.008	74.8
1.995	1.78	7.04	19.6	42.3	74.7			1.555	1.77	1.666	6.98	1.81	19.5	1.913	42.3	2.008	74.8
1.998	1.81	7.08	19.6	42.5	74.5			1.556	1.77	1.667	6.98	1.812	19.5	1.915	42.3	2.011	74.8
2.002	1.74	7.01	19.6	42.3	74.6			1.557	1.77	1.669	6.98	1.813	19.5	1.916	42.3	2.012	74.8
2.005	1.83	7.1	19.6	42.4	74.6			1.559	1.77	1.669	6.98	1.815	19.5	1.917	42.3	2.013	74.8
2.008	1.77	6.97	19.6	42.6	74.7			1.56	1.77	1.672	6.98	1.817	19.5	1.919	42.3	2.015	74.8
2.012	1.76	7.08	19.6	42.3	74.6			1.562	1.77	1.673	6.98	1.817	19.5	1.92	42.3	2.016	74.8
2.015	1.83	7.1	19.6	42.4	74.6			1.563	1.77	1.674	6.98	1.82	19.5	1.922	42.3	2.018	74.8
2.019	1.75	6.96	19.6	42.5	74.8			1.564	1.77	1.676	6.98	1.82	19.5	1.923	42.3	2.019	74.8
2.022	1.81	7.14	19.6	42.4	74.5			1.566	1.77	1.677	6.98	1.822	19.5	1.925	42.3	2.02	74.8
2.025	1.76	7.01	19.6	42.5	74.7			1.567	1.77	1.679	6.98	1.823	19.5	1.926	42.3	2.022	74.8
2.029	1.81	7.05	19.6	42.3	74.8			1.569	1.77	1.68	6.98	1.824	19.5	1.927	42.3	2.023	74.8
2.032	1.8	7.09	19.6	42.5	74.5			1.57	1.77	1.681	6.98	1.827	19.5	1.929	42.3	2.025	74.8
2.036	1.74	6.98	19.6	42.4	74.7			1.571	1.77	1.683	6.98	1.827	19.5	1.93	42.3	2.026	74.8
2.039	1.85	7.11	19.6	42.4	74.7			1.573	1.77	1.684	6.98	1.829	19.5	1.932	42.3	2.028	74.8
2.043	1.76	7.03	19.7	42.5	74.7			1.573	1.77	1.686	6.98	1.83	19.5	1.933	42.3	2.029	74.8
2.046	1.78	7.09	19.5	42.4	74.7			1.576	1.77	1.686	6.98	1.832	19.5	1.934	42.3	2.03	74.8
2.049	1.82	7.11	19.7	42.5	74.5			1.577	1.77	1.689	6.98	1.834	19.5	1.936	42.3	2.032	74.8
2.053	1.73	6.97	19.6	42.4	74.8			1.578	1.77	1.69	6.98	1.834	19.5	1.937	42.3	2.032	74.8
2.056	1.83	7.07	19.6	42.5	74.5			1.58	1.77	1.691	6.98	1.836	19.5	1.939	42.3	2.035	74.8
2.06	1.75	7.09	19.6	42.6	74.7			1.58	1.77	1.693	6.98	1.837	19.5	1.94	42.3	2.036	74.8
2.063	1.77	7.04	19.6	42.3	74.8			1.582	1.77	1.693	6.98	1.839	19.5	1.942	42.3	2.037	74.8
2.067	1.84	7.08	19.7	42.7	74.6			1.584	1.77	1.696	6.98	1.841	19.5	1.943	42.3	2.039	74.8
2.07	1.72	7.05	19.6	42.5	74.8			1.585	1.77	1.697	6.98	1.841	19.5	1.944	42.3	2.04	74.8
2.073	1.82	7.11	19.6	42.4	74.6			1.587	1.77	1.698	6.98	1.844	19.5	1.946	42.3	2.042	74.8
2.077	1.8	7	19.7	42.6	74.8			1.587	1.77	1.7	6.98	1.844	19.5	1.947	42.3	2.043	74.8
2.08	1.75	7.08	19.5	42.5	74.7			1.589	1.77	1.7	6.98	1.846	19.5	1.949	42.3	2.045	74.8
2.084	1.83	7.09	19.7	42.5	74.6			1.591	1.77	1.703	6.99	1.847	19.5	1.95	42.3	2.046	74.8
2.087	1.76	7	19.7	42.6	74.9			1.592	1.77	1.704	6.99	1.848	19.5	1.951	42.3	2.047	74.8
2.091	1.8	7.12	19.6	42.5	74.7			1.594	1.77	1.705	6.99	1.851	19.5	1.954	42.3	2.049	74.8
2.094	1.8	7.06	19.7	42.6	74.7			1.594	1.77	1.707	6.99	1.851	19.5	1.954	42.3	2.049	74.8
2.097	1.77	7.02	19.5	42.4	74.8			1.596	1.77	1.708	6.99	1.853	19.5	1.956	42.4	2.052	74.8
2.101	1.81	7.1	19.7	42.6	74.7			1.597	1.77	1.71	6.99	1.854	19.5	1.957	42.4	2.053	74.8
2.104	1.77	6.99	19.6	42.5	74.8			1.599	1.77	1.71	6.99	1.856	19.5	1.958	42.4	2.054	74.8
2.108	1.81	7.13	19.6	42.4	74.6			1.601	1.77	1.712	6.99	1.858	19.5	1.96	42.4	2.056	74.8
2.111	1.78	7.03	19.8	42.6	74.9			1.601	1.77	1.714	6.99	1.858	19.5	1.961	42.4	2.057	74.8
2.115	1.76	7.03	19.6	42.5	74.8			1.603	1.77	1.715	6.99	1.86	19.5	1.963	42.4	2.059	74.9
2.118	1.82	7.15	19.7	42.6	74.6			1.604	1.77	1.717	6.99	1.861	19.5	1.964	42.4	2.06	74.9
2.121	1.75	7	19.7	42.5	75			1.606	1.77	1.717	6.99	1.863	19.5	1.966	42.4	2.062	74.9
2.125	1.82	7.09	19.6	42.4	74.7			1.608	1.77	1.719	6.99	1.865	19.5	1.967	42.4	2.063	74.9
2.128	1.8	7.06	19.7	42.7	74.7			1.608	1.77	1.721	6.99	1.865	19.5	1.968	42.4	2.064	74.9
2.132	1.73	7.07	19.5	42.4	74.8			1.61	1.77	1.722	6.99	1.868	19.5	1.97	42.4	2.066	74.9
2.135	1.84	7.09	19.7	42.6	74.8			1.611	1.77	1.724	6.99	1.868	19.5	1.971	42.4	2.067	74.9
2.139	1.76	7.01	19.7	42.6	74.9			1.613	1.77	1.724	6.99	1.87	19.5	1.973	42.4	2.069	74.9
2.142	1.79	7.16	19.6	42.4	74.7			1.615	1.77	1.727	6.99	1.871	19.5	1.974	42.4	2.07	74.9
2.145	1.82	7.04	19.7	42.7	74.9			1.615	1.77	1.728	6.99	1.872	19.5	1.975	42.4	2.071	74.9
2.149	1.75	7.05	19.6	42.5	74.8			1.617	1.77	1.729	6.99	1.875	19.5	1.978	42.4	2.073	74.9
2.152	1.83	7.11	19.7	42.5	74.7			1.618	1.77	1.731	6.99	1.875	19.5	1.978	42.4	2.074	74.9
2.156	1.75	6.98	19.7	42.6	74.9			1.62	1.77	1.731	6.99	1.877	19.5	1.98	42.4	2.076	74.9
2.159	1.84	7.16	19.7	42.5	74.8			1.621	1.77	1.734	6.99	1.878	19.5	1.981	42.4	2.077	74.9
2.162	1.78	7.03	19.8	42.7	74.9			1.622	1.77	1.734	6.99	1.88	19.5	1.982	42.4	2.079	74.9
2.166	1.74	7.05	19.6	42.5	74.8			1.624	1.77	1.738	6.99	1.882	19.5	1.984	42.4	2.08	74.9
2.169	1.87	7.16	19.7	42.6	74.8			1.625	1.77	1.741	6.99	1.882	19.5	1.985	42.4	2.081	74.9
2.173	1.74	6.96	19.7	42.6	75			1.627	1.77	1.745	6.99	1.884	19.5	1.987	42.4	2.083	74.9
2.176	1.8	7.17	19.6	42.5	74.7			1.628	1.77	1.748	6.99	1.885	19.5	1.988	42.4	2.084	74.9
2.18	1.82	7.08	19.8	42.6	74.8			1.629	1.77	1.752	7	1.887	19.5	1.99	42.4	2.086	74.9
2.183	1.74	6.98	19.6	42.5	74.9			1.631	1.77	1.755	7	1.889	19.5	1.991	42.4	2.087	74.9
2.186	1.86	7.16	19.7	42.6	74.8			1.632	1.77	1.758	7	1.889	19.5	1.992	42.4	2.088	74.9
2.19	1.74	7.03	19.7	42.6	74.9			1.634	1.77	1.762	7	1.892	19.5	1.995	42.4	2.091	74.9
2.193	1.82	7.08	19.6	42.4	74.9			1.635	1.77	1.765	7	1.892	19.5	1.995	42.4	2.091	74.9
2.197	1.81	7.13	19.8	42.8	74.9			1.636	1.77	1.769	7	1.894	19.5	1.997	42.4	2.093	74.9
2.2	1.74	7.01	19.6	42.5	74.8			1.638	1.77	1.772	7	1.895	19.5	1.998	42.4	2.094	74.9
2.204	1.86	7.13	19.7	42.5	74.9			1.638	1.77	1.775	7	1.896	19.5	1.999	42.4	2.096	74.9
2.207	1.75	7.02	19.7	42.7	75			1.641	1.77	1.779	7	1.899	19.5	2.002	42.4	2.097	74.9
2.21	1.8	7.1	19.6	42.5	74.8			1.642	1.77	1.782	7	1.899	19.5	2.002	42.4	2.098	74.9
2.214	1.82	7.12	19.8	42.7	74.9			1.643	1.77	1.786	7	1.901	19.5	2.004	42.4	2.1	74.9
2.217	1.74	7.04	19.7	42.6	75			1.645	1.77	1.789	7	1.902	19.5	2.005	42.4	2.101	74.9
2.221	1.86	7.08	19.7	42.6	74.7			1.645	1.77	1.793	7	1.904	19.5	2.007	42.4	2.103	74.9
2.224	1.73	7.05	19.7	42.7	75			1.647	1.77	1.796	7	1.906	19.5	2.008	42.4	2.104	74.9
2.228	1.84	7.11	19.6	42.5	74.9			1.649	1.77	1.799	7	1.906	19.5	2.009	42.4	2.105	74.9
2.231	1.82	7.04	19.8	42.7	74.9			1.65	1.77	1.803	7.01	1.908	19.5	2.011	42.4	2.108	74.9
2.234	1.72	7.11	19.6	42.6	74.9			1.652	1.77	1.806	7.01	1.909	19.5	2.012	42.4	2.108	74.9
2.238	1.87	7.09	19.7	42.5	74.8			1.652	1.77	1.81	7.01	1.911	19.5	2.014	42.4	2.11	74.9
2.241	1.76	7.04	19.8	42.7	75.1			1.654	1.77	1.813	7.01	1.912	19.5	2.015	42.4	2.111	74.9
2.245	1.79	7.14	19.6	42.6	74.8			1.656	1.77	1.817	7.01	1.913	19.5	2.016	42.4	2.112	74.9
2.248	1.84	7.06	19.8	42.7	74.9			1.657	1.77	1.82	7.01	1.916	19.5	2.019	42.4	2.115	74.9
2.252	1.74	7.04	19.7	42.6	75.1			1.659	1.77	1.823	7.01	1.916	19.5	2.019	42.4	2.115	74.9
2.255	1.85	7.12	19.7	42.7	74.8			1.659	1.77	1.827	7.01	1.918	19.5	2.021	42.4	2.117	74.9
2.258	1.77	7.04	19.8	42.7	75			1.661	1.77	1.83	7.01	1.919	19.5	2.022	42.4	2.118	74.9
2.262	1.8	7.13	19.6	42.5	74.9			1.662	1.77	1.834	7.01	1.92	19.5	2.023	42.4	2.12	74.9
2.265	1.83	7.04	19.8	42.7	75			1.664	1.77	1.837	7.01	1.923	19.5	2.026	42.4	2.121	74.9
2.269	1.75	7.06	19.7	42.6	75			1.666	1.77	1.841	7.01	1.923	19.5	2.026	42.4	2.122	74.9
2.272	1.85	7.13	19.7	42.6	74.7			1.666	1.77	1.844	7.01	1.925	19.5	2.028	42.4	2.125	74.9
2.276	1.77	7.06	19.8	42.8	75.2			1.668	1.77	1.847	7.01	1.926	19.5	2.029	42.4	2.125	74.9
2.279	1.81	7.09	19.6	42.6	74.9			1.669	1.77	1.851	7.01	1.928	19.5	2.031	42.4	2.127	74.9
2.282	1.81	7.06	19.8	42.7	74.8			1.671	1.77	1.854	7.01	1.93	19.5	2.032	42.4	2.128	74.9
2.286	1.76	7.08	19.7	42.6	75.1			1.673	1.78	1.858	7.02	1.93	19.5	2.033	42.4	2.129	74.9
2.289	1.84	7.1	19.7	42.6	74.9			1.673	1.78	1.861	7.02	1.933	19.5	2.036	42.4	2.132	74.9
2.293	1.78	7.03	19.8	42.8	75			1.676	1.78	1.865	7.02	1.933	19.5	2.036	42.4	2.132	74.9
2.296	1.79	7.14	19.6	42.6	74.9			1.68	1.78	1.868	7.02	1.935	19.5	2.038	42.4	2.134	74.9
2.299	1.83	7.06	19.8	42.6	75			1.683	1.78	1.871	7.02	1.936	19.5	2.039	42.4	2.135	74.9
2.303	1.74	7.06	19.7	42.8	75			1.686	1.78	1.875	7.02	1.937	19.5	2.04	42.4	2.137	74.9
2.306	1.85	7.15	19.6	42.6	74.8			1.69	1.78	1.878	7.02	1.94	19.6	2.043	42.4	2.139	74.9
2.31	1.78	7.03	19.8	42.7	75.2			1.693	1.78	1.882	7.02	1.94	19.6	2.043	42.4	2.139	74.9
2.313	1.79	7.13	19.7	42.6	75			1.697	1.78	1.885	7.02	1.942	19.6	2.045	42.4	2.142	74.9
2.317	1.84	7.12	19.8	42.8	74.9			1.7	1.78	1.889	7.02	1.943	19.6	2.046	42.4	2.142	74.9
2.32	1.73	7.05	19.7	42.7	75.1			1.704	1.78	1.892	7.02	1.945	19.6	2.048	42.4	2.144	74.9
2.323	1.88	7.15	19.7	42.6	74.9			1.707	1.78	1.895	7.02	1.947	19.6	2.049	42.4	2.145	74.9
2.327	1.79	7.02	19.8	42.8	75.1			1.71	1.78	1.899	7.02	1.947	19.6	2.05	42.4	2.146	74.9
2.33	1.75	7.13	19.6	42.6	75			1.714	1.78	1.902	7.02	1.949	19.6	2.052	42.4	2.149	74.9
2.334	1.87	7.11	19.8	42.7	75			1.717	1.78	1.906	7.02	1.95	19.6	2.053	42.4	2.149	74.9
2.337	1.74	7.06	19.8	42.8	75.2			1.721	1.78	1.909	7.02	1.952	19.6	2.055	42.4	2.151	74.9
2.341	1.83	7.16	19.7	42.7	74.7			1.724	1.78	1.912	7.02	1.954	19.6	2.056	42.4	2.152	74.9
2.344	1.78	7.04	19.8	42.8	75.1			1.728	1.78	1.916	7.03	1.954	19.6	2.057	42.4	2.154	74.9
2.347	1.78	7.09	19.7	42.6	75.1			1.731	1.78	1.919	7.03	1.957	19.6	2.06	42.4	2.156	74.9
2.351	1.82	7.1	19.8	42.8	74.8			1.734	1.78	1.923	7.03	1.957	19.6	2.06	42.4	2.156	74.9
2.354	1.76	7.07	19.7	42.7	75.2			1.738	1.78	1.926	7.03	1.959	19.6	2.062	42.4	2.159	74.9
2.358	1.86	7.15	19.7	42.6	74.9			1.741	1.78	1.93	7.03	1.96	19.6	2.063	42.4	2.159	74.9
2.361	1.76	7.01	19.8	42.8	75.2			1.745	1.78	1.933	7.03	1.961	19.6	2.064	42.4	2.161	74.9
2.365	1.78	7.17	19.6	42.7	75			1.748	1.78	1.936	7.03	1.964	19.6	2.067	42.4	2.163	74.9
2.368	1.85	7.14	19.8	42.7	74.9			1.752	1.78	1.94	7.03	1.964	19.6	2.067	42.4	2.163	74.9
2.371	1.73	7.02	19.8	42.8	75.3			1.755	1.78	1.943	7.03	1.966	19.6	2.069	42.5	2.166	74.9
2.375	1.86	7.18	19.7	42.7	74.9			1.758	1.78	1.947	7.03	1.967	19.6	2.07	42.5	2.166	74.9
2.378	1.79	7.02	19.8	42.7	75.1			1.762	1.78	1.95	7.03	1.969	19.6	2.072	42.5	2.168	74.9
2.382	1.76	7.15	19.7	42.7	75.1			1.765	1.78	1.954	7.03	1.971	19.6	2.073	42.5	2.169	74.9
2.385	1.84	7.1	19.8	42.8	75			1.769	1.78	1.957	7.03	1.971	19.6	2.074	42.5	2.171	74.9
2.389	1.76	7.01	19.7	42.8	75.1			1.772	1.78	1.96	7.03	1.973	19.6	2.076	42.5	2.173	74.9
2.392	1.82	7.18	19.7	42.6	74.9			1.775	1.78	1.964	7.03	1.974	19.6	2.077	42.5	2.173	74.9
2.395	1.8	7	19.8	42.8	75.2			1.779	1.78	1.967	7.03	1.976	19.6	2.079	42.5	2.175	74.9
2.399	1.76	7.14	19.7	42.7	75			1.782	1.78	1.971	7.03	1.978	19.6	2.08	42.5	2.176	74.9
2.402	1.84	7.16	19.8	42.8	74.9			1.786	1.78	1.974	7.03	1.978	19.6	2.081	42.5	2.178	74.9
2.406	1.76	6.98	19.8	42.8	75.3			1.789	1.78	1.978	7.04	1.981	19.6	2.084	42.5	2.18	74.9
2.409	1.82	7.23	19.7	42.7	74.9			1.793	1.78	1.981	7.04	1.981	19.6	2.084	42.5	2.18	74.9
2.413	1.79	7.03	19.8	42.8	75.1			1.796	1.78	1.984	7.04	1.984	19.6	2.086	42.5	2.183	74.9
2.416	1.77	7.15	19.7	42.7	75.2			1.799	1.78	1.988	7.04	1.988	19.6	2.087	42.5	2.183	74.9
2.419	1.84	7.13	19.8	42.9	74.9			1.803	1.78	1.991	7.04	1.991	19.6	2.089	42.5	2.185	74.9
2.423	1.74	7.03	19.8	42.8	75.2			1.806	1.78	1.995	7.04	1.995	19.6	2.091	42.5	2.186	74.9
2.426	1.83	7.2	19.7	42.6	75			1.81	1.78	1.998	7.04	1.998	19.6	2.091	42.5	2.188	74.9
2.43	1.81	7.05	19.9	42.8	75.2			1.813	1.78	2.002	7.04	2.002	19.6	2.093	42.5	2.19	74.9
2.433	1.76	7.12	19.7	42.8	75.1			1.817	1.78	2.005	7.04	2.005	19.6	2.094	42.5	2.19	74.9
2.436	1.84	7.16	19.7	42.7	74.9			1.82	1.78	2.008	7.04	2.008	19.6	2.096	42.5	2.192	74.9
2.44	1.76	7	19.8	42.8	75.3			1.823	1.78	2.012	7.04	2.012	19.6	2.097	42.5	2.193	74.9
2.443	1.82	7.16	19.7	42.8	75			1.827	1.78	2.015	7.04	2.015	19.6	2.098	42.5	2.195	74.9
2.447	1.81	7.09	19.8	42.8	75			1.83	1.78	2.019	7.04	2.019	19.6	2.101	42.5	2.197	74.9
2.45	1.76	7.12	19.7	42.7	75.2			1.834	1.78	2.022	7.04	2.022	19.6	2.101	42.5	2.197	74.9
2.454	1.82	7.13	19.8	42.8	75			1.837	1.78	2.026	7.04	2.026	19.6	2.103	42.5	2.2	74.9
2.457	1.79	7	19.8	42.8	75.2			1.841	1.78	2.029	7.04	2.029	19.6	2.104	42.5	2.2	74.9
2.46	1.79	7.2	19.7	42.8	75			1.844	1.78	2.032	7.04	2.032	19.6	2.105	42.5	2.202	74.9
2.464	1.82	7.07	19.9	42.8	75.2			1.847	1.78	2.036	7.04	2.036	19.6	2.108	42.5	2.204	74.9
2.467	1.77	7.09	19.7	42.8	75.2			1.851	1.78	2.039	7.04	2.039	19.6	2.108	42.5	2.205	74.9
2.471	1.81	7.18	19.8	42.8	74.9			1.854	1.78	2.043	7.05	2.043	19.6	2.11	42.5	2.207	74.9
2.474	1.77	7	19.8	42.8	75.3			1.858	1.78	2.046	7.05	2.046	19.6	2.111	42.5	2.207	74.9
2.478	1.83	7.2	19.7	42.7	75.1			1.861	1.78	2.049	7.05	2.049	19.6	2.113	42.5	2.209	74.9
2.481	1.8	7.08	19.9	42.9	75			1.865	1.78	2.053	7.05	2.053	19.6	2.115	42.5	2.21	74.9
2.484	1.77	7.09	19.7	42.7	75.2			1.868	1.78	2.056	7.05	2.056	19.6	2.115	42.5	2.212	74.9
2.488	1.84	7.18	19.9	42.8	75			1.871	1.78	2.06	7.05	2.06	19.6	2.117	42.5	2.214	74.9
2.491	1.75	7	19.8	42.9	75.2			1.875	1.78	2.063	7.05	2.063	19.6	2.118	42.5	2.214	74.9
2.495	1.82	7.21	19.6	42.7	75.1			1.878	1.78	2.067	7.05	2.067	19.6	2.12	42.5	2.217	74.9
2.498	1.81	7.09	19.9	42.9	75.2			1.882	1.78	2.07	7.05	2.07	19.6	2.121	42.5	2.217	74.9
2.502	1.74	7.03	19.7	42.9	75.2			1.885	1.78	2.073	7.05	2.073	19.6	2.122	42.5	2.219	74.9
2.505	1.86	7.21	19.8	42.8	75			1.889	1.78	2.077	7.05	2.077	19.6	2.125	42.5	2.221	74.9
2.508	1.75	7.04	19.8	42.8	75.2			1.892	1.78	2.08	7.05	2.08	19.6	2.125	42.5	2.222	74.9
2.512	1.81	7.15	19.7	42.8	75.2			1.895	1.78	2.084	7.05	2.084	19.6	2.127	42.5	2.224	74.9
2.515	1.83	7.11	19.9	42.9	75.1			1.899	1.78	2.087	7.05	2.087	19.6	2.128	42.5	2.224	74.9
2.519	1.72	7.09	19.7	42.8	75.2			1.902	1.78	2.091	7.05	2.091	19.6	2.13	42.5	2.226	74.9
2.522	1.86	7.16	19.8	42.8	75.1			1.906	1.78	2.094	7.05	2.094	19.6	2.132	42.5	2.228	74.9
2.526	1.78	7.06	19.9	42.9	75.3			1.909	1.78	2.097	7.05	2.097	19.6	2.132	42.5	2.229	74.9
2.529	1.78	7.19	19.7	42.8	75.1			1.912	1.78	2.101	7.05	2.101	19.6	2.134	42.5	2.231	74.9
2.532	1.84	7.12	19.8	42.9	75.1			1.916	1.78	2.104	7.05	2.104	19.6	2.135	42.5	2.231	74.9
2.536	1.75	7.04	19.8	42.8	75.3			1.919	1.78	2.108	7.05	2.108	19.6	2.137	42.5	2.234	74.9
2.539	1.83	7.19	19.8	42.9	74.9			1.923	1.78	2.111	7.06	2.111	19.6	2.139	42.5	2.234	74.9
2.543	1.79	7.06	19.8	42.9	75.2			1.926	1.78	2.115	7.06	2.115	19.6	2.139	42.5	2.236	74.9
2.546	1.8	7.14	19.7	42.7	75.2			1.93	1.78	2.118	7.06	2.118	19.6	2.142	42.5	2.238	74.9
2.55	1.8	7.11	19.9	43	75.1			1.933	1.78	2.121	7.06	2.121	19.6	2.142	42.5	2.239	74.9
2.553	1.74	7.05	19.7	42.7	75.3			1.94	1.78	2.125	7.06	2.125	19.6	2.144	42.5	2.241	74.9
2.556	1.88	7.25	19.8	42.8	75			1.943	1.78	2.128	7.06	2.128	19.6	2.145	42.5	2.241	74.9
2.56	1.75	7.01	19.8	42.9	75.3			1.947	1.78	2.132	7.06	2.132	19.6	2.146	42.5	2.243	74.9
2.563	1.79	7.13	19.7	42.7	75.2			1.95	1.78	2.135	7.06	2.135	19.6	2.149	42.5	2.245	74.9
2.567	1.83	7.19	19.9	42.9	75			1.954	1.78	2.139	7.06	2.139	19.6	2.149	42.5	2.246	74.9
2.57	1.74	7.07	19.8	42.8	75.4			1.957	1.78	2.142	7.06	2.142	19.6	2.151	42.5	2.248	74.9
2.573	1.85	7.19	19.8	42.9	74.9			1.96	1.78	2.145	7.06	2.145	19.6	2.152	42.5	2.248	74.9
2.577	1.76	7.09	19.8	42.9	75.2			1.964	1.78	2.149	7.06	2.149	19.6	2.154	42.5	2.251	74.9
2.58	1.8	7.1	19.7	42.7	75.2			1.967	1.78	2.152	7.06	2.152	19.7	2.156	42.5	2.252	74.9
2.584	1.81	7.17	19.9	42.9	75.2			1.971	1.78	2.156	7.06	2.156	19.7	2.156	42.5	2.253	74.9
2.587	1.78	7.11	19.8	42.8	75.3			1.974	1.78	2.159	7.06	2.159	19.7	2.159	42.5	2.255	74.9
2.591	1.83	7.15	19.8	42.9	75			1.978	1.78	2.163	7.06	2.163	19.7	2.163	42.5	2.255	74.9
2.594	1.77	7.1	19.9	42.9	75.3			1.981	1.78	2.166	7.06	2.166	19.7	2.166	42.5	2.258	74.9
2.597	1.81	7.11	19.8	42.8	75.1			1.984	1.78	2.169	7.06	2.169	19.7	2.169	42.5	2.258	74.9
2.601	1.8	7.15	19.8	42.9	75.1			1.988	1.78	2.173	7.06	2.173	19.7	2.173	42.5	2.26	74.9
2.604	1.77	7.1	19.8	42.8	75.4			1.991	1.78	2.176	7.06	2.176	19.7	2.176	42.5	2.262	74.9
2.608	1.86	7.15	19.8	42.9	75.1			1.995	1.78	2.18	7.07	2.18	19.7	2.18	42.5	2.263	74.9
2.611	1.75	7.09	19.8	43	75.1			1.998	1.78	2.183	7.07	2.183	19.7	2.183	42.5	2.265	74.9
2.615	1.81	7.16	19.8	42.7	75.2			2.002	1.78	2.186	7.07	2.186	19.7	2.186	42.5	2.265	74.9
2.618	1.82	7.09	19.9	43	75.2			2.005	1.78	2.19	7.07	2.19	19.7	2.19	42.5	2.268	74.9
2.621	1.76	7.09	19.7	42.8	75.3			2.008	1.78	2.193	7.07	2.193	19.7	2.193	42.5	2.269	74.9
2.625	1.85	7.21	19.8	42.8	75.1			2.012	1.78	2.197	7.07	2.197	19.7	2.197	42.6	2.27	74.9
2.628	1.77	7.05	19.9	43	75.3			2.015	1.78	2.2	7.07	2.2	19.7	2.2	42.6	2.272	74.9
2.632	1.79	7.18	19.7	42.8	75.2			2.019	1.78	2.204	7.07	2.204	19.7	2.204	42.6	2.272	74.9
2.635	1.83	7.15	19.9	42.9	75.1			2.022	1.78	2.207	7.07	2.207	19.7	2.207	42.6	2.275	74.9
2.639	1.75	7.06	19.8	42.9	75.3			2.026	1.78	2.21	7.07	2.21	19.7	2.21	42.6	2.276	74.9
2.642	1.85	7.21	19.8	42.8	75.2			2.029	1.78	2.214	7.07	2.214	19.7	2.214	42.6	2.277	74.9
2.645	1.78	7.05	19.9	43	75.2			2.032	1.78	2.217	7.07	2.217	19.7	2.217	42.6	2.279	74.9
2.649	1.78	7.15	19.7	42.8	75.2			2.036	1.78	2.221	7.07	2.221	19.7	2.221	42.6	2.28	74.9
2.652	1.82	7.17	19.9	42.9	75.2			2.043	1.78	2.224	7.07	2.224	19.7	2.224	42.6	2.282	74.9
2.656	1.78	7.01	19.8	43	75.3			2.046	1.78	2.228	7.07	2.228	19.7	2.228	42.6	2.282	74.9
2.659	1.82	7.24	19.8	42.9	75.2			2.049	1.78	2.231	7.07	2.231	19.7	2.231	42.6	2.285	74.9
2.663	1.77	7.08	19.9	42.9	75.3			2.053	1.78	2.234	7.07	2.234	19.7	2.234	42.6	2.286	74.9
2.666	1.82	7.14	19.8	42.8	75.3			2.056	1.78	2.238	7.07	2.238	19.7	2.238	42.6	2.287	74.9
2.669	1.81	7.19	19.8	43	75.1			2.06	1.78	2.241	7.07	2.241	19.7	2.241	42.6	2.289	74.9
2.673	1.75	7.06	19.8	42.9	75.2			2.063	1.78	2.245	7.07	2.245	19.7	2.245	42.6	2.289	74.9
2.676	1.87	7.19	19.8	42.9	75.3			2.067	1.78	2.248	7.07	2.248	19.7	2.248	42.6	2.292	74.9
2.68	1.77	7.09	19.9	43	75.2			2.07	1.78	2.252	7.08	2.252	19.7	2.252	42.6	2.293	74.9
2.683	1.78	7.15	19.7	42.8	75.3			2.073	1.78	2.255	7.08	2.255	19.7	2.255	42.6	2.294	74.9
2.687	1.85	7.17	20	43	75.3			2.077	1.78	2.258	7.08	2.258	19.7	2.258	42.6	2.296	74.9
2.69	1.75	7.01	19.8	43	75.3			2.08	1.78	2.262	7.08	2.262	19.7	2.262	42.6	2.297	74.9
2.693	1.82	7.25	19.8	42.9	75.1			2.084	1.78	2.265	7.08	2.265	19.7	2.265	42.6	2.299	74.9
2.697	1.8	7.07	19.9	43	75.3			2.087	1.78	2.269	7.08	2.269	19.7	2.269	42.6	2.3	74.9
2.7	1.78	7.16	19.7	42.7	75.3			2.091	1.78	2.272	7.08	2.272	19.7	2.272	42.6	2.302	74.9
2.704	1.83	7.17	20	43	75.1			2.094	1.78	2.276	7.08	2.276	19.7	2.276	42.6	2.303	74.9
2.707	1.76	7.01	19.8	43	75.3			2.097	1.78	2.279	7.08	2.279	19.7	2.279	42.6	2.304	74.9
2.71	1.85	7.24	19.8	42.7	75.3			2.101	1.78	2.282	7.08	2.282	19.7	2.282	42.6	2.306	74.9
2.714	1.8	7.1	20	43.1	75.3			2.104	1.78	2.286	7.08	2.286	19.7	2.286	42.6	2.306	74.9
2.717	1.76	7.12	19.7	42.8	75.2			2.108	1.78	2.289	7.08	2.289	19.7	2.289	42.6	2.309	74.9
2.721	1.86	7.2	19.9	42.9	75.2			2.111	1.78	2.293	7.08	2.293	19.7	2.293	42.6	2.31	74.9
2.724	1.77	7.03	19.9	43	75.3			2.115	1.78	2.296	7.08	2.296	19.7	2.296	42.6	2.311	74.9
2.728	1.81	7.22	19.8	42.9	75.2			2.118	1.78	2.3	7.08	2.3	19.7	2.3	42.6	2.313	74.9
2.731	1.8	7.12	19.9	43	75.2			2.121	1.78	2.303	7.08	2.303	19.7	2.303	42.6	2.314	74.9
2.734	1.77	7.12	19.8	42.7	75.3			2.125	1.78	2.306	7.08	2.306	19.7	2.306	42.6	2.316	74.9
2.738	1.83	7.19	19.9	43	75.2			2.128	1.78	2.31	7.08	2.31	19.7	2.31	42.6	2.317	74.9
2.741	1.76	7.08	19.9	43	75.2			2.132	1.78	2.313	7.08	2.313	19.7	2.313	42.6	2.319	74.9
2.745	1.85	7.2	19.8	42.8	75.3			2.139	1.78	2.317	7.08	2.317	19.7	2.317	42.6	2.32	74.9
2.748	1.79	7.12	19.9	43.1	75.3			2.142	1.78	2.32	7.08	2.32	19.7	2.32	42.6	2.321	74.9
2.752	1.79	7.11	19.7	42.8	75.3			2.145	1.78	2.323	7.08	2.323	19.7	2.323	42.6	2.323	74.9
2.755	1.85	7.21	19.9	43	75.2			2.149	1.78	2.327	7.09	2.327	19.7	2.327	42.6	2.327	74.9
2.758	1.75	7.09	19.8	42.9	75.4			2.152	1.78	2.33	7.09	2.33	19.7	2.33	42.6	2.33	74.9
2.762	1.86	7.15	19.8	42.9	75.2			2.156	1.78	2.334	7.09	2.334	19.7	2.334	42.7	2.334	74.9
2.765	1.79	7.15	19.9	43.1	75.3			2.163	1.78	2.337	7.09	2.337	19.7	2.337	42.7	2.337	74.9
2.769	1.77	7.06	19.7	42.8	75.4			2.166	1.78	2.341	7.09	2.341	19.7	2.341	42.7	2.341	74.9
2.772	1.87	7.24	20	43	75.2			2.173	1.78	2.344	7.09	2.344	19.7	2.344	42.7	2.344	74.9
2.776	1.75	7.07	19.8	43.1	75.3			2.176	1.78	2.347	7.09	2.347	19.7	2.347	42.7	2.347	74.9
2.779	1.82	7.15	19.7	42.7	75.2			2.18	1.78	2.351	7.09	2.351	19.7	2.351	42.7	2.351	74.9
2.782	1.8	7.16	20	43	75.3			2.183	1.78	2.354	7.09	2.354	19.7	2.354	42.7	2.354	74.9
2.786	1.79	7.07	19.8	42.9	75.3			2.19	1.78	2.358	7.09	2.358	19.7	2.358	42.7	2.358	74.9
2.789	1.82	7.21	19.9	42.9	75.1			2.193	1.78	2.361	7.09	2.361	19.7	2.361	42.7	2.361	74.9
2.793	1.78	7.1	19.9	43	75.5			2.197	1.78	2.365	7.09	2.365	19.7	2.365	42.7	2.365	74.9
2.796	1.83	7.12	19.8	42.9	75.2			2.2	1.78	2.368	7.09	2.368	19.7	2.368	42.7	2.368	74.9
2.8	1.78	7.21	19.9	43	75.2			2.207	1.78	2.371	7.09	2.371	19.7	2.371	42.7	2.371	74.9
2.803	1.78	7.1	19.8	42.8	75.4			2.21	1.78	2.375	7.09	2.375	19.7	2.375	42.7	2.375	74.9
2.806	1.85	7.15	19.9	43	75.3			2.214	1.78	2.378	7.09	2.378	19.7	2.378	42.7	2.378	74.9
2.81	1.76	7.16	19.8	43.1	75.4			2.217	1.78	2.382	7.09	2.382	19.7	2.382	42.7	2.382	74.9
2.813	1.81	7.14	19.8	42.8	75.2			2.224	1.78	2.385	7.09	2.385	19.7	2.385	42.7	2.385	74.9
2.817	1.82	7.13	20	43.1	75.4			2.231	1.78	2.389	7.09	2.389	19.7	2.389	42.7	2.389	74.9
2.82	1.76	7.15	19.8	42.9	75.3			2.234	1.78	2.392	7.09	2.392	19.7	2.392	42.7	2.392	74.9
2.824	1.85	7.15	19.9	42.9	75.1			2.241	1.78	2.395	7.09	2.395	19.7	2.395	42.7	2.395	74.9
2.827	1.77	7.13	19.8	43	75.4			2.245	1.78	2.399	7.1	2.399	19.7	2.399	42.7	2.399	74.9
2.83	1.81	7.18	19.8	42.8	75.2			2.248	1.78	2.402	7.1	2.402	19.7	2.402	42.7	2.402	74.9
2.834	1.8	7.1	20	43.1	75.3			2.252	1.78	2.406	7.1	2.406	19.7	2.406	42.7	2.406	74.9
2.837	1.78	7.16	19.8	42.9	75.3			2.258	1.78	2.409	7.1	2.409	19.7	2.409	42.7	2.409	74.9
2.841	1.85	7.17	19.9	42.9	75.3			2.262	1.78	2.413	7.1	2.413	19.7	2.413	42.7	2.413	74.9
2.844	1.76	7.04	19.9	43.2	75.3			2.265	1.78	2.416	7.1	2.416	19.8	2.416	42.7	2.416	74.9
2.847	1.8	7.25	19.7	42.7	75.2			2.269	1.78	2.419	7.1	2.419	19.8	2.419	42.7	2.419	74.9
2.851	1.83	7.07	20	43.1	75.4			2.276	1.78	2.423	7.1	2.423	19.8	2.423	42.7	2.423	74.9
2.854	1.76	7.13	19.8	43	75.3			2.279	1.78	2.426	7.1	2.426	19.8	2.426	42.7	2.426	74.9
2.858	1.84	7.24	19.8	42.9	75.2			2.282	1.78	2.43	7.1	2.43	19.8	2.43	42.7	2.43	74.9
2.861	1.76	7.01	19.9	43.1	75.4			2.286	1.78	2.433	7.1	2.433	19.8	2.433	42.7	2.433	74.9
2.865	1.82	7.22	19.8	42.8	75.2			2.293	1.78	2.436	7.1	2.436	19.8	2.436	42.7	2.436	74.9
2.868	1.82	7.16	20	43.1	75.3			2.296	1.78	2.44	7.1	2.44	19.8	2.44	42.7	2.44	74.9
2.871	1.76	7.08	19.8	42.9	75.3			2.3	1.78	2.443	7.1	2.443	19.8	2.443	42.7	2.443	74.9
2.875	1.87	7.21	19.9	42.9	75.3			2.303	1.78	2.447	7.1	2.447	19.8	2.447	42.7	2.447	74.9
2.878	1.76	7.07	20	43.1	75.4			2.31	1.78	2.45	7.1	2.45	19.8	2.45	42.7	2.45	74.9
2.882	1.79	7.21	19.7	42.9	75.2			2.313	1.78	2.454	7.1	2.454	19.8	2.454	42.7	2.454	74.9
2.885	1.82	7.16	20	43.1	75.3			2.317	1.78	2.457	7.1	2.457	19.8	2.457	42.7	2.457	74.9
2.889	1.77	7.07	19.8	42.9	75.4			2.32	1.78	2.46	7.1	2.46	19.8	2.46	42.7	2.46	74.9
2.892	1.84	7.21	19.9	43	75.2			2.327	1.78	2.464	7.1	2.464	19.8	2.464	42.7	2.464	74.9
2.895	1.77	7.14	19.9	43	75.4			2.33	1.78	2.467	7.1	2.467	19.8	2.467	42.7	2.467	74.9
2.899	1.83	7.16	19.8	42.8	75.3			2.337	1.78	2.471	7.1	2.471	19.8	2.471	42.7	2.471	74.9
2.902	1.81	7.11	20	43.2	75.3			2.341	1.78	2.474	7.1	2.474	19.8	2.474	42.7	2.474	74.9
2.906	1.75	7.15	19.8	42.9	75.3			2.344	1.78	2.478	7.11	2.478	19.8	2.478	42.7	2.478	74.9
2.909	1.87	7.2	19.9	42.8	75.3			2.347	1.78	2.481	7.11	2.481	19.8	2.481	42.8	2.481	74.9
2.913	1.75	7.06	20	43.2	75.4			2.351	1.78	2.484	7.11	2.484	19.8	2.484	42.8	2.484	74.9
2.916	1.84	7.2	19.7	42.8	75.3			2.354	1.78	2.488	7.11	2.488	19.8	2.488	42.8	2.488	74.9
2.919	1.81	7.19	20	43	75.3			2.361	1.78	2.491	7.11	2.491	19.8	2.491	42.8	2.491	74.9
2.923	1.75	7.08	19.9	43	75.5			2.365	1.78	2.495	7.11	2.495	19.8	2.495	42.8	2.495	74.9
2.926	1.88	7.21	19.8	43	75.2			2.371	1.78	2.498	7.11	2.498	19.8	2.498	42.8	2.498	74.9
2.93	1.74	7.12	19.9	43.2	75.4			2.378	1.78	2.502	7.11	2.502	19.8	2.502	42.8	2.502	74.9
2.933	1.82	7.16	19.8	42.8	75.4			2.382	1.78	2.505	7.11	2.505	19.8	2.505	42.8	2.505	74.9
2.937	1.85	7.17	20	43.1	75.4			2.389	1.78	2.508	7.11	2.508	19.8	2.508	42.8	2.508	74.9
2.94	1.71	7.09	19.9	43.1	75.3			2.392	1.78	2.512	7.11	2.512	19.8	2.512	42.8	2.512	74.9
2.943	1.87	7.23	19.8	43	75.2			2.395	1.78	2.515	7.11	2.515	19.8	2.515	42.8	2.515	74.9
2.947	1.79	7.09	20	43.1	75.5			2.399	1.78	2.519	7.11	2.519	19.8	2.519	42.8	2.519	74.9
2.95	1.78	7.18	19.8	42.9	75.3			2.406	1.78	2.522	7.11	2.522	19.8	2.522	42.8	2.522	74.9
2.954	1.84	7.16	19.9	43	75.3			2.409	1.78	2.526	7.11	2.526	19.8	2.526	42.8	2.526	74.9
2.957	1.77	7.09	19.9	43	75.5			2.413	1.78	2.529	7.11	2.529	19.8	2.529	42.8	2.529	74.9
2.961	1.85	7.2	19.9	43	75.3			2.416	1.78	2.532	7.11	2.532	19.8	2.532	42.8	2.532	74.9
2.964	1.78	7.14	19.9	43.1	75.4			2.423	1.78	2.536	7.11	2.536	19.8	2.536	42.8	2.536	74.9
2.967	1.79	7.17	19.8	42.9	75.3			2.426	1.78	2.539	7.11	2.539	19.8	2.539	42.8	2.539	74.9
2.971	1.84	7.17	20	43.1	75.4			2.43	1.78	2.543	7.11	2.543	19.8	2.543	42.8	2.543	74.9
2.974	1.76	7.1	19.9	43	75.4			2.433	1.78	2.546	7.11	2.546	19.8	2.546	42.8	2.546	74.9
2.978	1.85	7.24	19.8	42.9	75.2			2.44	1.78	2.55	7.11	2.55	19.8	2.55	42.8	2.55	74.9
2.981	1.8	7.07	20	43.2	75.5			2.443	1.78	2.553	7.11	2.553	19.8	2.553	42.8	2.553	74.9
2.984	1.77	7.17	19.8	43	75.4			2.447	1.78	2.556	7.12	2.556	19.8	2.556	42.8	2.556	74.9
2.988	1.87	7.19	20	43.1	75.2			2.45	1.78	2.56	7.12	2.56	19.8	2.56	42.8	2.56	74.9
2.991	1.74	7.11	19.9	43.1	75.5			2.454	1.78	2.563	7.12	2.563	19.8	2.563	42.8	2.563	74.9
2.995	1.85	7.2	19.8	42.9	75.3			2.457	1.78	2.567	7.12	2.567	19.8	2.567	42.8	2.567	74.9
								2.46	1.78	2.57	7.12	2.57	19.8	2.57	42.8	2.57	74.9
								2.464	1.78	2.573	7.12	2.573	19.8	2.573	42.8	2.573	74.9
								2.467	1.78	2.577	7.12	2.577	19.8	2.577	42.8	2.577	74.9
								2.471	1.78	2.58	7.12	2.58	19.8	2.58	42.8	2.58	74.9
								2.474	1.78	2.584	7.12	2.584	19.8	2.584	42.8	2.584	74.9
								2.478	1.78	2.587	7.12	2.587	19.8	2.587	42.8	2.587	74.9
								2.481	1.78	2.591	7.12	2.591	19.8	2.591	42.8	2.591	74.9
								2.484	1.78	2.594	7.12	2.594	19.8	2.594	42.8	2.594	74.9
								2.491	1.78	2.597	7.12	2.597	19.8	2.597	42.8	2.597	74.9
								2.495	1.78	2.601	7.12	2.601	19.8	2.601	42.8	2.601	74.9
								2.498	1.78	2.604	7.12	2.604	19.8	2.604	42.8	2.604	74.9
								2.502	1.78	2.608	7.12	2.608	19.8	2.608	42.8	2.608	74.9
								2.508	1.78	2.611	7.12	2.611	19.8	2.611	42.8	2.611	74.9
								2.512	1.78	2.615	7.12	2.615	19.8	2.615	42.8	2.615	74.9
								2.515	1.78	2.618	7.12	2.618	19.8	2.618	42.8	2.618	74.9
								2.519	1.78	2.621	7.12	2.621	19.8	2.621	42.8	2.621	74.9
								2.526	1.78	2.625	7.12	2.625	19.8	2.625	42.8	2.625	74.9
								2.529	1.78	2.628	7.12	2.628	19.8	2.628	42.9	2.628	74.9
								2.536	1.78	2.632	7.12	2.632	19.8	2.632	42.9	2.632	74.9
								2.539	1.78	2.635	7.13	2.635	19.8	2.635	42.9	2.635	74.9
								2.543	1.78	2.639	7.13	2.639	19.8	2.639	42.9	2.639	74.9
								2.546	1.78	2.642	7.13	2.642	19.8	2.642	42.9	2.642	74.9
								2.55	1.78	2.645	7.13	2.645	19.8	2.645	42.9	2.645	74.9
								2.553	1.78	2.649	7.13	2.649	19.8	2.649	42.9	2.649	74.9
								2.56	1.78	2.652	7.13	2.652	19.8	2.652	42.9	2.652	74.9
								2.563	1.78	2.656	7.13	2.656	19.8	2.656	42.9	2.656	74.9
								2.567	1.78	2.659	7.13	2.659	19.8	2.659	42.9	2.659	74.9
								2.57	1.78	2.663	7.13	2.663	19.8	2.663	42.9	2.663	74.9
								2.577	1.78	2.666	7.13	2.666	19.8	2.666	42.9	2.666	74.9
								2.58	1.78	2.669	7.13	2.669	19.8	2.669	42.9	2.669	74.9
								2.584	1.78	2.673	7.13	2.673	19.8	2.673	42.9	2.673	74.9
								2.587	1.78	2.676	7.13	2.676	19.8	2.676	42.9	2.676	74.9
								2.591	1.78	2.68	7.13	2.68	19.8	2.68	42.9	2.68	74.9
								2.594	1.78	2.683	7.13	2.683	19.8	2.683	42.9	2.683	74.9
								2.597	1.78	2.687	7.13	2.687	19.8	2.687	42.9	2.687	74.9
								2.601	1.78	2.69	7.13	2.69	19.8	2.69	42.9	2.69	74.9
								2.604	1.78	2.693	7.13	2.693	19.8	2.693	42.9	2.693	74.9
								2.611	1.78	2.697	7.13	2.697	19.8	2.697	42.9	2.697	74.9
								2.615	1.78	2.7	7.13	2.7	19.8	2.7	42.9	2.7	74.9
								2.618	1.78	2.704	7.13	2.704	19.8	2.704	42.9	2.704	74.9
								2.621	1.78	2.707	7.13	2.707	19.8	2.707	42.9	2.707	74.9
								2.628	1.78	2.71	7.13	2.71	19.8	2.71	42.9	2.71	74.9
								2.632	1.78	2.714	7.13	2.714	19.8	2.714	42.9	2.714	74.9
								2.635	1.78	2.717	7.14	2.717	19.8	2.717	42.9	2.717	74.9
								2.639	1.78	2.721	7.14	2.721	19.8	2.721	42.9	2.721	74.9
								2.645	1.78	2.724	7.14	2.724	19.8	2.724	42.9	2.724	74.9
								2.649	1.78	2.728	7.14	2.728	19.8	2.728	42.9	2.728	74.9
								2.652	1.78	2.731	7.14	2.731	19.8	2.731	42.9	2.731	74.9
								2.656	1.78	2.734	7.14	2.734	19.8	2.734	42.9	2.734	74.9
								2.659	1.78	2.738	7.14	2.738	19.8	2.738	42.9	2.738	74.9
								2.663	1.78	2.741	7.14	2.741	19.9	2.741	42.9	2.741	74.9
								2.666	1.78	2.745	7.14	2.745	19.9	2.745	42.9	2.745	74.9
								2.669	1.78	2.748	7.14	2.748	19.9	2.748	42.9	2.748	74.9
								2.673	1.78	2.752	7.14	2.752	19.9	2.752	42.9	2.752	74.9
								2.68	1.78	2.755	7.14	2.755	19.9	2.755	42.9	2.755	74.9
								2.683	1.78	2.758	7.14	2.758	19.9	2.758	42.9	2.758	74.9
								2.69	1.78	2.762	7.14	2.762	19.9	2.762	42.9	2.762	74.9
								2.693	1.78	2.765	7.14	2.765	19.9	2.765	42.9	2.765	74.9
								2.697	1.78	2.769	7.14	2.769	19.9	2.769	42.9	2.769	74.9
								2.7	1.78	2.772	7.14	2.772	19.9	2.772	42.9	2.772	74.9
								2.704	1.78	2.776	7.14	2.776	19.9	2.776	42.9	2.776	74.9
								2.707	1.78	2.779	7.14	2.779	19.9	2.779	43	2.779	74.9
								2.714	1.78	2.782	7.14	2.782	19.9	2.782	43	2.782	74.9
								2.717	1.78	2.786	7.14	2.786	19.9	2.786	43	2.786	74.9
								2.724	1.78	2.789	7.14	2.789	19.9	2.789	43	2.789	74.9
								2.728	1.78	2.793	7.14	2.793	19.9	2.793	43	2.793	74.9
								2.731	1.78	2.796	7.14	2.796	19.9	2.796	43	2.796	74.9
								2.734	1.78	2.8	7.15	2.8	19.9	2.8	43	2.8	74.9
								2.738	1.78	2.803	7.15	2.803	19.9	2.803	43	2.803	74.9
								2.741	1.78	2.806	7.15	2.806	19.9	2.806	43	2.806	74.9
								2.748	1.78	2.81	7.15	2.81	19.9	2.81	43	2.81	74.9
								2.752	1.78	2.813	7.15	2.813	19.9	2.813	43	2.813	74.9
								2.758	1.78	2.817	7.15	2.817	19.9	2.817	43	2.817	74.9
								2.765	1.78	2.82	7.15	2.82	19.9	2.82	43	2.82	74.9
								2.769	1.78	2.824	7.15	2.824	19.9	2.824	43	2.824	74.9
								2.776	1.78	2.827	7.15	2.827	19.9	2.827	43	2.827	74.9
								2.779	1.78	2.83	7.15	2.83	19.9	2.83	43	2.83	74.9
								2.782	1.78	2.834	7.15	2.834	19.9	2.834	43	2.834	74.9
								2.786	1.78	2.837	7.15	2.837	19.9	2.837	43	2.837	74.9
								2.789	1.78	2.841	7.15	2.841	19.9	2.841	43	2.841	74.9
								2.793	1.78	2.844	7.15	2.844	19.9	2.844	43	2.844	74.9
								2.796	1.78	2.847	7.15	2.847	19.9	2.847	43	2.847	74.9
								2.8	1.78	2.851	7.15	2.851	19.9	2.851	43	2.851	74.9
								2.803	1.78	2.854	7.15	2.854	19.9	2.854	43	2.854	74.9
								2.81	1.78	2.858	7.15	2.858	19.9	2.858	43	2.858	74.9
								2.813	1.78	2.861	7.15	2.861	19.9	2.861	43	2.861	74.9
								2.817	1.78	2.865	7.15	2.865	19.9	2.865	43	2.865	74.9
								2.82	1.78	2.868	7.15	2.868	19.9	2.868	43	2.868	74.9
								2.827	1.78	2.871	7.15	2.871	19.9	2.871	43	2.871	74.9
								2.83	1.78	2.875	7.15	2.875	19.9	2.875	43	2.875	74.9
								2.834	1.78	2.878	7.15	2.878	19.9	2.878	43	2.878	74.9
								2.837	1.78	2.882	7.15	2.882	19.9	2.882	43	2.882	74.9
								2.844	1.78	2.885	7.16	2.885	19.9	2.885	43	2.885	74.9
								2.847	1.78	2.889	7.16	2.889	19.9	2.889	43	2.889	74.9
								2.851	1.78	2.892	7.16	2.892	19.9	2.892	43	2.892	74.9
								2.854	1.78	2.895	7.16	2.895	19.9	2.895	43	2.895	74.9
								2.861	1.78	2.899	7.16	2.899	19.9	2.899	43	2.899	74.9
								2.865	1.78	2.902	7.16	2.902	19.9	2.902	43	2.902	74.9
								2.868	1.78	2.906	7.16	2.906	19.9	2.906	43	2.906	74.9
								2.871	1.78	2.909	7.16	2.909	19.9	2.909	43	2.909	74.9
								2.878	1.78	2.913	7.16	2.913	19.9	2.913	43	2.913	74.9
								2.882	1.78	2.916	7.16	2.916	19.9	2.916	43	2.916	74.9
								2.885	1.78	2.919	7.16	2.919	19.9	2.919	43	2.919	74.9
								2.889	1.78	2.923	7.16	2.923	19.9	2.923	43	2.923	74.9
								2.895	1.78	2.926	7.16	2.926	19.9	2.926	43	2.926	74.9
								2.899	1.78	2.93	7.16	2.93	19.9	2.93	43.1	2.93	74.9
								2.902	1.78	2.933	7.16	2.933	19.9	2.933	43.1	2.933	74.9
								2.906	1.78	2.937	7.16	2.937	19.9	2.937	43.1	2.937	74.9
								2.913	1.78	2.94	7.16	2.94	19.9	2.94	43.1	2.94	74.9
								2.916	1.78	2.943	7.16	2.943	19.9	2.943	43.1	2.943	74.9
								2.919	1.78	2.947	7.16	2.947	19.9	2.947	43.1	2.947	74.9
								2.923	1.78	2.95	7.16	2.95	19.9	2.95	43.1	2.95	74.9
								2.93	1.78	2.954	7.16	2.954	19.9	2.954	43.1	2.954	74.9
								2.933	1.78	2.957	7.16	2.957	19.9	2.957	43.1	2.957	74.9
								2.94	1.78	2.961	7.16	2.961	19.9	2.961	43.1	2.961	74.9
								2.947	1.78	2.964	7.16	2.964	19.9	2.964	43.1	2.964	74.9
								2.95	1.78	2.967	7.16	2.967	19.9	2.967	43.1	2.967	74.9
								2.957	1.78	2.971	7.16	2.971	19.9	2.971	43.1	2.971	74.9
								2.964	1.78	2.974	7.17	2.974	19.9	2.974	43.1	2.974	74.9
								2.967	1.78	2.978	7.17	2.978	19.9	2.978	43.1	2.978	74.9
								2.971	1.78	2.981	7.17	2.981	19.9	2.981	43.1	2.981	74.9
								2.974	1.78	2.984	7.17	2.984	19.9	2.984	43.1	2.984	74.9
								2.981	1.78	2.988	7.17	2.988	19.9	2.988	43.1	2.988	74.9
								2.984	1.78	2.991	7.17	2.991	19.9	2.991	43.1	2.991	74.9
								2.991	1.78	2.995	7.17	2.995	19.9	2.995	43.1	2.995	74.9

## Sheet: Extended Data Fig. 5c
Time	I_D	I_D	I_D	I_D	I_D			Time	I_D	Time	I_D	Time	I_D	Time	I_D	Time	I_D
ms	μA	μA	μA	μA	μA			ms	μA	ms	μA	ms	μA	ms	μA	ms	μA
Time	0.2 V	0.3 V	0.4 V	0.5 V	0.6 V			Fitted	0.2 V	Fitted	0.3 V	Fitted	0.4 V	Fitted	0.5 V	Fitted	0.6 V
0	0.406	0.411	0.402	0.537	0.666			0.618	1.23	0.573	1.48	0.549	2.22	0.539	4.11	0.536	6.17
0.003	0.445	0.465	0.515	0.593	0.662			0.621	1.34	0.577	1.77	0.553	2.99	0.542	5.69	0.539	8.79
0.007	0.435	0.523	0.479	0.566	0.62			0.625	1.45	0.58	2.05	0.556	3.73	0.546	7.21	0.542	11.3
0.01	0.394	0.409	0.411	0.572	0.716			0.628	1.55	0.584	2.32	0.56	4.45	0.549	8.67	0.546	13.7
0.014	0.491	0.525	0.497	0.578	0.631			0.632	1.65	0.587	2.58	0.563	5.15	0.553	10.1	0.549	16.1
0.017	0.385	0.422	0.451	0.517	0.65			0.635	1.74	0.59	2.83	0.566	5.82	0.556	11.5	0.553	18.3
0.021	0.408	0.476	0.468	0.611	0.686			0.638	1.83	0.594	3.07	0.57	6.48	0.56	12.8	0.556	20.5
0.024	0.484	0.466	0.462	0.559	0.604			0.642	1.92	0.597	3.31	0.573	7.11	0.563	14.1	0.56	22.6
0.027	0.351	0.464	0.428	0.523	0.708			0.645	2.01	0.601	3.54	0.577	7.72	0.566	15.3	0.563	24.6
0.031	0.485	0.469	0.514	0.611	0.65			0.649	2.09	0.604	3.76	0.58	8.32	0.57	16.5	0.566	26.5
0.034	0.402	0.445	0.396	0.52	0.651			0.652	2.17	0.608	3.98	0.584	8.89	0.573	17.6	0.57	28.4
0.038	0.386	0.476	0.515	0.598	0.676			0.656	2.24	0.611	4.18	0.587	9.45	0.577	18.7	0.573	30.2
0.041	0.487	0.452	0.462	0.557	0.643			0.659	2.31	0.614	4.39	0.59	9.99	0.58	19.8	0.577	31.9
0.045	0.388	0.483	0.425	0.555	0.685			0.662	2.39	0.618	4.58	0.594	10.5	0.584	20.8	0.58	33.6
0.048	0.446	0.482	0.516	0.596	0.665			0.666	2.45	0.621	4.77	0.597	11	0.587	21.8	0.584	35.2
0.051	0.434	0.403	0.422	0.51	0.641			0.669	2.52	0.625	4.95	0.601	11.5	0.59	22.8	0.587	36.7
0.055	0.406	0.512	0.521	0.613	0.698			0.673	2.58	0.628	5.13	0.604	12	0.594	23.7	0.59	38.2
0.058	0.493	0.46	0.467	0.586	0.637			0.676	2.64	0.632	5.3	0.608	12.4	0.597	24.6	0.594	39.6
0.062	0.375	0.441	0.414	0.543	0.67			0.679	2.7	0.635	5.47	0.611	12.9	0.601	25.5	0.597	41
0.065	0.467	0.503	0.529	0.609	0.657			0.683	2.76	0.638	5.63	0.614	13.3	0.604	26.4	0.601	42.3
0.068	0.421	0.43	0.411	0.539	0.622			0.686	2.81	0.642	5.79	0.618	13.7	0.608	27.2	0.604	43.6
0.072	0.385	0.514	0.483	0.609	0.715			0.69	2.87	0.645	5.94	0.621	14.2	0.611	27.9	0.608	44.8
0.075	0.49	0.479	0.451	0.561	0.641			0.693	2.92	0.649	6.08	0.625	14.5	0.614	28.7	0.611	46
0.079	0.336	0.407	0.454	0.528	0.656			0.697	2.97	0.652	6.22	0.628	14.9	0.618	29.4	0.614	47.2
0.082	0.487	0.555	0.498	0.629	0.679			0.7	3.01	0.656	6.36	0.632	15.3	0.621	30.1	0.618	48.3
0.086	0.433	0.41	0.397	0.525	0.628			0.703	3.06	0.659	6.49	0.635	15.7	0.625	30.8	0.621	49.3
0.089	0.355	0.487	0.501	0.577	0.709			0.707	3.1	0.662	6.62	0.638	16	0.628	31.5	0.625	50.4
0.092	0.507	0.479	0.487	0.612	0.633			0.71	3.15	0.666	6.75	0.642	16.3	0.632	32.1	0.628	51.4
0.096	0.375	0.454	0.419	0.499	0.676			0.714	3.19	0.669	6.87	0.645	16.7	0.635	32.7	0.632	52.3
0.099	0.441	0.481	0.539	0.616	0.672			0.717	3.23	0.673	6.99	0.649	17	0.638	33.3	0.635	53.2
0.103	0.447	0.428	0.413	0.549	0.612			0.721	3.26	0.676	7.1	0.652	17.3	0.642	33.9	0.638	54.1
0.106	0.378	0.487	0.503	0.564	0.734			0.724	3.3	0.679	7.21	0.656	17.6	0.645	34.5	0.642	55
0.11	0.47	0.477	0.484	0.584	0.604			0.727	3.34	0.683	7.32	0.659	17.9	0.649	35	0.645	55.8
0.113	0.378	0.448	0.398	0.53	0.667			0.731	3.37	0.686	7.42	0.662	18.1	0.652	35.5	0.649	56.6
0.116	0.449	0.524	0.558	0.606	0.678			0.734	3.4	0.69	7.52	0.666	18.4	0.656	36	0.652	57.3
0.12	0.451	0.398	0.375	0.531	0.635			0.738	3.44	0.693	7.62	0.669	18.7	0.659	36.5	0.656	58.1
0.123	0.367	0.514	0.513	0.594	0.689			0.741	3.47	0.697	7.71	0.673	18.9	0.662	37	0.659	58.8
0.127	0.477	0.489	0.492	0.551	0.612			0.745	3.5	0.7	7.8	0.676	19.2	0.666	37.4	0.662	59.5
0.13	0.392	0.421	0.364	0.547	0.68			0.748	3.53	0.703	7.89	0.679	19.4	0.669	37.9	0.666	60.1
0.134	0.443	0.522	0.558	0.593	0.65			0.751	3.55	0.707	7.98	0.683	19.6	0.673	38.3	0.669	60.8
0.137	0.462	0.422	0.453	0.537	0.62			0.755	3.58	0.71	8.06	0.686	19.9	0.676	38.7	0.673	61.4
0.14	0.341	0.495	0.417	0.581	0.721			0.758	3.61	0.714	8.14	0.69	20.1	0.679	39.1	0.676	62
0.144	0.523	0.479	0.526	0.553	0.601			0.762	3.63	0.717	8.22	0.693	20.3	0.683	39.5	0.679	62.5
0.147	0.373	0.409	0.404	0.511	0.655			0.765	3.66	0.721	8.29	0.697	20.5	0.686	39.8	0.683	63.1
0.151	0.433	0.546	0.502	0.685	0.689			0.769	3.68	0.724	8.36	0.7	20.7	0.69	40.2	0.686	63.6
0.154	0.46	0.418	0.49	0.498	0.609			0.772	3.7	0.727	8.44	0.703	20.9	0.693	40.5	0.69	64.1
0.158	0.359	0.467	0.408	0.58	0.691			0.775	3.72	0.731	8.5	0.707	21.1	0.697	40.9	0.693	64.6
0.161	0.465	0.524	0.532	0.601	0.634			0.779	3.74	0.734	8.57	0.71	21.2	0.7	41.2	0.697	65.1
0.164	0.414	0.435	0.415	0.512	0.674			0.78	3.75	0.738	8.64	0.714	21.4	0.703	41.5	0.7	65.6
0.168	0.412	0.515	0.478	0.622	0.669			0.782	3.76	0.741	8.7	0.717	21.6	0.707	41.8	0.703	66
0.171	0.444	0.402	0.476	0.523	0.614			0.782	3.76	0.745	8.76	0.721	21.8	0.71	42.1	0.707	66.4
0.175	0.379	0.52	0.427	0.588	0.691			0.784	3.78	0.748	8.82	0.724	21.9	0.714	42.4	0.71	66.9
0.178	0.472	0.47	0.483	0.547	0.614			0.786	3.78	0.751	8.87	0.727	22.1	0.717	42.7	0.714	67.3
0.182	0.415	0.405	0.421	0.54	0.696			0.787	3.79	0.755	8.93	0.731	22.2	0.721	42.9	0.717	67.6
0.185	0.41	0.532	0.49	0.603	0.659			0.789	3.8	0.758	8.98	0.734	22.4	0.724	43.2	0.721	68
0.188	0.46	0.429	0.438	0.537	0.596			0.789	3.8	0.762	9.04	0.738	22.5	0.727	43.4	0.724	68.4
0.192	0.376	0.447	0.468	0.583	0.711			0.792	3.82	0.765	9.09	0.741	22.6	0.731	43.7	0.727	68.7
0.195	0.478	0.485	0.489	0.559	0.615			0.793	3.82	0.769	9.13	0.745	22.8	0.734	43.9	0.731	69.1
0.199	0.388	0.383	0.405	0.53	0.67			0.794	3.83	0.772	9.18	0.748	22.9	0.738	44.1	0.734	69.4
0.202	0.447	0.56	0.499	0.624	0.681			0.796	3.84	0.775	9.23	0.751	23	0.741	44.4	0.738	69.7
0.205	0.411	0.421	0.446	0.504	0.599			0.796	3.84	0.779	9.27	0.755	23.1	0.745	44.6	0.741	70
0.209	0.399	0.459	0.461	0.592	0.691			0.799	3.85	0.782	9.32	0.758	23.3	0.748	44.8	0.745	70.3
0.212	0.47	0.525	0.495	0.557	0.63			0.799	3.86	0.786	9.36	0.762	23.4	0.751	45	0.748	70.6
0.216	0.398	0.392	0.411	0.516	0.663			0.801	3.86	0.789	9.4	0.765	23.5	0.755	45.2	0.751	70.8
0.219	0.431	0.506	0.52	0.632	0.666			0.803	3.87	0.793	9.44	0.769	23.6	0.758	45.3	0.755	71.1
0.223	0.463	0.478	0.467	0.504	0.62			0.803	3.88	0.796	9.48	0.772	23.7	0.762	45.5	0.758	71.4
0.226	0.368	0.436	0.424	0.583	0.686			0.806	3.89	0.799	9.51	0.775	23.8	0.765	45.7	0.762	71.6
0.229	0.497	0.513	0.498	0.593	0.613			0.806	3.89	0.803	9.55	0.779	23.9	0.769	45.9	0.765	71.9
0.233	0.376	0.443	0.429	0.5	0.661			0.808	3.9	0.806	9.58	0.782	24	0.772	46	0.769	72.1
0.236	0.446	0.467	0.487	0.638	0.685			0.81	3.9	0.81	9.62	0.786	24.1	0.775	46.2	0.772	72.3
0.24	0.476	0.479	0.448	0.532	0.589			0.811	3.91	0.813	9.65	0.789	24.2	0.779	46.3	0.775	72.5
0.243	0.358	0.429	0.468	0.569	0.696			0.813	3.92	0.816	9.68	0.793	24.3	0.782	46.5	0.779	72.7
0.247	0.485	0.509	0.486	0.607	0.622			0.813	3.92	0.82	9.72	0.796	24.3	0.786	46.6	0.782	72.9
0.25	0.419	0.435	0.405	0.518	0.628			0.815	3.93	0.823	9.75	0.799	24.4	0.789	46.8	0.786	73.1
0.253	0.414	0.483	0.507	0.59	0.683			0.816	3.93	0.827	9.77	0.803	24.5	0.793	46.9	0.789	73.3
0.257	0.482	0.481	0.439	0.558	0.621			0.818	3.94	0.83	9.8	0.806	24.6	0.796	47	0.793	73.5
0.26	0.357	0.456	0.434	0.564	0.654			0.82	3.95	0.834	9.83	0.81	24.7	0.799	47.1	0.796	73.7
0.264	0.484	0.476	0.491	0.553	0.635			0.82	3.95	0.837	9.86	0.813	24.7	0.803	47.3	0.799	73.9
0.267	0.406	0.425	0.416	0.551	0.617			0.822	3.96	0.84	9.88	0.816	24.8	0.806	47.4	0.803	74
0.271	0.429	0.512	0.488	0.606	0.705			0.823	3.96	0.844	9.91	0.82	24.9	0.81	47.5	0.806	74.2
0.274	0.454	0.444	0.47	0.518	0.586			0.825	3.97	0.847	9.93	0.823	24.9	0.813	47.6	0.81	74.3
0.277	0.346	0.489	0.429	0.554	0.705			0.827	3.97	0.851	9.96	0.827	25	0.816	47.7	0.813	74.5
0.281	0.502	0.494	0.504	0.584	0.636			0.827	3.98	0.854	9.98	0.83	25.1	0.82	47.8	0.816	74.6
0.284	0.385	0.429	0.403	0.497	0.634			0.83	3.98	0.858	10	0.834	25.1	0.823	47.9	0.82	74.8
0.288	0.435	0.508	0.517	0.613	0.674			0.83	3.99	0.861	10	0.837	25.2	0.827	48	0.823	74.9
0.291	0.462	0.43	0.46	0.56	0.585			0.832	3.99	0.864	10	0.84	25.3	0.83	48.1	0.827	75
0.295	0.356	0.476	0.454	0.543	0.687			0.834	4	0.868	10.1	0.844	25.3	0.834	48.2	0.83	75.2
0.298	0.481	0.481	0.467	0.596	0.625			0.834	4	0.871	10.1	0.847	25.4	0.837	48.3	0.834	75.3
0.301	0.424	0.401	0.46	0.513	0.629			0.837	4.01	0.875	10.1	0.851	25.4	0.84	48.4	0.837	75.4
0.305	0.411	0.538	0.491	0.601	0.691			0.837	4.01	0.878	10.1	0.854	25.5	0.844	48.5	0.84	75.5
0.308	0.468	0.449	0.462	0.554	0.577			0.839	4.02	0.882	10.1	0.858	25.5	0.847	48.6	0.844	75.6
0.312	0.368	0.466	0.454	0.569	0.66			0.84	4.02	0.885	10.2	0.861	25.6	0.851	48.6	0.847	75.7
0.315	0.474	0.492	0.474	0.579	0.645			0.841	4.03	0.888	10.2	0.864	25.6	0.854	48.7	0.851	75.9
0.319	0.445	0.431	0.392	0.515	0.605			0.844	4.03	0.892	10.2	0.868	25.7	0.858	48.8	0.854	76
0.322	0.382	0.503	0.528	0.622	0.671			0.844	4.03	0.895	10.2	0.871	25.7	0.861	48.9	0.858	76.1
0.325	0.472	0.458	0.448	0.525	0.582			0.846	4.04	0.899	10.2	0.875	25.7	0.864	48.9	0.861	76.2
0.329	0.397	0.478	0.446	0.547	0.697			0.847	4.04	0.902	10.2	0.878	25.8	0.868	49	0.864	76.2
0.332	0.462	0.498	0.515	0.604	0.636			0.849	4.05	0.906	10.3	0.882	25.8	0.871	49.1	0.868	76.3
0.336	0.446	0.38	0.375	0.517	0.6			0.851	4.05	0.909	10.3	0.885	25.9	0.875	49.1	0.871	76.4
0.339	0.385	0.549	0.537	0.588	0.686			0.851	4.06	0.912	10.3	0.888	25.9	0.878	49.2	0.875	76.5
0.342	0.5	0.402	0.469	0.583	0.587			0.853	4.06	0.916	10.3	0.892	26	0.882	49.2	0.878	76.6
0.346	0.37	0.478	0.393	0.529	0.693			0.854	4.06	0.919	10.3	0.895	26	0.885	49.3	0.882	76.7
0.349	0.473	0.47	0.555	0.597	0.618			0.856	4.07	0.923	10.3	0.899	26	0.888	49.4	0.885	76.8
0.353	0.448	0.388	0.428	0.513	0.632			0.858	4.07	0.926	10.3	0.902	26.1	0.892	49.4	0.888	76.8
0.356	0.385	0.53	0.466	0.595	0.68			0.858	4.08	0.93	10.4	0.906	26.1	0.895	49.5	0.892	76.9
0.36	0.479	0.437	0.515	0.547	0.584			0.861	4.08	0.933	10.4	0.909	26.1	0.899	49.5	0.895	77
0.363	0.387	0.444	0.393	0.557	0.657			0.861	4.08	0.936	10.4	0.912	26.2	0.902	49.6	0.899	77
0.366	0.479	0.494	0.51	0.552	0.666			0.863	4.09	0.94	10.4	0.916	26.2	0.906	49.6	0.902	77.1
0.37	0.415	0.392	0.44	0.566	0.618			0.864	4.09	0.943	10.4	0.919	26.2	0.909	49.7	0.906	77.2
0.373	0.396	0.513	0.468	0.585	0.665			0.865	4.09	0.947	10.4	0.923	26.3	0.912	49.7	0.909	77.2
0.377	0.485	0.435	0.498	0.549	0.607			0.868	4.1	0.949	10.4	0.926	26.3	0.916	49.8	0.912	77.3
0.38	0.398	0.44	0.405	0.553	0.662			0.868	4.1	0.95	10.4	0.93	26.3	0.919	49.8	0.916	77.4
0.384	0.45	0.507	0.517	0.575	0.639			0.87	4.11	0.951	10.4	0.933	26.3	0.923	49.9	0.919	77.4
0.387	0.428	0.411	0.456	0.52	0.636			0.871	4.11	0.953	10.4	0.936	26.4	0.926	49.9	0.923	77.5
0.39	0.412	0.488	0.469	0.57	0.646			0.872	4.11	0.954	10.4	0.94	26.4	0.93	49.9	0.926	77.5
0.394	0.508	0.432	0.462	0.529	0.59			0.875	4.12	0.956	10.4	0.943	26.4	0.933	50	0.93	77.6
0.397	0.391	0.449	0.441	0.58	0.667			0.875	4.12	0.957	10.4	0.947	26.4	0.936	50	0.933	77.6
0.401	0.429	0.515	0.498	0.579	0.651			0.877	4.12	0.959	10.4	0.95	26.5	0.94	50.1	0.936	77.7
0.404	0.46	0.388	0.41	0.506	0.622			0.878	4.13	0.96	10.5	0.953	26.5	0.943	50.1	0.94	77.7
0.408	0.401	0.513	0.484	0.605	0.658			0.88	4.13	0.961	10.5	0.957	26.5	0.947	50.1	0.943	77.8
0.411	0.492	0.452	0.469	0.563	0.633			0.882	4.13	0.964	10.5	0.96	26.5	0.95	50.2	0.947	77.8
0.414	0.394	0.389	0.426	0.524	0.652			0.882	4.13	0.964	10.5	0.964	26.6	0.953	50.2	0.95	77.9
0.418	0.444	0.572	0.501	0.591	0.611			0.884	4.14	0.966	10.5	0.967	26.6	0.957	50.2	0.953	77.9
0.421	0.455	0.37	0.417	0.514	0.633			0.885	4.14	0.967	10.5	0.971	26.6	0.96	50.3	0.957	78
0.425	0.42	0.525	0.492	0.587	0.669			0.887	4.15	0.968	10.5	0.974	26.6	0.964	50.3	0.96	78
0.428	0.481	0.462	0.458	0.559	0.617			0.888	4.15	0.971	10.5	0.977	26.6	0.967	50.3	0.964	78
0.432	0.397	0.4	0.419	0.526	0.64			0.889	4.15	0.971	10.5	0.981	26.7	0.971	50.4	0.967	78.1
0.435	0.454	0.549	0.509	0.597	0.659			0.891	4.16	0.973	10.5	0.984	26.7	0.974	50.4	0.971	78.1
0.438	0.501	0.4	0.433	0.53	0.582			0.892	4.16	0.974	10.5	0.988	26.7	0.977	50.4	0.974	78.2
0.442	0.352	0.457	0.457	0.563	0.672			0.894	4.16	0.976	10.5	0.991	26.7	0.981	50.4	0.977	78.2
0.445	0.494	0.512	0.488	0.581	0.62			0.895	4.16	0.977	10.5	0.995	26.7	0.984	50.5	0.981	78.2
0.449	0.408	0.404	0.428	0.532	0.634			0.896	4.16	0.978	10.5	0.998	26.8	0.988	50.5	0.984	78.3
0.452	0.456	0.48	0.472	0.564	0.657			0.899	4.17	0.981	10.5	1.001	26.8	0.991	50.5	0.988	78.3
0.456	0.463	0.453	0.443	0.54	0.59			0.899	4.17	0.981	10.5	1.005	26.8	0.995	50.5	0.991	78.3
0.459	0.385	0.449	0.45	0.558	0.662			0.901	4.17	0.983	10.5	1.008	26.8	0.998	50.6	0.995	78.4
0.462	0.466	0.501	0.459	0.532	0.645			0.902	4.18	0.984	10.5	1.012	26.8	1.001	50.6	0.998	78.4
0.466	0.411	0.394	0.457	0.567	0.641			0.903	4.18	0.985	10.5	1.015	26.8	1.005	50.6	1.001	78.4
0.469	0.431	0.498	0.467	0.563	0.642			0.906	4.18	0.988	10.5	1.019	26.9	1.008	50.6	1.005	78.5
0.473	0.491	0.396	0.438	0.526	0.588			0.906	4.18	0.988	10.5	1.022	26.9	1.012	50.7	1.008	78.5
0.476	0.373	0.498	0.441	0.567	0.686			0.908	4.19	0.99	10.5	1.025	26.9	1.015	50.7	1.012	78.5
0.479	0.466	0.46	0.462	0.553	0.585			0.909	4.19	0.991	10.5	1.029	26.9	1.019	50.7	1.015	78.5
0.483	0.403	0.438	0.421	0.526	0.655			0.91	4.19	0.993	10.5	1.032	26.9	1.022	50.7	1.019	78.6
0.486	0.455	0.52	0.499	0.605	0.639			0.912	4.19	0.995	10.5	1.036	26.9	1.025	50.7	1.022	78.6
0.49	0.448	0.409	0.433	0.494	0.584			0.913	4.19	0.995	10.5	1.039	26.9	1.029	50.8	1.025	78.6
0.493	0.389	0.52	0.452	0.597	0.687			0.915	4.2	0.997	10.5	1.043	27	1.032	50.8	1.029	78.6
0.497	0.455	0.458	0.463	0.55	0.601			0.916	4.2	0.998	10.5	1.046	27	1.036	50.8	1.032	78.7
0.501	-1.85	-1.86	-2.8	-3.68	-5.33			0.918	4.2	1	10.6	1.049	27	1.039	50.8	1.036	78.7
0.505	-4.13	-3.7	-5.23	-7.11	-10.5			0.919	4.21	1.001	10.6	1.053	27	1.043	50.8	1.039	78.7
0.508	-3.72	-3.33	-4.33	-5.78	-8.26			0.92	4.21	1.002	10.6	1.056	27	1.046	50.8	1.043	78.7
0.512	-3.59	-3.03	-3.88	-4.9	-6.98			0.922	4.21	1.005	10.6	1.06	27	1.049	50.9	1.046	78.8
0.515	-3.27	-2.97	-3.61	-4.43	-6.19			0.923	4.21	1.005	10.6	1.063	27	1.053	50.9	1.049	78.8
0.518	-3.12	-2.89	-3.36	-3.99	-5.21			0.925	4.21	1.007	10.6	1.067	27	1.056	50.9	1.053	78.8
0.522	-2.93	-2.7	-3.12	-3.28	-4.03			0.926	4.22	1.008	10.6	1.07	27.1	1.06	50.9	1.056	78.8
0.525	-2.78	-2.65	-2.81	-2.26	-1.83			0.927	4.22	1.01	10.6	1.073	27.1	1.063	50.9	1.06	78.8
0.529	-2.66	-2.36	-2.19	-0.516	1.17			0.93	4.22	1.012	10.6	1.077	27.1	1.067	50.9	1.063	78.9
0.532	-2.46	-2.2	-1.54	1.21	3.94			0.93	4.22	1.012	10.6	1.08	27.1	1.07	51	1.067	78.9
0.536	-2.41	-1.93	-0.636	2.96	6.77			0.932	4.22	1.014	10.6	1.084	27.1	1.073	51	1.067	78.9
0.539	-2.11	-1.51	0.276	4.6	9.31			0.933	4.23	1.015	10.6	1.087	27.1	1.077	51	1.07	78.9
0.542	-2.01	-1.25	0.942	6.1	11.7			0.934	4.23	1.017	10.6	1.09	27.1	1.08	51	1.07	78.9
0.546	-1.9	-0.84	1.86	7.53	14.2			0.936	4.23	1.019	10.6	1.094	27.1	1.084	51	1.072	78.9
0.549	-1.61	-0.556	2.53	8.87	16.1			0.937	4.23	1.019	10.6	1.097	27.1	1.087	51	1.073	78.9
0.553	-1.51	-0.21	3.25	10.2	18.5			0.939	4.23	1.022	10.6	1.101	27.1	1.09	51	1.075	78.9
0.556	-1.27	0.17	3.96	11.5	20.4			0.94	4.23	1.022	10.6	1.104	27.2	1.094	51	1.077	78.9
0.56	-1.14	0.323	4.52	12.6	22.3			0.941	4.24	1.024	10.6	1.108	27.2	1.097	51.1	1.077	78.9
0.563	-0.974	0.781	5.3	14	24.4			0.943	4.24	1.025	10.6	1.111	27.2	1.1	51.1	1.08	79
0.566	-0.703	1.01	5.88	15.1	26.1			0.944	4.24	1.027	10.6	1.114	27.2	1.101	51.1	1.08	79
0.57	-0.699	1.2	6.34	16.1	28			0.946	4.24	1.029	10.6	1.115	27.2	1.102	51.1	1.082	79
0.573	-0.396	1.63	7.2	17.4	29.7			0.947	4.24	1.029	10.6	1.117	27.2	1.104	51.1	1.084	79
0.577	-0.259	1.78	7.55	18.4	31.4			0.949	4.25	1.031	10.6	1.118	27.2	1.104	51.1	1.085	79
0.58	-0.186	2.11	8.15	19.5	33.2			0.95	4.25	1.032	10.6	1.12	27.2	1.107	51.1	1.087	79
0.584	0.0491	2.33	8.86	20.5	34.5			0.951	4.25	1.034	10.6	1.121	27.2	1.108	51.1	1.087	79
0.587	0.128	2.55	9.14	21.5	36.4			0.953	4.25	1.036	10.6	1.122	27.2	1.109	51.1	1.089	79
0.59	0.319	2.9	9.88	22.5	37.8			0.953	4.25	1.036	10.6	1.125	27.2	1.111	51.1	1.09	79
0.594	0.434	2.98	10.3	23.4	39.1			0.956	4.25	1.039	10.6	1.125	27.2	1.112	51.1	1.092	79
0.597	0.505	3.36	10.8	24.5	40.8			0.957	4.26	1.039	10.6	1.127	27.2	1.114	51.1	1.094	79
0.601	0.708	3.51	11.4	25.3	42			0.958	4.26	1.041	10.6	1.128	27.2	1.114	51.1	1.094	79
0.604	0.761	3.71	11.7	26.1	43.5			0.96	4.26	1.043	10.6	1.129	27.2	1.117	51.1	1.097	79
0.608	0.935	3.99	12.4	27.1	44.7			0.96	4.26	1.044	10.6	1.132	27.2	1.118	51.1	1.097	79
0.611	1.02	4.09	12.8	27.8	45.8			0.963	4.26	1.046	10.6	1.132	27.2	1.119	51.1	1.099	79
0.614	1.15	4.39	13.2	28.7	47.4			0.964	4.26	1.046	10.6	1.134	27.2	1.121	51.1	1.101	79.1
0.618	1.23	4.56	13.7	29.4	48			0.965	4.27	1.048	10.6	1.135	27.2	1.122	51.1	1.102	79.1
0.621	1.28	4.68	14	30.1	49.4			0.967	4.27	1.049	10.6	1.137	27.2	1.124	51.1	1.104	79.1
0.625	1.53	5.01	14.5	30.9	50.7			0.968	4.27	1.051	10.6	1.138	27.2	1.125	51.2	1.104	79.1
0.628	1.52	4.98	14.8	31.5	51.3			0.97	4.27	1.053	10.6	1.139	27.2	1.127	51.2	1.107	79.1
0.632	1.6	5.32	15.3	32.2	52.5			0.971	4.27	1.053	10.6	1.142	27.2	1.128	51.2	1.108	79.1
0.635	1.84	5.5	15.7	32.9	53.4			0.972	4.27	1.056	10.7	1.142	27.2	1.129	51.2	1.109	79.1
0.638	1.77	5.47	15.9	33.4	54.3			0.974	4.27	1.056	10.7	1.144	27.2	1.131	51.2	1.111	79.1
0.642	1.93	5.84	16.4	34.1	55.2			0.975	4.28	1.058	10.7	1.145	27.3	1.132	51.2	1.112	79.1
0.645	2.02	5.9	16.7	34.6	55.9			0.977	4.28	1.06	10.7	1.147	27.3	1.134	51.2	1.114	79.1
0.649	2.04	6.04	17	35.2	57			0.977	4.28	1.061	10.7	1.149	27.3	1.135	51.2	1.114	79.1
0.652	2.24	6.24	17.3	35.6	57.4			0.979	4.28	1.063	10.7	1.149	27.3	1.136	51.2	1.117	79.1
0.655	2.17	6.22	17.5	36.2	58.3			0.981	4.28	1.063	10.7	1.152	27.3	1.138	51.2	1.118	79.1
0.659	2.36	6.56	17.9	36.8	59.2			0.982	4.28	1.065	10.7	1.152	27.3	1.139	51.2	1.119	79.1
0.662	2.43	6.62	18.2	37	59.5			0.984	4.28	1.067	10.7	1.154	27.3	1.141	51.2	1.121	79.1
0.666	2.33	6.63	18.4	37.6	60.6			0.984	4.28	1.068	10.7	1.156	27.3	1.142	51.2	1.121	79.1
0.669	2.6	6.98	18.8	38.1	60.9			0.987	4.29	1.07	10.7	1.156	27.3	1.144	51.2	1.124	79.1
0.673	2.57	6.88	18.9	38.3	61.7			0.988	4.29	1.07	10.7	1.159	27.3	1.145	51.2	1.125	79.1
0.676	2.61	7.11	19.2	38.9	62.2			0.989	4.29	1.073	10.7	1.159	27.3	1.146	51.2	1.126	79.2
0.679	2.72	7.25	19.5	39.3	62.4			0.991	4.29	1.073	10.7	1.161	27.3	1.149	51.2	1.128	79.2
0.683	2.75	7.29	19.6	39.6	63.7			0.991	4.29	1.075	10.7	1.162	27.3	1.149	51.2	1.129	79.2
0.686	2.84	7.49	20	40	63.6			0.994	4.29	1.077	10.7	1.164	27.3	1.151	51.2	1.131	79.2
0.69	2.82	7.42	20.1	40.2	64.2			0.995	4.29	1.077	10.7	1.166	27.3	1.152	51.2	1.132	79.2
0.693	3	7.68	20.4	40.8	65.1			0.996	4.3	1.08	10.7	1.166	27.3	1.154	51.2	1.134	79.2
0.697	2.96	7.72	20.5	40.9	65			0.998	4.3	1.08	10.7	1.169	27.3	1.156	51.2	1.135	79.2
0.7	2.91	7.79	20.7	41.3	65.8			0.999	4.3	1.082	10.7	1.169	27.3	1.156	51.2	1.136	79.2
0.703	3.19	7.96	21.1	41.7	66.2			1.001	4.3	1.084	10.7	1.171	27.3	1.159	51.2	1.138	79.2
0.707	3.02	7.94	21.1	41.8	66.5			1.001	4.3	1.085	10.7	1.173	27.3	1.159	51.2	1.139	79.2
0.71	3.16	8.09	21.4	42.3	67.2			1.003	4.3	1.087	10.7	1.174	27.3	1.161	51.3	1.141	79.2
0.714	3.24	8.14	21.5	42.4	67.1			1.005	4.3	1.087	10.7	1.176	27.3	1.162	51.3	1.142	79.2
0.717	3.14	8.27	21.6	42.8	68			1.006	4.3	1.09	10.7	1.176	27.3	1.163	51.3	1.144	79.2
0.721	3.4	8.34	21.8	43.1	68.1			1.008	4.3	1.09	10.7	1.178	27.3	1.166	51.3	1.145	79.2
0.724	3.2	8.3	22	43.1	68.3			1.008	4.3	1.092	10.7	1.18	27.3	1.166	51.3	1.146	79.2
0.727	3.39	8.57	22.2	43.7	69			1.01	4.31	1.094	10.7	1.181	27.3	1.168	51.3	1.149	79.2
0.731	3.44	8.51	22.3	43.7	68.9			1.012	4.31	1.094	10.7	1.183	27.3	1.169	51.3	1.149	79.2
0.734	3.34	8.58	22.4	43.8	69.6			1.013	4.31	1.097	10.7	1.183	27.3	1.171	51.3	1.151	79.2
0.738	3.5	8.71	22.7	44.3	69.6			1.015	4.31	1.097	10.7	1.186	27.3	1.173	51.3	1.152	79.2
0.741	3.41	8.69	22.7	44.2	70.1			1.015	4.31	1.099	10.7	1.186	27.3	1.173	51.3	1.153	79.2
0.745	3.57	8.78	22.8	44.7	70.5			1.018	4.31	1.101	10.7	1.188	27.3	1.176	51.3	1.156	79.3
0.748	3.5	8.86	23	44.8	70.2			1.019	4.31	1.102	10.7	1.19	27.3	1.176	51.3	1.156	79.3
0.751	3.47	8.92	23.1	45	71.3			1.02	4.31	1.104	10.7	1.191	27.3	1.178	51.3	1.158	79.3
0.755	3.72	9	23.3	45.2	71			1.022	4.32	1.104	10.7	1.193	27.3	1.18	51.3	1.159	79.3
0.758	3.51	8.93	23.2	45.2	71.2			1.022	4.32	1.107	10.7	1.193	27.3	1.181	51.3	1.161	79.3
0.762	3.65	9.11	23.6	45.7	72			1.025	4.32	1.108	10.7	1.196	27.4	1.183	51.3	1.162	79.3
0.765	3.71	9.11	23.5	45.7	71.6			1.025	4.32	1.109	10.7	1.197	27.4	1.183	51.3	1.163	79.3
0.769	3.57	9.16	23.6	45.8	72.3			1.027	4.32	1.111	10.7	1.198	27.4	1.186	51.3	1.166	79.3
0.772	3.82	9.2	23.9	46.1	72.2			1.029	4.32	1.111	10.7	1.2	27.4	1.186	51.3	1.166	79.3
0.775	3.68	9.25	23.7	46.1	72.4			1.029	4.32	1.114	10.7	1.2	27.4	1.188	51.3	1.168	79.3
0.779	3.77	9.3	24	46.4	73			1.032	4.32	1.114	10.7	1.203	27.4	1.19	51.3	1.169	79.3
0.782	3.82	9.34	24.1	46.4	72.6			1.032	4.32	1.116	10.7	1.204	27.4	1.19	51.3	1.171	79.3
0.786	3.67	9.39	24.1	46.7	73.2			1.034	4.32	1.118	10.7	1.205	27.4	1.193	51.3	1.173	79.3
0.789	3.92	9.44	24.4	46.8	73.3			1.036	4.32	1.119	10.7	1.207	27.4	1.193	51.3	1.173	79.3
0.792	3.74	9.38	24.1	46.7	73.4			1.037	4.32	1.121	10.7	1.208	27.4	1.195	51.3	1.176	79.3
0.796	3.85	9.53	24.4	47.1	73.7			1.039	4.33	1.121	10.7	1.21	27.4	1.197	51.3	1.176	79.3
0.799	3.92	9.55	24.5	47.1	73.7			1.039	4.33	1.124	10.7	1.21	27.4	1.198	51.3	1.178	79.3
0.803	3.77	9.5	24.3	47.1	74.2			1.041	4.33	1.125	10.7	1.213	27.4	1.2	51.3	1.18	79.3
0.806	3.97	9.61	24.8	47.5	74			1.043	4.33	1.126	10.7	1.214	27.4	1.2	51.3	1.181	79.3
0.81	3.83	9.63	24.6	47.3	74.2			1.044	4.33	1.128	10.7	1.215	27.4	1.203	51.3	1.183	79.3
0.813	3.93	9.7	24.7	47.7	74.7			1.046	4.33	1.128	10.7	1.217	27.4	1.204	51.3	1.183	79.3
0.816	3.99	9.65	24.9	47.6	74.2			1.046	4.33	1.131	10.7	1.218	27.4	1.205	51.3	1.185	79.3
0.82	3.78	9.74	24.8	47.6	74.9			1.048	4.33	1.132	10.7	1.22	27.4	1.207	51.3	1.186	79.3
0.823	4.11	9.79	25.1	48.1	74.9			1.049	4.33	1.133	10.7	1.221	27.4	1.208	51.4	1.188	79.3
0.827	3.93	9.69	24.9	47.8	74.7			1.051	4.33	1.135	10.7	1.222	27.4	1.21	51.4	1.19	79.3
0.83	3.92	9.88	25	48.1	75.3			1.053	4.33	1.136	10.7	1.224	27.4	1.21	51.4	1.19	79.3
0.834	4.07	9.84	25.2	48.3	75			1.053	4.33	1.138	10.8	1.225	27.4	1.213	51.4	1.193	79.4
0.837	3.96	9.87	25.1	48.1	75.4			1.056	4.34	1.138	10.8	1.227	27.4	1.214	51.4	1.193	79.4
0.84	4.07	9.89	25.2	48.4	75.5			1.056	4.34	1.14	10.8	1.227	27.4	1.215	51.4	1.195	79.4
0.844	4	9.81	25.3	48.3	75.2			1.058	4.34	1.142	10.8	1.23	27.4	1.217	51.4	1.197	79.4
0.847	4.01	10.1	25.3	48.6	76			1.06	4.34	1.143	10.8	1.231	27.4	1.218	51.4	1.198	79.4
0.851	4.12	9.89	25.4	48.5	75.5			1.06	4.34	1.145	10.8	1.232	27.4	1.22	51.4	1.2	79.4
0.854	3.97	9.94	25.4	48.5	75.8			1.063	4.34	1.145	10.8	1.234	27.4	1.221	51.4	1.2	79.4
0.858	4.15	10.1	25.6	48.9	76.1			1.063	4.34	1.148	10.8	1.235	27.4	1.222	51.4	1.203	79.4
0.861	4.05	9.9	25.4	48.7	75.9			1.065	4.34	1.149	10.8	1.237	27.4	1.224	51.4	1.204	79.4
0.864	4.03	10.1	25.5	48.9	76.3			1.067	4.34	1.15	10.8	1.238	27.4	1.225	51.4	1.205	79.4
0.868	4.13	10.1	25.7	49	76			1.068	4.34	1.152	10.8	1.24	27.4	1.227	51.4	1.207	79.4
0.871	4.05	10	25.5	48.9	76.4			1.07	4.34	1.153	10.8	1.241	27.4	1.227	51.4	1.208	79.4
0.875	4.16	10.2	25.8	49.2	76.4			1.07	4.34	1.155	10.8	1.242	27.4	1.23	51.4	1.21	79.4
0.878	4.1	10.1	25.8	49	76.3			1.072	4.35	1.156	10.8	1.245	27.4	1.231	51.4	1.21	79.4
0.882	4.09	10.2	25.8	49.3	76.9			1.073	4.35	1.157	10.8	1.245	27.4	1.232	51.4	1.213	79.4
0.885	4.2	10.2	25.9	49.3	76.4			1.075	4.35	1.159	10.8	1.247	27.4	1.234	51.4	1.214	79.4
0.888	4.02	10.1	25.7	49.1	76.8			1.077	4.35	1.16	10.8	1.248	27.4	1.235	51.4	1.215	79.4
0.892	4.2	10.3	26	49.7	76.9			1.077	4.35	1.162	10.8	1.249	27.4	1.237	51.4	1.217	79.4
0.895	4.2	10.2	26	49.4	76.7			1.079	4.35	1.162	10.8	1.251	27.4	1.238	51.4	1.217	79.4
0.899	4.02	10.2	25.9	49.4	77.2			1.08	4.35	1.165	10.8	1.252	27.4	1.24	51.4	1.22	79.4
0.902	4.26	10.3	26.1	49.7	76.8			1.082	4.35	1.166	10.8	1.254	27.4	1.241	51.4	1.221	79.4
0.906	4.14	10.3	26	49.5	77.2			1.084	4.35	1.167	10.8	1.255	27.4	1.242	51.4	1.222	79.4
0.909	4.19	10.3	26.1	49.7	77.5			1.084	4.35	1.169	10.8	1.257	27.4	1.245	51.4	1.224	79.4
0.912	4.2	10.2	26.1	49.6	76.9			1.087	4.35	1.17	10.8	1.258	27.4	1.245	51.4	1.225	79.4
0.916	4.08	10.4	26.2	49.8	77.5			1.087	4.35	1.172	10.8	1.259	27.4	1.247	51.4	1.227	79.4
0.919	4.34	10.3	26.2	49.9	77.3			1.089	4.35	1.173	10.8	1.262	27.5	1.248	51.4	1.227	79.4
0.923	4.09	10.2	26.1	49.6	77.4			1.09	4.35	1.174	10.8	1.262	27.5	1.249	51.4	1.23	79.4
0.926	4.25	10.4	26.3	50	77.6			1.091	4.35	1.176	10.8	1.264	27.5	1.251	51.4	1.231	79.4
0.929	4.26	10.3	26.2	49.9	77.4			1.094	4.36	1.177	10.8	1.265	27.5	1.252	51.4	1.232	79.4
0.933	4.18	10.4	26.2	49.9	77.6			1.094	4.36	1.179	10.8	1.267	27.5	1.254	51.4	1.234	79.4
0.936	4.26	10.3	26.4	50	77.5			1.096	4.36	1.18	10.8	1.269	27.5	1.255	51.4	1.235	79.4
0.94	4.16	10.4	26.3	50	77.7			1.097	4.36	1.182	10.8	1.269	27.5	1.257	51.4	1.237	79.4
0.943	4.33	10.4	26.4	50.2	77.8			1.098	4.36	1.183	10.8	1.271	27.5	1.258	51.4	1.238	79.4
0.947	4.25	10.3	26.4	49.9	77.6			1.101	4.36	1.184	10.8	1.272	27.5	1.259	51.4	1.24	79.5
0.95	4.11	10.5	26.4	50.1	78			1.101	4.36	1.186	10.8	1.274	27.5	1.262	51.4	1.241	79.5
0.953	4.4	10.4	26.4	50.3	77.8			1.103	4.36	1.187	10.8	1.275	27.5	1.262	51.4	1.242	79.5
0.957	4.16	10.3	26.4	50	77.8			1.104	4.36	1.189	10.8	1.276	27.5	1.264	51.4	1.245	79.5
0.96	4.25	10.5	26.6	50.3	78.1			1.106	4.36	1.19	10.8	1.279	27.5	1.265	51.4	1.245	79.5
0.964	4.33	10.5	26.5	50.3	77.8			1.108	4.36	1.191	10.8	1.279	27.5	1.267	51.4	1.247	79.5
0.967	4.2	10.4	26.5	50.2	78.2			1.108	4.36	1.193	10.8	1.281	27.5	1.269	51.5	1.248	79.5
0.971	4.34	10.5	26.5	50.4	78			1.11	4.36	1.194	10.8	1.282	27.5	1.269	51.5	1.249	79.5
0.974	4.18	10.4	26.6	50.3	78			1.111	4.36	1.196	10.8	1.284	27.5	1.272	51.5	1.251	79.5
0.977	4.31	10.5	26.7	50.5	78.4			1.113	4.36	1.197	10.8	1.286	27.5	1.272	51.5	1.252	79.5
0.981	4.3	10.4	26.5	50.3	77.9			1.114	4.36	1.199	10.8	1.286	27.5	1.274	51.5	1.254	79.5
0.984	4.17	10.5	26.8	50.4	78.2			1.115	4.36	1.2	10.8	1.289	27.5	1.275	51.5	1.255	79.5
0.988	4.45	10.5	26.7	50.6	78.3			1.117	4.37	1.201	10.8	1.289	27.5	1.277	51.5	1.257	79.5
0.991	4.2	10.4	26.6	50.4	78.3			1.118	4.37	1.204	10.8	1.291	27.5	1.279	51.5	1.258	79.5
0.995	4.32	10.6	26.8	50.5	78.3			1.12	4.37	1.204	10.8	1.293	27.5	1.279	51.5	1.259	79.5
0.998	4.33	10.5	26.7	50.6	78.1			1.121	4.37	1.206	10.8	1.293	27.5	1.281	51.5	1.262	79.5
1.001	4.25	10.6	26.8	50.6	78.5			1.122	4.37	1.207	10.8	1.296	27.5	1.282	51.5	1.262	79.5
1.005	4.42	10.6	26.8	50.6	78.4			1.125	4.37	1.208	10.8	1.296	27.5	1.284	51.5	1.264	79.5
1.008	4.22	10.5	26.7	50.5	78.3			1.125	4.37	1.21	10.8	1.298	27.5	1.286	51.5	1.265	79.5
1.012	4.34	10.7	27	50.8	78.6			1.127	4.37	1.211	10.8	1.299	27.5	1.286	51.5	1.267	79.5
1.015	4.39	10.5	26.6	50.6	78.3			1.128	4.37	1.213	10.8	1.301	27.5	1.289	51.5	1.269	79.5
1.019	4.19	10.6	26.8	50.5	78.5			1.129	4.37	1.214	10.8	1.303	27.5	1.289	51.5	1.269	79.5
1.022	4.42	10.7	27	50.9	78.6			1.132	4.37	1.216	10.8	1.303	27.5	1.291	51.5	1.272	79.5
1.025	4.27	10.5	26.7	50.5	78.5			1.132	4.37	1.217	10.8	1.306	27.5	1.293	51.5	1.272	79.5
1.029	4.37	10.6	26.9	50.8	78.8			1.134	4.37	1.218	10.8	1.306	27.5	1.294	51.5	1.274	79.5
1.032	4.33	10.6	26.9	50.8	78.3			1.135	4.37	1.22	10.8	1.308	27.5	1.296	51.5	1.275	79.5
1.036	4.29	10.6	26.8	50.8	78.8			1.137	4.37	1.221	10.8	1.31	27.5	1.296	51.5	1.277	79.5
1.039	4.4	10.6	27	50.8	78.7			1.138	4.37	1.223	10.8	1.311	27.5	1.299	51.5	1.279	79.5
1.043	4.24	10.5	27	50.7	78.5			1.139	4.37	1.224	10.8	1.313	27.5	1.299	51.5	1.279	79.5
1.046	4.38	10.7	27	50.9	78.9			1.141	4.37	1.225	10.8	1.313	27.5	1.301	51.5	1.281	79.5
1.049	4.41	10.5	27	50.8	78.6			1.142	4.37	1.227	10.8	1.316	27.5	1.303	51.5	1.282	79.5
1.053	4.19	10.7	26.9	50.8	78.7			1.144	4.37	1.228	10.8	1.317	27.5	1.304	51.5	1.284	79.5
1.056	4.44	10.7	27.1	51.1	78.8			1.145	4.38	1.23	10.8	1.318	27.5	1.306	51.5	1.286	79.5
1.06	4.31	10.5	26.9	50.8	78.8			1.146	4.38	1.231	10.8	1.32	27.5	1.306	51.5	1.286	79.5
1.063	4.3	10.7	27	50.9	78.9			1.148	4.38	1.233	10.8	1.32	27.5	1.308	51.5	1.289	79.5
1.066	4.42	10.6	27.1	50.9	78.7			1.149	4.38	1.234	10.8	1.323	27.5	1.31	51.5	1.289	79.5
1.07	4.23	10.7	27	51	79.1			1.151	4.38	1.235	10.8	1.323	27.5	1.311	51.5	1.291	79.5
1.073	4.44	10.7	27	51	78.8			1.152	4.38	1.237	10.8	1.325	27.5	1.313	51.5	1.293	79.5
1.077	4.31	10.5	27	50.8	78.8			1.153	4.38	1.238	10.8	1.327	27.5	1.313	51.5	1.294	79.5
1.08	4.32	10.8	27.1	51.2	79			1.156	4.38	1.24	10.8	1.328	27.5	1.316	51.5	1.296	79.5
1.084	4.47	10.6	27	51	78.9			1.156	4.38	1.241	10.8	1.33	27.5	1.317	51.5	1.296	79.5
1.087	4.24	10.7	27	50.9	79.1			1.158	4.38	1.242	10.8	1.33	27.5	1.318	51.5	1.299	79.5
1.09	4.4	10.8	27.3	51	78.9			1.159	4.38	1.245	10.8	1.333	27.5	1.32	51.5	1.299	79.5
1.094	4.41	10.6	27	51.1	79			1.16	4.38	1.245	10.8	1.334	27.5	1.321	51.5	1.301	79.5
1.097	4.34	10.8	27.1	51.1	79.2			1.162	4.38	1.247	10.8	1.335	27.5	1.323	51.5	1.303	79.6
1.101	4.38	10.6	27.2	51	78.7			1.163	4.38	1.248	10.8	1.337	27.5	1.323	51.5	1.304	79.6
1.104	4.36	10.8	27.1	51.1	79.1			1.165	4.38	1.25	10.8	1.338	27.5	1.326	51.5	1.306	79.6
1.108	4.45	10.8	27.3	51.1	79.1			1.166	4.38	1.251	10.8	1.34	27.5	1.327	51.5	1.306	79.6
1.111	4.34	10.5	27.1	51	79.1			1.167	4.38	1.252	10.8	1.341	27.5	1.328	51.5	1.309	79.6
1.114	4.37	10.8	27.3	51.3	79.1			1.169	4.38	1.254	10.8	1.342	27.5	1.33	51.5	1.31	79.6
1.118	4.42	10.7	27.2	51.1	79.1			1.17	4.38	1.255	10.8	1.344	27.5	1.331	51.5	1.311	79.6
1.121	4.3	10.7	27.1	51.1	79.2			1.172	4.38	1.257	10.8	1.345	27.6	1.333	51.5	1.313	79.6
1.125	4.43	10.8	27.4	51.1	79.1			1.173	4.38	1.258	10.8	1.347	27.6	1.334	51.5	1.313	79.6
1.128	4.39	10.6	27.2	51.2	79.3			1.175	4.38	1.259	10.8	1.347	27.6	1.336	51.5	1.316	79.6
1.132	4.37	10.9	27.3	51.2	79.3			1.176	4.38	1.262	10.8	1.35	27.6	1.337	51.5	1.317	79.6
1.135	4.41	10.7	27.2	51.1	79			1.177	4.39	1.262	10.8	1.351	27.6	1.338	51.5	1.318	79.6
1.138	4.36	10.7	27.2	51.2	79.2			1.179	4.39	1.264	10.8	1.352	27.6	1.34	51.5	1.32	79.6
1.142	4.45	10.9	27.3	51.2	79.2			1.18	4.39	1.265	10.8	1.354	27.6	1.341	51.5	1.321	79.6
1.145	4.36	10.6	27.1	51	79.3			1.182	4.39	1.267	10.8	1.355	27.6	1.343	51.5	1.323	79.6
1.149	4.36	10.8	27.4	51.3	79.3			1.183	4.39	1.269	10.8	1.357	27.6	1.344	51.5	1.323	79.6
1.152	4.47	10.8	27.3	51.2	79.2			1.184	4.39	1.269	10.8	1.358	27.6	1.345	51.5	1.326	79.6
1.156	4.34	10.6	27.1	51.2	79.4			1.186	4.39	1.271	10.8	1.36	27.6	1.347	51.5	1.327	79.6
1.159	4.42	10.9	27.3	51.2	79.2			1.186	4.39	1.272	10.8	1.361	27.6	1.348	51.5	1.328	79.6
1.162	4.39	10.8	27.3	51.3	79.2			1.189	4.39	1.274	10.8	1.362	27.6	1.35	51.5	1.33	79.6
1.166	4.34	10.8	27.3	51.4	79.5			1.19	4.39	1.275	10.8	1.364	27.6	1.351	51.5	1.331	79.6
1.169	4.44	10.8	27.3	51.1	79.2			1.191	4.39	1.276	10.8	1.364	27.6	1.353	51.5	1.333	79.6
1.173	4.33	10.7	27.3	51.3	79.3			1.193	4.39	1.279	10.8	1.367	27.6	1.354	51.5	1.334	79.6
1.176	4.43	10.9	27.4	51.4	79.4			1.194	4.39	1.279	10.8	1.368	27.6	1.355	51.5	1.336	79.6
1.18	4.44	10.7	27.2	51.1	79.4			1.196	4.39	1.281	10.9	1.369	27.6	1.358	51.6	1.337	79.6
1.183	4.29	10.8	27.4	51.4	79.3			1.197	4.39	1.282	10.9	1.371	27.6	1.358	51.6	1.338	79.6
1.186	4.44	10.8	27.4	51.3	79.3			1.198	4.39	1.284	10.9	1.372	27.6	1.36	51.6	1.341	79.6
1.19	4.37	10.7	27.3	51.3	79.6			1.2	4.39	1.286	10.9	1.374	27.6	1.361	51.6	1.341	79.6
1.193	4.42	10.8	27.3	51.3	79.2			1.201	4.39	1.286	10.9	1.375	27.6	1.363	51.6	1.343	79.6
1.197	4.36	10.7	27.4	51.2	79.4			1.203	4.39	1.288	10.9	1.377	27.6	1.364	51.6	1.344	79.6
1.2	4.39	10.9	27.4	51.5	79.6			1.204	4.39	1.289	10.9	1.378	27.6	1.365	51.6	1.345	79.6
1.203	4.42	10.8	27.3	51.3	79.2			1.206	4.39	1.291	10.9	1.379	27.6	1.367	51.6	1.347	79.6
1.207	4.31	10.7	27.4	51.2	79.5			1.207	4.39	1.293	10.9	1.382	27.6	1.368	51.6	1.348	79.6
1.21	4.44	10.9	27.5	51.6	79.4			1.208	4.39	1.293	10.9	1.382	27.6	1.37	51.6	1.35	79.6
1.214	4.39	10.7	27.3	51.3	79.4			1.21	4.39	1.296	10.9	1.384	27.6	1.371	51.6	1.351	79.6
1.217	4.36	10.8	27.5	51.4	79.6			1.21	4.39	1.296	10.9	1.385	27.6	1.372	51.6	1.353	79.6
1.221	4.42	10.8	27.5	51.5	79.2			1.213	4.39	1.298	10.9	1.387	27.6	1.375	51.6	1.354	79.6
1.224	4.39	10.8	27.3	51.4	79.7			1.214	4.4	1.299	10.9	1.388	27.6	1.375	51.6	1.355	79.6
1.227	4.43	10.9	27.6	51.5	79.4			1.215	4.4	1.3	10.9	1.389	27.6	1.377	51.6	1.358	79.6
1.231	4.37	10.7	27.3	51.3	79.4			1.217	4.4	1.303	10.9	1.391	27.6	1.378	51.6	1.358	79.6
1.234	4.43	10.9	27.5	51.6	79.7			1.217	4.4	1.303	10.9	1.392	27.6	1.38	51.6	1.36	79.6
1.238	4.43	10.9	27.5	51.4	79.4			1.22	4.4	1.305	10.9	1.394	27.6	1.382	51.6	1.361	79.6
1.241	4.36	10.7	27.2	51.3	79.6			1.221	4.4	1.306	10.9	1.395	27.6	1.382	51.6	1.363	79.6
1.245	4.43	10.9	27.7	51.7	79.5			1.222	4.4	1.308	10.9	1.396	27.6	1.385	51.6	1.364	79.6
1.248	4.39	10.8	27.3	51.3	79.6			1.224	4.4	1.31	10.9	1.399	27.6	1.385	51.6	1.365	79.6
1.251	4.4	10.8	27.4	51.5	79.6			1.225	4.4	1.31	10.9	1.399	27.6	1.387	51.6	1.368	79.6
1.255	4.43	10.9	27.6	51.5	79.2			1.227	4.4	1.313	10.9	1.401	27.6	1.388	51.6	1.368	79.6
1.258	4.35	10.8	27.3	51.4	79.8			1.227	4.4	1.313	10.9	1.402	27.6	1.39	51.6	1.37	79.6
1.262	4.49	10.9	27.5	51.7	79.5			1.229	4.4	1.315	10.9	1.404	27.6	1.392	51.6	1.371	79.6
1.265	4.34	10.8	27.4	51.3	79.3			1.231	4.4	1.317	10.9	1.406	27.6	1.392	51.6	1.373	79.6
1.269	4.39	11	27.5	51.6	79.8			1.232	4.4	1.317	10.9	1.406	27.6	1.394	51.6	1.375	79.6
1.272	4.52	10.9	27.6	51.6	79.4			1.234	4.4	1.32	10.9	1.409	27.6	1.395	51.6	1.375	79.6
1.275	4.32	10.8	27.4	51.3	79.7			1.234	4.4	1.32	10.9	1.409	27.6	1.397	51.6	1.377	79.6
1.279	4.43	11	27.6	51.6	79.5			1.236	4.4	1.322	10.9	1.411	27.6	1.399	51.6	1.378	79.6
1.282	4.43	10.8	27.6	51.4	79.5			1.238	4.4	1.323	10.9	1.412	27.6	1.399	51.6	1.38	79.6
1.286	4.38	10.9	27.4	51.6	79.9			1.239	4.4	1.325	10.9	1.413	27.6	1.402	51.6	1.382	79.6
1.289	4.45	10.9	27.6	51.5	79.3			1.241	4.4	1.327	10.9	1.416	27.6	1.402	51.6	1.382	79.6
1.293	4.33	10.8	27.5	51.5	79.8			1.241	4.4	1.327	10.9	1.416	27.6	1.404	51.6	1.385	79.6
1.296	4.49	10.9	27.6	51.6	79.7			1.244	4.4	1.33	10.9	1.418	27.6	1.406	51.6	1.385	79.6
1.299	4.4	10.8	27.4	51.3	79.5			1.245	4.4	1.33	10.9	1.419	27.6	1.407	51.6	1.387	79.6
1.303	4.35	10.9	27.6	51.7	79.8			1.246	4.4	1.332	10.9	1.421	27.6	1.409	51.6	1.388	79.6
1.306	4.48	10.9	27.6	51.6	79.4			1.248	4.4	1.334	10.9	1.423	27.6	1.409	51.6	1.39	79.6
1.31	4.34	10.8	27.3	51.4	79.8			1.248	4.4	1.334	10.9	1.423	27.6	1.412	51.6	1.392	79.6
1.313	4.44	10.9	27.7	51.6	79.6			1.251	4.4	1.337	10.9	1.426	27.6	1.412	51.6	1.392	79.6
1.317	4.43	10.9	27.5	51.5	79.6			1.251	4.4	1.337	10.9	1.426	27.6	1.414	51.6	1.395	79.6
1.32	4.39	10.8	27.4	51.6	79.9			1.253	4.4	1.339	10.9	1.428	27.6	1.416	51.6	1.395	79.6
1.323	4.45	10.9	27.7	51.5	79.3			1.255	4.4	1.341	10.9	1.43	27.6	1.417	51.6	1.397	79.6
1.327	4.33	10.9	27.5	51.5	79.8			1.255	4.4	1.342	10.9	1.431	27.6	1.419	51.6	1.399	79.6
1.33	4.5	10.9	27.6	51.7	79.8			1.258	4.41	1.344	10.9	1.433	27.6	1.419	51.6	1.4	79.6
1.334	4.35	10.8	27.5	51.3	79.3			1.258	4.41	1.344	10.9	1.433	27.6	1.422	51.6	1.402	79.6
1.337	4.38	10.9	27.6	51.7	79.9			1.26	4.41	1.347	10.9	1.435	27.6	1.423	51.6	1.402	79.6
1.34	4.53	10.9	27.7	51.7	79.6			1.262	4.41	1.347	10.9	1.436	27.6	1.424	51.6	1.405	79.6
1.344	4.31	10.8	27.4	51.4	79.8			1.263	4.41	1.349	10.9	1.438	27.6	1.426	51.6	1.406	79.7
1.347	4.45	10.9	27.7	51.7	79.7			1.265	4.41	1.351	10.9	1.44	27.6	1.426	51.6	1.407	79.7
1.351	4.43	10.9	27.6	51.5	79.4			1.265	4.41	1.351	10.9	1.44	27.6	1.429	51.6	1.409	79.7
1.354	4.36	10.9	27.5	51.6	80			1.267	4.41	1.354	10.9	1.443	27.6	1.43	51.6	1.409	79.7
1.358	4.48	10.9	27.7	51.6	79.6			1.269	4.41	1.354	10.9	1.443	27.6	1.431	51.6	1.412	79.7
1.361	4.33	10.8	27.5	51.4	79.7			1.27	4.41	1.356	10.9	1.445	27.6	1.433	51.6	1.412	79.7
1.364	4.5	11	27.7	51.8	79.9			1.272	4.41	1.358	10.9	1.447	27.6	1.434	51.6	1.414	79.7
1.368	4.45	10.9	27.5	51.5	79.4			1.272	4.41	1.359	10.9	1.448	27.6	1.436	51.6	1.416	79.7
1.371	4.35	10.8	27.5	51.6	80			1.275	4.41	1.361	10.9	1.45	27.6	1.436	51.6	1.417	79.7
1.375	4.48	11	27.8	51.7	79.5			1.275	4.41	1.361	10.9	1.45	27.6	1.439	51.6	1.419	79.7
1.378	4.45	10.8	27.5	51.5	79.9			1.277	4.41	1.363	10.9	1.453	27.6	1.44	51.6	1.419	79.7
1.382	4.42	10.9	27.6	51.7	79.8			1.279	4.41	1.364	10.9	1.454	27.6	1.441	51.6	1.422	79.7
1.385	4.41	10.9	27.7	51.6	79.3			1.279	4.41	1.366	10.9	1.455	27.6	1.443	51.6	1.423	79.7
1.388	4.47	10.9	27.5	51.7	80.2			1.282	4.41	1.368	10.9	1.457	27.6	1.444	51.6	1.424	79.7
1.392	4.5	10.9	27.7	51.7	79.6			1.282	4.41	1.368	10.9	1.457	27.6	1.446	51.6	1.426	79.7
1.395	4.35	10.8	27.6	51.4	79.6			1.284	4.41	1.371	10.9	1.46	27.7	1.447	51.6	1.427	79.7
1.399	4.49	11	27.7	51.8	80			1.286	4.41	1.371	10.9	1.46	27.7	1.449	51.6	1.429	79.7
1.402	4.45	10.9	27.6	51.5	79.4			1.286	4.41	1.373	10.9	1.462	27.7	1.45	51.6	1.43	79.7
1.406	4.39	10.9	27.5	51.6	80			1.289	4.41	1.375	10.9	1.464	27.7	1.451	51.6	1.432	79.7
1.409	4.5	11	27.7	51.8	79.6			1.289	4.41	1.376	10.9	1.465	27.7	1.453	51.6	1.433	79.7
1.412	4.36	10.9	27.6	51.4	79.8			1.291	4.41	1.378	10.9	1.467	27.7	1.454	51.6	1.434	79.7
1.416	4.46	11	27.6	51.7	79.9			1.293	4.41	1.378	10.9	1.467	27.7	1.456	51.6	1.436	79.7
1.419	4.46	10.8	27.7	51.6	79.4			1.294	4.41	1.38	10.9	1.47	27.7	1.457	51.6	1.437	79.7
1.423	4.36	11	27.6	51.6	80.1			1.296	4.41	1.382	10.9	1.471	27.7	1.458	51.6	1.439	79.7
1.426	4.53	10.9	27.6	51.8	79.8			1.296	4.41	1.383	10.9	1.472	27.7	1.46	51.6	1.44	79.7
1.43	4.35	10.8	27.6	51.5	79.6			1.298	4.41	1.385	10.9	1.474	27.7	1.461	51.6	1.441	79.7
1.433	4.44	11	27.8	51.8	79.9			1.299	4.41	1.385	10.9	1.475	27.7	1.463	51.6	1.443	79.7
1.436	4.52	10.9	27.6	51.7	79.6			1.301	4.41	1.388	10.9	1.477	27.7	1.464	51.6	1.444	79.7
1.44	4.32	10.9	27.6	51.5	79.9			1.303	4.41	1.388	10.9	1.478	27.7	1.466	51.6	1.446	79.7
1.443	4.49	11	27.8	51.8	79.7			1.303	4.41	1.39	10.9	1.48	27.7	1.467	51.6	1.447	79.7
1.447	4.49	10.9	27.5	51.6	79.7			1.305	4.41	1.392	10.9	1.481	27.7	1.468	51.6	1.449	79.7
1.45	4.41	11	27.7	51.7	80.1			1.306	4.41	1.393	10.9	1.482	27.7	1.471	51.6	1.45	79.7
1.454	4.42	10.8	27.6	51.6	79.3			1.308	4.42	1.395	10.9	1.484	27.7	1.471	51.6	1.451	79.7
1.457	4.4	10.9	27.6	51.7	79.9			1.31	4.42	1.395	10.9	1.484	27.7	1.473	51.6	1.454	79.7
1.46	4.52	11	27.8	51.8	79.9			1.31	4.42	1.397	10.9	1.487	27.7	1.474	51.6	1.454	79.7
1.464	4.38	10.8	27.5	51.4	79.5			1.313	4.42	1.399	10.9	1.488	27.7	1.476	51.6	1.456	79.7
1.467	4.44	11	27.7	51.8	79.9			1.313	4.42	1.4	10.9	1.489	27.7	1.478	51.6	1.457	79.7
1.471	4.51	10.9	27.7	51.7	79.8			1.315	4.42	1.402	10.9	1.491	27.7	1.478	51.6	1.459	79.7
1.474	4.36	10.9	27.5	51.5	79.8			1.317	4.42	1.402	10.9	1.492	27.7	1.481	51.6	1.46	79.7
1.477	4.49	10.9	27.8	51.8	79.8			1.317	4.42	1.405	10.9	1.494	27.7	1.481	51.6	1.461	79.7
1.481	4.4	10.9	27.6	51.6	79.7			1.32	4.42	1.406	10.9	1.495	27.7	1.483	51.6	1.464	79.7
1.484	4.47	11	27.7	51.7	80.1			1.32	4.42	1.407	10.9	1.497	27.7	1.484	51.6	1.464	79.7
1.488	4.52	10.8	27.7	51.6	79.6			1.322	4.42	1.409	10.9	1.498	27.7	1.485	51.6	1.466	79.7
1.491	4.3	11	27.6	51.6	79.8			1.323	4.42	1.41	10.9	1.499	27.7	1.488	51.6	1.467	79.7
1.495	4.56	11	27.7	51.8	79.9			1.324	4.42	1.412	10.9	1.501	27.7	1.488	51.6	1.469	79.7
1.498	4.37	10.8	27.6	51.5	79.7			1.327	4.42	1.412	10.9	1.502	27.7	1.49	51.6	1.471	79.7
1.501	4.38	11	27.7	51.7	80			1.327	4.42	1.414	10.9	1.504	27.7	1.491	51.6	1.471	79.7
1.505	4.58	10.9	27.7	51.7	79.7			1.329	4.42	1.416	10.9	1.505	27.7	1.493	51.6	1.473	79.7
1.508	4.32	10.9	27.6	51.5	79.8			1.33	4.42	1.417	10.9	1.506	27.7	1.495	51.6	1.474	79.7
1.512	4.52	11	27.8	51.8	79.9			1.332	4.42	1.419	10.9	1.508	27.7	1.495	51.6	1.476	79.7
1.515	4.4	10.9	27.6	51.6	79.6			1.334	4.42	1.419	10.9	1.509	27.7	1.498	51.6	1.478	79.7
1.519	4.41	11	27.8	51.8	80.1			1.334	4.42	1.422	10.9	1.511	27.7	1.498	51.6	1.478	79.7
1.522	4.51	10.9	27.7	51.6	79.6			1.336	4.42	1.423	10.9	1.512	27.7	1.5	51.6	1.481	79.7
1.525	4.32	10.9	27.6	51.6	79.7			1.337	4.42	1.424	10.9	1.514	27.7	1.501	51.6	1.481	79.7
1.529	4.58	11.1	27.8	51.9	80.1			1.339	4.42	1.426	10.9	1.515	27.7	1.503	51.7	1.483	79.7
1.532	4.4	10.8	27.5	51.5	79.7			1.341	4.42	1.427	10.9	1.516	27.7	1.505	51.7	1.484	79.7
1.536	4.37	11	27.7	51.7	79.8			1.341	4.42	1.429	10.9	1.519	27.7	1.505	51.7	1.486	79.7
1.539	4.53	11	27.8	51.7	79.8			1.344	4.42	1.43	10.9	1.519	27.7	1.508	51.7	1.488	79.7
1.543	4.38	10.9	27.6	51.6	79.9			1.344	4.42	1.431	10.9	1.521	27.7	1.508	51.7	1.488	79.7
1.546	4.46	11	27.7	51.7	79.9			1.346	4.42	1.433	10.9	1.522	27.7	1.51	51.7	1.491	79.7
1.549	4.46	10.9	27.7	51.6	79.7			1.347	4.42	1.434	10.9	1.524	27.7	1.512	51.7	1.491	79.7
1.553	4.39	11.1	27.8	51.7	80.1			1.348	4.42	1.436	10.9	1.525	27.7	1.512	51.7	1.493	79.7
1.556	4.54	10.9	27.7	51.6	79.7			1.351	4.42	1.436	10.9	1.526	27.7	1.515	51.7	1.495	79.7
1.56	4.32	10.9	27.6	51.5	79.8			1.351	4.42	1.439	10.9	1.528	27.7	1.515	51.7	1.496	79.7
1.563	4.5	11.1	27.8	51.9	79.9			1.353	4.42	1.44	10.9	1.529	27.7	1.517	51.7	1.498	79.7
1.567	4.5	10.9	27.6	51.5	79.8			1.354	4.42	1.441	10.9	1.531	27.7	1.519	51.7	1.498	79.7
1.57	4.37	11	27.8	51.7	79.9			1.355	4.42	1.443	10.9	1.532	27.7	1.52	51.7	1.501	79.7
1.573	4.55	11	27.8	51.7	79.6			1.358	4.42	1.443	10.9	1.533	27.7	1.522	51.7	1.501	79.7
1.577	4.36	10.9	27.7	51.6	80			1.358	4.42	1.446	10.9	1.536	27.7	1.522	51.7	1.503	79.7
1.58	4.5	11.1	27.8	51.8	79.9			1.36	4.42	1.447	10.9	1.536	27.7	1.525	51.7	1.505	79.7
1.584	4.46	10.8	27.7	51.5	79.6			1.361	4.42	1.448	10.9	1.538	27.7	1.525	51.7	1.505	79.7
1.587	4.38	11	27.8	51.8	80			1.363	4.42	1.45	10.9	1.539	27.7	1.527	51.7	1.508	79.7
1.591	4.59	11	27.8	51.7	79.9			1.364	4.42	1.451	10.9	1.541	27.7	1.529	51.7	1.508	79.7
1.594	4.35	10.9	27.6	51.5	79.8			1.365	4.42	1.453	10.9	1.543	27.7	1.53	51.7	1.51	79.7
1.597	4.44	11.1	27.9	51.9	79.9			1.367	4.43	1.454	10.9	1.543	27.7	1.532	51.7	1.512	79.7
1.601	4.55	10.9	27.7	51.6	79.8			1.368	4.43	1.456	10.9	1.546	27.7	1.532	51.7	1.513	79.7
1.604	4.38	11	27.7	51.7	79.9			1.37	4.43	1.457	10.9	1.546	27.7	1.535	51.7	1.515	79.7
1.608	4.55	10.9	27.9	51.8	79.7			1.371	4.43	1.458	10.9	1.548	27.7	1.536	51.7	1.515	79.7
1.611	4.4	10.9	27.7	51.7	80.1			1.372	4.43	1.46	10.9	1.549	27.7	1.537	51.7	1.518	79.7
1.614	4.49	11	27.8	51.8	79.8			1.374	4.43	1.46	10.9	1.551	27.7	1.539	51.7	1.519	79.7
1.618	4.44	10.9	27.8	51.6	79.6			1.375	4.43	1.463	10.9	1.553	27.7	1.54	51.7	1.52	79.7
1.621	4.45	11	27.7	51.8	79.9			1.377	4.43	1.464	10.9	1.553	27.7	1.542	51.7	1.522	79.7
1.625	4.57	11	27.8	51.7	79.8			1.378	4.43	1.465	10.9	1.555	27.7	1.543	51.7	1.523	79.7
1.628	4.36	10.8	27.7	51.6	80			1.379	4.43	1.467	10.9	1.556	27.7	1.544	51.7	1.525	79.7
1.632	4.49	11.1	27.9	51.8	79.8			1.382	4.43	1.468	10.9	1.558	27.7	1.546	51.7	1.525	79.7
1.635	4.52	10.9	27.8	51.6	79.8			1.382	4.43	1.47	10.9	1.56	27.7	1.547	51.7	1.528	79.7
1.638	4.42	11	27.7	51.7	80.1			1.384	4.43	1.471	10.9	1.56	27.7	1.549	51.7	1.529	79.7
1.642	4.51	11	27.8	51.7	79.6			1.385	4.43	1.473	10.9	1.563	27.7	1.549	51.7	1.53	79.7
1.645	4.38	10.9	27.8	51.7	80			1.386	4.43	1.474	10.9	1.563	27.7	1.552	51.7	1.532	79.7
1.649	4.55	11.1	27.8	51.8	79.9			1.388	4.43	1.475	10.9	1.565	27.7	1.553	51.7	1.533	79.7
1.652	4.46	10.9	27.7	51.5	79.8			1.389	4.43	1.477	10.9	1.567	27.7	1.554	51.7	1.535	79.7
1.656	4.39	11	27.8	51.8	79.8			1.391	4.43	1.478	10.9	1.568	27.7	1.556	51.7	1.536	79.7
1.659	4.6	11.1	27.8	51.8	79.9			1.392	4.43	1.48	10.9	1.57	27.7	1.557	51.7	1.538	79.7
1.662	4.38	10.9	27.7	51.6	79.9			1.393	4.43	1.481	10.9	1.57	27.7	1.559	51.7	1.539	79.7
1.666	4.44	11	27.9	51.8	79.8			1.395	4.43	1.482	10.9	1.573	27.7	1.56	51.7	1.54	79.7
1.669	4.54	10.9	27.7	51.7	79.9			1.396	4.43	1.484	10.9	1.573	27.7	1.562	51.7	1.542	79.7
1.673	4.4	11	27.7	51.7	80			1.398	4.43	1.485	10.9	1.575	27.7	1.563	51.7	1.543	79.7
1.676	4.51	11	27.8	51.8	79.6			1.399	4.43	1.487	10.9	1.577	27.7	1.564	51.7	1.545	79.7
1.68	4.45	10.9	27.7	51.6	79.9			1.401	4.43	1.488	10.9	1.577	27.7	1.567	51.7	1.546	79.7
1.683	4.44	11.1	27.8	51.8	79.9			1.402	4.43	1.49	10.9	1.58	27.7	1.567	51.7	1.547	79.7
1.686	4.51	10.9	27.7	51.5	79.8			1.403	4.43	1.491	10.9	1.58	27.7	1.569	51.7	1.549	79.7
1.69	4.39	11	27.7	51.8	79.8			1.405	4.43	1.492	10.9	1.582	27.7	1.57	51.7	1.55	79.7
1.693	4.52	11.1	27.9	51.8	79.9			1.406	4.43	1.494	10.9	1.584	27.7	1.571	51.7	1.552	79.7
1.697	4.43	10.8	27.6	51.5	80			1.408	4.43	1.495	10.9	1.585	27.7	1.573	51.7	1.553	79.7
1.7	4.43	11.1	27.8	51.8	79.6			1.409	4.43	1.497	10.9	1.587	27.7	1.574	51.7	1.555	79.7
1.704	4.49	11	27.8	51.7	79.8			1.41	4.43	1.498	10.9	1.587	27.7	1.576	51.7	1.556	79.7
1.707	4.39	11	27.7	51.7	80.1			1.412	4.43	1.499	10.9	1.59	27.7	1.577	51.7	1.557	79.7
1.71	4.52	11.1	27.8	51.7	79.6			1.413	4.43	1.501	10.9	1.591	27.7	1.579	51.7	1.56	79.7
1.714	4.41	10.9	27.8	51.5	79.9			1.415	4.43	1.502	10.9	1.592	27.7	1.58	51.7	1.56	79.7
1.717	4.51	11.1	27.8	51.9	79.9			1.416	4.43	1.504	10.9	1.594	27.7	1.581	51.7	1.562	79.7
1.721	4.52	11	27.7	51.6	79.7			1.417	4.43	1.505	10.9	1.595	27.7	1.584	51.7	1.563	79.7
1.724	4.32	11	27.8	51.7	79.9			1.419	4.43	1.507	10.9	1.597	27.7	1.584	51.7	1.565	79.7
1.728	4.53	11.1	27.9	51.9	79.7			1.42	4.43	1.508	10.9	1.597	27.7	1.586	51.7	1.567	79.7
1.731	4.46	10.9	27.7	51.6	79.9			1.422	4.43	1.509	10.9	1.599	27.7	1.587	51.7	1.567	79.7
1.734	4.42	11.1	27.8	51.7	79.8			1.423	4.43	1.511	10.9	1.601	27.7	1.589	51.7	1.57	79.7
1.738	4.46	10.9	27.8	51.7	79.6			1.424	4.43	1.512	10.9	1.602	27.7	1.591	51.7	1.57	79.7
1.741	4.45	11	27.7	51.7	80.1			1.426	4.43	1.514	10.9	1.604	27.7	1.591	51.7	1.572	79.7
1.745	4.51	11	27.8	51.8	79.7			1.427	4.43	1.515	10.9	1.604	27.7	1.594	51.7	1.573	79.7
1.748	4.38	10.9	27.7	51.6	79.8			1.429	4.43	1.516	10.9	1.607	27.7	1.594	51.7	1.574	79.7
1.751	4.5	11.1	27.9	51.9	79.9			1.43	4.43	1.519	10.9	1.608	27.7	1.596	51.7	1.577	79.7
1.755	4.51	11	27.8	51.7	79.8			1.432	4.43	1.519	10.9	1.609	27.7	1.597	51.7	1.577	79.7
1.758	4.37	10.9	27.7	51.7	79.9			1.433	4.43	1.521	10.9	1.611	27.7	1.599	51.7	1.579	79.7
1.762	4.52	11.1	28	52	79.7			1.434	4.43	1.522	10.9	1.612	27.7	1.601	51.7	1.58	79.7
1.765	4.47	10.9	27.7	51.6	80			1.436	4.43	1.523	10.9	1.614	27.7	1.601	51.7	1.582	79.7
1.769	4.41	11.1	27.8	51.8	79.8			1.436	4.43	1.525	10.9	1.615	27.7	1.603	51.7	1.584	79.7
1.772	4.52	11	27.9	51.7	79.7			1.439	4.44	1.526	10.9	1.617	27.7	1.604	51.7	1.584	79.7
1.775	4.43	11	27.8	51.7	80.1			1.44	4.44	1.528	10.9	1.618	27.7	1.606	51.7	1.587	79.7
1.779	4.5	11.1	27.8	51.8	79.6			1.441	4.44	1.529	10.9	1.619	27.7	1.608	51.7	1.587	79.7
1.782	4.45	10.9	27.8	51.6	79.9			1.443	4.44	1.531	10.9	1.621	27.8	1.608	51.7	1.589	79.7
1.786	4.42	11.1	27.9	51.9	79.9			1.443	4.44	1.532	10.9	1.622	27.8	1.611	51.7	1.591	79.7
1.789	4.52	11	27.8	51.8	79.6			1.446	4.44	1.533	10.9	1.624	27.8	1.611	51.7	1.592	79.7
1.793	4.37	11	27.7	51.5	80			1.447	4.44	1.536	10.9	1.625	27.8	1.613	51.7	1.594	79.7
1.796	4.5	11.1	28	51.9	79.6			1.448	4.44	1.536	10.9	1.626	27.8	1.615	51.7	1.594	79.7
1.799	4.49	11	27.8	51.7	79.9			1.45	4.44	1.538	10.9	1.628	27.8	1.616	51.7	1.597	79.7
1.803	4.43	11	27.8	51.7	80			1.451	4.44	1.539	10.9	1.629	27.8	1.618	51.7	1.597	79.7
1.806	4.47	10.9	27.8	51.7	79.4			1.453	4.44	1.54	10.9	1.631	27.8	1.618	51.7	1.599	79.7
1.81	4.4	11	27.8	51.8	80			1.454	4.44	1.543	10.9	1.632	27.8	1.621	51.7	1.601	79.7
1.813	4.54	11.1	27.9	51.8	79.8			1.455	4.44	1.543	10.9	1.634	27.8	1.621	51.7	1.602	79.7
1.817	4.42	10.9	27.7	51.6	79.8			1.457	4.44	1.545	10.9	1.635	27.8	1.623	51.7	1.604	79.7
1.82	4.44	11.1	28	51.8	80			1.458	4.44	1.546	10.9	1.636	27.8	1.625	51.7	1.604	79.7
1.823	4.52	11	27.9	51.7	79.6			1.46	4.44	1.548	10.9	1.638	27.8	1.626	51.7	1.606	79.7
1.827	4.39	10.9	27.7	51.8	80.1			1.46	4.44	1.549	10.9	1.639	27.8	1.628	51.7	1.608	79.7
1.83	4.52	11.1	27.9	51.6	79.6			1.462	4.44	1.55	10.9	1.641	27.8	1.628	51.7	1.609	79.7
1.834	4.45	11	27.8	51.8	80			1.464	4.44	1.553	10.9	1.642	27.8	1.63	51.7	1.611	79.7
1.837	4.45	11	27.8	51.8	80			1.465	4.44	1.553	10.9	1.644	27.8	1.632	51.7	1.611	79.7
1.841	4.54	11	27.9	51.6	79.5			1.467	4.44	1.555	10.9	1.645	27.8	1.633	51.7	1.614	79.7
1.844	4.36	10.9	27.8	51.9	80.1			1.467	4.44	1.556	10.9	1.646	27.8	1.635	51.7	1.615	79.7
1.847	4.54	11.1	27.9	51.8	79.8			1.47	4.44	1.557	10.9	1.648	27.8	1.635	51.7	1.616	79.7
1.851	4.42	10.9	27.8	51.6	79.8			1.471	4.44	1.56	10.9	1.649	27.8	1.638	51.7	1.618	79.7
1.854	4.43	11	28	51.9	80			1.472	4.44	1.56	10.9	1.651	27.8	1.638	51.7	1.619	79.7
1.858	4.54	11	27.9	51.7	79.6			1.474	4.44	1.562	10.9	1.652	27.8	1.64	51.7	1.621	79.7
1.861	4.4	10.9	27.7	51.8	80.2			1.474	4.44	1.563	10.9	1.653	27.8	1.642	51.7	1.621	79.7
1.865	4.52	11.1	27.9	51.8	79.7			1.477	4.44	1.565	11	1.656	27.8	1.643	51.7	1.624	79.7
1.868	4.37	11	27.8	51.7	79.7			1.478	4.44	1.567	11	1.656	27.8	1.645	51.7	1.625	79.7
1.871	4.51	11	27.9	51.9	80.2			1.479	4.44	1.567	11	1.658	27.8	1.645	51.7	1.626	79.7
1.875	4.49	11	27.9	51.6	79.5			1.481	4.44	1.57	11	1.659	27.8	1.648	51.7	1.628	79.7
1.878	4.39	10.9	27.8	51.7	80			1.482	4.44	1.57	11	1.661	27.8	1.649	51.7	1.629	79.7
1.882	4.55	11.1	27.9	52	80			1.484	4.44	1.572	11	1.662	27.8	1.65	51.7	1.631	79.7
1.885	4.43	10.9	27.7	51.6	79.7			1.484	4.44	1.573	11	1.663	27.8	1.652	51.7	1.632	79.7
1.888	4.41	11	27.9	51.8	80			1.486	4.44	1.574	11	1.666	27.8	1.653	51.7	1.634	79.7
1.892	4.53	11.1	27.9	51.8	79.7			1.488	4.44	1.577	11	1.666	27.8	1.655	51.7	1.635	79.7
1.895	4.43	10.9	27.8	51.8	80			1.489	4.44	1.577	11	1.668	27.8	1.656	51.7	1.636	79.7
1.899	4.44	11.1	27.9	51.8	80			1.491	4.44	1.579	11	1.669	27.8	1.658	51.7	1.638	79.7
1.902	4.43	11	27.9	51.6	79.6			1.491	4.44	1.58	11	1.67	27.8	1.659	51.7	1.638	79.7
1.906	4.51	11	27.9	52	80.1			1.493	4.44	1.582	11	1.673	27.8	1.66	51.7	1.641	79.7
1.909	4.49	11	27.8	51.6	79.8			1.495	4.44	1.584	11	1.673	27.8	1.662	51.7	1.642	79.7
1.912	4.41	10.9	27.9	51.7	79.8			1.496	4.44	1.584	11	1.675	27.8	1.662	51.7	1.643	79.7
1.916	4.53	11.1	28	52	79.9			1.498	4.44	1.586	11	1.676	27.8	1.665	51.7	1.645	79.7
1.919	4.47	11	27.8	51.5	79.8			1.498	4.44	1.587	11	1.678	27.8	1.666	51.7	1.646	79.7
1.923	4.5	11	27.9	51.8	79.9			1.501	4.44	1.589	11	1.68	27.8	1.667	51.7	1.648	79.7
1.926	4.48	11	27.9	51.7	79.7			1.501	4.44	1.591	11	1.68	27.8	1.669	51.7	1.649	79.7
1.93	4.44	11	27.8	51.7	80.2			1.503	4.44	1.591	11	1.683	27.8	1.67	51.7	1.651	79.7
1.933	4.54	11.1	27.9	51.9	79.7			1.505	4.44	1.594	11	1.683	27.8	1.672	51.7	1.652	79.8
1.936	4.44	10.9	27.8	51.5	79.7			1.505	4.44	1.594	11	1.685	27.8	1.673	51.7	1.653	79.8
1.94	4.48	11.1	27.9	52	80.1			1.508	4.44	1.596	11	1.686	27.8	1.675	51.7	1.656	79.8
1.943	4.56	11	27.9	51.7	79.6			1.508	4.44	1.597	11	1.688	27.8	1.676	51.7	1.656	79.8
1.947	4.37	10.9	27.7	51.7	80.1			1.51	4.44	1.599	11	1.69	27.8	1.677	51.7	1.658	79.8
1.95	4.52	11.1	28	51.9	79.7			1.512	4.44	1.601	11	1.69	27.8	1.68	51.7	1.659	79.8
1.954	4.5	11	27.7	51.6	79.7			1.512	4.44	1.601	11	1.692	27.8	1.68	51.7	1.661	79.8
1.957	4.42	11	27.8	51.8	80.1			1.515	4.44	1.603	11	1.693	27.8	1.682	51.7	1.662	79.8
1.96	4.54	11	28	51.8	79.4			1.515	4.44	1.604	11	1.695	27.8	1.683	51.7	1.663	79.8
1.964	4.38	11	27.8	51.7	80.2			1.517	4.44	1.606	11	1.697	27.8	1.685	51.7	1.666	79.8
1.967	4.53	11.1	27.9	51.9	79.9			1.519	4.44	1.608	11	1.697	27.8	1.686	51.7	1.666	79.8
1.971	4.46	10.9	27.8	51.4	79.4			1.52	4.44	1.608	11	1.7	27.8	1.687	51.7	1.668	79.8
1.974	4.4	11.1	27.8	52	80.1			1.522	4.44	1.611	11	1.7	27.8	1.689	51.7	1.669	79.8
1.978	4.57	11	27.9	51.8	79.7			1.522	4.44	1.611	11	1.702	27.8	1.69	51.7	1.67	79.8
1.981	4.37	10.9	27.8	51.5	79.8			1.524	4.44	1.613	11	1.704	27.8	1.692	51.7	1.673	79.8
1.984	4.5	11	28	52	79.9			1.525	4.44	1.615	11	1.705	27.8	1.693	51.7	1.673	79.8
1.988	4.53	11	27.8	51.6	79.7			1.527	4.45	1.616	11	1.707	27.8	1.694	51.7	1.675	79.8
1.991	4.46	11	27.8	51.8	80.1			1.529	4.45	1.618	11	1.707	27.8	1.697	51.7	1.676	79.8
1.995	4.46	11	27.9	51.8	79.6			1.529	4.45	1.618	11	1.71	27.8	1.697	51.7	1.678	79.8
1.998	4.47	11	27.8	51.6	79.9			1.531	4.45	1.62	11	1.71	27.8	1.699	51.7	1.68	79.8
2.002	4.57	11.1	27.9	52	80			1.532	4.45	1.621	11	1.712	27.8	1.7	51.7	1.68	79.8
2.005	4.43	10.9	27.8	51.6	79.6			1.534	4.45	1.623	11	1.714	27.8	1.702	51.7	1.683	79.8
2.008	4.5	11.1	27.9	51.7	80			1.536	4.45	1.625	11	1.715	27.8	1.704	51.7	1.683	79.8
2.012	4.58	11	27.9	52	79.7			1.536	4.45	1.625	11	1.717	27.8	1.704	51.7	1.685	79.8
2.015	4.4	10.9	27.7	51.5	80			1.539	4.45	1.628	11	1.717	27.8	1.707	51.7	1.686	79.8
2.019	4.51	11.1	28	51.8	79.8			1.539	4.45	1.628	11	1.719	27.8	1.707	51.7	1.688	79.8
2.022	4.52	11	27.9	51.7	79.7			1.543	4.45	1.63	11	1.721	27.8	1.709	51.7	1.69	79.8
2.025	4.39	11	27.8	51.7	80.2			1.546	4.45	1.632	11	1.722	27.8	1.71	51.7	1.69	79.8
2.029	4.59	11	27.9	51.8	79.6			1.549	4.45	1.633	11	1.724	27.8	1.712	51.7	1.693	79.8
2.032	4.4	11	27.9	51.7	79.8			1.553	4.45	1.635	11	1.724	27.8	1.714	51.7	1.693	79.8
2.036	4.55	11.1	27.9	51.9	80.1			1.556	4.45	1.635	11	1.727	27.8	1.714	51.7	1.695	79.8
2.039	4.56	11	27.8	51.5	79.5			1.56	4.45	1.637	11	1.728	27.8	1.717	51.7	1.697	79.8
2.043	4.36	11	27.9	51.9	80.1			1.563	4.45	1.638	11	1.729	27.8	1.717	51.7	1.698	79.8
2.046	4.6	11.1	27.9	51.7	79.8			1.567	4.45	1.64	11	1.731	27.8	1.719	51.7	1.7	79.8
2.049	4.44	10.9	27.8	51.6	79.8			1.57	4.45	1.642	11	1.732	27.8	1.721	51.7	1.7	79.8
2.053	4.47	11.1	27.9	51.9	80			1.573	4.45	1.642	11	1.734	27.8	1.721	51.7	1.702	79.8
2.056	4.52	11	27.9	51.6	79.6			1.577	4.45	1.645	11	1.734	27.8	1.724	51.7	1.704	79.8
2.06	4.4	11	27.9	51.9	80.2			1.58	4.45	1.645	11	1.737	27.8	1.724	51.7	1.705	79.8
2.063	4.57	11.1	27.9	51.7	79.7			1.584	4.45	1.647	11	1.738	27.8	1.726	51.7	1.707	79.8
2.067	4.41	10.9	27.8	51.5	79.7			1.587	4.45	1.649	11	1.739	27.8	1.728	51.7	1.707	79.8
2.07	4.54	11.2	27.9	52.1	80.2			1.594	4.45	1.65	11	1.741	27.8	1.729	51.7	1.71	79.8
2.073	4.52	11	27.8	51.6	79.6			1.597	4.45	1.652	11	1.741	27.8	1.731	51.7	1.71	79.8
2.077	4.35	10.9	27.9	51.8	80			1.601	4.45	1.652	11	1.744	27.8	1.731	51.7	1.712	79.8
2.08	4.58	11.1	28.1	52	79.7			1.604	4.45	1.654	11	1.745	27.8	1.734	51.7	1.714	79.8
2.084	4.41	11	27.8	51.5	79.8			1.608	4.45	1.656	11	1.746	27.8	1.734	51.7	1.715	79.8
2.087	4.47	11.1	27.9	51.9	80			1.611	4.45	1.659	11	1.748	27.8	1.736	51.7	1.717	79.8
2.091	4.52	11	28	51.7	79.4			1.615	4.45	1.662	11	1.749	27.8	1.738	51.7	1.717	79.8
2.094	4.38	11	27.9	51.7	80.2			1.618	4.45	1.666	11	1.751	27.8	1.739	51.7	1.72	79.8
2.097	4.63	11.1	27.9	51.9	79.8			1.621	4.45	1.669	11	1.752	27.8	1.741	51.7	1.721	79.8
2.101	4.39	10.9	27.8	51.5	79.5			1.625	4.45	1.673	11	1.754	27.8	1.741	51.7	1.722	79.8
2.104	4.5	11.1	28	52	80.1			1.628	4.45	1.676	11	1.755	27.8	1.744	51.7	1.724	79.8
2.108	4.58	11	27.9	51.7	79.6			1.632	4.45	1.68	11	1.756	27.8	1.745	51.7	1.725	79.8
2.111	4.33	11	27.9	51.7	79.8			1.635	4.45	1.683	11	1.758	27.8	1.746	51.7	1.727	79.8
2.115	4.56	11.1	28	52	79.9			1.638	4.46	1.686	11	1.759	27.8	1.748	51.7	1.728	79.8
2.118	4.44	10.9	27.8	51.5	79.6			1.642	4.46	1.69	11	1.761	27.8	1.748	51.7	1.73	79.8
2.121	4.49	11.1	27.9	52	80			1.645	4.46	1.693	11	1.762	27.8	1.751	51.7	1.731	79.8
2.125	4.5	10.9	27.9	51.7	79.6			1.649	4.46	1.697	11	1.763	27.8	1.752	51.7	1.732	79.8
2.128	4.43	11.1	27.9	51.8	79.9			1.652	4.46	1.7	11	1.765	27.8	1.753	51.7	1.734	79.8
2.132	4.57	11.1	28	51.9	79.9			1.656	4.46	1.704	11	1.766	27.8	1.755	51.7	1.734	79.8
2.135	4.37	10.9	27.8	51.5	79.6			1.662	4.46	1.707	11	1.768	27.8	1.756	51.7	1.737	79.8
2.139	4.52	11.1	28	52	79.9			1.666	4.46	1.71	11	1.769	27.8	1.758	51.7	1.738	79.8
2.142	4.54	11	27.9	51.7	79.8			1.669	4.46	1.714	11	1.771	27.8	1.758	51.7	1.739	79.8
2.145	4.31	11	27.8	51.6	79.9			1.673	4.46	1.717	11	1.772	27.8	1.761	51.7	1.741	79.8
2.149	4.59	11.1	28.1	52	79.6			1.676	4.46	1.721	11	1.773	27.8	1.762	51.7	1.742	79.8
2.152	4.45	11	27.8	51.6	80			1.68	4.46	1.724	11	1.775	27.8	1.763	51.7	1.744	79.8
2.156	4.47	11.1	27.9	51.9	79.9			1.683	4.46	1.728	11	1.776	27.8	1.765	51.7	1.745	79.8
2.159	4.51	11	27.9	51.7	79.5			1.686	4.46	1.731	11	1.778	27.8	1.766	51.7	1.747	79.8
2.162	4.4	11	27.9	51.8	80			1.69	4.46	1.734	11	1.779	27.8	1.768	51.7	1.748	79.8
2.166	4.58	11.1	28	52	79.7			1.693	4.46	1.738	11	1.781	27.8	1.769	51.7	1.749	79.8
2.169	4.42	10.9	27.8	51.5	79.8			1.697	4.46	1.741	11	1.782	27.8	1.771	51.7	1.752	79.8
2.173	4.45	11.1	28	51.9	79.9			1.7	4.46	1.745	11	1.783	27.8	1.772	51.7	1.752	79.8
2.176	4.57	11	27.9	51.8	79.6			1.704	4.46	1.748	11	1.786	27.8	1.773	51.7	1.754	79.8
2.18	4.38	10.9	27.8	51.6	80			1.707	4.46	1.752	11	1.786	27.8	1.775	51.7	1.755	79.8
2.183	4.52	11.1	27.9	51.9	79.6			1.71	4.46	1.755	11	1.788	27.8	1.776	51.7	1.757	79.8
2.186	4.43	11	27.8	51.6	79.7			1.714	4.46	1.758	11	1.789	27.8	1.778	51.7	1.758	79.8
2.19	4.47	11.1	28	51.8	80.1			1.717	4.46	1.762	11	1.79	27.8	1.779	51.7	1.762	79.8
2.193	4.54	10.9	27.9	51.8	79.4			1.721	4.46	1.765	11	1.793	27.8	1.78	51.7	1.765	79.8
2.197	4.38	11	27.9	51.6	79.8			1.724	4.46	1.769	11	1.793	27.8	1.782	51.7	1.769	79.8
2.2	4.58	11.2	28	52	79.9			1.728	4.46	1.772	11	1.795	27.8	1.783	51.7	1.772	79.8
2.204	4.47	10.9	27.7	51.7	79.6			1.731	4.46	1.775	11	1.796	27.8	1.785	51.7	1.775	79.8
2.207	4.44	11	28	51.7	79.9			1.734	4.46	1.779	11	1.798	27.8	1.786	51.7	1.779	79.8
2.21	4.55	11.1	27.9	51.9	79.8			1.738	4.46	1.782	11	1.799	27.8	1.788	51.7	1.782	79.8
2.214	4.4	11	27.8	51.7	79.8			1.741	4.46	1.786	11	1.8	27.8	1.789	51.7	1.786	79.8
2.217	4.5	11.1	28	51.8	79.8			1.745	4.46	1.789	11	1.803	27.8	1.79	51.7	1.789	79.8
2.221	4.48	10.9	27.9	51.9	79.6			1.748	4.46	1.793	11	1.803	27.8	1.793	51.7	1.793	79.8
2.224	4.41	11.1	27.9	51.7	80			1.752	4.46	1.796	11	1.805	27.8	1.796	51.7	1.796	79.8
2.228	4.57	11	27.9	51.8	79.6			1.755	4.46	1.799	11	1.806	27.8	1.799	51.7	1.799	79.8
2.231	4.39	11	27.8	51.7	79.8			1.758	4.46	1.803	11	1.808	27.8	1.803	51.7	1.803	79.8
2.234	4.54	11.1	27.9	51.8	79.9			1.762	4.46	1.806	11	1.81	27.8	1.806	51.7	1.806	79.8
2.238	4.5	10.9	27.8	51.6	79.6			1.765	4.46	1.81	11	1.81	27.8	1.81	51.7	1.81	79.8
2.241	4.39	11.1	28	51.8	79.9			1.769	4.46	1.813	11	1.813	27.8	1.813	51.7	1.813	79.8
2.245	4.55	11.1	27.9	51.8	79.6			1.772	4.46	1.817	11	1.817	27.8	1.817	51.7	1.817	79.8
2.248	4.43	11	27.8	51.8	79.9			1.775	4.46	1.82	11	1.82	27.8	1.82	51.7	1.82	79.8
2.252	4.5	11.1	28	51.8	79.8			1.779	4.46	1.823	11	1.823	27.8	1.823	51.7	1.823	79.8
2.255	4.44	10.9	27.9	51.5	79.5			1.782	4.46	1.827	11	1.827	27.8	1.827	51.7	1.827	79.8
2.258	4.5	11.1	28	52	80			1.786	4.46	1.83	11	1.83	27.8	1.83	51.7	1.83	79.8
2.262	4.57	11.1	27.9	51.7	79.6			1.789	4.46	1.834	11	1.834	27.8	1.834	51.7	1.834	79.8
2.265	4.35	10.9	27.8	51.6	79.7			1.793	4.47	1.837	11	1.837	27.8	1.837	51.7	1.837	79.8
2.269	4.53	11.2	28.1	52	79.8			1.796	4.47	1.841	11	1.841	27.8	1.841	51.7	1.841	79.8
2.272	4.52	11	27.8	51.6	79.6			1.799	4.47	1.844	11	1.844	27.8	1.844	51.7	1.844	79.8
2.276	4.4	11	27.9	51.7	79.9			1.803	4.47	1.847	11	1.847	27.8	1.847	51.7	1.847	79.8
2.279	4.56	11.1	28	51.9	79.6			1.806	4.47	1.851	11	1.851	27.8	1.851	51.7	1.851	79.8
2.282	4.45	11	27.9	51.6	79.9			1.81	4.47	1.854	11	1.854	27.8	1.854	51.7	1.854	79.8
2.286	4.49	11.1	27.9	51.9	79.7			1.813	4.47	1.858	11	1.858	27.8	1.858	51.7	1.858	79.8
2.289	4.48	10.9	27.9	51.6	79.6			1.817	4.47	1.861	11	1.861	27.8	1.861	51.7	1.861	79.8
2.293	4.52	11.1	28	51.8	80			1.82	4.47	1.865	11	1.865	27.8	1.865	51.7	1.865	79.8
2.296	4.55	11.1	28	51.9	79.7			1.823	4.47	1.868	11	1.868	27.8	1.868	51.7	1.868	79.8
2.299	4.43	10.9	27.8	51.5	79.7			1.827	4.47	1.871	11	1.871	27.8	1.871	51.7	1.871	79.8
2.303	4.49	11.1	28	51.9	79.8			1.83	4.47	1.875	11	1.875	27.8	1.875	51.7	1.875	79.8
2.306	4.54	11	27.8	51.7	79.7			1.834	4.47	1.878	11	1.878	27.8	1.878	51.7	1.878	79.8
2.31	4.46	11.1	27.9	51.7	79.8			1.837	4.47	1.882	11	1.882	27.8	1.882	51.7	1.882	79.8
2.313	4.52	11	28	51.9	79.7			1.841	4.47	1.885	11	1.885	27.8	1.885	51.7	1.885	79.8
2.317	4.49	11	27.9	51.7	79.9			1.844	4.47	1.889	11	1.889	27.9	1.889	51.7	1.889	79.8
2.32	4.5	11.1	28	51.8	79.8			1.847	4.47	1.892	11	1.892	27.9	1.892	51.7	1.892	79.8
2.323	4.54	10.9	27.8	51.7	79.6			1.851	4.47	1.895	11	1.895	27.9	1.895	51.7	1.895	79.8
2.327	4.4	11.1	28	51.9	79.7			1.854	4.47	1.899	11	1.899	27.9	1.899	51.7	1.899	79.8
2.33	4.55	11.1	28	51.9	79.9			1.858	4.47	1.902	11	1.902	27.9	1.902	51.7	1.902	79.8
2.334	4.44	10.9	27.8	51.5	79.8			1.861	4.47	1.906	11	1.906	27.9	1.906	51.7	1.906	79.8
2.337	4.47	11.1	28.1	51.9	79.5			1.865	4.47	1.909	11	1.909	27.9	1.909	51.7	1.909	79.8
2.341	4.57	11	27.9	51.7	80			1.868	4.47	1.912	11	1.912	27.9	1.912	51.7	1.912	79.8
2.344	4.42	11	27.8	51.7	79.8			1.871	4.47	1.916	11	1.916	27.9	1.916	51.7	1.916	79.8
2.347	4.49	11	28	51.9	79.5			1.875	4.47	1.919	11	1.919	27.9	1.919	51.8	1.919	79.8
2.351	4.46	11	27.9	51.6	79.9			1.878	4.47	1.923	11	1.923	27.9	1.923	51.8	1.923	79.8
2.354	4.55	11.1	27.9	51.9	79.7			1.882	4.47	1.926	11	1.926	27.9	1.926	51.8	1.926	79.8
2.358	4.48	10.9	27.8	51.6	79.6			1.885	4.47	1.93	11	1.93	27.9	1.93	51.8	1.93	79.8
2.361	4.42	11.1	28	51.8	79.9			1.889	4.47	1.933	11	1.933	27.9	1.933	51.8	1.933	79.8
2.365	4.57	11.1	28	51.9	79.6			1.892	4.47	1.936	11	1.936	27.9	1.936	51.8	1.936	79.8
2.368	4.38	10.9	27.7	51.6	79.9			1.895	4.47	1.94	11	1.94	27.9	1.94	51.8	1.94	79.8
2.371	4.5	11.1	28	51.8	79.7			1.899	4.47	1.943	11	1.943	27.9	1.943	51.8	1.943	79.8
2.375	4.51	11	27.9	51.8	79.5			1.902	4.47	1.947	11	1.947	27.9	1.947	51.8	1.947	79.8
2.378	4.41	11.1	27.9	51.8	80.2			1.906	4.47	1.95	11	1.95	27.9	1.95	51.8	1.95	79.8
2.382	4.55	11	27.9	51.8	79.5			1.909	4.47	1.954	11	1.954	27.9	1.954	51.8	1.954	79.8
2.385	4.36	11	27.8	51.8	79.7			1.912	4.47	1.957	11	1.957	27.9	1.957	51.8	1.957	79.8
2.389	4.58	11.2	28	51.9	80			1.916	4.47	1.96	11	1.96	27.9	1.96	51.8	1.96	79.8
2.392	4.5	11	27.8	51.7	79.5			1.919	4.47	1.964	11	1.964	27.9	1.964	51.8	1.964	79.8
2.395	4.37	11	27.9	51.7	79.9			1.923	4.47	1.967	11	1.967	27.9	1.967	51.8	1.967	79.8
2.399	4.62	11.1	28	52	79.8			1.926	4.47	1.971	11	1.971	27.9	1.971	51.8	1.971	79.8
2.402	4.43	11	27.7	51.6	79.7			1.93	4.47	1.974	11	1.974	27.9	1.974	51.8	1.974	79.8
2.406	4.51	11.1	28	51.8	79.9			1.933	4.47	1.978	11	1.978	27.9	1.978	51.8	1.978	79.8
2.409	4.53	11	27.9	51.9	79.6			1.936	4.47	1.981	11	1.981	27.9	1.981	51.8	1.981	79.8
2.413	4.42	11.1	27.9	51.7	80			1.94	4.47	1.984	11	1.984	27.9	1.984	51.8	1.984	79.8
2.416	4.52	11.1	28	51.8	79.6			1.943	4.47	1.988	11	1.988	27.9	1.988	51.8	1.988	79.8
2.419	4.46	10.9	27.8	51.7	79.7			1.947	4.47	1.991	11	1.991	27.9	1.991	51.8	1.991	79.8
2.423	4.53	11.2	28.1	51.9	79.9			1.95	4.47	1.995	11	1.995	27.9	1.995	51.8	1.995	79.8
2.426	4.52	10.9	27.8	51.7	79.7			1.954	4.47	1.998	11	1.998	27.9	1.998	51.8	1.998	79.8
2.43	4.44	11	27.9	51.7	79.7			1.957	4.47	2.002	11	2.002	27.9	2.002	51.8	2.002	79.8
2.433	4.54	11.1	28	51.9	79.6			1.96	4.47	2.005	11	2.005	27.9	2.005	51.8	2.005	79.8
2.436	4.52	11	27.8	51.8	79.9			1.964	4.47	2.008	11	2.008	27.9	2.008	51.8	2.008	79.8
2.44	4.49	11.1	28	51.7	79.9			1.967	4.47	2.012	11	2.012	27.9	2.012	51.8	2.012	79.8
2.443	4.48	11	28	51.8	79.5			1.971	4.47	2.015	11	2.015	27.9	2.015	51.8	2.015	79.8
2.447	4.54	11	27.9	51.9	80			1.974	4.47	2.019	11	2.019	27.9	2.019	51.8	2.019	79.8
2.45	4.55	11.1	27.9	51.7	79.7			1.978	4.47	2.022	11	2.022	27.9	2.022	51.8	2.022	79.8
2.454	4.41	10.9	27.7	51.7	79.6			1.981	4.47	2.026	11	2.026	27.9	2.026	51.8	2.026	79.8
2.457	4.53	11.2	28.1	51.9	79.9			1.984	4.47	2.029	11	2.029	27.9	2.029	51.8	2.029	79.8
2.46	4.52	11	27.9	51.7	79.6			1.988	4.47	2.032	11	2.032	27.9	2.032	51.8	2.032	79.8
2.464	4.44	11	27.8	51.9	79.9			1.991	4.47	2.036	11	2.036	27.9	2.036	51.8	2.036	79.8
2.467	4.52	11.1	28.1	51.8	79.6			1.995	4.47	2.039	11	2.039	27.9	2.039	51.8	2.039	79.8
2.471	4.46	11	27.8	51.7	79.8			1.998	4.47	2.043	11	2.043	27.9	2.043	51.8	2.043	79.8
2.474	4.51	11.1	27.9	52	79.8			2.002	4.47	2.046	11	2.046	27.9	2.046	51.8	2.046	79.8
2.478	4.47	11	28	51.6	79.5			2.005	4.47	2.049	11	2.049	27.9	2.049	51.8	2.049	79.8
2.481	4.41	11.1	27.8	51.9	80			2.008	4.47	2.053	11	2.053	27.9	2.053	51.8	2.053	79.8
2.484	4.58	11.1	28	51.8	79.6			2.012	4.47	2.056	11	2.056	27.9	2.056	51.8	2.056	79.8
2.488	4.44	10.9	27.8	51.5	79.7			2.015	4.47	2.06	11	2.06	27.9	2.06	51.8	2.06	79.8
2.491	4.46	11.2	28.1	52.1	79.8			2.019	4.47	2.063	11	2.063	27.9	2.063	51.8	2.063	79.8
2.495	4.56	11	27.9	51.7	79.6			2.022	4.47	2.067	11	2.067	27.9	2.067	51.8	2.067	79.8
2.498	4.4	11	27.8	51.7	79.9			2.026	4.48	2.07	11	2.07	27.9	2.07	51.8	2.07	79.8
2.502	4.51	11.1	28.1	51.9	79.5			2.032	4.48	2.073	11	2.073	27.9	2.073	51.8	2.073	79.8
2.505	4.51	11	27.8	51.6	79.9			2.036	4.48	2.077	11	2.077	27.9	2.077	51.8	2.077	79.8
2.508	4.46	11.1	28	51.9	79.8			2.039	4.48	2.08	11	2.08	27.9	2.08	51.8	2.08	79.8
2.512	4.51	11	28	51.6	79.5			2.043	4.48	2.084	11	2.084	27.9	2.084	51.8	2.084	79.8
2.515	4.41	11.1	27.9	51.9	79.9			2.049	4.48	2.087	11	2.087	27.9	2.087	51.8	2.087	79.8
2.519	4.55	11.2	28.1	51.9	79.7			2.053	4.48	2.091	11	2.091	27.9	2.091	51.8	2.091	79.8
2.522	4.42	10.9	27.7	51.5	79.7			2.056	4.48	2.094	11	2.094	27.9	2.094	51.8	2.094	79.8
2.526	4.49	11.1	28.1	51.9	79.6			2.06	4.48	2.097	11	2.097	27.9	2.097	51.8	2.097	79.8
2.529	4.56	11.1	28	51.8	79.6			2.063	4.48	2.101	11	2.101	27.9	2.101	51.8	2.101	79.8
2.532	4.43	11	27.7	51.7	80			2.067	4.48	2.104	11	2.104	27.9	2.104	51.8	2.104	79.8
2.536	4.48	11.1	28.1	51.8	79.4			2.07	4.48	2.108	11	2.108	27.9	2.108	51.8	2.108	79.8
2.539	4.42	11	27.9	51.7	79.8			2.073	4.48	2.111	11	2.111	27.9	2.111	51.8	2.111	79.8
2.543	4.53	11.1	28	52	79.9			2.077	4.48	2.115	11	2.115	27.9	2.115	51.8	2.115	79.8
2.546	4.51	11	28	51.5	79.4			2.08	4.48	2.118	11	2.118	27.9	2.118	51.8	2.118	79.8
2.55	4.42	11	27.8	51.8	80			2.084	4.48	2.121	11	2.121	27.9	2.121	51.8	2.121	79.8
2.553	4.54	11.1	28.1	51.9	79.6			2.087	4.48	2.125	11	2.125	27.9	2.125	51.8	2.125	79.8
2.556	4.51	10.9	27.8	51.5	79.8			2.091	4.48	2.128	11	2.128	27.9	2.128	51.8	2.128	79.8
2.56	4.43	11.1	28	51.9	79.9			2.094	4.48	2.132	11	2.132	27.9	2.132	51.8	2.132	79.8
2.563	4.56	11.1	28.1	51.7	79.4			2.101	4.48	2.135	11	2.135	27.9	2.135	51.8	2.135	79.8
2.567	4.47	11	27.8	51.7	80.1			2.104	4.48	2.139	11	2.139	27.9	2.139	51.8	2.139	79.8
2.57	4.51	11.1	28	51.9	79.6			2.108	4.48	2.142	11	2.142	27.9	2.142	51.8	2.142	79.8
2.573	4.44	11	27.9	51.6	79.5			2.111	4.48	2.145	11	2.145	27.9	2.145	51.8	2.145	79.8
2.577	4.54	11.1	28	51.9	80.1			2.115	4.48	2.149	11	2.149	27.9	2.149	51.8	2.149	79.8
2.58	4.52	11.1	28	51.7	79.4			2.118	4.48	2.152	11	2.152	27.9	2.152	51.8	2.152	79.8
2.584	4.41	11	27.9	51.7	79.8			2.121	4.48	2.156	11	2.156	27.9	2.156	51.8	2.156	79.8
2.587	4.57	11.1	28.1	52	80			2.125	4.48	2.159	11	2.159	27.9	2.159	51.8	2.159	79.8
2.591	4.52	11	27.8	51.6	79.5			2.128	4.48	2.163	11	2.163	27.9	2.163	51.8	2.163	79.8
2.594	4.44	11	28	51.9	79.9			2.132	4.48	2.166	11	2.166	27.9	2.166	51.8	2.166	79.8
2.597	4.55	11.2	28.1	51.8	79.5			2.135	4.48	2.169	11	2.169	27.9	2.169	51.8	2.169	79.8
2.601	4.46	11	27.7	51.7	79.8			2.139	4.48	2.173	11	2.173	27.9	2.173	51.8	2.173	79.8
2.604	4.51	11.1	28.1	51.8	79.7			2.142	4.48	2.176	11	2.176	27.9	2.176	51.8	2.176	79.8
2.608	4.47	10.9	28	51.6	79.6			2.145	4.48	2.18	11	2.18	27.9	2.18	51.8	2.18	79.8
2.611	4.5	11.1	27.9	52	79.9			2.152	4.48	2.183	11	2.183	27.9	2.183	51.8	2.183	79.8
2.615	4.5	11	28	51.7	79.6			2.156	4.48	2.186	11	2.186	27.9	2.186	51.8	2.186	79.8
2.618	4.44	10.9	27.8	51.6	79.7			2.159	4.48	2.19	11	2.19	27.9	2.19	51.8	2.19	79.8
2.621	4.51	11.2	28.1	52.1	79.7			2.163	4.48	2.193	11	2.193	27.9	2.193	51.8	2.193	79.8
2.625	4.53	10.9	27.9	51.5	79.7			2.166	4.48	2.197	11	2.197	27.9	2.197	51.8	2.197	79.8
2.628	4.44	11	27.9	51.8	79.8			2.169	4.48	2.2	11	2.2	27.9	2.2	51.8	2.2	79.8
2.632	4.48	11.1	28.1	51.9	79.5			2.173	4.48	2.204	11	2.204	27.9	2.204	51.8	2.204	79.8
2.635	4.44	11	27.8	51.6	80			2.176	4.48	2.207	11	2.207	27.9	2.207	51.8	2.207	79.8
2.639	4.56	11.1	28	51.9	79.6			2.18	4.48	2.21	11	2.21	27.9	2.21	51.8	2.21	79.8
2.642	4.43	10.9	27.9	51.5	79.5			2.183	4.48	2.214	11	2.214	27.9	2.214	51.8	2.214	79.8
2.645	4.46	11.1	28	51.9	80			2.186	4.48	2.217	11	2.217	27.9	2.217	51.8	2.217	79.8
2.649	4.57	11.1	28	51.8	79.5			2.19	4.48	2.221	11	2.221	27.9	2.221	51.8	2.221	79.8
2.652	4.44	11	27.8	51.5	79.8			2.193	4.48	2.224	11	2.224	27.9	2.224	51.8	2.224	79.8
2.656	4.51	11.1	28.2	52	79.7			2.197	4.48	2.228	11	2.228	27.9	2.228	51.8	2.228	79.8
2.659	4.54	11	27.8	51.6	79.6			2.2	4.48	2.231	11	2.231	27.9	2.231	51.8	2.231	79.8
2.663	4.47	11.1	27.9	51.8	79.8			2.204	4.48	2.234	11	2.234	27.9	2.234	51.8	2.234	79.8
2.666	4.51	11.1	28.2	51.8	79.5			2.207	4.48	2.238	11	2.238	27.9	2.238	51.8	2.238	79.8
2.669	4.46	11	27.8	51.6	79.8			2.21	4.48	2.241	11	2.241	27.9	2.241	51.8	2.241	79.8
2.673	4.6	11.1	28	51.9	79.8			2.214	4.48	2.245	11	2.245	27.9	2.245	51.8	2.245	79.8
2.676	4.47	11	28	51.6	79.5			2.217	4.48	2.248	11	2.248	27.9	2.248	51.8	2.248	79.8
2.68	4.44	11.1	27.9	51.9	79.9			2.221	4.48	2.252	11	2.252	27.9	2.252	51.8	2.252	79.8
2.683	4.59	11.1	28.1	51.9	79.6			2.224	4.48	2.255	11	2.255	27.9	2.255	51.8	2.255	79.8
2.687	4.42	11	27.8	51.5	79.7			2.228	4.48	2.258	11	2.258	27.9	2.258	51.8	2.258	79.8
2.69	4.54	11.1	28.1	51.9	79.7			2.231	4.48	2.262	11	2.262	27.9	2.262	51.8	2.262	79.8
2.693	4.55	11	28	51.7	79.7			2.234	4.48	2.265	11	2.265	27.9	2.265	51.8	2.265	79.8
2.697	4.44	11	27.9	51.8	80			2.238	4.48	2.269	11	2.269	27.9	2.269	51.8	2.269	79.8
2.7	4.54	11.1	28.1	51.8	79.4			2.241	4.48	2.272	11	2.272	27.9	2.272	51.8	2.272	79.8
2.704	4.45	11	27.9	51.7	79.8			2.245	4.48	2.276	11	2.276	27.9	2.276	51.8	2.276	79.8
2.707	4.6	11.1	28	51.9	79.9			2.248	4.48	2.279	11	2.279	27.9	2.279	51.8	2.279	79.8
2.71	4.48	11	27.9	51.6	79.5			2.252	4.48	2.282	11	2.282	27.9	2.282	51.8	2.282	79.8
2.714	4.43	11.1	28	51.8	79.9			2.255	4.48	2.286	11	2.286	27.9	2.286	51.8	2.286	79.8
2.717	4.62	11.1	28.1	51.9	79.6			2.258	4.48	2.289	11	2.289	27.9	2.289	51.8	2.289	79.8
2.721	4.49	11	27.7	51.6	79.8			2.262	4.48	2.293	11	2.293	27.9	2.293	51.8	2.293	79.8
2.724	4.46	11.1	28.1	51.8	79.6			2.265	4.48	2.296	11	2.296	27.9	2.296	51.8	2.296	79.8
2.728	4.53	11.1	28	51.7	79.6			2.269	4.48	2.3	11	2.3	27.9	2.3	51.8	2.3	79.8
2.731	4.49	11.1	27.9	51.8	79.9			2.272	4.48	2.303	11	2.303	27.9	2.303	51.8	2.303	79.8
2.734	4.51	11.1	28.1	51.7	79.5			2.276	4.48	2.306	11	2.306	27.9	2.306	51.8	2.306	79.8
2.738	4.45	11	27.8	51.6	79.8			2.279	4.48	2.31	11	2.31	27.9	2.31	51.8	2.31	79.8
2.741	4.55	11.2	28	52	79.8			2.282	4.48	2.313	11	2.313	27.9	2.313	51.8	2.313	79.8
2.745	4.5	11	28	51.6	79.5			2.286	4.48	2.317	11	2.317	27.9	2.317	51.8	2.317	79.8
2.748	4.43	11	27.9	51.8	79.9			2.289	4.48	2.32	11	2.32	27.9	2.32	51.8	2.32	79.8
2.752	4.56	11.2	28.1	51.9	79.7			2.293	4.48	2.323	11	2.323	27.9	2.323	51.8	2.323	79.8
2.755	4.47	11	27.9	51.5	79.7			2.296	4.48	2.327	11	2.327	27.9	2.327	51.8	2.327	79.8
2.758	4.49	11.1	28	51.8	79.8			2.3	4.48	2.33	11	2.33	27.9	2.33	51.8	2.33	79.8
2.762	4.54	11.1	28	51.8	79.4			2.303	4.48	2.334	11	2.334	27.9	2.334	51.8	2.334	79.8
2.765	4.46	11.1	27.9	51.7	80.2			2.306	4.48	2.337	11	2.337	27.9	2.337	51.8	2.337	79.8
2.769	4.57	11.1	28	51.8	79.5			2.31	4.48	2.341	11	2.341	27.9	2.341	51.8	2.341	79.8
2.772	4.45	11	27.9	51.6	79.6			2.313	4.48	2.344	11	2.344	27.9	2.344	51.8	2.344	79.8
2.776	4.53	11.1	28	51.9	80.1			2.317	4.48	2.347	11	2.347	27.9	2.347	51.8	2.347	79.8
2.779	4.55	11	27.9	51.6	79.4			2.32	4.48	2.351	11	2.351	27.9	2.351	51.8	2.351	79.8
2.782	4.42	11	27.9	51.7	79.7			2.323	4.48	2.354	11	2.354	27.9	2.354	51.8	2.354	79.8
2.786	4.54	11.1	28	51.9	79.7			2.327	4.48	2.358	11	2.358	27.9	2.358	51.8	2.358	79.8
2.789	4.51	11	27.9	51.7	79.6			2.33	4.48	2.361	11	2.361	27.9	2.361	51.8	2.361	79.8
2.793	4.48	11.1	28	51.8	79.9			2.334	4.48	2.365	11	2.365	27.9	2.365	51.8	2.365	79.8
2.796	4.53	11	28.1	51.7	79.4			2.337	4.48	2.368	11	2.368	27.9	2.368	51.8	2.368	79.8
2.8	4.46	11.1	27.9	51.8	79.8			2.341	4.48	2.371	11	2.371	27.9	2.371	51.8	2.371	79.8
2.803	4.55	11.1	28	51.8	79.8			2.344	4.48	2.375	11	2.375	27.9	2.375	51.8	2.375	79.8
2.806	4.42	11	27.8	51.5	79.4			2.347	4.48	2.378	11	2.378	27.9	2.378	51.8	2.378	79.8
2.81	4.49	11.1	28.1	52	79.8			2.351	4.48	2.382	11	2.382	27.9	2.382	51.8	2.382	79.8
2.813	4.55	11	28	51.7	79.7			2.354	4.48	2.385	11	2.385	27.9	2.385	51.8	2.385	79.8
2.817	4.41	11	27.8	51.7	79.6			2.358	4.48	2.389	11	2.389	27.9	2.389	51.8	2.389	79.8
2.82	4.54	11.1	28.1	51.9	79.6			2.361	4.48	2.392	11	2.392	27.9	2.392	51.8	2.392	79.8
2.824	4.52	11	27.9	51.7	79.8			2.365	4.48	2.395	11	2.395	27.9	2.395	51.8	2.395	79.8
2.827	4.47	11.1	27.9	51.8	79.7			2.368	4.48	2.399	11	2.399	27.9	2.399	51.8	2.399	79.8
2.83	4.5	11	28	51.7	79.5			2.371	4.48	2.402	11	2.402	27.9	2.402	51.8	2.402	79.8
2.834	4.43	11.1	28	51.8	79.9			2.375	4.48	2.406	11	2.406	27.9	2.406	51.8	2.406	79.8
2.837	4.58	11.1	28	51.8	79.6			2.378	4.48	2.409	11	2.409	27.9	2.409	51.8	2.409	79.8
2.841	4.48	11	27.9	51.7	79.7			2.382	4.48	2.413	11	2.413	27.9	2.413	51.8	2.413	79.8
2.844	4.44	11.1	28.1	51.9	79.7			2.385	4.48	2.416	11	2.416	27.9	2.416	51.8	2.416	79.8
2.847	4.58	11.1	27.9	51.7	79.6			2.389	4.48	2.419	11	2.419	27.9	2.419	51.8	2.419	79.8
2.851	4.4	11.1	27.9	51.7	79.8			2.392	4.48	2.423	11	2.423	27.9	2.423	51.8	2.423	79.8
2.854	4.56	11.1	28.1	51.8	79.5			2.395	4.48	2.426	11	2.426	27.9	2.426	51.8	2.426	79.8
2.858	4.48	11	27.9	51.7	79.8			2.402	4.48	2.43	11	2.43	27.9	2.43	51.8	2.43	79.8
2.861	4.51	11.1	28	51.8	79.7			2.406	4.48	2.433	11	2.433	27.9	2.433	51.8	2.433	79.8
2.865	4.53	11	27.9	51.7	79.4			2.409	4.48	2.436	11	2.436	27.9	2.436	51.8	2.436	79.8
2.868	4.39	11.1	27.9	51.8	79.8			2.413	4.48	2.44	11	2.44	27.9	2.44	51.8	2.44	79.8
2.871	4.61	11.1	28.1	51.9	79.7			2.416	4.48	2.443	11	2.443	27.9	2.443	51.8	2.443	79.8
2.875	4.44	11	27.8	51.5	79.6			2.419	4.48	2.447	11	2.447	27.9	2.447	51.8	2.447	79.8
2.878	4.42	11.1	28.1	51.9	79.6			2.423	4.48	2.45	11	2.45	27.9	2.45	51.8	2.45	79.8
2.882	4.62	11.1	28	51.8	79.7			2.426	4.48	2.454	11	2.454	27.9	2.454	51.8	2.454	79.8
2.885	4.42	11	27.8	51.7	79.8			2.43	4.48	2.457	11	2.457	27.9	2.457	51.8	2.457	79.8
2.889	4.51	11.1	28.1	51.8	79.5			2.433	4.48	2.46	11	2.46	27.9	2.46	51.8	2.46	79.8
2.892	4.47	11	27.9	51.7	79.7			2.436	4.48	2.464	11	2.464	27.9	2.464	51.8	2.464	79.8
2.895	4.49	11.1	28	51.9	79.8			2.44	4.48	2.467	11	2.467	27.9	2.467	51.8	2.467	79.8
2.899	4.53	11.1	27.9	51.7	79.5			2.443	4.48	2.471	11	2.471	27.9	2.471	51.8	2.471	79.8
2.902	4.4	11	27.9	51.8	79.8			2.447	4.48	2.474	11	2.474	27.9	2.474	51.8	2.474	79.8
2.906	4.58	11.1	28	51.9	79.7			2.45	4.48	2.478	11	2.478	27.9	2.478	51.8	2.478	79.8
2.909	4.49	11	27.8	51.6	79.7			2.454	4.48	2.481	11	2.481	27.9	2.481	51.8	2.481	79.8
2.913	4.42	11.1	28	51.8	79.7			2.457	4.48	2.484	11	2.484	27.9	2.484	51.8	2.484	79.8
2.916	4.57	11.1	28	51.8	79.5			2.46	4.48	2.488	11	2.488	27.9	2.488	51.8	2.488	79.8
2.919	4.4	11	27.9	51.7	79.8			2.464	4.48	2.491	11	2.491	27.9	2.491	51.8	2.491	79.8
2.923	4.56	11.1	28	51.8	79.6			2.467	4.48	2.495	11	2.495	27.9	2.495	51.8	2.495	79.8
2.926	4.44	11	27.9	51.6	79.5			2.471	4.48	2.498	11	2.498	27.9	2.498	51.8	2.498	79.8
2.93	4.45	11.1	28	51.9	79.9			2.474	4.48	2.502	11	2.502	27.9	2.502	51.8	2.502	79.8
2.933	4.6	11.1	27.9	51.7	79.4			2.478	4.48	2.505	11	2.505	27.9	2.505	51.8	2.505	79.8
2.937	4.37	11	27.9	51.7	79.7			2.481	4.48	2.508	11	2.508	27.9	2.508	51.8	2.508	79.8
2.94	4.56	11.2	28.1	51.9	79.7			2.484	4.48	2.512	11	2.512	27.9	2.512	51.8	2.512	79.8
2.943	4.51	11	27.8	51.6	79.6			2.488	4.48	2.515	11	2.515	27.9	2.515	51.8	2.515	79.8
2.947	4.39	11.1	28	51.9	79.6			2.491	4.48	2.519	11	2.519	27.9	2.519	51.8	2.519	79.8
2.95	4.57	11.1	28.1	51.9	79.4			2.495	4.48	2.522	11	2.522	27.9	2.522	51.8	2.522	79.8
2.954	4.47	11	27.8	51.7	79.9			2.498	4.48	2.526	11	2.526	27.9	2.526	51.8	2.526	79.8
2.957	4.48	11.1	28.1	51.8	79.5			2.502	4.48	2.529	11	2.529	27.9	2.529	51.8	2.529	79.8
2.961	4.56	11	27.9	51.6	79.5			2.505	4.48	2.532	11	2.532	27.9	2.532	51.8	2.532	79.8
2.964	4.47	11.1	28	51.9	80			2.508	4.48	2.536	11	2.536	27.9	2.536	51.8	2.536	79.8
2.967	4.51	11	27.9	51.7	79.4			2.512	4.48	2.539	11	2.539	27.9	2.539	51.8	2.539	79.8
2.971	4.47	11	27.9	51.7	79.7			2.515	4.48	2.543	11	2.543	27.9	2.543	51.8	2.543	79.8
2.974	4.47	11.2	28.1	51.9	79.6			2.519	4.48	2.546	11	2.546	27.9	2.546	51.8	2.546	79.8
2.978	4.55	11	27.8	51.6	79.5			2.522	4.48	2.55	11	2.55	27.9	2.55	51.8	2.55	79.8
2.981	4.48	11.1	28	51.8	79.8			2.526	4.48	2.553	11	2.553	27.9	2.553	51.8	2.553	79.8
2.984	4.47	11	28	51.7	79.3			2.529	4.48	2.556	11	2.556	27.9	2.556	51.8	2.556	79.8
2.988	4.5	11.1	27.9	51.8	79.8			2.532	4.48	2.56	11	2.56	27.9	2.56	51.8	2.56	79.8
2.991	4.55	11.1	28	51.9	79.7			2.536	4.48	2.563	11	2.563	27.9	2.563	51.8	2.563	79.8
2.995	4.46	11	27.8	51.5	79.2			2.539	4.48	2.567	11	2.567	27.9	2.567	51.8	2.567	79.8
								2.543	4.48	2.57	11	2.57	27.9	2.57	51.8	2.57	79.8
								2.546	4.48	2.573	11	2.573	27.9	2.573	51.8	2.573	79.8
								2.55	4.48	2.577	11	2.577	27.9	2.577	51.8	2.577	79.8
								2.553	4.48	2.58	11	2.58	27.9	2.58	51.8	2.58	79.8
								2.556	4.48	2.584	11.1	2.584	27.9	2.584	51.8	2.584	79.8
								2.56	4.49	2.587	11.1	2.587	27.9	2.587	51.8	2.587	79.8
								2.563	4.49	2.591	11.1	2.591	27.9	2.591	51.8	2.591	79.8
								2.567	4.49	2.594	11.1	2.594	27.9	2.594	51.8	2.594	79.8
								2.57	4.49	2.597	11.1	2.597	27.9	2.597	51.8	2.597	79.8
								2.573	4.49	2.601	11.1	2.601	27.9	2.601	51.8	2.601	79.8
								2.577	4.49	2.604	11.1	2.604	27.9	2.604	51.8	2.604	79.8
								2.58	4.49	2.608	11.1	2.608	27.9	2.608	51.8	2.608	79.8
								2.584	4.49	2.611	11.1	2.611	27.9	2.611	51.8	2.611	79.8
								2.587	4.49	2.615	11.1	2.615	27.9	2.615	51.8	2.615	79.8
								2.591	4.49	2.618	11.1	2.618	27.9	2.618	51.8	2.618	79.8
								2.594	4.49	2.621	11.1	2.621	27.9	2.621	51.8	2.621	79.8
								2.597	4.49	2.625	11.1	2.625	27.9	2.625	51.8	2.625	79.8
								2.601	4.49	2.628	11.1	2.628	27.9	2.628	51.8	2.628	79.8
								2.604	4.49	2.632	11.1	2.632	27.9	2.632	51.8	2.632	79.8
								2.608	4.49	2.635	11.1	2.635	27.9	2.635	51.8	2.635	79.8
								2.611	4.49	2.639	11.1	2.639	28	2.639	51.8	2.639	79.8
								2.615	4.49	2.642	11.1	2.642	28	2.642	51.8	2.642	79.8
								2.618	4.49	2.645	11.1	2.645	28	2.645	51.8	2.645	79.8
								2.621	4.49	2.649	11.1	2.649	28	2.649	51.8	2.649	79.8
								2.625	4.49	2.652	11.1	2.652	28	2.652	51.8	2.652	79.8
								2.628	4.49	2.656	11.1	2.656	28	2.656	51.8	2.656	79.8
								2.632	4.49	2.659	11.1	2.659	28	2.659	51.8	2.659	79.8
								2.635	4.49	2.663	11.1	2.663	28	2.663	51.8	2.663	79.8
								2.639	4.49	2.666	11.1	2.666	28	2.666	51.8	2.666	79.8
								2.642	4.49	2.669	11.1	2.669	28	2.669	51.8	2.669	79.8
								2.645	4.49	2.673	11.1	2.673	28	2.673	51.8	2.673	79.8
								2.649	4.49	2.676	11.1	2.676	28	2.676	51.8	2.676	79.8
								2.652	4.49	2.68	11.1	2.68	28	2.68	51.8	2.68	79.8
								2.656	4.49	2.683	11.1	2.683	28	2.683	51.8	2.683	79.8
								2.659	4.49	2.687	11.1	2.687	28	2.687	51.8	2.687	79.8
								2.663	4.49	2.69	11.1	2.69	28	2.69	51.8	2.69	79.8
								2.666	4.49	2.693	11.1	2.693	28	2.693	51.8	2.693	79.8
								2.669	4.49	2.697	11.1	2.697	28	2.697	51.8	2.697	79.8
								2.676	4.49	2.7	11.1	2.7	28	2.7	51.8	2.7	79.8
								2.68	4.49	2.704	11.1	2.704	28	2.704	51.8	2.704	79.8
								2.687	4.49	2.707	11.1	2.707	28	2.707	51.8	2.707	79.8
								2.69	4.49	2.71	11.1	2.71	28	2.71	51.8	2.71	79.8
								2.693	4.49	2.714	11.1	2.714	28	2.714	51.8	2.714	79.8
								2.697	4.49	2.717	11.1	2.717	28	2.717	51.8	2.717	79.8
								2.7	4.49	2.721	11.1	2.721	28	2.721	51.8	2.721	79.8
								2.704	4.49	2.724	11.1	2.724	28	2.724	51.8	2.724	79.8
								2.71	4.49	2.728	11.1	2.728	28	2.728	51.8	2.728	79.8
								2.714	4.49	2.731	11.1	2.731	28	2.731	51.8	2.731	79.8
								2.721	4.49	2.734	11.1	2.734	28	2.734	51.8	2.734	79.8
								2.724	4.49	2.738	11.1	2.738	28	2.738	51.8	2.738	79.8
								2.728	4.49	2.741	11.1	2.741	28	2.741	51.8	2.741	79.8
								2.731	4.49	2.745	11.1	2.745	28	2.745	51.8	2.745	79.8
								2.734	4.49	2.748	11.1	2.748	28	2.748	51.8	2.748	79.8
								2.738	4.49	2.752	11.1	2.752	28	2.752	51.8	2.752	79.8
								2.741	4.49	2.755	11.1	2.755	28	2.755	51.8	2.755	79.8
								2.745	4.49	2.758	11.1	2.758	28	2.758	51.8	2.758	79.8
								2.748	4.49	2.762	11.1	2.762	28	2.762	51.8	2.762	79.8
								2.752	4.49	2.765	11.1	2.765	28	2.765	51.8	2.765	79.8
								2.755	4.49	2.769	11.1	2.769	28	2.769	51.8	2.769	79.8
								2.758	4.49	2.772	11.1	2.772	28	2.772	51.8	2.772	79.8
								2.762	4.49	2.776	11.1	2.776	28	2.776	51.8	2.776	79.8
								2.765	4.49	2.779	11.1	2.779	28	2.779	51.8	2.779	79.8
								2.769	4.49	2.782	11.1	2.782	28	2.782	51.8	2.782	79.8
								2.772	4.49	2.786	11.1	2.786	28	2.786	51.8	2.786	79.8
								2.776	4.49	2.789	11.1	2.789	28	2.789	51.8	2.789	79.8
								2.779	4.49	2.793	11.1	2.793	28	2.793	51.8	2.793	79.8
								2.782	4.49	2.796	11.1	2.796	28	2.796	51.8	2.796	79.8
								2.786	4.49	2.8	11.1	2.8	28	2.8	51.8	2.8	79.8
								2.789	4.49	2.803	11.1	2.803	28	2.803	51.8	2.803	79.8
								2.793	4.49	2.806	11.1	2.806	28	2.806	51.8	2.806	79.8
								2.796	4.49	2.81	11.1	2.81	28	2.81	51.8	2.81	79.8
								2.8	4.49	2.813	11.1	2.813	28	2.813	51.8	2.813	79.8
								2.803	4.49	2.817	11.1	2.817	28	2.817	51.8	2.817	79.8
								2.806	4.49	2.82	11.1	2.82	28	2.82	51.8	2.82	79.8
								2.81	4.49	2.824	11.1	2.824	28	2.824	51.8	2.824	79.8
								2.813	4.49	2.827	11.1	2.827	28	2.827	51.8	2.827	79.8
								2.817	4.49	2.83	11.1	2.83	28	2.83	51.8	2.83	79.8
								2.82	4.49	2.834	11.1	2.834	28	2.834	51.8	2.834	79.8
								2.824	4.49	2.837	11.1	2.837	28	2.837	51.8	2.837	79.8
								2.827	4.49	2.841	11.1	2.841	28	2.841	51.8	2.841	79.8
								2.83	4.49	2.844	11.1	2.844	28	2.844	51.8	2.844	79.8
								2.834	4.49	2.847	11.1	2.847	28	2.847	51.8	2.847	79.8
								2.841	4.49	2.851	11.1	2.851	28	2.851	51.8	2.851	79.8
								2.844	4.49	2.854	11.1	2.854	28	2.854	51.8	2.854	79.8
								2.847	4.49	2.858	11.1	2.858	28	2.858	51.8	2.858	79.8
								2.851	4.49	2.861	11.1	2.861	28	2.861	51.8	2.861	79.8
								2.854	4.49	2.865	11.1	2.865	28	2.865	51.8	2.865	79.8
								2.858	4.49	2.868	11.1	2.868	28	2.868	51.8	2.868	79.8
								2.861	4.49	2.871	11.1	2.871	28	2.871	51.8	2.871	79.8
								2.865	4.49	2.875	11.1	2.875	28	2.875	51.8	2.875	79.8
								2.868	4.49	2.878	11.1	2.878	28	2.878	51.8	2.878	79.8
								2.875	4.49	2.882	11.1	2.882	28	2.882	51.8	2.882	79.8
								2.878	4.49	2.885	11.1	2.885	28	2.885	51.8	2.885	79.8
								2.885	4.49	2.889	11.1	2.889	28	2.889	51.8	2.889	79.8
								2.889	4.49	2.892	11.1	2.892	28	2.892	51.8	2.892	79.8
								2.892	4.49	2.895	11.1	2.895	28	2.895	51.8	2.895	79.8
								2.895	4.49	2.899	11.1	2.899	28	2.899	51.8	2.899	79.8
								2.899	4.49	2.902	11.1	2.902	28	2.902	51.8	2.902	79.8
								2.902	4.49	2.906	11.1	2.906	28	2.906	51.8	2.906	79.8
								2.906	4.49	2.909	11.1	2.909	28	2.909	51.8	2.909	79.8
								2.909	4.49	2.913	11.1	2.913	28	2.913	51.8	2.913	79.8
								2.913	4.49	2.916	11.1	2.916	28	2.916	51.8	2.916	79.8
								2.916	4.49	2.919	11.1	2.919	28	2.919	51.8	2.919	79.8
								2.919	4.49	2.923	11.1	2.923	28	2.923	51.8	2.923	79.8
								2.923	4.49	2.926	11.1	2.926	28	2.926	51.8	2.926	79.8
								2.926	4.49	2.93	11.1	2.93	28	2.93	51.8	2.93	79.8
								2.93	4.49	2.933	11.1	2.933	28	2.933	51.8	2.933	79.8
								2.937	4.49	2.937	11.1	2.937	28	2.937	51.8	2.937	79.8
								2.94	4.49	2.94	11.1	2.94	28	2.94	51.8	2.94	79.8
								2.943	4.49	2.943	11.1	2.943	28	2.943	51.8	2.943	79.8
								2.947	4.49	2.947	11.1	2.947	28	2.947	51.8	2.947	79.8
								2.95	4.49	2.95	11.1	2.95	28	2.95	51.8	2.95	79.8
								2.954	4.49	2.954	11.1	2.954	28	2.954	51.8	2.954	79.8
								2.957	4.49	2.957	11.1	2.957	28	2.957	51.8	2.957	79.8
								2.961	4.49	2.961	11.1	2.961	28	2.961	51.8	2.961	79.8
								2.964	4.49	2.964	11.1	2.964	28	2.964	51.8	2.964	79.8
								2.967	4.49	2.967	11.1	2.967	28	2.967	51.8	2.967	79.8
								2.971	4.49	2.971	11.1	2.971	28	2.971	51.8	2.971	79.8
								2.974	4.49	2.974	11.1	2.974	28	2.974	51.8	2.974	79.8
								2.978	4.49	2.978	11.1	2.978	28	2.978	51.8	2.978	79.8
								2.981	4.49	2.981	11.1	2.981	28	2.981	51.8	2.981	79.8
								2.984	4.49	2.984	11.1	2.984	28	2.984	51.8	2.984	79.8
								2.988	4.49	2.988	11.1	2.988	28	2.988	51.8	2.988	79.8
								2.991	4.49	2.991	11.1	2.991	28	2.991	51.8	2.991	79.8
								2.995	4.49	2.995	11.1	2.995	28	2.995	51.8	2.995	79.8

## Sheet: Extended Data Fig. 5d
|V_D| and |V_G| pulse	Delay	Delay	Delay		|V_D| and |V_G| pulse	Delay	Delay	Delay
V	ms	ms	ms		V	ms	ms	ms
T_ON, 90%	P(g32T-TT)	BBL	FBDPPV-OEG		τ_ON	P(g32T-TT)	BBL	FBDPPV-OEG
0.2	0.812	0.618	0.39		0.2	0.276	0.179	0.113
0.3	0.678	0.575	0.37		0.3	0.225	0.179	0.123
0.4	0.539	0.604	0.346		0.4	0.177	0.201	0.124
0.5	0.426	0.626	0.29		0.5	0.147	0.221	0.109
0.6	0.344	0.593	0.265		0.6	0.123	0.217	0.101
