# Supplementary material for: High-frequency, low-energy organic event-based sensors for closed-loop neurostimulation
Source: Nat Sens. 2026 Jan 15;1(1):63–72. doi: 10.1038/s44460-025-00007-x (PMC12863661; doi:10.1038/s44460-025-00007-x)
Supplement: Supplementary file 14 — Statistical source data. [file 44460_2025_7_MOESM14_ESM.xlsx]

## Sheet: Extended Data Fig. 6a
Cmem and Cf	I_in	I_in	I_in	I_in	I_in	I_in	I_in	I_in	I_in	I_in
nF	μA	μA	μA	μA	μA	μA	μA	μA	μA	μA
f_fire (Hz)	500	200	100	50	20	10	5	2	1	0.5
w/o	--	--	--	--	--	--	--	--	--	--
1	--	--	--	--	--	--	--	--	--	--
2.2	51.3	--	--	--	--	--	--	--	--	--
4.7	42.8	28	--	--	--	--	--	--	--	--
10	22	16.5	14.1	11.4	--	--	--	--	--	--
22	13.2	9.65	6.86	4.84	3.08	2.18	--	--	--	--
47	7.26	5.52	3.49	2.22	1.08	0.624	0.286	--	--	--
100	3.63	3.01	1.85	0.995	0.483	0.266	0.109	--	--	--
220	1.96	1.46	0.767	0.432	0.189	0.0924	0.0442	--	--	--
470	0.949	0.697	0.377	0.197	0.0815	0.0407	0.0194	--	--	--
1000	0.46	0.336	0.179	0.0919	0.0372	0.0186	0.00915	0.00278	--	--

## Sheet: Extended Data Fig. 6b-h
Time	V_mem	V_fire	Time	V_mem	V_fire	Time	V_mem	V_fire	Time	V_mem	V_fire	Time	V_mem	V_fire	Time	V_mem	V_fire	Time	V_mem	V_fire
s	V	V	s	V	V	s	V	V	s	V	V	s	V	V	s	V	V	s	V	V
1uF-2nA			470nF-5nA			220nF-10nA			100nF-20nA			47nF-50nA			22nF-100nA			10nF-200nA
0.137	0.0057	0.0651	0.048	0.0085	0.048	0.034	0.0082	0.1139	0.005	0.0057	0.1969	0.008	0.0145	0.2316	0.001	0.0809	0.2769	0.006	0.0469	0.2025
0.349	0.0046	0.0721	0.098	0.0076	0.0524	0.043	0.0072	0.1158	0.015	0.0062	0.1974	0.017	0.017	0.2351	0.009	0.1422	0.3006	0.014	0.0503	0.2367
0.56	0.0042	0.0769	0.148	0.007	0.0562	0.052	0.0078	0.1186	0.024	0.006	0.1982	0.024	0.0169	0.2361	0.017	0.2767	0.3289	0.021	0.0781	0.2704
0.772	0.004	0.0805	0.198	0.0067	0.0595	0.061	0.0069	0.1204	0.033	0.006	0.1984	0.034	0.0197	0.2386	0.024	0.3691	0.2434	0.029	0.1749	0.3135
0.984	0.0039	0.0833	0.248	0.0064	0.0624	0.071	0.0075	0.1229	0.042	0.0064	0.1994	0.041	0.0204	0.2405	0.032	0.2288	0.121	0.036	0.3626	0.2686
1.195	0.0038	0.0856	0.298	0.0062	0.065	0.08	0.0068	0.1247	0.051	0.0059	0.1994	0.049	0.0229	0.2421	0.039	0.0971	0.099	0.044	0.2447	0.0959
1.407	0.0037	0.0876	0.348	0.006	0.0673	0.089	0.007	0.1267	0.061	0.0066	0.2005	0.056	0.0254	0.2448	0.047	0.0514	0.1158	0.051	0.0984	0.1124
1.619	0.0037	0.0892	0.398	0.0059	0.0695	0.098	0.0068	0.1288	0.07	0.0058	0.2004	0.064	0.0267	0.2455	0.054	0.0323	0.1355	0.059	0.0561	0.1608
1.83	0.0037	0.0906	0.448	0.0058	0.0714	0.108	0.0066	0.1304	0.079	0.0068	0.2016	0.071	0.0311	0.2483	0.062	0.025	0.1536	0.066	0.0462	0.2065
2.042	0.0036	0.0918	0.498	0.0057	0.0733	0.117	0.0068	0.1325	0.088	0.0058	0.2014	0.079	0.0339	0.2504	0.072	0.0209	0.1721	0.074	0.0512	0.2399
2.253	0.0036	0.0929	0.548	0.0056	0.0749	0.126	0.0063	0.1338	0.098	0.0068	0.2024	0.086	0.038	0.2519	0.081	0.0174	0.188	0.082	0.0825	0.274
2.465	0.0036	0.0938	0.598	0.0055	0.0765	0.135	0.0067	0.1359	0.107	0.006	0.2026	0.094	0.0449	0.2558	0.09	0.0181	0.2048	0.089	0.1917	0.3179
2.677	0.0036	0.0947	0.649	0.0054	0.078	0.144	0.006	0.137	0.116	0.0069	0.2034	0.101	0.0503	0.258	0.099	0.0174	0.2163	0.097	0.3685	0.2463
2.888	0.0036	0.0954	0.699	0.0054	0.0794	0.154	0.0066	0.139	0.125	0.0063	0.2038	0.109	0.061	0.2619	0.109	0.0209	0.2289	0.104	0.225	0.0932
3.1	0.0036	0.096	0.749	0.0053	0.0808	0.163	0.0058	0.1401	0.135	0.0068	0.2041	0.116	0.0752	0.2682	0.116	0.0233	0.2383	0.112	0.0907	0.1167
3.312	0.0036	0.0965	0.799	0.0053	0.0821	0.172	0.0066	0.142	0.144	0.0066	0.2049	0.124	0.0955	0.2749	0.123	0.0299	0.2464	0.119	0.0542	0.1657
3.523	0.0036	0.097	0.849	0.0052	0.0834	0.181	0.0058	0.1431	0.153	0.0066	0.205	0.132	0.136	0.2898	0.131	0.0381	0.2558	0.127	0.0461	0.2107
3.735	0.0036	0.0974	0.899	0.0052	0.0846	0.19	0.0065	0.1448	0.162	0.007	0.206	0.139	0.2067	0.3126	0.138	0.0508	0.2629	0.134	0.0529	0.2432
3.947	0.0036	0.0978	0.949	0.0051	0.0858	0.2	0.0058	0.1458	0.172	0.0066	0.2058	0.147	0.3129	0.3302	0.146	0.0774	0.2763	0.142	0.0887	0.2781
4.158	0.0036	0.0981	0.999	0.0051	0.0869	0.209	0.0061	0.1471	0.181	0.0072	0.207	0.154	0.3738	0.2778	0.153	0.1304	0.2963	0.15	0.2142	0.3227
4.37	0.0036	0.0985	1.049	0.0051	0.0879	0.218	0.006	0.1485	0.19	0.0064	0.2067	0.162	0.3006	0.1747	0.161	0.2565	0.3269	0.157	0.3691	0.218
4.581	0.0036	0.0988	1.099	0.005	0.0889	0.227	0.0058	0.1494	0.199	0.0075	0.2079	0.169	0.1823	0.1217	0.169	0.3713	0.265	0.165	0.2032	0.0916
4.793	0.0036	0.0991	1.149	0.005	0.0898	0.236	0.006	0.151	0.209	0.0065	0.2077	0.177	0.0915	0.0995	0.176	0.2498	0.1271	0.172	0.0838	0.122
5.005	0.0035	0.0994	1.199	0.005	0.0907	0.246	0.0056	0.1517	0.218	0.0076	0.2087	0.184	0.0495	0.0976	0.184	0.1093	0.0995	0.18	0.0526	0.1712
5.216	0.0035	0.0997	1.249	0.005	0.0915	0.255	0.0061	0.1532	0.227	0.0067	0.2087	0.192	0.034	0.1057	0.191	0.054	0.1133	0.187	0.0461	0.2148
5.428	0.0035	0.0999	1.299	0.005	0.0923	0.264	0.0055	0.154	0.236	0.0076	0.2094	0.199	0.024	0.1143	0.199	0.0338	0.1317	0.195	0.0549	0.2466
5.64	0.0035	0.1002	1.349	0.0049	0.093	0.273	0.0061	0.1554	0.246	0.007	0.2097	0.209	0.0185	0.1223	0.206	0.0262	0.1523	0.203	0.0957	0.2825
5.851	0.0035	0.1005	1.399	0.0049	0.0937	0.283	0.0054	0.156	0.255	0.0075	0.2101	0.218	0.0153	0.1332	0.216	0.0203	0.1692	0.21	0.2388	0.3266
6.063	0.0035	0.1007	1.449	0.0049	0.0943	0.292	0.0061	0.1575	0.264	0.0073	0.2107	0.228	0.0123	0.1413	0.225	0.0186	0.1866	0.218	0.3635	0.1891
6.275	0.0035	0.101	1.499	0.0049	0.0949	0.301	0.0054	0.1581	0.273	0.0074	0.2108	0.237	0.0118	0.1503	0.235	0.0171	0.203	0.225	0.1837	0.0919
6.486	0.0035	0.1012	1.55	0.0049	0.0955	0.31	0.0061	0.1594	0.282	0.0078	0.2118	0.246	0.0098	0.1567	0.244	0.0181	0.2149	0.233	0.078	0.127
6.698	0.0035	0.1015	1.6	0.0049	0.096	0.319	0.0055	0.1601	0.292	0.0074	0.2116	0.255	0.0101	0.164	0.253	0.02	0.228	0.24	0.0512	0.176
6.91	0.0035	0.1017	1.65	0.0049	0.0966	0.329	0.0057	0.161	0.301	0.0081	0.2127	0.264	0.0086	0.1694	0.26	0.0232	0.2366	0.248	0.0461	0.2184
7.121	0.0035	0.1019	1.7	0.0049	0.097	0.338	0.0056	0.1621	0.31	0.0072	0.2123	0.274	0.0095	0.1753	0.268	0.0293	0.2464
7.333	0.0035	0.1022	1.75	0.0049	0.0975	0.347	0.0055	0.1626	0.319	0.0084	0.2135	0.283	0.0084	0.1803	0.275	0.0354	0.2535
7.544	0.0035	0.1024	1.8	0.0049	0.098	0.356	0.0057	0.1638	0.329	0.0074	0.2133	0.292	0.0089	0.1846	0.283	0.0493	0.262
7.756	0.0035	0.1026	1.85	0.0049	0.0984	0.366	0.0053	0.1643	0.338	0.0086	0.2143	0.301	0.0084	0.1894	0.29	0.0719	0.2746
7.968	0.0035	0.1028	1.9	0.0048	0.0988	0.375	0.0058	0.1655	0.347	0.0078	0.2144	0.311	0.0087	0.1928	0.298	0.1175	0.291
8.179	0.0035	0.1031	1.95	0.0048	0.0992	0.384	0.0053	0.166	0.356	0.0086	0.215	0.32	0.0088	0.1973	0.305	0.2334	0.3245
8.391	0.0035	0.1033	2	0.0048	0.0996	0.393	0.0059	0.1672	0.366	0.008	0.2153	0.329	0.0086	0.1998	0.313	0.3657	0.2875
8.603	0.0035	0.1035	2.05	0.0048	0.1	0.402	0.0052	0.1675	0.375	0.0086	0.2156	0.338	0.0093	0.2043	0.32	0.2783	0.1398
8.814	0.0035	0.1037	2.1	0.0048	0.1004	0.412	0.0059	0.1687	0.384	0.0083	0.2162	0.347	0.0087	0.2063	0.328	0.1249	0.1016
9.026	0.0035	0.1039	2.15	0.0048	0.1007	0.421	0.0052	0.1692	0.393	0.0085	0.2163	0.357	0.01	0.2104	0.336	0.0581	0.1096
9.237	0.0035	0.1041	2.2	0.0048	0.1011	0.43	0.0059	0.1703	0.403	0.0089	0.2172	0.366	0.0092	0.2124	0.343	0.0369	0.1296
9.449	0.0035	0.1044	2.25	0.0048	0.1014	0.439	0.0053	0.1707	0.412	0.0085	0.217	0.375	0.0107	0.2159	0.351	0.0267	0.1504
9.661	0.0035	0.1046	2.301	0.0048	0.1017	0.449	0.0056	0.1714	0.421	0.0092	0.218	0.384	0.0099	0.2179	0.358	0.0207	0.1659
9.872	0.0035	0.1048	2.351	0.0048	0.1021	0.458	0.0055	0.1723	0.43	0.0084	0.2176	0.394	0.0116	0.2208	0.368	0.0195	0.1827
10.084	0.0035	0.105	2.401	0.0048	0.1024	0.467	0.0054	0.1726	0.44	0.0097	0.2188	0.403	0.0112	0.2232	0.377	0.017	0.1983
10.296	0.0035	0.1052	2.451	0.0048	0.1027	0.476	0.0057	0.1737	0.449	0.0087	0.2185	0.412	0.0127	0.2254	0.387	0.0183	0.212
10.507	0.0035	0.1054	2.501	0.0048	0.103	0.485	0.0052	0.174	0.458	0.0099	0.2195	0.421	0.0129	0.2281	0.394	0.0186	0.2243
10.719	0.0035	0.1056	2.551	0.0048	0.1033	0.495	0.0058	0.1751	0.467	0.009	0.2196	0.43	0.0141	0.2297	0.401	0.0216	0.2321
10.931	0.0035	0.1058	2.601	0.0048	0.1036	0.504	0.0052	0.1754	0.476	0.01	0.2201	0.44	0.0153	0.2329	0.409	0.026	0.242
11.142	0.0035	0.106	2.651	0.0048	0.1039	0.513	0.0059	0.1764	0.486	0.0094	0.2204	0.449	0.0161	0.2341	0.416	0.0308	0.2486
11.354	0.0035	0.1062	2.701	0.0048	0.1042	0.522	0.0051	0.1766	0.495	0.01	0.2208	0.458	0.0183	0.2374	0.424	0.0419	0.2574
11.566	0.0035	0.1064	2.751	0.0048	0.1045	0.531	0.0059	0.1777	0.504	0.0099	0.2213	0.465	0.0187	0.2382	0.431	0.0574	0.2678
11.777	0.0035	0.1066	2.801	0.0048	0.1048	0.541	0.0051	0.1779	0.513	0.0101	0.2214	0.473	0.0219	0.2411	0.439	0.0875	0.2797
11.989	0.0035	0.1068	2.851	0.0048	0.105	0.55	0.0058	0.1789	0.523	0.0104	0.2223	0.48	0.0225	0.2426	0.447	0.1598	0.3058
12.2	0.0035	0.107	2.901	0.0048	0.1054	0.559	0.0053	0.1793	0.532	0.0101	0.2221	0.488	0.0251	0.244	0.454	0.3053	0.3286
12.412	0.0035	0.1072	2.951	0.0048	0.1056	0.568	0.0056	0.1799	0.541	0.011	0.2232	0.495	0.0285	0.247	0.462	0.3577	0.2118
12.624	0.0035	0.1074	3.001	0.0048	0.1059	0.578	0.0056	0.1807	0.55	0.0102	0.2229	0.503	0.03	0.2478	0.469	0.1986	0.1132
12.835	0.0035	0.1076	3.052	0.0048	0.1062	0.587	0.0054	0.1809	0.56	0.0115	0.2241	0.51	0.035	0.2504	0.477	0.083	0.1009
13.047	0.0035	0.1077	3.102	0.0048	0.1065	0.596	0.0057	0.1819	0.569	0.0105	0.2237	0.518	0.0392	0.2533	0.484	0.0465	0.1191
13.259	0.0035	0.1079	3.152	0.0048	0.1068	0.605	0.0053	0.182	0.578	0.0118	0.2248	0.525	0.0439	0.2548	0.492	0.0307	0.1399
13.47	0.0035	0.1081	3.202	0.0048	0.1071	0.614	0.0059	0.1831	0.587	0.0109	0.2247	0.533	0.0528	0.259	0.5	0.0235	0.157
13.682	0.0035	0.1083	3.252	0.0048	0.1074	0.624	0.0052	0.1832	0.597	0.0122	0.2256	0.54	0.0612	0.2625	0.509	0.0206	0.175
13.894	0.0035	0.1085	3.302	0.0048	0.1078	0.633	0.0059	0.1842	0.606	0.0116	0.2258	0.548	0.0755	0.2674	0.519	0.0171	0.191
14.105	0.0035	0.1087	3.352	0.0048	0.108	0.642	0.0051	0.1842	0.615	0.0124	0.2263	0.556	0.0991	0.2769	0.528	0.018	0.2065
14.317	0.0035	0.1089	3.402	0.0048	0.1083	0.651	0.0059	0.1852	0.624	0.0123	0.2269	0.563	0.1377	0.2901	0.537	0.0174	0.2186
14.528	0.0035	0.1091	3.452	0.0048	0.1085	0.66	0.0051	0.1853	0.634	0.0125	0.2269	0.571	0.213	0.314	0.544	0.0213	0.23
14.74	0.0035	0.1092	3.502	0.0048	0.1087	0.67	0.0058	0.1861	0.643	0.013	0.2279	0.578	0.3214	0.331	0.552	0.0239	0.2392
14.952	0.0035	0.1094	3.552	0.0048	0.1089	0.679	0.0054	0.1865	0.652	0.0127	0.2276	0.586	0.3718	0.2695	0.559	0.0287	0.2455
15.163	0.0035	0.1096	3.602	0.0048	0.1092	0.688	0.0057	0.187	0.661	0.0137	0.2288	0.593	0.2938	0.1704	0.567	0.0383	0.2554
15.375	0.0035	0.1098	3.652	0.0048	0.1094	0.697	0.0057	0.1877	0.671	0.0131	0.2284	0.601	0.1724	0.1191	0.574	0.0501	0.2635
15.587	0.0035	0.11	3.702	0.0048	0.1096	0.707	0.0055	0.1879	0.68	0.0144	0.2297	0.608	0.0867	0.098	0.582	0.0754	0.2748
15.798	0.0035	0.1102	3.752	0.0048	0.1098	0.716	0.0058	0.1888	0.689	0.0134	0.2292	0.616	0.0492	0.0994	0.589	0.1287	0.2963
16.01	0.0035	0.1104	3.803	0.0047	0.11	0.725	0.0053	0.1887	0.698	0.015	0.2303	0.623	0.0316	0.1056	0.597	0.252	0.3265
16.222	0.0035	0.1105	3.853	0.0048	0.1103	0.734	0.006	0.1898	0.708	0.0141	0.2301	0.631	0.0243	0.1149
16.433	0.0035	0.1107	3.903	0.0048	0.1106	0.743	0.0053	0.1897	0.717	0.0156	0.2311	0.641	0.0183	0.1238
16.645	0.0035	0.1109	3.953	0.0048	0.1108	0.753	0.0061	0.1907	0.726	0.015	0.2312	0.65	0.0146	0.1329
16.857	0.0035	0.1111	4.003	0.0048	0.111	0.762	0.0052	0.1906	0.735	0.016	0.2317	0.659	0.0127	0.1428
17.068	0.0035	0.1113	4.053	0.0048	0.1113	0.771	0.006	0.1915	0.745	0.016	0.2323	0.668	0.0108	0.1498
17.28	0.0035	0.1115	4.103	0.0048	0.1116	0.78	0.0053	0.1915	0.754	0.0164	0.2323	0.678	0.0107	0.1582
17.491	0.0035	0.1116	4.153	0.0049	0.1119	0.789	0.0059	0.1922	0.763	0.0171	0.2332	0.687	0.0091	0.1636
17.703	0.0035	0.1118	4.203	0.0048	0.1122	0.799	0.0055	0.1925	0.772	0.0169	0.233	0.696	0.0098	0.1705
17.915	0.0035	0.112	4.253	0.0048	0.1124	0.808	0.0058	0.193	0.782	0.0181	0.2341	0.705	0.0085	0.1753
18.126	0.0035	0.1122	4.303	0.0048	0.1126	0.817	0.0057	0.1935	0.788	0.0176	0.2338	0.714	0.0093	0.1808
18.338	0.0035	0.1124	4.353	0.0047	0.1128	0.826	0.0056	0.1937	0.798	0.0191	0.2348	0.724	0.0082	0.1851
18.55	0.0035	0.1125	4.403	0.0048	0.113	0.835	0.006	0.1944	0.805	0.0182	0.2345	0.733	0.009	0.1893
18.761	0.0035	0.1127	4.453	0.0048	0.1131	0.845	0.0055	0.1943	0.813	0.0196	0.2352	0.742	0.0083	0.1935
18.973	0.0035	0.1129	4.503	0.0048	0.1133	0.854	0.0061	0.1953	0.82	0.02	0.2359	0.751	0.0089	0.1968
19.185	0.0035	0.1131	4.554	0.0048	0.1136	0.863	0.0053	0.1951	0.828	0.0195	0.2354	0.761	0.0087	0.2009
19.396	0.0035	0.1133	4.604	0.0048	0.1138	0.872	0.0062	0.196	0.836	0.0212	0.2364	0.77	0.0088	0.2034
19.608	0.0035	0.1134	4.654	0.0048	0.114	0.882	0.0054	0.1959	0.843	0.0208	0.2366	0.779	0.0094	0.2076
19.819	0.0035	0.1136	4.704	0.0048	0.1142	0.891	0.0062	0.1967	0.851	0.0213	0.2366	0.788	0.0091	0.2095
20.031	0.0035	0.1138	4.754	0.0048	0.1145	0.9	0.0055	0.1968	0.858	0.0227	0.2377	0.797	0.0104	0.2137
20.243	0.0035	0.114	4.804	0.0048	0.1147	0.909	0.0061	0.1973	0.866	0.022	0.2372	0.807	0.0096	0.2152
20.454	0.0035	0.1141	4.854	0.0048	0.1148	0.918	0.0057	0.1975	0.873	0.0235	0.238	0.816	0.0112	0.2188
20.666	0.0035	0.1143	4.904	0.0048	0.115	0.928	0.0059	0.1979	0.881	0.0239	0.2386	0.825	0.0105	0.2205
20.878	0.0035	0.1145	4.954	0.0048	0.1152	0.937	0.0059	0.1983	0.889	0.0238	0.2383	0.834	0.0122	0.2234
21.089	0.0035	0.1146	5.004	0.0048	0.1154	0.946	0.0058	0.1984	0.896	0.0256	0.2394	0.844	0.0118	0.2256
21.301	0.0035	0.1148	5.054	0.0048	0.1157	0.955	0.0061	0.1991	0.904	0.0252	0.2394	0.853	0.0136	0.2279
21.512	0.0035	0.115	5.104	0.0048	0.1158	0.965	0.0057	0.1991	0.911	0.0262	0.2397	0.862	0.0138	0.2305
21.724	0.0035	0.1152	5.154	0.0048	0.116	0.974	0.0064	0.1999	0.919	0.0276	0.2407	0.871	0.0154	0.2323
21.936	0.0035	0.1153	5.204	0.0048	0.1162	0.983	0.0055	0.1996	0.926	0.0271	0.2403	0.88	0.0165	0.2352
22.147	0.0035	0.1155	5.254	0.0048	0.1165	0.992	0.0064	0.2005	0.934	0.0291	0.2412	0.89	0.0177	0.2364
22.359	0.0035	0.1157	5.305	0.0048	0.1167	1.001	0.0057	0.2004	0.941	0.0296	0.2418	0.897	0.02	0.2397
22.571	0.0035	0.1159	5.355	0.0048	0.1168	1.011	0.0065	0.2011	0.949	0.0299	0.2416	0.904	0.0205	0.2404
22.782	0.0035	0.116	5.405	0.0048	0.117	1.02	0.0059	0.2012	0.957	0.0322	0.2429	0.912	0.024	0.2431
22.994	0.0035	0.1162	5.455	0.0048	0.1173	1.029	0.0063	0.2016	0.964	0.0321	0.2428	0.919	0.0251	0.2449
23.205	0.0035	0.1164	5.505	0.0048	0.1175	1.038	0.006	0.2018	0.972	0.0336	0.2432	0.927	0.0276	0.2459
23.417	0.0035	0.1166	5.555	0.0048	0.1177	1.047	0.0062	0.2021	0.979	0.0355	0.2445	0.934	0.0319	0.2491
23.629	0.0035	0.1167	5.605	0.0048	0.1178	1.057	0.0062	0.2025	0.987	0.0354	0.2441	0.942	0.0339	0.2502
23.84	0.0035	0.1169	5.655	0.0049	0.1181	1.066	0.006	0.2025	0.994	0.0382	0.2453	0.949	0.0396	0.2527
24.052	0.0035	0.1171	5.705	0.0048	0.1183	1.075	0.0064	0.2032	1.002	0.0393	0.246	0.957	0.0455	0.2563
24.264	0.0035	0.1173	5.755	0.0048	0.1185	1.084	0.0059	0.203	1.01	0.0405	0.2461	0.964	0.0516	0.2582
24.475	0.0035	0.1174	5.805	0.0048	0.1186	1.093	0.0066	0.2038	1.017	0.0438	0.2478	0.972	0.0634	0.2631
24.687	0.0035	0.1176	5.855	0.0048	0.1189	1.103	0.0057	0.2035	1.025	0.0445	0.2478	0.979	0.0772	0.2687
24.899	0.0035	0.1178	5.905	0.0048	0.1191	1.112	0.0067	0.2044	1.032	0.0477	0.2489	0.987	0.1001	0.2764
25.11	0.0035	0.1179	5.955	0.0048	0.1193	1.121	0.0059	0.2042	1.04	0.0511	0.2506	0.995	0.1441	0.2929
25.322	0.0035	0.1181	6.006	0.0048	0.1194	1.13	0.0067	0.2049	1.047	0.0529	0.2508	1.002	0.2203	0.3161
25.533	0.0035	0.1183	6.056	0.0049	0.1197	1.14	0.0061	0.2049	1.055	0.0581	0.2529	1.01	0.3284	0.3293
25.745	0.0035	0.1184	6.106	0.0048	0.1199	1.149	0.0066	0.2052	1.062	0.062	0.2545	1.017	0.3721	0.2625
25.957	0.0035	0.1186	6.156	0.0048	0.1201	1.158	0.0062	0.2054	1.07	0.067	0.2559	1.025	0.2822	0.163
26.168	0.0035	0.1188	6.206	0.0048	0.1202	1.167	0.0064	0.2056	1.078	0.0756	0.2595	1.032	0.1657	0.1172
26.38	0.0035	0.1189	6.256	0.0049	0.1205	1.176	0.0065	0.206	1.085	0.0836	0.2624	1.04	0.0815	0.0976
26.592	0.0035	0.1191	6.306	0.0048	0.1207	1.186	0.0062	0.206	1.093	0.0973	0.2673	1.047	0.0464	0.0983
26.803	0.0035	0.1193	6.356	0.0048	0.1209	1.195	0.0067	0.2066	1.1	0.1179	0.2753	1.055	0.032	0.1071
27.015	0.0035	0.1195	6.406	0.0048	0.121	1.204	0.0061	0.2064	1.108	0.1482	0.2863	1.062	0.0223	0.1148
27.227	0.0035	0.1196	6.456	0.0049	0.1213	1.213	0.0069	0.2072	1.115	0.1995	0.3048	1.072	0.0184	0.1236
27.438	0.0035	0.1198	6.506	0.0048	0.1215	1.223	0.0059	0.2068	1.123	0.2737	0.3271	1.081	0.0143	0.1338
27.65	0.0035	0.12	6.556	0.0048	0.1217	1.232	0.007	0.2077	1.13	0.3482	0.3329	1.091	0.0124	0.1422
27.861	0.0035	0.1201	6.606	0.0048	0.1218	1.241	0.0061	0.2074	1.138	0.3877	0.2977	1.1	0.0112	0.151
28.073	0.0035	0.1203	6.656	0.0049	0.1221	1.25	0.007	0.2081	1.145	0.3652	0.2276	1.109	0.01	0.1573
28.285	0.0035	0.1205	6.706	0.0048	0.1223	1.259	0.0064	0.2081	1.153	0.2873	0.1646	1.118	0.0099	0.1648
28.496	0.0035	0.1206	6.756	0.0048	0.1224	1.269	0.0068	0.2084	1.161	0.2056	0.1267	1.128	0.0086	0.1696
28.708	0.0035	0.1208	6.806	0.0048	0.1226	1.278	0.0065	0.2085	1.168	0.1228	0.096	1.137	0.0094	0.1761
28.92	0.0035	0.121	6.857	0.0049	0.1229	1.287	0.0067	0.2087	1.176	0.0703	0.081	1.146	0.0082	0.1802
29.131	0.0035	0.1212	6.907	0.0048	0.1231	1.296	0.0068	0.2091	1.183	0.043	0.0771	1.155	0.0091	0.1855
29.343	0.0035	0.1213	6.957	0.0048	0.1232	1.305	0.0065	0.209	1.191	0.0303	0.0783	1.164	0.0081	0.1893
29.554	0.0035	0.1215	7.007	0.0048	0.1234	1.315	0.007	0.2097	1.198	0.0236	0.0822	1.174	0.009	0.1934
29.766	0.0034	0.1216	7.057	0.0049	0.1236	1.324	0.0064	0.2094	1.208	0.0175	0.0851	1.183	0.0083	0.1971
29.978	0.0035	0.1218	7.107	0.0048	0.1238	1.333	0.0072	0.2101	1.217	0.0149	0.0905	1.192	0.009	0.2004
30.189	0.0034	0.122	7.157	0.0048	0.124	1.342	0.0063	0.2098	1.227	0.0118	0.0951	1.201	0.0087	0.2041
30.401	0.0035	0.1221	7.207	0.0048	0.1241	1.352	0.0073	0.2105	1.236	0.0109	0.0998	1.21	0.0091	0.2067
30.613	0.0035	0.1223	7.257	0.0049	0.1244	1.361	0.0064	0.2102	1.245	0.0093	0.1041	1.22	0.0096	0.2105
30.824	0.0035	0.1225	7.307	0.0048	0.1246	1.37	0.0073	0.2108	1.254	0.0089	0.1078	1.229	0.0095	0.2124
31.036	0.0035	0.1226	7.357	0.0048	0.1248	1.379	0.0067	0.2108	1.264	0.0082	0.1117	1.238	0.0105	0.2162
31.248	0.0034	0.1228	7.407	0.0049	0.125	1.388	0.0072	0.2112	1.273	0.0075	0.1146	1.247	0.01	0.2177
31.459	0.0035	0.123	7.457	0.0049	0.1252	1.398	0.0069	0.2114	1.282	0.0075	0.1183	1.257	0.0117	0.2213
31.671	0.0035	0.1231	7.507	0.0048	0.1254	1.407	0.007	0.2115	1.291	0.0067	0.1205	1.266	0.0111	0.2229
31.883	0.0034	0.1233	7.557	0.0048	0.1255	1.416	0.0072	0.2119	1.301	0.0071	0.1239	1.275	0.013	0.226
32.094	0.0034	0.1235	7.607	0.0048	0.1257	1.425	0.0068	0.2117	1.31	0.006	0.1256	1.284	0.0125	0.2278
32.306	0.0035	0.1237	7.657	0.0049	0.126	1.434	0.0074	0.2124	1.319	0.0067	0.1286	1.293	0.0146	0.2303
32.517	0.0035	0.1238	7.707	0.0048	0.1261	1.444	0.0068	0.2121	1.328	0.0058	0.1303	1.303	0.0147	0.2325
32.729	0.0035	0.124	7.757	0.0048	0.1263	1.453	0.0075	0.2128	1.338	0.0064	0.1327	1.312	0.0167	0.2345
32.941	0.0034	0.1241	7.808	0.0049	0.1265	1.462	0.0067	0.2124	1.347	0.0056	0.1344	1.321	0.0177	0.2372
33.152	0.0034	0.1243	7.858	0.0048	0.1267	1.471	0.0076	0.2132	1.356	0.0061	0.1363	1.328	0.0194	0.2386
33.364	0.0034	0.1245	7.908	0.0048	0.1269	1.481	0.0068	0.2128	1.365	0.0055	0.1381	1.336	0.0217	0.2414
33.576	0.0035	0.1246	7.958	0.0048	0.127	1.49	0.0076	0.2134	1.374	0.0058	0.1395	1.343	0.0224	0.2423
33.787	0.0034	0.1248	8.008	0.0049	0.1273	1.499	0.0069	0.2134	1.384	0.0056	0.1414	1.351	0.0258	0.2446
33.999	0.0035	0.1249	8.058	0.0048	0.1275	1.508	0.0075	0.2138	1.393	0.0054	0.1424	1.358	0.028	0.2469
34.211	0.0035	0.1251	8.108	0.0048	0.1277	1.517	0.0073	0.2139	1.402	0.0057	0.1444	1.366	0.0303	0.2478
34.422	0.0035	0.1253	8.158	0.0048	0.1278	1.527	0.0074	0.214	1.411	0.0051	0.1452	1.373	0.0355	0.2511
34.634	0.0035	0.1254	8.208	0.0049	0.128	1.536	0.0076	0.2145	1.421	0.0057	0.1472	1.381	0.0386	0.2528
34.846	0.0035	0.1256	8.258	0.0048	0.1282	1.545	0.0072	0.2143	1.43	0.0049	0.1478	1.388	0.0447	0.2551
35.057	0.0035	0.1258	8.308	0.0048	0.1284	1.554	0.0078	0.2149	1.439	0.0057	0.1496	1.396	0.0529	0.2594
35.269	0.0035	0.1259	8.358	0.0048	0.1286	1.563	0.0071	0.2146	1.448	0.0049	0.1504	1.403	0.0612	0.2622
35.481	0.0035	0.1261	8.408	0.0049	0.1288	1.573	0.008	0.2153	1.458	0.0057	0.152	1.411	0.0772	0.2684
35.692	0.0034	0.1263	8.458	0.0049	0.129	1.582	0.0071	0.215	1.467	0.0048	0.1527	1.419	0.1	0.2774
35.904	0.0035	0.1264	8.508	0.0048	0.1292	1.591	0.0081	0.2156	1.476	0.0054	0.1539	1.426	0.1408	0.291
36.115	0.0034	0.1266	8.558	0.0049	0.1293	1.6	0.0072	0.2153	1.485	0.0049	0.155	1.434	0.2198	0.3165
36.327	0.0035	0.1267	8.608	0.0049	0.1296	1.61	0.008	0.2159	1.495	0.0052	0.1558	1.441	0.3275	0.3297
36.539	0.0035	0.1269	8.658	0.0048	0.1297	1.619	0.0074	0.2158	1.504	0.0051	0.1572	1.449	0.3717	0.2639
36.75	0.0035	0.1271	8.709	0.0048	0.1299	1.628	0.008	0.2162	1.513	0.005	0.1577	1.456	0.2862	0.1656
36.962	0.0035	0.1272	8.759	0.0049	0.1301	1.637	0.0078	0.2164	1.522	0.0053	0.1592	1.464	0.1646	0.1159
37.174	0.0035	0.1274	8.809	0.0049	0.1303	1.646	0.0078	0.2164	1.532	0.0048	0.1596	1.471	0.0835	0.0975
37.385	0.0035	0.1276	8.859	0.0048	0.1305	1.656	0.0081	0.2169	1.541	0.0054	0.161	1.479	0.0468	0.0987
37.597	0.0035	0.1277	8.909	0.0048	0.1306	1.665	0.0077	0.2166	1.55	0.0047	0.1614	1.486	0.0311	0.1056
37.809	0.0035	0.1279	8.959	0.0049	0.1308	1.674	0.0083	0.2173	1.559	0.0055	0.1629	1.494	0.0238	0.1153
38.02	0.0035	0.1281	9.009	0.0049	0.131	1.683	0.0076	0.2169	1.569	0.0047	0.1632	1.504	0.0175	0.1233
38.232	0.0035	0.1282	9.059	0.0049	0.1312	1.693	0.0085	0.2176	1.578	0.0055	0.1645	1.513	0.015	0.1333
38.443	0.0035	0.1284	9.109	0.0048	0.1314	1.702	0.0076	0.2173	1.587	0.0046	0.1648	1.522	0.0121	0.1424
38.655	0.0035	0.1285	9.159	0.0049	0.1316	1.711	0.0086	0.218	1.596	0.0054	0.166	1.531	0.0113	0.15
38.867	0.0035	0.1287	9.209	0.0049	0.1318	1.72	0.0077	0.2176	1.606	0.0048	0.1668	1.541	0.0101	0.1579
39.078	0.0035	0.1289	9.259	0.0049	0.1319	1.729	0.0085	0.2181	1.615	0.0052	0.1675	1.55	0.0095	0.1636
39.29	0.0035	0.129	9.309	0.0048	0.1321	1.739	0.0079	0.2179	1.624	0.0051	0.1686	1.559	0.0093	0.1704
39.502	0.0035	0.1292	9.359	0.0049	0.1323	1.748	0.0085	0.2183	1.633	0.005	0.169	1.568	0.0085	0.1748
39.713	0.0035	0.1294	9.409	0.0049	0.1325	1.757	0.0082	0.2185	1.643	0.0053	0.1703	1.578	0.0091	0.1809
39.925	0.0035	0.1295	9.459	0.0049	0.1327	1.766	0.0083	0.2185	1.652	0.0049	0.1705	1.587	0.008	0.1844
40.136	0.0035	0.1297	9.509	0.0049	0.1328	1.775	0.0086	0.219	1.661	0.0054	0.1718	1.596	0.009	0.1895
40.348	0.0034	0.1298	9.559	0.0049	0.1331	1.785	0.0082	0.2187	1.67	0.0048	0.172
40.56	0.0035	0.13	9.61	0.0049	0.1333	1.794	0.0088	0.2194	1.68	0.0056	0.1734
40.771	0.0035	0.1301	9.66	0.0049	0.1334	1.803	0.0081	0.219	1.689	0.0047	0.1736
40.983	0.0035	0.1303	9.71	0.0049	0.1336	1.812	0.0091	0.2197	1.698	0.0056	0.1748
41.195	0.0035	0.1305	9.76	0.0049	0.1338	1.821	0.0082	0.2193	1.707	0.0048	0.1752
41.406	0.0035	0.1306	9.81	0.0049	0.134	1.831	0.0091	0.22	1.717	0.0055	0.1762
41.618	0.0035	0.1308	9.86	0.0049	0.1341	1.84	0.0083	0.2197	1.726	0.0049	0.1768
41.83	0.0035	0.1309	9.91	0.0049	0.1343	1.849	0.0092	0.2203	1.735	0.0054	0.1774
42.041	0.0035	0.1311	9.96	0.0049	0.1345	1.858	0.0084	0.22	1.744	0.0051	0.1784
42.253	0.0035	0.1312	10.01	0.0049	0.1347	1.868	0.009	0.2204	1.754	0.0051	0.1787
42.464	0.0035	0.1314	10.06	0.0049	0.1349	1.877	0.0088	0.2205	1.763	0.0054	0.1799
42.676	0.0035	0.1315	10.11	0.0049	0.135	1.886	0.0088	0.2205	1.772	0.005	0.1799
42.888	0.0035	0.1317	10.16	0.0049	0.1353	1.895	0.0092	0.221	1.781	0.0055	0.1812
43.099	0.0035	0.1319	10.21	0.0049	0.1354	1.904	0.0087	0.2207	1.791	0.0047	0.1811
43.311	0.0035	0.132	10.26	0.0049	0.1356	1.914	0.0095	0.2214	1.8	0.0057	0.1825
43.523	0.0035	0.1322	10.31	0.0049	0.1358	1.923	0.0087	0.221	1.809	0.0048	0.1825
43.734	0.0035	0.1323	10.36	0.0049	0.136	1.932	0.0097	0.2217	1.818	0.0058	0.1837
43.946	0.0035	0.1325	10.411	0.0049	0.1361	1.941	0.0088	0.2213	1.828	0.005	0.184
44.158	0.0035	0.1326	10.461	0.0049	0.1363	1.951	0.0098	0.222	1.837	0.0057	0.1847
44.369	0.0035	0.1328	10.511	0.0049	0.1365	1.96	0.0089	0.2216	1.846	0.0051	0.1852
44.581	0.0035	0.1329	10.561	0.0049	0.1367	1.969	0.0099	0.2223	1.855	0.0056	0.1858
44.792	0.0035	0.1331	10.611	0.0049	0.1369	1.978	0.0091	0.222	1.865	0.0053	0.1865
45.004	0.0035	0.1332	10.661	0.0049	0.137	1.987	0.0097	0.2224	1.874	0.0054	0.1869
45.216	0.0035	0.1334	10.711	0.0049	0.1372	1.997	0.0095	0.2225	1.883	0.0056	0.188
45.427	0.0035	0.1335	10.761	0.0049	0.1374	2.006	0.0095	0.2225	1.892	0.0053	0.188
45.639	0.0035	0.1337	10.811	0.0049	0.1376	2.015	0.0099	0.223	1.901	0.0058	0.1892
45.851	0.0035	0.1338	10.861	0.0049	0.1377	2.024	0.0094	0.2227	1.911	0.0051	0.1891
46.062	0.0035	0.134	10.911	0.0049	0.1379	2.033	0.0102	0.2234	1.92	0.006	0.1904
46.274	0.0035	0.1341	10.961	0.0049	0.1381	2.043	0.0094	0.2229	1.929	0.0052	0.1904
46.486	0.0035	0.1343	11.011	0.0049	0.1383	2.052	0.0104	0.2236	1.938	0.006	0.1915
46.697	0.0035	0.1344	11.061	0.0049	0.1385	2.061	0.0095	0.2232	1.948	0.0052	0.1917
46.909	0.0035	0.1346	11.111	0.0049	0.1387	2.07	0.0105	0.224	1.957	0.0059	0.1925
47.121	0.0035	0.1348	11.161	0.0049	0.1388	2.08	0.0097	0.2236	1.966	0.0054	0.193
47.332	0.0035	0.1349	11.212	0.0049	0.139	2.089	0.0106	0.2243	1.976	0.006	0.1936
47.544	0.0035	0.1351	11.262	0.0049	0.1392	2.098	0.0098	0.2239	1.985	0.0057	0.1943
47.755	0.0035	0.1352	11.312	0.0049	0.1394	2.107	0.0104	0.2243	1.994	0.0058	0.1945
47.967	0.0035	0.1354	11.362	0.0049	0.1396	2.116	0.0103	0.2244	2.003	0.006	0.1955
48.179	0.0035	0.1355	11.412	0.0049	0.1397	2.126	0.0103	0.2244	2.013	0.0057	0.1956
48.39	0.0035	0.1357	11.462	0.0049	0.1399	2.135	0.0107	0.2249	2.022	0.0062	0.1967
48.602	0.0035	0.1358	11.512	0.005	0.1401	2.144	0.0102	0.2246	2.031	0.0057	0.1967
48.814	0.0035	0.136	11.562	0.0049	0.1403	2.153	0.011	0.2253	2.04	0.0064	0.1978
49.025	0.0035	0.1361	11.612	0.0049	0.1404	2.163	0.0102	0.2248	2.049	0.0056	0.1977
49.237	0.0035	0.1363	11.662	0.005	0.1406	2.172	0.0112	0.2255	2.059	0.0065	0.1988
49.448	0.0035	0.1364	11.712	0.005	0.1408	2.181	0.0103	0.2251	2.068	0.0056	0.1988
49.66	0.0035	0.1366	11.762	0.0049	0.141	2.19	0.0114	0.2259	2.077	0.0066	0.1998
49.872	0.0035	0.1367	11.812	0.0049	0.1411	2.199	0.0106	0.2255	2.086	0.0059	0.2001
50.083	0.0035	0.1369	11.862	0.0049	0.1413	2.209	0.0115	0.2261	2.096	0.0065	0.2007
50.295	0.0035	0.137	11.912	0.005	0.1415	2.218	0.0108	0.2259	2.105	0.0062	0.2014
50.507	0.0035	0.1372	11.962	0.005	0.1417	2.227	0.0113	0.2261	2.114	0.0063	0.2016
50.718	0.0035	0.1374	12.012	0.0049	0.1418	2.236	0.0112	0.2263	2.123	0.0065	0.2025
50.93	0.0035	0.1375	12.063	0.005	0.142	2.245	0.0112	0.2262	2.133	0.0062	0.2025
51.142	0.0035	0.1377	12.113	0.0049	0.1422	2.255	0.0116	0.2268	2.142	0.0068	0.2036
51.353	0.0035	0.1378	12.163	0.0049	0.1423	2.264	0.0111	0.2264	2.151	0.0062	0.2035
51.565	0.0035	0.138	12.213	0.0049	0.1425	2.273	0.012	0.2272	2.16	0.007	0.2045
51.777	0.0035	0.1381	12.263	0.005	0.1427	2.282	0.0111	0.2266	2.169	0.0061	0.2044
51.988	0.0035	0.1383	12.313	0.005	0.1428	2.292	0.0123	0.2275	2.179	0.0071	0.2054
52.2	0.0035	0.1385	12.363	0.0049	0.143	2.301	0.0113	0.2269	2.188	0.0062	0.2054
52.411	0.0035	0.1386	12.413	0.0049	0.1431	2.31	0.0124	0.2277	2.197	0.0073	0.2063
52.623	0.0035	0.1388	12.463	0.005	0.1434	2.319	0.0115	0.2273	2.206	0.0065	0.2065
52.835	0.0035	0.1389	12.513	0.005	0.1435	2.328	0.0124	0.2278	2.216	0.0072	0.207
53.046	0.0035	0.1391	12.563	0.005	0.1437	2.338	0.0119	0.2278	2.225	0.0068	0.2076
53.258	0.0035	0.1392	12.613	0.005	0.1438	2.347	0.0124	0.228	2.234	0.007	0.2077
53.47	0.0035	0.1394	12.663	0.005	0.144	2.356	0.0123	0.2281	2.243	0.0072	0.2086
53.681	0.0035	0.1395	12.713	0.005	0.1442	2.365	0.0123	0.2281	2.253	0.0069	0.2086
53.893	0.0035	0.1397	12.763	0.005	0.1443	2.374	0.0127	0.2286	2.262	0.0075	0.2096
54.105	0.0035	0.1398	12.813	0.005	0.1445	2.384	0.0122	0.2282	2.271	0.007	0.2095
54.316	0.0035	0.14	12.863	0.005	0.1447	2.393	0.0132	0.229	2.28	0.0077	0.2104
54.528	0.0035	0.1401	12.913	0.005	0.1449	2.402	0.0122	0.2284	2.29	0.007	0.2103
54.739	0.0035	0.1403	12.964	0.005	0.145	2.411	0.0135	0.2293	2.299	0.008	0.2114
54.951	0.0035	0.1404	13.014	0.005	0.1452	2.421	0.0124	0.2287	2.308	0.0072	0.2113
55.163	0.0035	0.1406	13.064	0.005	0.1454	2.43	0.0135	0.2294	2.317	0.0082	0.2122
55.374	0.0035	0.1407	13.114	0.005	0.1455	2.439	0.0127	0.229	2.327	0.0073	0.2123
55.586	0.0035	0.1409	13.164	0.0049	0.1456	2.448	0.0135	0.2295	2.336	0.008	0.2128
55.798	0.0035	0.141	13.214	0.005	0.1458	2.457	0.0131	0.2296	2.345	0.0077	0.2133
56.009	0.0035	0.1411	13.264	0.005	0.146	2.466	0.0136	0.2298	2.354	0.008	0.2134
56.221	0.0035	0.1413	13.314	0.005	0.1462	2.476	0.0136	0.23	2.364	0.0081	0.2143
56.432	0.0035	0.1415	13.364	0.005	0.1463	2.485	0.0135	0.2299	2.373	0.0079	0.2142
56.644	0.0035	0.1416	13.414	0.005	0.1465	2.494	0.0141	0.2304	2.382	0.0084	0.2152
56.856	0.0035	0.1418	13.464	0.005	0.1467	2.503	0.0135	0.23	2.391	0.0079	0.2149
57.067	0.0035	0.1419	13.514	0.005	0.1469	2.513	0.0145	0.2308	2.401	0.0088	0.216
57.279	0.0035	0.1421	13.564	0.005	0.147	2.522	0.0136	0.2303	2.41	0.008	0.2158
57.491	0.0035	0.1422	13.614	0.005	0.1472	2.531	0.0148	0.2311	2.419	0.0091	0.2169
57.702	0.0035	0.1423	13.664	0.005	0.1474	2.54	0.0138	0.2306	2.428	0.0082	0.2168
57.914	0.0035	0.1425	13.714	0.005	0.1475	2.549	0.015	0.2312	2.438	0.0093	0.2176
58.126	0.0035	0.1426	13.764	0.005	0.1477	2.559	0.0142	0.2309	2.447	0.0085	0.2177
58.337	0.0035	0.1428	13.814	0.0051	0.1479	2.568	0.015	0.2313	2.456	0.0093	0.2182
58.549	0.0035	0.1429	13.864	0.005	0.1481	2.577	0.0146	0.2313	2.465	0.0089	0.2187
58.761	0.0035	0.1431	13.914	0.005	0.1482	2.586	0.0151	0.2315	2.474	0.0092	0.2188
58.972	0.0035	0.1432	13.964	0.005	0.1483	2.595	0.0152	0.2318	2.484	0.0094	0.2197
59.184	0.0035	0.1434	14.014	0.005	0.1485	2.605	0.0151	0.2317	2.493	0.0093	0.2195
59.395	0.0035	0.1435	14.064	0.005	0.1487	2.614	0.0157	0.2322	2.502	0.0099	0.2205
59.607	0.0035	0.1437	14.115	0.005	0.1489	2.623	0.0151	0.2319	2.511	0.0093	0.2202
59.819	0.0035	0.1438	14.165	0.005	0.149	2.632	0.0161	0.2326	2.521	0.0104	0.2214
60.03	0.0035	0.144	14.215	0.0051	0.1492	2.642	0.0153	0.2321	2.53	0.0095	0.2211
60.242	0.0035	0.1441	14.265	0.005	0.1494	2.651	0.0165	0.2329	2.539	0.0107	0.2222
60.454	0.0035	0.1443	14.315	0.005	0.1495	2.66	0.0155	0.2324	2.548	0.0098	0.222
60.665	0.0035	0.1444	14.365	0.005	0.1497	2.669	0.0167	0.2331	2.558	0.0109	0.2228
60.877	0.0035	0.1446	14.415	0.0051	0.1499	2.678	0.0159	0.2328	2.567	0.0103	0.223
61.089	0.0035	0.1447	14.465	0.005	0.15	2.688	0.0168	0.2332	2.576	0.0111	0.2235
61.3	0.0035	0.1449	14.515	0.005	0.1502	2.697	0.0165	0.2332	2.585	0.0108	0.224
61.512	0.0035	0.145	14.565	0.005	0.1503	2.706	0.0169	0.2334	2.595	0.0113	0.2242
61.723	0.0035	0.1452	14.615	0.0051	0.1505	2.715	0.0171	0.2337	2.604	0.0114	0.225
61.935	0.0035	0.1453	14.665	0.005	0.1507	2.725	0.017	0.2336	2.613	0.0113	0.2248
62.147	0.0035	0.1455	14.715	0.005	0.1508	2.734	0.0177	0.2342	2.622	0.0121	0.2259
62.358	0.0035	0.1456	14.765	0.0051	0.151	2.743	0.0171	0.2338	2.632	0.0115	0.2256
62.57	0.0035	0.1458	14.815	0.0051	0.1512	2.752	0.0182	0.2346	2.641	0.0128	0.2269
62.782	0.0035	0.1459	14.865	0.0051	0.1513	2.761	0.0174	0.234	2.65	0.0118	0.2265
62.993	0.0035	0.146	14.915	0.005	0.1515	2.771	0.0187	0.2349	2.659	0.0132	0.2275
63.205	0.0035	0.1462	14.966	0.0051	0.1517	2.778	0.0177	0.2344	2.669	0.0123	0.2273
63.417	0.0035	0.1463	15.016	0.0051	0.1518	2.787	0.0189	0.2351	2.678	0.0135	0.2281
63.628	0.0035	0.1465	15.066	0.0051	0.152	2.794	0.0185	0.235	2.687	0.0129	0.2284
63.84	0.0035	0.1466	15.116	0.0051	0.1521	2.804	0.0186	0.2349	2.696	0.014	0.229
64.051	0.0035	0.1468	15.166	0.0051	0.1523	2.813	0.0195	0.2356	2.705	0.0137	0.2294
64.263	0.0035	0.1469	15.216	0.0051	0.1525	2.82	0.0188	0.2351	2.715	0.0143	0.2297
64.475	0.0035	0.1471	15.266	0.0051	0.1526	2.83	0.0201	0.236	2.724	0.0145	0.2304
64.686	0.0035	0.1472	15.316	0.0051	0.1528	2.837	0.0192	0.2354	2.733	0.0146	0.2303
64.898	0.0035	0.1474	15.366	0.0051	0.153	2.845	0.0202	0.236	2.742	0.0155	0.2313
65.11	0.0036	0.1475	15.416	0.0051	0.1531	2.852	0.0203	0.2362	2.752	0.015	0.231
65.321	0.0035	0.1477	15.466	0.0051	0.1533	2.86	0.0198	0.2359	2.761	0.0165	0.2323
65.533	0.0035	0.1478	15.516	0.0051	0.1534	2.867	0.0211	0.2366	2.77	0.0155	0.2318
65.745	0.0035	0.148	15.566	0.0051	0.1536	2.875	0.0204	0.2362	2.779	0.0171	0.233
65.956	0.0035	0.1481	15.616	0.0051	0.1537	2.882	0.0208	0.2364	2.789	0.0163	0.2327
66.168	0.0036	0.1483	15.666	0.0051	0.1539	2.89	0.0217	0.2371	2.798	0.0179	0.2336
66.38	0.0035	0.1484	15.716	0.0051	0.154	2.898	0.0209	0.2366	2.805	0.0173	0.2337
66.591	0.0035	0.1485	15.766	0.0051	0.1542	2.905	0.022	0.2372	2.815	0.0182	0.2341
66.803	0.0035	0.1487	15.816	0.0051	0.1544	2.913	0.0221	0.2374	2.822	0.0187	0.2348
67.014	0.0035	0.1488	15.867	0.0051	0.1545	2.92	0.0217	0.2371	2.829	0.0185	0.2345
67.226	0.0035	0.149	15.917	0.0051	0.1547	2.928	0.0231	0.2379	2.837	0.02	0.2356
67.438	0.0035	0.1491	15.967	0.0051	0.1548	2.935	0.0223	0.2376	2.844	0.0194	0.2355
67.649	0.0035	0.1493	16.017	0.0051	0.155	2.943	0.0228	0.2378	2.852	0.0202	0.2357
67.861	0.0035	0.1494	16.067	0.0051	0.1552	2.95	0.0238	0.2384	2.859	0.0211	0.2367
68.073	0.0035	0.1496	16.117	0.0051	0.1553	2.958	0.023	0.238	2.867	0.0205	0.2363
68.284	0.0036	0.1497	16.167	0.0051	0.1555	2.965	0.0243	0.2387	2.875	0.0221	0.2371
68.496	0.0036	0.1499	16.217	0.0051	0.1556	2.973	0.0242	0.2387	2.882	0.0222	0.2376
68.708	0.0036	0.15	16.267	0.0051	0.1558	2.981	0.024	0.2384	2.89	0.0222	0.2373
68.919	0.0036	0.1501	16.317	0.0051	0.156	2.988	0.0254	0.2394	2.897	0.0239	0.2385
69.131	0.0036	0.1503	16.367	0.0051	0.1561	2.996	0.0248	0.239	2.905	0.0233	0.2382
69.343	0.0036	0.1504	16.417	0.0051	0.1563	3.003	0.0255	0.2392	2.912	0.0245	0.2386
69.554	0.0036	0.1506	16.467	0.0051	0.1564	3.011	0.0263	0.2398	2.92	0.0254	0.2395
69.766	0.0035	0.1507	16.517	0.0051	0.1566	3.018	0.0255	0.2393	2.927	0.025	0.2391
69.977	0.0035	0.1508	16.567	0.0051	0.1568	3.026	0.0271	0.2402	2.935	0.027	0.2401
70.189	0.0035	0.151	16.617	0.0051	0.1569	3.033	0.027	0.2403	2.943	0.0271	0.2404
70.401	0.0036	0.1511	16.667	0.0051	0.1571	3.041	0.027	0.2401	2.95	0.0275	0.2403
70.612	0.0036	0.1513	16.717	0.0051	0.1572	3.048	0.0284	0.2409	2.958	0.0295	0.2416
70.824	0.0036	0.1514	16.767	0.0052	0.1574	3.056	0.0279	0.2406	2.965	0.029	0.2413
71.036	0.0036	0.1516	16.817	0.0052	0.1576	3.064	0.0289	0.2411	2.973	0.0308	0.2419
71.247	0.0036	0.1517	16.867	0.0052	0.1577	3.071	0.0298	0.2416	2.98	0.0321	0.2429
71.459	0.0036	0.1519	16.918	0.0051	0.1579	3.079	0.0293	0.2413	2.988	0.032	0.2425
71.671	0.0036	0.152	16.968	0.0052	0.158	3.086	0.0309	0.2421	2.996	0.0344	0.2437
71.882	0.0036	0.1522	17.018	0.0051	0.1582	3.094	0.0309	0.2421	3.003	0.0349	0.2441
72.094	0.0036	0.1523	17.068	0.0051	0.1583	3.101	0.0313	0.2422	3.011	0.0361	0.2443
72.306	0.0036	0.1524	17.118	0.0052	0.1585	3.109	0.0329	0.2431	3.018	0.0386	0.2457
72.517	0.0036	0.1526	17.168	0.0052	0.1587	3.116	0.0324	0.2428	3.026	0.0389	0.2455
72.729	0.0036	0.1527	17.218	0.0052	0.1588	3.124	0.0338	0.2434	3.033	0.0416	0.2466
72.94	0.0035	0.1528	17.268	0.0052	0.159	3.132	0.0348	0.2441	3.041	0.0437	0.2478
73.152	0.0036	0.153	17.318	0.0052	0.1592	3.139	0.0346	0.2437	3.049	0.0448	0.2477
73.364	0.0036	0.1531	17.368	0.0052	0.1593	3.147	0.0367	0.2448	3.056	0.0489	0.2495
73.575	0.0036	0.1533	17.418	0.0052	0.1594	3.154	0.0371	0.2449	3.064	0.0509	0.2504
73.787	0.0036	0.1534	17.468	0.0052	0.1596	3.162	0.0379	0.2451	3.071	0.0541	0.2512
73.999	0.0036	0.1535	17.518	0.0052	0.1598	3.169	0.0399	0.2463	3.079	0.0593	0.2537
74.21	0.0036	0.1537	17.568	0.0052	0.1599	3.177	0.0399	0.2461	3.086	0.0626	0.2545
74.422	0.0036	0.1538	17.618	0.0052	0.1601	3.184	0.042	0.2469	3.094	0.0696	0.2571
74.634	0.0036	0.154	17.668	0.0052	0.1602	3.192	0.0434	0.2477	3.101	0.0775	0.2603
74.845	0.0036	0.1541	17.718	0.0052	0.1604	3.199	0.0443	0.2479	3.109	0.0868	0.2633
75.057	0.0036	0.1542	17.768	0.0052	0.1606	3.207	0.0472	0.2493	3.117	0.1032	0.2698
75.269	0.0036	0.1544	17.818	0.0052	0.1607	3.215	0.0483	0.2496	3.124	0.1252	0.2781
75.48	0.0036	0.1545	17.868	0.0052	0.1609	3.222	0.0508	0.2506	3.132	0.162	0.2914
75.692	0.0036	0.1547	17.918	0.0052	0.161	3.23	0.0542	0.2523	3.139	0.2212	0.3123
75.903	0.0036	0.1548	17.969	0.0052	0.1612	3.237	0.0561	0.2529	3.147	0.2986	0.3318
76.115	0.0036	0.1549	18.019	0.0052	0.1614	3.245	0.0608	0.2549	3.154	0.3675	0.327
76.327	0.0036	0.1551	18.069	0.0052	0.1615	3.252	0.0652	0.2569	3.162	0.3886	0.2768
76.538	0.0036	0.1552	18.119	0.0052	0.1617	3.26	0.0699	0.2587	3.169	0.343	0.2032
76.75	0.0036	0.1553	18.169	0.0052	0.1618	3.267	0.0783	0.2625	3.177	0.2605	0.1499
76.962	0.0036	0.1555	18.219	0.0052	0.162	3.275	0.0871	0.2664	3.185	0.1766	0.1146
77.173	0.0036	0.1556	18.269	0.0052	0.1621	3.282	0.1001	0.2718	3.192	0.1019	0.0885
77.385	0.0036	0.1557	18.319	0.0052	0.1623	3.29	0.1197	0.2806	3.2	0.0587	0.078
77.597	0.0036	0.1559	18.369	0.0053	0.1625	3.297	0.1463	0.2918	3.207	0.0373	0.0758
77.808	0.0036	0.156	18.419	0.0053	0.1626	3.305	0.1874	0.3093	3.215	0.0281	0.0788
78.02	0.0036	0.1562	18.469	0.0053	0.1628	3.312	0.2455	0.3331	3.222	0.021	0.0821
78.232	0.0036	0.1563	18.519	0.0053	0.1629	3.32	0.3109	0.3553	3.232	0.0166	0.0855
78.443	0.0036	0.1564	18.569	0.0053	0.1631	3.328	0.3753	0.3684	3.241	0.014	0.091
78.655	0.0036	0.1566	18.619	0.0053	0.1632	3.335	0.4137	0.3534	3.251	0.0112	0.0951
78.867	0.0036	0.1567	18.669	0.0053	0.1634	3.343	0.4261	0.3138	3.26	0.0107	0.1002
79.078	0.0036	0.1569	18.719	0.0053	0.1635	3.35	0.421	0.2634	3.269	0.0088	0.1037
79.29	0.0036	0.157	18.77	0.0053	0.1637	3.358	0.3905	0.2087	3.278	0.0089	0.1081
79.502	0.0036	0.1571	18.82	0.0053	0.1638	3.365	0.3393	0.161	3.288	0.0075	0.1112
79.713	0.0036	0.1573	18.87	0.0053	0.164	3.373	0.2838	0.1257	3.297	0.0079	0.1148
79.925	0.0036	0.1574	18.92	0.0053	0.1641	3.38	0.2319	0.0993	3.306	0.0069	0.1178
80.136	0.0036	0.1576	18.97	0.0053	0.1643	3.388	0.1721	0.0729	3.315	0.0071	0.1205
80.348	0.0036	0.1577	19.02	0.0053	0.1645	3.395	0.1124	0.0476	3.325	0.0065	0.1234
80.56	0.0036	0.1578	19.07	0.0053	0.1646	3.403	0.0723	0.0322	3.334	0.0064	0.1254
80.771	0.0036	0.158	19.12	0.0053	0.1648	3.41	0.0492	0.0252	3.343	0.0064	0.1282
80.983	0.0036	0.1581	19.17	0.0053	0.1649	3.418	0.035	0.0219	3.352	0.0059	0.1298
81.195	0.0036	0.1583	19.22	0.0053	0.1651	3.426	0.028	0.0222	3.362	0.0063	0.1324
81.406	0.0036	0.1584	19.27	0.0053	0.1653	3.433	0.0218	0.0225	3.371	0.0055	0.1336
81.618	0.0036	0.1585	19.32	0.0053	0.1654	3.443	0.0176	0.0233	3.38	0.0062	0.136
81.83	0.0036	0.1587	19.37	0.0053	0.1656	3.452	0.0146	0.0256	3.389	0.0052	0.1372
82.041	0.0036	0.1588	19.42	0.0053	0.1658	3.461	0.0117	0.0273	3.399	0.006	0.1393
82.253	0.0036	0.1589	19.47	0.0054	0.1659	3.471	0.0109	0.03	3.408	0.0052	0.1405
82.465	0.0036	0.1591	19.52	0.0054	0.1661	3.48	0.009	0.0317	3.417	0.0058	0.1422
82.676	0.0036	0.1592	19.57	0.0053	0.1663	3.489	0.0091	0.0344	3.426	0.0051	0.1435
82.888	0.0036	0.1594	19.62	0.0053	0.1664	3.498	0.0076	0.036	3.435	0.0056	0.1448
83.099	0.0036	0.1595	19.67	0.0054	0.1666	3.507	0.0079	0.0384	3.445	0.0052	0.1463
83.311	0.0036	0.1597	19.72	0.0054	0.1668	3.517	0.0068	0.04	3.454	0.0052	0.1472
83.523	0.0036	0.1598	19.77	0.0054	0.1669	3.526	0.007	0.0419	3.463	0.0054	0.1489
83.734	0.0036	0.1599	19.821	0.0053	0.1671	3.535	0.0064	0.0436	3.472	0.005	0.1496
83.946	0.0036	0.1601	19.871	0.0054	0.1673	3.544	0.0063	0.045	3.482	0.0055	0.1513
84.158	0.0036	0.1602	19.921	0.0054	0.1674	3.554	0.0062	0.0468	3.491	0.0048	0.1518
84.369	0.0036	0.1603	19.971	0.0054	0.1676	3.563	0.0057	0.0478	3.5	0.0056	0.1534
84.581	0.0036	0.1605	20.021	0.0053	0.1677	3.572	0.006	0.0496	3.509	0.0047	0.154
84.793	0.0036	0.1606	20.071	0.0054	0.1679	3.581	0.0053	0.0504	3.519	0.0055	0.1555
85.004	0.0036	0.1608	20.121	0.0054	0.1681	3.59	0.0058	0.0521	3.528	0.0048	0.1562
85.216	0.0036	0.1609	20.171	0.0054	0.1682	3.6	0.005	0.0528	3.537	0.0054	0.1573
85.427	0.0036	0.161	20.221	0.0054	0.1683	3.609	0.0056	0.0543	3.546	0.0048	0.1582
85.639	0.0036	0.1612	20.271	0.0055	0.1686	3.618	0.0048	0.0549	3.556	0.0052	0.159
85.851	0.0036	0.1613	20.321	0.0054	0.1687	3.627	0.0054	0.0563	3.565	0.0049	0.1601
86.062	0.0036	0.1614	20.371	0.0054	0.1689	3.636	0.0046	0.0569	3.574	0.005	0.1607
86.274	0.0036	0.1616	20.421	0.0054	0.169	3.646	0.0052	0.0581	3.583	0.0052	0.1621
86.486	0.0036	0.1617	20.471	0.0055	0.1692	3.655	0.0048	0.059	3.593	0.0048	0.1624
86.697	0.0036	0.1619	20.521	0.0054	0.1694	3.664	0.0049	0.0597	3.602	0.0053	0.1638
86.909	0.0036	0.162	20.571	0.0054	0.1695	3.673	0.0049	0.0608	3.611	0.0046	0.164
87.121	0.0036	0.1621	20.621	0.0054	0.1696	3.683	0.0046	0.0612	3.62	0.0054	0.1655
87.332	0.0036	0.1623	20.671	0.0055	0.1698	3.692	0.0049	0.0624	3.629	0.0046	0.1657
87.544	0.0036	0.1624	20.721	0.0054	0.17	3.701	0.0044	0.0627	3.639	0.0054	0.167
87.756	0.0036	0.1625	20.771	0.0054	0.1701	3.71	0.0049	0.0638	3.648	0.0047	0.1675
87.967	0.0036	0.1627	20.822	0.0054	0.1702	3.719	0.0042	0.0641	3.657	0.0053	0.1684
88.179	0.0036	0.1628	20.872	0.0055	0.1705	3.729	0.0049	0.0651	3.666	0.0047	0.1691
88.391	0.0036	0.1629	20.922	0.0055	0.1706	3.738	0.0041	0.0653	3.676	0.0053	0.1698
88.602	0.0036	0.1631	20.972	0.0054	0.1707	3.747	0.0048	0.0662	3.685	0.0049	0.1707
88.814	0.0036	0.1632	21.022	0.0055	0.1709	3.756	0.0041	0.0666	3.694	0.0051	0.1712
89.026	0.0036	0.1633	21.072	0.0055	0.1711	3.766	0.0046	0.0674	3.703	0.0052	0.1723
89.237	0.0036	0.1635	21.122	0.0055	0.1712	3.775	0.0043	0.0679	3.713	0.0049	0.1725
89.449	0.0036	0.1636	21.172	0.0055	0.1714	3.784	0.0044	0.0683	3.722	0.0053	0.1738
89.66	0.0036	0.1637	21.222	0.0055	0.1715	3.793	0.0045	0.0692	3.731	0.0047	0.1739
89.872	0.0037	0.1639	21.272	0.0055	0.1717	3.802	0.0042	0.0693	3.74	0.0055	0.1752
90.084	0.0037	0.164	21.322	0.0055	0.1719	3.812	0.0046	0.0702	3.75	0.0047	0.1753
90.295	0.0037	0.1641	21.372	0.0055	0.172	3.821	0.004	0.0703	3.759	0.0055	0.1765
90.507	0.0037	0.1643	21.422	0.0055	0.1722	3.83	0.0046	0.0712	3.768	0.0046	0.1767
90.719	0.0037	0.1644	21.472	0.0055	0.1724	3.839	0.0039	0.0712	3.777	0.0055	0.1777
90.93	0.0037	0.1645	21.522	0.0055	0.1725	3.849	0.0046	0.072	3.787	0.0048	0.1783
91.142	0.0037	0.1647	21.572	0.0055	0.1726	3.858	0.0038	0.0721	3.796	0.0054	0.179
91.354	0.0037	0.1648	21.622	0.0056	0.1728	3.867	0.0045	0.0728	3.805	0.0051	0.1799
91.565	0.0037	0.165	21.673	0.0056	0.173	3.876	0.0038	0.0729	3.814	0.0052	0.1802
91.777	0.0037	0.1651	21.723	0.0055	0.1731	3.885	0.0044	0.0736	3.824	0.0053	0.1813
91.989	0.0037	0.1652	21.773	0.0055	0.1732	3.895	0.0041	0.074	3.833	0.0051	0.1814
92.2	0.0037	0.1654	21.823	0.0056	0.1734	3.904	0.0041	0.0742	3.842	0.0055	0.1826
92.412	0.0037	0.1655	21.873	0.0056	0.1736	3.913	0.0043	0.075	3.851	0.005	0.1827
92.623	0.0037	0.1656	21.923	0.0056	0.1737	3.922	0.004	0.075	3.861	0.0056	0.1838
92.835	0.0037	0.1658	21.973	0.0056	0.1738	3.931	0.0043	0.0757	3.87	0.0049	0.1839
93.047	0.0037	0.1659	22.023	0.0056	0.174	3.941	0.0038	0.0757	3.879	0.0058	0.1851
93.258	0.0037	0.166	22.073	0.0056	0.1742	3.95	0.0044	0.0765	3.888	0.005	0.1854
93.47	0.0037	0.1662	22.123	0.0056	0.1743	3.959	0.0038	0.0764	3.898	0.0059	0.1864
93.682	0.0037	0.1663	22.173	0.0056	0.1744	3.968	0.0045	0.0772	3.907	0.0051	0.1867
93.893	0.0037	0.1664	22.223	0.0056	0.1746	3.978	0.0037	0.0771	3.916	0.0056	0.1873
94.105	0.0037	0.1666	22.273	0.0056	0.1748	3.987	0.0044	0.0778	3.925	0.0053	0.1881
94.317	0.0037	0.1667	22.323	0.0056	0.1749	3.996	0.0036	0.0778	3.935	0.0055	0.1883
94.528	0.0037	0.1668	22.373	0.0056	0.1751	4.005	0.0042	0.0784	3.944	0.0056	0.1894
94.74	0.0037	0.1669	22.423	0.0056	0.1752	4.014	0.0039	0.0786	3.953	0.0054	0.1895
94.952	0.0037	0.1671	22.473	0.0056	0.1754	4.024	0.0041	0.0789	3.962	0.0058	0.1906
95.163	0.0037	0.1672	22.523	0.0056	0.1755	4.033	0.0041	0.0795	3.972	0.0053	0.1907
95.375	0.0037	0.1673	22.573	0.0057	0.1757	4.042	0.0039	0.0795	3.981	0.0059	0.1918
95.587	0.0037	0.1675	22.623	0.0057	0.1758	4.051	0.0043	0.0801	3.99	0.0052	0.1918
95.798	0.0037	0.1676	22.673	0.0056	0.176	4.061	0.0037	0.08	3.999	0.0061	0.193
96.01	0.0037	0.1677	22.723	0.0056	0.1761	4.07	0.0043	0.0808	4.009	0.0054	0.1932
96.221	0.0037	0.1679	22.773	0.0057	0.1763	4.079	0.0036	0.0807	4.018	0.0062	0.1941
96.433	0.0037	0.168	22.824	0.0057	0.1764	4.088	0.0044	0.0814	4.027	0.0054	0.1944
96.645	0.0037	0.1681	22.874	0.0056	0.1766	4.097	0.0036	0.0812	4.036	0.0061	0.195
96.856	0.0037	0.1683	22.924	0.0057	0.1767	4.107	0.0043	0.0819	4.045	0.0057	0.1956
97.068	0.0037	0.1684	22.974	0.0057	0.1769	4.116	0.0036	0.0818	4.055	0.0059	0.1959
97.28	0.0037	0.1685	23.024	0.0057	0.177	4.125	0.0042	0.0823	4.064	0.006	0.1969
97.491	0.0037	0.1687	23.074	0.0057	0.1771	4.134	0.0039	0.0826	4.073	0.0058	0.1969
97.703	0.0037	0.1688	23.124	0.0057	0.1773	4.143	0.004	0.0828	4.082	0.0062	0.198
97.915	0.0037	0.1689	23.174	0.0057	0.1775	4.153	0.0041	0.0834	4.092	0.0057	0.198
98.126	0.0037	0.169	23.224	0.0057	0.1776	4.162	0.0038	0.0833	4.101	0.0065	0.1992
98.338	0.0037	0.1692	23.274	0.0057	0.1777	4.171	0.0042	0.0839	4.11	0.0057	0.1991
98.55	0.0037	0.1693	23.324	0.0057	0.1779	4.18	0.0037	0.0837	4.119	0.0066	0.2002
98.761	0.0037	0.1694	23.374	0.0058	0.178	4.19	0.0043	0.0844	4.129	0.0058	0.2003
98.973	0.0037	0.1696	23.424	0.0057	0.1782	4.199	0.0036	0.0843	4.138	0.0066	0.2011
99.184	0.0037	0.1697	23.474	0.0057	0.1783	4.208	0.0043	0.085	4.147	0.0059	0.2014
99.396	0.0037	0.1699	23.524	0.0058	0.1784	4.217	0.0036	0.0848	4.156	0.0067	0.2021
99.608	0.0037	0.17	23.574	0.0058	0.1786	4.226	0.0042	0.0855	4.166	0.0062	0.2026
99.819	0.0037	0.1701	23.624	0.0058	0.1788	4.236	0.0035	0.0853	4.175	0.0066	0.203
100.031	0.0037	0.1703	23.674	0.0057	0.1789	4.245	0.0042	0.0859	4.184	0.0065	0.2038
100.243	0.0037	0.1704	23.724	0.0058	0.179	4.254	0.0038	0.0861	4.193	0.0064	0.2038
100.454	0.0037	0.1705	23.774	0.0058	0.1792	4.263	0.0039	0.0862	4.203	0.0069	0.2049
100.666	0.0037	0.1707	23.825	0.0058	0.1793	4.273	0.0041	0.0868	4.212	0.0064	0.2047
100.878	0.0037	0.1708	23.875	0.0058	0.1794	4.282	0.0038	0.0867	4.221	0.0072	0.206
101.089	0.0037	0.1709	23.925	0.0058	0.1796	4.291	0.0042	0.0873	4.23	0.0063	0.2056
101.301	0.0037	0.1711	23.975	0.0058	0.1798	4.3	0.0036	0.0871	4.24	0.0073	0.2067
101.512	0.0037	0.1712	24.025	0.0058	0.1799	4.309	0.0042	0.0878	4.249	0.0064	0.2067
101.724	0.0037	0.1713	24.075	0.0058	0.18	4.319	0.0036	0.0876	4.258	0.0073	0.2074
101.936	0.0037	0.1715	24.125	0.0059	0.1802	4.328	0.0043	0.0883	4.267	0.0066	0.2078
102.147	0.0037	0.1716	24.175	0.0059	0.1804	4.337	0.0036	0.0881	4.277	0.0074	0.2083
102.359	0.0037	0.1717	24.225	0.0058	0.1805	4.346	0.0042	0.0887	4.286	0.0069	0.2088
102.571	0.0037	0.1719	24.275	0.0059	0.1806	4.356	0.0036	0.0886	4.295	0.0073	0.2091
102.782	0.0038	0.172	24.325	0.0059	0.1808	4.365	0.0041	0.089	4.304	0.0073	0.2098
102.994	0.0038	0.1721	24.375	0.0059	0.1809	4.374	0.0038	0.0893	4.314	0.0072	0.2098
103.206	0.0038	0.1723	24.425	0.0059	0.181	4.383	0.0039	0.0894	4.323	0.0076	0.2108
103.417	0.0038	0.1724	24.475	0.006	0.1812	4.392	0.0041	0.0899	4.332	0.0071	0.2106
103.629	0.0038	0.1725	24.525	0.0059	0.1814	4.402	0.0037	0.0898	4.341	0.0079	0.2117
103.84	0.0038	0.1727	24.575	0.0059	0.1815	4.411	0.0042	0.0904	4.351	0.0071	0.2114
104.052	0.0038	0.1728	24.625	0.0059	0.1816	4.42	0.0036	0.0902	4.36	0.0082	0.2126
104.264	0.0038	0.1729	24.675	0.006	0.1818	4.429	0.0042	0.0908	4.369	0.0073	0.2125
104.475	0.0038	0.1731	24.725	0.006	0.1819	4.438	0.0035	0.0907	4.378	0.0084	0.2133
104.687	0.0038	0.1732	24.775	0.006	0.1821	4.448	0.0043	0.0913	4.387	0.0075	0.2135
104.899	0.0038	0.1733	24.825	0.006	0.1822	4.457	0.0036	0.0912	4.397	0.0083	0.214
105.11	0.0038	0.1734	24.875	0.006	0.1823	4.466	0.0043	0.0918	4.406	0.0079	0.2144
105.322	0.0038	0.1736	24.926	0.006	0.1825	4.475	0.0036	0.0916	4.415	0.0083	0.2147
105.534	0.0038	0.1737	24.976	0.006	0.1826	4.485	0.0041	0.092	4.424	0.0082	0.2154
105.745	0.0038	0.1738	25.026	0.006	0.1828	4.494	0.0038	0.0923	4.434	0.0082	0.2153
105.957	0.0038	0.174	25.076	0.006	0.1829	4.503	0.0039	0.0923	4.443	0.0087	0.2163
106.169	0.0038	0.1741	25.126	0.006	0.183	4.512	0.004	0.0929	4.452	0.0082	0.2161
106.38	0.0038	0.1742	25.176	0.006	0.1832	4.521	0.0037	0.0927	4.461	0.009	0.2171
106.592	0.0038	0.1744	25.226	0.0061	0.1833	4.531	0.0041	0.0933	4.471	0.0082	0.2169
106.803	0.0038	0.1745	25.276	0.0061	0.1835	4.54	0.0036	0.0931	4.48	0.0093	0.218
107.015	0.0038	0.1746	25.326	0.0061	0.1836	4.549	0.0042	0.0937	4.489	0.0084	0.2179
107.227	0.0038	0.1748	25.376	0.0061	0.1838	4.558	0.0035	0.0935	4.498	0.0096	0.2188
107.438	0.0038	0.1749	25.426	0.0061	0.1839	4.568	0.0043	0.0942	4.508	0.0086	0.2186
107.65	0.0038	0.175	25.476	0.0061	0.184	4.577	0.0035	0.094	4.517	0.0096	0.2193
107.862	0.0038	0.1752	25.526	0.0061	0.1842	4.586	0.0043	0.0946	4.526	0.0091	0.2197
108.073	0.0038	0.1753	25.576	0.0061	0.1843	4.595	0.0035	0.0944	4.535	0.0096	0.22
108.285	0.0038	0.1754	25.626	0.0061	0.1845	4.604	0.0041	0.0949	4.545	0.0097	0.2207
108.497	0.0038	0.1756	25.676	0.0061	0.1846	4.614	0.0038	0.0951	4.554	0.0097	0.2207
108.708	0.0038	0.1757	25.726	0.0061	0.1848	4.623	0.0039	0.0952	4.563	0.0102	0.2216
108.92	0.0038	0.1758	25.776	0.0061	0.1849	4.632	0.004	0.0956	4.572	0.0098	0.2214
109.132	0.0038	0.1759	25.827	0.0061	0.185	4.641	0.0037	0.0955	4.582	0.0106	0.2224
109.343	0.0038	0.1761	25.877	0.0061	0.1852	4.65	0.0042	0.0961	4.591	0.0099	0.2223
109.555	0.0038	0.1762	25.927	0.0062	0.1853	4.66	0.0035	0.0958	4.6	0.0111	0.2233
109.766	0.0038	0.1763	25.977	0.0062	0.1855	4.669	0.0042	0.0965	4.609	0.0102	0.2231
109.978	0.0038	0.1765	26.027	0.0062	0.1856	4.678	0.0035	0.0963	4.619	0.0114	0.224
110.19	0.0038	0.1766	26.077	0.0062	0.1857	4.687	0.0043	0.097	4.628	0.0104	0.2239
110.401	0.0038	0.1767	26.127	0.0062	0.1859	4.697	0.0035	0.0968	4.637	0.0116	0.2247
110.613	0.0038	0.1768	26.177	0.0062	0.186	4.706	0.0043	0.0974	4.646	0.0111	0.225
110.825	0.0038	0.177	26.227	0.0062	0.1862	4.715	0.0036	0.0972	4.656	0.0118	0.2254
111.036	0.0038	0.1771	26.277	0.0062	0.1863	4.724	0.004	0.0976	4.665	0.0118	0.2261
111.248	0.0038	0.1772	26.327	0.0063	0.1864	4.733	0.0037	0.0978	4.674	0.0119	0.226
111.46	0.0038	0.1774	26.377	0.0063	0.1866	4.743	0.0038	0.0978	4.683	0.0125	0.227
111.671	0.0038	0.1775	26.427	0.0063	0.1867	4.752	0.004	0.0983	4.692	0.0122	0.2268
111.883	0.0038	0.1776	26.477	0.0063	0.1869	4.761	0.0037	0.0982	4.702	0.0131	0.2279
112.095	0.0039	0.1778	26.527	0.0063	0.187	4.77	0.0041	0.0988	4.711	0.0124	0.2276
112.306	0.0039	0.1779	26.577	0.0063	0.1872	4.78	0.0035	0.0985	4.72	0.0138	0.2287
112.518	0.0039	0.178	26.627	0.0063	0.1873	4.789	0.0042	0.0992	4.729	0.0129	0.2284
112.729	0.0039	0.1782	26.677	0.0063	0.1875	4.798	0.0035	0.0989	4.739	0.0142	0.2294
112.941	0.0039	0.1783	26.727	0.0064	0.1876	4.807	0.0043	0.0996	4.748	0.0135	0.2294
113.153	0.0038	0.1784	26.777	0.0064	0.1877	4.816	0.0035	0.0994	4.757	0.0148	0.2302
113.364	0.0039	0.1785	26.828	0.0064	0.1879	4.826	0.0043	0.1	4.766	0.0143	0.2305
113.576	0.0039	0.1786	26.878	0.0064	0.188	4.835	0.0036	0.0999	4.776	0.0152	0.2308
113.788	0.0039	0.1788	26.928	0.0064	0.1882	4.844	0.0041	0.1002	4.785	0.0153	0.2315
113.999	0.0039	0.1789	26.978	0.0064	0.1883	4.853	0.0038	0.1004	4.794	0.0155	0.2314
114.211	0.0039	0.179	27.028	0.0064	0.1884	4.862	0.0039	0.1005	4.803	0.0162	0.2325
114.423	0.0039	0.1792	27.078	0.0064	0.1886	4.872	0.004	0.1009	4.813	0.016	0.2322
114.634	0.0039	0.1793	27.128	0.0064	0.1887	4.881	0.0037	0.1008	4.822	0.0172	0.2334
114.846	0.0039	0.1794	27.178	0.0064	0.1889	4.89	0.0041	0.1014	4.831	0.0165	0.2329
115.057	0.0039	0.1796	27.228	0.0065	0.189	4.899	0.0035	0.1011	4.84	0.0182	0.2341
115.269	0.0039	0.1797	27.278	0.0065	0.1892	4.909	0.0042	0.1018	4.847	0.0174	0.2338
115.481	0.0039	0.1798	27.328	0.0065	0.1893	4.918	0.0035	0.1015	4.857	0.0188	0.2346
115.692	0.0039	0.1799	27.378	0.0065	0.1894	4.927	0.0043	0.1022	4.864	0.0185	0.2349
115.904	0.0039	0.18	27.428	0.0065	0.1895	4.936	0.0036	0.102	4.872	0.019	0.235
116.116	0.0039	0.1802	27.478	0.0066	0.1898	4.945	0.0043	0.1026	4.879	0.0202	0.2359
116.327	0.0039	0.1803	27.528	0.0065	0.1898	4.955	0.0036	0.1025	4.887	0.0195	0.2356
116.539	0.0039	0.1804	27.578	0.0065	0.19	4.964	0.0041	0.1028	4.894	0.0209	0.2363
116.751	0.0039	0.1805	27.628	0.0065	0.1901	4.973	0.0038	0.103	4.902	0.0211	0.2369
116.962	0.0039	0.1807	27.678	0.0066	0.1903	4.982	0.0038	0.103	4.91	0.0209	0.2365
117.174	0.0039	0.1808	27.728	0.0066	0.1904	4.992	0.004	0.1034	4.917	0.0226	0.2377
117.386	0.0039	0.1809	27.779	0.0066	0.1905	5.001	0.0037	0.1034	4.925	0.0221	0.2375
117.597	0.0039	0.181	27.829	0.0065	0.1906	5.01	0.0041	0.1039	4.932	0.023	0.2378
117.809	0.0039	0.1811	27.879	0.0066	0.1909	5.019	0.0035	0.1036	4.94	0.0242	0.2388
118.02	0.0039	0.1813	27.929	0.0066	0.191	5.028	0.0042	0.1043	4.947	0.0236	0.2384
118.232	0.0039	0.1814	27.979	0.0066	0.1911	5.038	0.0035	0.104	4.955	0.0254	0.2393
118.444	0.0039	0.1815	28.029	0.0066	0.1912	5.047	0.0043	0.1047	4.963	0.0256	0.2398
118.655	0.0039	0.1816	28.079	0.0067	0.1914	5.056	0.0035	0.1045	4.97	0.0257	0.2395
118.867	0.0039	0.1818	28.129	0.0066	0.1915	5.065	0.0043	0.1051	4.978	0.0277	0.2407
119.079	0.0039	0.1819	28.179	0.0066	0.1916	5.074	0.0037	0.1051	4.985	0.0273	0.2406
119.29	0.0039	0.182	28.229	0.0067	0.1918	5.084	0.0041	0.1053	4.993	0.0286	0.241
119.502	0.0039	0.1821	28.279	0.0067	0.192	5.093	0.0038	0.1055	5	0.0299	0.242
119.714	0.0039	0.1823	28.329	0.0066	0.1921	5.102	0.0039	0.1055	5.008	0.0296	0.2416
119.925	0.0039	0.1824	28.379	0.0067	0.1922	5.111	0.004	0.106	5.015	0.032	0.2428
120.137	0.0039	0.1825	28.429	0.0067	0.1923	5.121	0.0037	0.1058	5.023	0.0323	0.2431
120.349	0.004	0.1826	28.479	0.0067	0.1925	5.13	0.0041	0.1065	5.031	0.0331	0.2431
120.56	0.0039	0.1828	28.529	0.0067	0.1926	5.139	0.0035	0.1061	5.038	0.0356	0.2445
120.772	0.004	0.1829	28.579	0.0067	0.1927	5.148	0.0043	0.1068	5.046	0.0355	0.2443
120.983	0.004	0.183	28.629	0.0068	0.1929	5.157	0.0035	0.1065	5.053	0.0377	0.2451
121.195	0.004	0.1831	28.679	0.0068	0.193	5.167	0.0043	0.1072	5.061	0.0396	0.2463
121.407	0.004	0.1833	28.729	0.0068	0.1932	5.176	0.0035	0.107	5.068	0.0402	0.2461
121.618	0.004	0.1834	28.779	0.0068	0.1933	5.185	0.0043	0.1076	5.076	0.0436	0.2476
121.83	0.004	0.1835	28.83	0.0068	0.1934	5.194	0.0037	0.1075	5.084	0.0451	0.2483
122.042	0.004	0.1836	28.88	0.0068	0.1936	5.204	0.0041	0.1077	5.091	0.0472	0.2487
122.253	0.004	0.1837	28.93	0.0068	0.1937	5.213	0.0038	0.1079	5.099	0.0513	0.2507
122.465	0.004	0.1838	28.98	0.0068	0.1938	5.222	0.0039	0.108	5.106	0.0531	0.251
122.677	0.004	0.184	29.03	0.0069	0.194	5.231	0.004	0.1084	5.114	0.058	0.2528
122.888	0.004	0.1841	29.08	0.0069	0.1941	5.24	0.0037	0.1083	5.121	0.0629	0.255
123.1	0.004	0.1842	29.13	0.0069	0.1942	5.25	0.0042	0.1089	5.129	0.0674	0.2562
123.312	0.004	0.1843	29.18	0.0069	0.1943	5.259	0.0035	0.1086	5.136	0.0764	0.2598
123.523	0.004	0.1844	29.23	0.0069	0.1945	5.268	0.0043	0.1093	5.144	0.0857	0.2633
123.735	0.004	0.1846	29.28	0.0069	0.1946	5.277	0.0035	0.1089	5.152	0.0997	0.2683
123.947	0.004	0.1847	29.33	0.0069	0.1947	5.287	0.0043	0.1096	5.159	0.1231	0.2776
124.158	0.004	0.1848	29.38	0.0069	0.1949	5.296	0.0035	0.1094	5.167	0.1573	0.29
124.37	0.004	0.1849	29.43	0.007	0.195	5.305	0.0042	0.1099	5.174	0.2138	0.3097
124.581	0.004	0.1851	29.48	0.007	0.1952	5.314	0.0037	0.1099	5.182	0.2925	0.3318
124.793	0.004	0.1852	29.53	0.0069	0.1952	5.323	0.0041	0.1102	5.189	0.3626	0.3293
125.005	0.004	0.1853	29.58	0.007	0.1954	5.333	0.0038	0.1103	5.197	0.3898	0.2831
125.216	0.004	0.1854	29.63	0.0071	0.1956	5.342	0.0039	0.1104	5.204	0.3505	0.2097
125.428	0.004	0.1855	29.68	0.007	0.1957	5.351	0.004	0.1108	5.212	0.2675	0.1526
125.64	0.004	0.1857	29.73	0.007	0.1958	5.36	0.0037	0.1106	5.22	0.1859	0.1178
125.851	0.004	0.1858	29.78	0.0071	0.1959	5.369	0.0042	0.1113	5.227	0.1068	0.0896
126.063	0.004	0.1859	29.83	0.0071	0.1961	5.379	0.0035	0.1109	5.235	0.0612	0.0774
126.275	0.004	0.186	29.88	0.0071	0.1962	5.388	0.0043	0.1117	5.242	0.0392	0.0757
126.486	0.004	0.1861	29.931	0.0071	0.1963	5.397	0.0035	0.1113	5.25	0.0276	0.0772
126.698	0.004	0.1863	29.981	0.0072	0.1965	5.406	0.0043	0.112	5.257	0.022	0.0813
126.91	0.004	0.1864	30.031	0.0072	0.1966	5.416	0.0035	0.1118	5.267	0.0167	0.0846
127.121	0.004	0.1865	30.081	0.0072	0.1967	5.425	0.0043	0.1123	5.276	0.014	0.0897
127.333	0.004	0.1866	30.131	0.0072	0.1968	5.434	0.0037	0.1122	5.286	0.0115	0.0945
127.544	0.004	0.1867	30.181	0.0073	0.197	5.443	0.0041	0.1125	5.295	0.0103	0.0987
127.756	0.004	0.1869	30.231	0.0072	0.1971	5.452	0.0038	0.1127	5.304	0.0094	0.1033
127.968	0.004	0.187	30.281	0.0072	0.1972	5.462	0.0039	0.1128	5.313	0.0084	0.1067
128.179	0.0041	0.1871	30.331	0.0073	0.1973	5.471	0.004	0.1132	5.323	0.0082	0.1108
128.391	0.0041	0.1872	30.381	0.0073	0.1975	5.48	0.0037	0.113	5.332	0.0072	0.1135
128.603	0.0041	0.1873	30.431	0.0073	0.1976	5.489	0.0042	0.1137	5.341	0.0075	0.1171
128.814	0.0041	0.1875	30.481	0.0073	0.1977	5.499	0.0035	0.1133	5.35	0.0064	0.1193
129.026	0.0041	0.1876	30.531	0.0073	0.1978	5.508	0.0043	0.114	5.36	0.007	0.1225
129.238	0.0041	0.1877	30.581	0.0074	0.198	5.517	0.0034	0.1136	5.369	0.0061	0.1246
129.449	0.0041	0.1878	30.631	0.0073	0.1981	5.526	0.0043	0.1143	5.378	0.0067	0.1272
129.661	0.0041	0.1879	30.681	0.0073	0.1982	5.535	0.0035	0.1141	5.387	0.0058	0.1291
129.872	0.0041	0.188	30.731	0.0074	0.1983	5.545	0.0042	0.1146	5.396	0.0062	0.1311
130.084	0.0041	0.1882	30.781	0.0074	0.1985	5.554	0.0037	0.1146	5.406	0.0057	0.1331
130.296	0.0041	0.1883	30.831	0.0074	0.1986	5.563	0.0041	0.1149	5.415	0.0058	0.1346
130.507	0.0041	0.1884	30.881	0.0074	0.1987	5.572	0.0038	0.1151	5.424	0.0057	0.1368
130.719	0.0041	0.1885	30.932	0.0075	0.1988	5.582	0.0039	0.1151	5.433	0.0054	0.1379
130.931	0.0041	0.1886	30.982	0.0075	0.199	5.591	0.004	0.1155	5.443	0.0057	0.14
131.142	0.0041	0.1888	31.032	0.0075	0.1991	5.6	0.0037	0.1154	5.452	0.0052	0.1409
131.354	0.0041	0.1889	31.082	0.0075	0.1992	5.609	0.0042	0.116	5.461	0.0057	0.1428
131.566	0.0041	0.189	31.132	0.0076	0.1993	5.618	0.0035	0.1156	5.47	0.005	0.1437
131.777	0.0041	0.1891	31.182	0.0076	0.1995	5.628	0.0044	0.1165	5.48	0.0058	0.1456
131.989	0.0041	0.1892	31.232	0.0076	0.1995	5.637	0.0035	0.116	5.489	0.0049	0.1465
132.201	0.0041	0.1893	31.282	0.0076	0.1996	5.646	0.0042	0.1167	5.498	0.0056	0.148
132.412	0.0041	0.1894	31.332	0.0077	0.1998	5.655	0.0035	0.1164	5.507	0.0049	0.1489
132.624	0.0041	0.1896	31.382	0.0076	0.1999	5.664	0.0042	0.1169	5.517	0.0054	0.1501
132.836	0.0041	0.1897	31.432	0.0076	0.2	5.674	0.0037	0.1169	5.526	0.005	0.1513
133.047	0.0041	0.1898	31.482	0.0077	0.2001	5.683	0.0041	0.1172	5.535	0.0052	0.1522
133.259	0.0041	0.1899	31.532	0.0077	0.2003	5.692	0.0038	0.1174	5.544	0.0051	0.1536
133.47	0.0041	0.19	31.582	0.0077	0.2004	5.701	0.0039	0.1174	5.553	0.005	0.1541
133.682	0.0041	0.1901	31.632	0.0077	0.2005	5.711	0.004	0.1179	5.563	0.0053	0.1556
133.894	0.0041	0.1902	31.682	0.0078	0.2007	5.72	0.0037	0.1177	5.572	0.0048	0.156
134.105	0.0041	0.1904	31.732	0.0078	0.2008	5.729	0.0042	0.1183	5.581	0.0054	0.1576
134.317	0.0042	0.1905	31.782	0.0078	0.2009	5.738	0.0035	0.118	5.59	0.0046	0.158
134.529	0.0042	0.1906	31.832	0.0078	0.201	5.747	0.0044	0.1188	5.6	0.0054	0.1594
134.74	0.0042	0.1907	31.882	0.0079	0.2011	5.757	0.0035	0.1183	5.609	0.0047	0.1599
134.952	0.0042	0.1908	31.932	0.0078	0.2012	5.766	0.0043	0.119	5.618	0.0054	0.1611
135.164	0.0042	0.1909	31.982	0.0079	0.2014	5.775	0.0036	0.1187	5.627	0.0047	0.1617
135.375	0.0042	0.191	32.032	0.0079	0.2014	5.784	0.0042	0.1191	5.637	0.0053	0.1627
135.587	0.0042	0.1912	32.083	0.008	0.2016	5.794	0.0037	0.1193	5.646	0.0048	0.1635
135.798	0.0042	0.1913	32.133	0.0079	0.2017	5.803	0.0041	0.1195	5.655	0.0052	0.1643
136.01	0.0042	0.1914	32.183	0.0079	0.2018	5.812	0.0038	0.1197	5.664	0.005	0.1653
136.222	0.0042	0.1915	32.233	0.0079	0.2019	5.821	0.0039	0.1198	5.674	0.0049	0.1657
136.433	0.0042	0.1916	32.283	0.008	0.2021	5.83	0.004	0.1201	5.683	0.0052	0.167
136.645	0.0042	0.1917	32.333	0.008	0.2022	5.84	0.0037	0.12	5.692	0.0047	0.1672
136.857	0.0042	0.1918	32.383	0.008	0.2023	5.849	0.0042	0.1206	5.701	0.0055	0.1687
137.068	0.0042	0.1919	32.433	0.0081	0.2024	5.858	0.0035	0.1203	5.711	0.0046	0.1687
137.28	0.0042	0.1921	32.483	0.0081	0.2025	5.867	0.0043	0.121	5.72	0.0054	0.1701
137.492	0.0042	0.1922	32.533	0.0081	0.2026	5.877	0.0035	0.1206	5.729	0.0046	0.1703
137.703	0.0042	0.1923	32.583	0.0081	0.2027	5.886	0.0043	0.1212	5.738	0.0054	0.1714
137.915	0.0042	0.1924	32.633	0.0082	0.2029	5.895	0.0036	0.121	5.748	0.0047	0.1719
138.126	0.0042	0.1925	32.683	0.0082	0.203	5.904	0.0042	0.1214	5.757	0.0053	0.1727
138.338	0.0042	0.1926	32.733	0.0082	0.2031	5.913	0.0037	0.1215	5.766	0.0048	0.1735
138.55	0.0042	0.1927	32.783	0.0082	0.2032	5.923	0.0041	0.1218	5.775	0.0052	0.1741
138.761	0.0042	0.1929	32.833	0.0083	0.2033	5.932	0.0039	0.122	5.785	0.0051	0.175
138.973	0.0042	0.193	32.883	0.0083	0.2035	5.941	0.0039	0.122	5.794	0.005	0.1753
139.185	0.0042	0.1931	32.933	0.0083	0.2036	5.95	0.0041	0.1224	5.803	0.0053	0.1765
139.396	0.0043	0.1932	32.983	0.0083	0.2037	5.959	0.0037	0.1222	5.812	0.0048	0.1766
139.608	0.0042	0.1933	33.033	0.0084	0.2039	5.969	0.0042	0.1229	5.822	0.0055	0.1779
139.82	0.0042	0.1934	33.083	0.0084	0.204	5.978	0.0036	0.1225	5.831	0.0047	0.1779
140.031	0.0042	0.1935	33.134	0.0084	0.2042	5.987	0.0043	0.1233	5.84	0.0056	0.1792
140.243	0.0043	0.1936	33.184	0.0084	0.2043	5.996	0.0035	0.1229	5.849	0.0048	0.1794
140.455	0.0043	0.1938	33.234	0.0085	0.2044	6.006	0.0043	0.1235	5.859	0.0056	0.1805
140.666	0.0043	0.1939	33.284	0.0085	0.2045	6.015	0.0035	0.1232	5.868	0.0048	0.1807
140.878	0.0043	0.194	33.334	0.0086	0.2047	6.024	0.0041	0.1237	5.877	0.0055	0.1816
141.089	0.0043	0.1941	33.384	0.0086	0.2048	6.033	0.0037	0.1237	5.886	0.0051	0.1823
141.301	0.0043	0.1942	33.434	0.0086	0.2049	6.042	0.0041	0.124	5.896	0.0054	0.1827
141.513	0.0043	0.1943	33.484	0.0086	0.205	6.052	0.0038	0.1242	5.905	0.0053	0.1837
141.724	0.0043	0.1944	33.534	0.0086	0.2051	6.061	0.0039	0.1243	5.914	0.0052	0.1839
141.936	0.0043	0.1945	33.584	0.0087	0.2053	6.07	0.004	0.1246	5.923	0.0055	0.185
142.148	0.0043	0.1946	33.634	0.0087	0.2054	6.079	0.0037	0.1245	5.933	0.0051	0.185
142.359	0.0043	0.1948	33.684	0.0087	0.2055	6.089	0.0042	0.1251	5.942	0.0056	0.1862
142.571	0.0043	0.1949	33.734	0.0087	0.2056	6.098	0.0036	0.1248	5.951	0.005	0.1863
142.783	0.0043	0.195	33.784	0.0088	0.2057	6.107	0.0044	0.1255	5.96	0.0058	0.1875
142.994	0.0043	0.1951	33.834	0.0088	0.2059	6.116	0.0035	0.1251	5.97	0.005	0.1876
143.206	0.0043	0.1952	33.884	0.0088	0.206	6.125	0.0043	0.1257	5.979	0.0058	0.1886
143.418	0.0043	0.1953	33.934	0.0089	0.2061	6.135	0.0035	0.1255	5.988	0.005	0.1887
143.629	0.0044	0.1954	33.984	0.0089	0.2062	6.144	0.0041	0.1259	5.997	0.0058	0.1897
143.841	0.0043	0.1955	34.034	0.0089	0.2064	6.153	0.0037	0.126	6.007	0.0053	0.1903
144.052	0.0043	0.1956	34.085	0.009	0.2065	6.162	0.0041	0.1263	6.016	0.0057	0.1907
144.264	0.0044	0.1958	34.135	0.009	0.2066	6.172	0.0038	0.1264	6.025	0.0056	0.1916
144.476	0.0044	0.1959	34.185	0.009	0.2067	6.181	0.0039	0.1265	6.034	0.0056	0.1917
144.687	0.0044	0.196	34.235	0.0091	0.2068	6.19	0.004	0.1269	6.044	0.0058	0.1928
144.899	0.0044	0.1961	34.285	0.0091	0.207	6.199	0.0037	0.1267	6.053	0.0055	0.1929
145.111	0.0044	0.1962	34.335	0.0091	0.2071	6.208	0.0042	0.1273	6.062	0.006	0.194
145.322	0.0044	0.1963	34.385	0.0092	0.2072	6.218	0.0036	0.127	6.071	0.0054	0.194
145.534	0.0044	0.1964	34.435	0.0092	0.2074	6.227	0.0044	0.1277	6.08	0.0062	0.1951
145.746	0.0044	0.1965	34.485	0.0093	0.2075	6.236	0.0035	0.1273	6.09	0.0054	0.1951
145.957	0.0044	0.1966	34.535	0.0093	0.2076	6.245	0.0043	0.1279	6.099	0.0062	0.1961
146.169	0.0044	0.1968	34.585	0.0094	0.2077	6.254	0.0035	0.1277	6.108	0.0054	0.1963
146.381	0.0044	0.1969	34.635	0.0094	0.2079	6.264	0.0041	0.1281	6.117	0.0063	0.1972
146.592	0.0044	0.197	34.685	0.0094	0.208	6.273	0.0037	0.1282	6.127	0.0057	0.1977
146.804	0.0044	0.1971	34.735	0.0095	0.2081	6.282	0.0041	0.1285	6.136	0.0062	0.1981
147.015	0.0044	0.1972	34.785	0.0095	0.2082	6.291	0.0039	0.1287	6.145	0.006	0.1989
147.227	0.0044	0.1973	34.835	0.0095	0.2084	6.3	0.0039	0.1287	6.154	0.006	0.199
147.439	0.0044	0.1974	34.885	0.0096	0.2085	6.31	0.004	0.1292	6.164	0.0063	0.2001
147.65	0.0044	0.1975	34.935	0.0096	0.2086	6.319	0.0037	0.1289	6.173	0.006	0.2001
147.862	0.0044	0.1977	34.985	0.0096	0.2087	6.328	0.0042	0.1295	6.182	0.0066	0.2012
148.074	0.0044	0.1978	35.035	0.0097	0.2089	6.337	0.0036	0.1292	6.191	0.0058	0.201
148.285	0.0045	0.1979	35.085	0.0097	0.209	6.347	0.0044	0.1299	6.201	0.0068	0.2022
148.497	0.0045	0.198	35.136	0.0097	0.2091	6.356	0.0035	0.1296	6.21	0.0059	0.2021
148.709	0.0045	0.1981	35.186	0.0098	0.2092	6.365	0.0043	0.1302	6.219	0.0069	0.2031
148.92	0.0045	0.1982	35.236	0.0098	0.2094	6.374	0.0035	0.1299	6.228	0.006	0.2033
149.132	0.0045	0.1983	35.286	0.0099	0.2095	6.383	0.0041	0.1303	6.238	0.0069	0.204
149.344	0.0045	0.1985	35.336	0.0099	0.2096	6.393	0.0037	0.1304	6.247	0.0063	0.2044
149.555	0.0045	0.1986	35.386	0.0099	0.2097	6.402	0.0041	0.1306	6.256	0.0068	0.2049
149.767	0.0045	0.1987	35.436	0.01	0.2098	6.411	0.0039	0.1309	6.265	0.0065	0.2055
149.979	0.0045	0.1988	35.486	0.01	0.21	6.42	0.0039	0.1309	6.275	0.0067	0.2057
150.19	0.0045	0.1989	35.536	0.01	0.2101	6.43	0.0041	0.1313	6.284	0.0069	0.2066
150.402	0.0045	0.199	35.586	0.0101	0.2102	6.439	0.0037	0.1311	6.293	0.0066	0.2065
150.614	0.0045	0.1991	35.636	0.0101	0.2103	6.448	0.0042	0.1317	6.302	0.0072	0.2076
150.825	0.0045	0.1992	35.686	0.0102	0.2105	6.457	0.0036	0.1314	6.311	0.0065	0.2073
151.037	0.0045	0.1993	35.736	0.0102	0.2106	6.466	0.0043	0.1321	6.321	0.0075	0.2085
151.248	0.0045	0.1994	35.786	0.0103	0.2107	6.476	0.0035	0.1317	6.33	0.0066	0.2084
151.46	0.0045	0.1996	35.836	0.0103	0.2108	6.485	0.0043	0.1324	6.339	0.0076	0.2094
151.672	0.0046	0.1997	35.886	0.0104	0.211	6.494	0.0036	0.1321	6.348	0.0069	0.2095
151.883	0.0046	0.1998	35.936	0.0104	0.2111	6.503	0.0041	0.1325	6.358	0.0077	0.2101
152.095	0.0046	0.1999	35.986	0.0105	0.2112	6.513	0.0037	0.1326	6.367	0.007	0.2103
152.307	0.0046	0.2	36.036	0.0105	0.2113	6.522	0.0041	0.1328	6.376	0.0076	0.2108
152.518	0.0046	0.2001	36.086	0.0105	0.2115	6.531	0.0039	0.133	6.385	0.0073	0.2113
152.73	0.0046	0.2002	36.137	0.0106	0.2116	6.54	0.0039	0.1331	6.395	0.0075	0.2115
152.942	0.0046	0.2003	36.187	0.0107	0.2117	6.549	0.0041	0.1335	6.404	0.0078	0.2124
153.153	0.0046	0.2005	36.237	0.0107	0.2118	6.559	0.0037	0.1333	6.413	0.0075	0.2122
153.365	0.0046	0.2006	36.287	0.0107	0.212	6.568	0.0042	0.1339	6.422	0.0081	0.2133
153.577	0.0046	0.2007	36.337	0.0108	0.2121	6.577	0.0036	0.1335	6.432	0.0074	0.213
153.788	0.0046	0.2008	36.387	0.0108	0.2122	6.586	0.0044	0.1343	6.441	0.0085	0.2142
154	0.0046	0.2009	36.437	0.0109	0.2123	6.595	0.0035	0.1339	6.45	0.0075	0.214
154.212	0.0046	0.201	36.487	0.011	0.2125	6.605	0.0043	0.1345	6.459	0.0086	0.2149
154.423	0.0046	0.2011	36.537	0.011	0.2126	6.614	0.0036	0.1343	6.469	0.0077	0.2149
154.635	0.0047	0.2012	36.587	0.011	0.2127	6.623	0.0042	0.1347	6.478	0.0087	0.2156
154.846	0.0047	0.2013	36.637	0.0111	0.2128	6.632	0.0037	0.1348	6.487	0.0081	0.2159
155.058	0.0047	0.2015	36.687	0.0111	0.2129	6.642	0.0041	0.135	6.496	0.0087	0.2163
155.27	0.0047	0.2016	36.737	0.0112	0.2131	6.651	0.0039	0.1352	6.506	0.0085	0.2169
155.481	0.0047	0.2017	36.787	0.0112	0.2132	6.66	0.0039	0.1352	6.515	0.0087	0.217
155.693	0.0047	0.2018	36.837	0.0113	0.2133	6.669	0.0041	0.1356	6.524	0.009	0.2179
155.905	0.0047	0.2019	36.887	0.0114	0.2134	6.678	0.0037	0.1355	6.533	0.0086	0.2176
156.116	0.0047	0.202	36.937	0.0114	0.2136	6.688	0.0042	0.136	6.542	0.0094	0.2188
156.328	0.0047	0.2021	36.987	0.0115	0.2137	6.697	0.0036	0.1357	6.552	0.0087	0.2185
156.54	0.0047	0.2022	37.037	0.0116	0.2138	6.706	0.0043	0.1364	6.561	0.0098	0.2196
156.751	0.0047	0.2023	37.087	0.0116	0.214	6.715	0.0035	0.1361	6.57	0.0089	0.2193
156.963	0.0047	0.2024	37.137	0.0117	0.2141	6.725	0.0043	0.1367	6.58	0.01	0.2202
157.175	0.0048	0.2025	37.188	0.0118	0.2142	6.734	0.0036	0.1365	6.589	0.0091	0.2201
157.386	0.0048	0.2027	37.238	0.0118	0.2143	6.743	0.0042	0.1369	6.598	0.0103	0.221
157.598	0.0048	0.2028	37.288	0.0118	0.2145	6.752	0.0037	0.1369	6.607	0.0096	0.2212
157.81	0.0048	0.2029	37.338	0.0119	0.2146	6.761	0.0041	0.1371	6.617	0.0103	0.2216
158.021	0.0048	0.203	37.388	0.012	0.2147	6.771	0.0039	0.1373	6.626	0.0101	0.2222
158.233	0.0048	0.2031	37.438	0.012	0.2148	6.78	0.0039	0.1373	6.635	0.0103	0.2222
158.444	0.0048	0.2032	37.488	0.0121	0.215	6.789	0.0041	0.1378	6.644	0.0106	0.2231
158.656	0.0048	0.2033	37.538	0.0122	0.2151	6.798	0.0037	0.1376	6.654	0.0104	0.223
158.868	0.0048	0.2034	37.588	0.0123	0.2152	6.808	0.0042	0.1382	6.663	0.0112	0.224
159.079	0.0048	0.2035	37.638	0.0123	0.2153	6.817	0.0036	0.1379	6.672	0.0106	0.2238
159.291	0.0048	0.2036	37.688	0.0124	0.2155	6.826	0.0043	0.1386	6.681	0.0117	0.2249
159.503	0.0048	0.2037	37.738	0.0124	0.2156	6.835	0.0036	0.1383	6.69	0.0108	0.2246
159.714	0.0048	0.2038	37.788	0.0125	0.2157	6.844	0.0044	0.1389	6.7	0.0121	0.2256
159.926	0.0048	0.2039	37.838	0.0126	0.2158	6.854	0.0036	0.1387	6.709	0.0113	0.2255
160.138	0.0049	0.2041	37.888	0.0126	0.2159	6.863	0.0042	0.139	6.718	0.0126	0.2265
160.349	0.0049	0.2042	37.938	0.0127	0.2161	6.872	0.0037	0.1391	6.727	0.0118	0.2266
160.561	0.0049	0.2043	37.988	0.0128	0.2162	6.881	0.0041	0.1393	6.737	0.0127	0.227
160.772	0.0049	0.2044	38.038	0.0128	0.2163	6.89	0.0039	0.1395	6.746	0.0125	0.2276
160.984	0.0049	0.2045	38.088	0.0129	0.2164	6.9	0.0039	0.1395	6.755	0.0129	0.2277
161.196	0.0049	0.2046	38.138	0.0129	0.2165	6.909	0.0041	0.1399	6.764	0.0133	0.2286
161.407	0.0049	0.2047	38.188	0.013	0.2166	6.918	0.0037	0.1397	6.774	0.0131	0.2284
161.619	0.0049	0.2048	38.238	0.0131	0.2168	6.927	0.0042	0.1403	6.783	0.014	0.2294
161.831	0.0049	0.2049	38.289	0.0132	0.2169	6.937	0.0036	0.1401	6.792	0.0135	0.2292
162.042	0.0049	0.205	38.339	0.0133	0.217	6.946	0.0044	0.1407	6.801	0.0148	0.2303
162.254	0.0049	0.2051	38.389	0.0133	0.2172	6.955	0.0036	0.1404	6.811	0.014	0.23
162.466	0.0049	0.2052	38.439	0.0134	0.2173	6.964	0.0044	0.141	6.82	0.0155	0.2311
162.677	0.005	0.2053	38.489	0.0136	0.2175	6.973	0.0037	0.1408	6.829	0.0147	0.231
162.889	0.005	0.2054	38.539	0.0137	0.2177	6.983	0.0043	0.1412	6.838	0.0162	0.2319
163.1	0.005	0.2056	38.589	0.0137	0.2178	6.992	0.0038	0.1412	6.848	0.0154	0.2319
163.312	0.005	0.2057	38.639	0.0138	0.2179	7.001	0.0041	0.1414	6.857	0.0165	0.2324
163.524	0.005	0.2058	38.689	0.0139	0.2181	7.01	0.004	0.1417	6.866	0.0164	0.2329
163.735	0.005	0.2059	38.739	0.0141	0.2183	7.02	0.0039	0.1416	6.875	0.0171	0.2331
163.947	0.005	0.206	38.789	0.0142	0.2185	7.029	0.0041	0.1421	6.885	0.0176	0.2339
164.159	0.005	0.2061	38.839	0.0142	0.2187	7.038	0.0038	0.1419	6.892	0.0176	0.2338
164.37	0.005	0.2062	38.889	0.0143	0.2187	7.047	0.0043	0.1425	6.901	0.0188	0.2349
164.582	0.005	0.2063	38.939	0.0145	0.2188	7.056	0.0037	0.1422	6.908	0.0181	0.2345
164.794	0.005	0.2064	38.989	0.0145	0.2189	7.066	0.0044	0.1428	6.916	0.0198	0.2355
165.005	0.005	0.2065	39.039	0.0147	0.2191	7.075	0.0036	0.1425	6.924	0.0194	0.2357
165.217	0.005	0.2066	39.089	0.0148	0.2193	7.084	0.0044	0.1432	6.931	0.0195	0.2355
165.429	0.0051	0.2067	39.139	0.0149	0.2194	7.093	0.0037	0.143	6.939	0.021	0.2367
165.64	0.0051	0.2068	39.189	0.015	0.2196	7.103	0.0043	0.1434	6.946	0.0203	0.2364
165.852	0.0051	0.2069	39.24	0.0151	0.2197	7.112	0.0038	0.1433	6.954	0.0215	0.2369
166.063	0.0051	0.207	39.29	0.0151	0.2198	7.121	0.0041	0.1435	6.961	0.0221	0.2376
166.275	0.0051	0.2071	39.34	0.0152	0.2198	7.13	0.004	0.1438	6.969	0.0217	0.2373
166.487	0.0051	0.2072	39.39	0.0153	0.2199	7.139	0.0039	0.1437	6.977	0.0236	0.2384
166.698	0.0051	0.2073	39.44	0.0155	0.2201	7.149	0.0042	0.1442	6.984	0.0232	0.2384
166.91	0.0051	0.2074	39.49	0.0156	0.2203	7.158	0.0038	0.144	6.992	0.0238	0.2384
167.122	0.0051	0.2076	39.54	0.0157	0.2204	7.167	0.0043	0.1446	6.999	0.0253	0.2396
167.333	0.0051	0.2077	39.59	0.0158	0.2205	7.176	0.0037	0.1443	7.007	0.0248	0.2393
167.545	0.0052	0.2078	39.64	0.0159	0.2206	7.185	0.0044	0.1449	7.014	0.0264	0.2399
167.757	0.0052	0.2079	39.69	0.0158	0.2206	7.195	0.0037	0.1447	7.022	0.027	0.2406
167.968	0.0052	0.208	39.74	0.016	0.2208	7.204	0.0044	0.1453	7.03	0.0268	0.2402
168.18	0.0052	0.2081	39.79	0.0161	0.2209	7.213	0.0037	0.1451	7.037	0.0291	0.2415
168.391	0.0052	0.2082	39.818	0.0162	0.221	7.222	0.0044	0.1455	7.045	0.029	0.2415
168.603	0.0052	0.2083	39.846	0.0163	0.2211	7.232	0.0038	0.1455	7.052	0.03	0.2417
168.815	0.0052	0.2084	39.875	0.0163	0.2211	7.241	0.0041	0.1457	7.06	0.0319	0.2429
169.026	0.0052	0.2085	39.903	0.0164	0.2212	7.25	0.004	0.1459	7.067	0.0317	0.2427
169.238	0.0053	0.2086	39.932	0.0166	0.2213	7.259	0.0039	0.1458	7.075	0.0338	0.2436
169.45	0.0052	0.2087	39.96	0.0166	0.2214	7.268	0.0042	0.1463	7.082	0.0349	0.2443
169.661	0.0053	0.2088	39.989	0.0167	0.2215	7.278	0.0038	0.1461	7.09	0.0354	0.2442
169.873	0.0053	0.2089	40.017	0.0167	0.2215	7.287	0.0043	0.1466	7.098	0.0382	0.2456
170.085	0.0053	0.209	40.046	0.0168	0.2216	7.296	0.0037	0.1464	7.105	0.0387	0.2458
170.296	0.0053	0.2091	40.074	0.0168	0.2216	7.305	0.0044	0.147	7.113	0.0407	0.2464
170.508	0.0053	0.2092	40.103	0.0169	0.2217	7.315	0.0036	0.1468	7.12	0.0434	0.2478
170.72	0.0053	0.2093	40.131	0.0171	0.2218	7.324	0.0045	0.1474	7.128	0.0442	0.2478
170.931	0.0053	0.2094	40.16	0.0172	0.2219	7.333	0.0037	0.1472	7.135	0.0479	0.2493
171.143	0.0053	0.2095	40.188	0.0172	0.222	7.342	0.0044	0.1477	7.143	0.0505	0.2506
171.354	0.0054	0.2096	40.216	0.0172	0.222	7.351	0.0038	0.1476	7.15	0.0531	0.251
171.566	0.0054	0.2097	40.245	0.0173	0.2221	7.361	0.0041	0.1477	7.158	0.0584	0.2535
171.778	0.0054	0.2098	40.273	0.0174	0.2221	7.37	0.004	0.148	7.166	0.0619	0.2546
171.989	0.0054	0.2099	40.302	0.0174	0.2221	7.379	0.0039	0.1479	7.173	0.0683	0.2568
172.201	0.0054	0.21	40.33	0.0176	0.2222	7.388	0.0042	0.1484	7.181	0.0765	0.2602
172.413	0.0054	0.2101	40.359	0.0177	0.2224	7.398	0.0038	0.1482	7.188	0.0855	0.2631
172.624	0.0054	0.2102	40.387	0.0178	0.2225	7.407	0.0043	0.1488	7.196	0.1015	0.2693
172.836	0.0054	0.2103	40.416	0.0178	0.2225	7.416	0.0037	0.1485	7.203	0.124	0.278
173.048	0.0054	0.2104	40.444	0.0179	0.2226	7.425	0.0044	0.1491	7.211	0.1602	0.2911
173.259	0.0055	0.2105	40.473	0.0179	0.2226	7.434	0.0037	0.1488	7.219	0.2197	0.3122
173.471	0.0055	0.2106	40.501	0.018	0.2227	7.444	0.0044	0.1495	7.226	0.2979	0.3325
173.682	0.0055	0.2107	40.53	0.0182	0.2228	7.453	0.0037	0.1493	7.234	0.3677	0.3279
173.894	0.0055	0.2108	40.558	0.0183	0.2229	7.462	0.0044	0.1498	7.241	0.3899	0.2779
174.106	0.0055	0.2109	40.587	0.0184	0.223	7.471	0.0039	0.1497	7.249	0.3444	0.2033
174.317	0.0055	0.211	40.615	0.0184	0.2231	7.48	0.0042	0.1498	7.256	0.2614	0.1491
174.529	0.0055	0.2111	40.644	0.0185	0.2231	7.49	0.004	0.1501	7.264	0.1775	0.1141
174.741	0.0055	0.2112	40.672	0.0186	0.2232	7.499	0.0039	0.15	7.271	0.1015	0.0873
174.952	0.0055	0.2113	40.7	0.0186	0.2232	7.508	0.0042	0.1505	7.279	0.0584	0.0765
175.164	0.0056	0.2114	40.729	0.0188	0.2233	7.517	0.0038	0.1503	7.286	0.0369	0.0746
175.376	0.0056	0.2115	40.757	0.0189	0.2235	7.527	0.0044	0.1509	7.294	0.0275	0.0772
175.587	0.0056	0.2116	40.786	0.019	0.2235	7.536	0.0037	0.1506	7.302	0.0211	0.0809
175.799	0.0056	0.2117	40.814	0.019	0.2236	7.545	0.0044	0.1512	7.311	0.0163	0.0842
176.011	0.0056	0.2118	40.843	0.0191	0.2237	7.554	0.0037	0.1509	7.321	0.0141	0.0897
176.222	0.0056	0.2119	40.871	0.0192	0.2237	7.563	0.0045	0.1516	7.33	0.0111	0.0938
176.434	0.0056	0.212	40.9	0.0193	0.2238	7.573	0.0038	0.1514	7.339	0.0106	0.0988
176.645	0.0056	0.2121	40.928	0.0195	0.2239	7.582	0.0045	0.1519	7.348	0.0086	0.1024
176.857	0.0057	0.2122	40.957	0.0196	0.224	7.591	0.0039	0.1517	7.358	0.0088	0.1067
177.069	0.0057	0.2123	40.985	0.0197	0.2241	7.6	0.0042	0.1519	7.367	0.0077	0.1102
177.28	0.0057	0.2124	41.014	0.0198	0.2242	7.609	0.0041	0.1522	7.376	0.0076	0.1133
177.492	0.0057	0.2125	41.042	0.0199	0.2242	7.619	0.004	0.1521	7.385	0.0071	0.1166
177.704	0.0057	0.2126	41.071	0.0199	0.2243	7.628	0.0043	0.1526	7.395	0.0068	0.119
177.915	0.0057	0.2127	41.099	0.0201	0.2243	7.637	0.0038	0.1524	7.404	0.0068	0.1221
178.127	0.0057	0.2128	41.127	0.0203	0.2245	7.646	0.0044	0.153	7.413	0.0062	0.124
178.338	0.0057	0.2129	41.156	0.0204	0.2246	7.656	0.0038	0.1527	7.422	0.0065	0.1268
178.55	0.0058	0.213	41.184	0.0204	0.2247	7.665	0.0044	0.1533	7.432	0.0057	0.1284
178.762	0.0058	0.2131	41.213	0.0206	0.2248	7.674	0.0037	0.153	7.441	0.0064	0.1309
178.973	0.0058	0.2132	41.241	0.0206	0.2248	7.683	0.0045	0.1536	7.45	0.0055	0.1323
179.185	0.0058	0.2133	41.27	0.0207	0.2249	7.692	0.0038	0.1534	7.459	0.0061	0.1344
179.397	0.0058	0.2134	41.298	0.0209	0.2249	7.702	0.0045	0.154	7.469	0.0053	0.1359
179.608	0.0058	0.2135	41.327	0.0211	0.2251	7.711	0.0039	0.1538	7.478	0.0059	0.1377
179.82	0.0059	0.2136	41.355	0.0213	0.2252	7.72	0.0042	0.154	7.487	0.0052	0.1392
180.032	0.0059	0.2137	41.384	0.0213	0.2253	7.729	0.0041	0.1543	7.496	0.0056	0.1405
180.243	0.0059	0.2138	41.412	0.0215	0.2254	7.739	0.0039	0.1541	7.505	0.0053	0.1422
180.455	0.0059	0.2139	41.441	0.0215	0.2254	7.748	0.0043	0.1547	7.515	0.0053	0.1432
180.666	0.0059	0.2139	41.469	0.0217	0.2255	7.757	0.0039	0.1544	7.524	0.0054	0.145
180.878	0.0059	0.214	41.498	0.022	0.2257	7.766	0.0044	0.1551	7.533	0.0051	0.1457
181.09	0.0059	0.2141	41.526	0.0222	0.2258	7.775	0.0038	0.1548	7.542	0.0055	0.1475
181.301	0.006	0.2142	41.554	0.0223	0.2259	7.785	0.0044	0.1553	7.552	0.0048	0.148
181.513	0.006	0.2143	41.583	0.0224	0.226	7.794	0.0037	0.1551	7.561	0.0056	0.1498
181.725	0.006	0.2144	41.611	0.0225	0.2261	7.803	0.0045	0.1557	7.57	0.0048	0.1503
181.936	0.006	0.2145	41.64	0.0227	0.2262	7.812	0.0038	0.1555	7.579	0.0055	0.1519
182.148	0.006	0.2146	41.668	0.0229	0.2263	7.822	0.0045	0.156	7.589	0.0049	0.1527
182.36	0.006	0.2147	41.697	0.0232	0.2264	7.831	0.0039	0.1559	7.598	0.0054	0.1538
182.571	0.006	0.2148	41.725	0.0234	0.2266	7.84	0.0042	0.156	7.607	0.0048	0.1547
182.783	0.0061	0.2149	41.754	0.0235	0.2267	7.849	0.0041	0.1563	7.616	0.0052	0.1556
182.994	0.0061	0.215	41.782	0.0237	0.2268	7.859	0.004	0.1562	7.626	0.0049	0.1568
183.206	0.0061	0.2151	41.811	0.0239	0.2269	7.868	0.0043	0.1567	7.635	0.005	0.1574
183.418	0.0061	0.2152	41.839	0.0241	0.227	7.877	0.0039	0.1565	7.644	0.0051	0.1587
183.629	0.0061	0.2153	41.868	0.0243	0.2271	7.886	0.0044	0.1571	7.653	0.0048	0.1591
183.841	0.0061	0.2154	41.896	0.0246	0.2273	7.895	0.0038	0.1568	7.663	0.0053	0.1606
184.053	0.0062	0.2155	41.924	0.0248	0.2274	7.905	0.0045	0.1573	7.672	0.0045	0.1607
184.264	0.0062	0.2156	41.953	0.025	0.2276	7.914	0.0038	0.1571	7.681	0.0054	0.1623
184.476	0.0062	0.2157	41.981	0.0252	0.2277	7.923	0.0045	0.1577	7.69	0.0046	0.1625
184.688	0.0062	0.2158	42.01	0.0254	0.2278	7.932	0.0038	0.1576	7.7	0.0054	0.1639
184.899	0.0062	0.2159	42.038	0.0257	0.2279	7.941	0.0045	0.158	7.709	0.0047	0.1644
185.111	0.0062	0.216	42.067	0.026	0.2281	7.951	0.0039	0.1579	7.718	0.0052	0.1653
185.322	0.0063	0.2161	42.095	0.0264	0.2283	7.96	0.0042	0.158	7.727	0.0047	0.166
185.534	0.0063	0.2162	42.124	0.0267	0.2284	7.969	0.0041	0.1584	7.737	0.0052	0.1668
185.746	0.0063	0.2163	42.152	0.027	0.2286	7.978	0.004	0.1583	7.746	0.0049	0.1678
185.957	0.0063	0.2163	42.181	0.0273	0.2288	7.988	0.0043	0.1588	7.755	0.005	0.1682
186.169	0.0063	0.2164	42.209	0.0276	0.2289	7.997	0.0039	0.1585	7.764	0.0051	0.1694
186.381	0.0063	0.2165	42.238	0.028	0.229	8.006	0.0045	0.1591	7.774	0.0048	0.1695
186.592	0.0064	0.2166	42.266	0.0285	0.2293	8.015	0.0038	0.1588	7.783	0.0053	0.1709
186.804	0.0064	0.2167	42.295	0.0289	0.2295	8.025	0.0045	0.1594	7.792	0.0048	0.171
187.016	0.0064	0.2168	42.323	0.0293	0.2297	8.034	0.0037	0.1592	7.801	0.0055	0.1723
187.227	0.0064	0.2169	42.352	0.0297	0.2299	8.043	0.0046	0.1598	7.811	0.0046	0.1725
187.439	0.0064	0.217	42.38	0.0302	0.2301	8.052	0.0038	0.1596	7.82	0.0054	0.1736
187.65	0.0064	0.2171	42.408	0.0307	0.2303	8.061	0.0046	0.1601	7.829	0.0046	0.1739
187.862	0.0065	0.2172	42.437	0.0312	0.2306	8.071	0.0039	0.16	7.838	0.0054	0.1749
188.074	0.0065	0.2173	42.465	0.0319	0.2308	8.08	0.0043	0.1601	7.847	0.0048	0.1755
188.285	0.0065	0.2174	42.494	0.0325	0.2312	8.089	0.0041	0.1604	7.857	0.0053	0.1762
188.497	0.0065	0.2175	42.522	0.0332	0.2315	8.098	0.004	0.1603	7.866	0.005	0.177
188.709	0.0065	0.2176	42.551	0.034	0.2318	8.108	0.0043	0.1608	7.875	0.0052	0.1774
188.92	0.0066	0.2177	42.579	0.0348	0.2322	8.117	0.004	0.1606	7.884	0.0053	0.1785
189.132	0.0066	0.2178	42.608	0.0357	0.2326	8.126	0.0045	0.1611	7.894	0.005	0.1786
189.343	0.0066	0.2179	42.636	0.0369	0.2331	8.135	0.0038	0.1609	7.903	0.0054	0.1799
189.555	0.0066	0.218	42.665	0.0381	0.2336	8.144	0.0045	0.1614	7.912	0.0049	0.18
189.767	0.0066	0.2181	42.693	0.0397	0.2343	8.154	0.0038	0.1611	7.921	0.0056	0.1811
189.978	0.0067	0.2182	42.722	0.0415	0.2351	8.163	0.0046	0.1618	7.931	0.0048	0.1812
190.19	0.0067	0.2183	42.75	0.0438	0.2361	8.172	0.0039	0.1616	7.94	0.0056	0.1823
190.402	0.0067	0.2184	42.779	0.0467	0.2373	8.181	0.0046	0.1621	7.949	0.0048	0.1825
190.613	0.0067	0.2185	42.807	0.0507	0.2391	8.19	0.004	0.162	7.958	0.0057	0.1836
190.825	0.0067	0.2186	42.835	0.0565	0.2416	8.2	0.0043	0.1622	7.968	0.005	0.184
191.037	0.0067	0.2187	42.864	0.0657	0.2458	8.209	0.0042	0.1625	7.977	0.0056	0.1846
191.248	0.0068	0.2188	42.892	0.083	0.2537	8.218	0.0041	0.1623	7.986	0.0053	0.1854
191.46	0.0068	0.2188	42.921	0.1251	0.273	8.227	0.0044	0.1628	7.995	0.0054	0.1857
191.671	0.0068	0.2189	42.949	0.2368	0.3228	8.237	0.0039	0.1625
191.883	0.0068	0.219	42.978	0.3852	0.3655	8.246	0.0045	0.1632
192.095	0.0069	0.2192	43.006	0.4266	0.3	8.255	0.0038	0.1629
192.306	0.0069	0.2193	43.035	0.38	0.1913	8.264	0.0045	0.1634
192.518	0.0069	0.2194	43.063	0.2414	0.0964	8.273	0.0038	0.1632
192.73	0.0069	0.2195	43.092	0.0996	0.0294	8.283	0.0046	0.1638
192.941	0.0069	0.2195	43.12	0.0384	0.005	8.292	0.0038	0.1635
193.153	0.007	0.2196	43.149	0.0201	0.0011	8.301	0.0046	0.1641
193.365	0.007	0.2197	43.199	0.0122	0.0016	8.31	0.004	0.164
193.576	0.007	0.2198	43.249	0.0083	0.0058	8.32	0.0043	0.1642
193.788	0.0071	0.2199	43.299	0.0069	0.0096	8.329	0.0042	0.1644
193.999	0.0071	0.22	43.349	0.0062	0.0126	8.338	0.0041	0.1643
194.211	0.0071	0.2201	43.399	0.0058	0.0151	8.347	0.0044	0.1648
194.423	0.0071	0.2202	43.45	0.0055	0.0171	8.356	0.004	0.1645
194.634	0.0072	0.2203	43.5	0.0053	0.0188	8.366	0.0045	0.1652
194.846	0.0072	0.2204	43.55	0.0052	0.0202	8.375	0.0039	0.1649
195.058	0.0072	0.2205	43.6	0.0051	0.0215	8.384	0.0046	0.1655
195.269	0.0072	0.2206	43.65	0.005	0.0226	8.393	0.0038	0.1652
195.481	0.0072	0.2207	43.7	0.0049	0.0236	8.402	0.0046	0.1658
195.693	0.0072	0.2208	43.75	0.0049	0.0246	8.412	0.0039	0.1655
195.904	0.0073	0.2209	43.8	0.0048	0.0254	8.421	0.0046	0.1661
196.116	0.0073	0.221	43.85	0.0048	0.0262	8.43	0.004	0.166
196.327	0.0073	0.2211	43.9	0.0048	0.0269	8.439	0.0043	0.1661
196.539	0.0073	0.2212	43.95	0.0047	0.0276	8.449	0.0042	0.1664
196.751	0.0074	0.2213	44	0.0047	0.0283	8.458	0.0041	0.1663
196.962	0.0074	0.2214	44.05	0.0047	0.0289	8.467	0.0044	0.1669
197.174	0.0074	0.2215	44.1	0.0047	0.0295	8.476	0.004	0.1666
197.386	0.0074	0.2216	44.15	0.0047	0.03	8.485	0.0046	0.1672
197.597	0.0075	0.2217	44.2	0.0047	0.0306	8.495	0.0039	0.1669
197.809	0.0075	0.2218	44.25	0.0046	0.0311	8.504	0.0046	0.1674
198.02	0.0075	0.2219	44.3	0.0046	0.0316	8.513	0.0039	0.1672
198.232	0.0076	0.222	44.35	0.0046	0.0321	8.522	0.0047	0.1678
198.444	0.0076	0.2221	44.4	0.0046	0.0325	8.532	0.0039	0.1676
198.655	0.0076	0.2222	44.451	0.0046	0.033	8.541	0.0046	0.168
198.867	0.0077	0.2223	44.501	0.0046	0.0334	8.55	0.004	0.168
199.079	0.0077	0.2224	44.551	0.0046	0.0338	8.559	0.0043	0.1681
199.29	0.0077	0.2225	44.601	0.0046	0.0343	8.568	0.0043	0.1684
199.502	0.0077	0.2225	44.651	0.0046	0.0347	8.578	0.0041	0.1683
199.713	0.0078	0.2226	44.701	0.0046	0.035	8.587	0.0044	0.1688
199.925	0.0078	0.2227	44.751	0.0046	0.0354	8.596	0.004	0.1685
200.137	0.0078	0.2228	44.801	0.0046	0.0358	8.605	0.0046	0.1692
200.348	0.0079	0.2229	44.851	0.0046	0.0362	8.615	0.0039	0.1689
200.56	0.0079	0.223	44.901	0.0046	0.0366	8.624	0.0047	0.1695
200.772	0.0079	0.2231	44.951	0.0046	0.0369	8.633	0.0039	0.1691
200.983	0.0079	0.2232	45.001	0.0046	0.0373	8.642	0.0047	0.1697
201.195	0.008	0.2233	45.051	0.0046	0.0376	8.651	0.0039	0.1694
201.406	0.008	0.2234	45.101	0.0046	0.038	8.661	0.0047	0.17
201.618	0.008	0.2235	45.151	0.0046	0.0383	8.67	0.0041	0.17
201.83	0.0081	0.2236	45.201	0.0046	0.0387	8.679	0.0044	0.1701
202.041	0.0081	0.2237	45.251	0.0045	0.039	8.688	0.0044	0.1704
202.253	0.0081	0.2238	45.301	0.0045	0.0393	8.698	0.0041	0.1703
202.465	0.0082	0.2239	45.351	0.0046	0.0396	8.707	0.0045	0.1708
202.676	0.0082	0.224	45.401	0.0045	0.04	8.716	0.0041	0.1705
202.888	0.0082	0.2241	45.452	0.0046	0.0403	8.725	0.0047	0.1712
203.1	0.0083	0.2242	45.502	0.0045	0.0406	8.734	0.004	0.1709
203.311	0.0083	0.2243	45.552	0.0045	0.0409	8.744	0.0047	0.1715
203.523	0.0083	0.2244	45.602	0.0045	0.0412	8.753	0.0039	0.1711
203.734	0.0084	0.2245	45.652	0.0046	0.0415	8.762	0.0047	0.1717
203.946	0.0084	0.2246	45.702	0.0045	0.0418	8.771	0.0039	0.1714
204.158	0.0085	0.2247	45.752	0.0045	0.0421	8.78	0.0047	0.172
204.369	0.0085	0.2248	45.802	0.0045	0.0424	8.79	0.0042	0.1719
204.581	0.0085	0.2249	45.852	0.0045	0.0427	8.799	0.0044	0.1721
204.793	0.0086	0.2249	45.902	0.0045	0.043	8.808	0.0044	0.1724
205.004	0.0086	0.225	45.952	0.0045	0.0433	8.817	0.0042	0.1722
205.216	0.0086	0.2251	46.002	0.0045	0.0436	8.827	0.0046	0.1727
205.427	0.0087	0.2252	46.052	0.0046	0.0439	8.836	0.004	0.1725
205.639	0.0087	0.2253	46.102	0.0045	0.0442	8.845	0.0047	0.1732
205.851	0.0087	0.2254	46.152	0.0045	0.0445	8.854	0.004	0.1728
206.062	0.0088	0.2255	46.202	0.0045	0.0448	8.863	0.0048	0.1734
206.274	0.0088	0.2256	46.252	0.0045	0.045	8.873	0.0039	0.1731
206.486	0.0089	0.2257	46.302	0.0045	0.0453	8.882	0.0047	0.1736
206.697	0.0089	0.2258	46.352	0.0045	0.0456	8.891	0.004	0.1733
206.909	0.0089	0.2259	46.402	0.0045	0.0459	8.9	0.0047	0.1738
207.12	0.009	0.226	46.452	0.0045	0.0461	8.909	0.0042	0.1739
207.332	0.009	0.2261	46.502	0.0045	0.0464	8.919	0.0045	0.174
207.544	0.0091	0.2262	46.552	0.0045	0.0467	8.928	0.0045	0.1744
207.755	0.0091	0.2263	46.603	0.0045	0.047	8.937	0.0043	0.1742
207.967	0.0092	0.2264	46.653	0.0045	0.0472	8.946	0.0046	0.1747
208.179	0.0092	0.2265	46.703	0.0046	0.0475	8.956	0.0041	0.1744
208.39	0.0092	0.2266	46.753	0.0045	0.0478	8.965	0.0048	0.1751
208.602	0.0093	0.2267	46.803	0.0045	0.048	8.974	0.004	0.1747
208.813	0.0093	0.2268	46.853	0.0046	0.0483	8.983	0.0049	0.1754
209.025	0.0094	0.2269	46.903	0.0046	0.0486	8.992	0.004	0.175
209.237	0.0094	0.227	46.953	0.0045	0.0489	9.002	0.0048	0.1756
209.448	0.0095	0.2271	47.003	0.0045	0.0491	9.011	0.0041	0.1753
209.66	0.0095	0.2272	47.053	0.0045	0.0494	9.02	0.0047	0.1758
209.872	0.0096	0.2273	47.103	0.0046	0.0497	9.029	0.0043	0.1758
210.083	0.0096	0.2274	47.153	0.0046	0.0499	9.039	0.0045	0.176
210.295	0.0097	0.2275	47.203	0.0045	0.0502	9.048	0.0045	0.1763
210.506	0.0097	0.2276	47.253	0.0045	0.0504	9.057	0.0043	0.1761
210.718	0.0098	0.2277	47.303	0.0046	0.0507	9.066	0.0047	0.1766
210.93	0.0099	0.2278	47.353	0.0045	0.051	9.075	0.0042	0.1763
211.141	0.0099	0.2279	47.403	0.0045	0.0512	9.085	0.0049	0.1771
211.353	0.0099	0.228	47.453	0.0045	0.0514	9.094	0.0041	0.1766
211.565	0.01	0.2281	47.503	0.0046	0.0517	9.103	0.0049	0.1773
211.776	0.01	0.2282	47.553	0.0045	0.052	9.112	0.0041	0.1769
211.988	0.0101	0.2283	47.603	0.0045	0.0522	9.121	0.0049	0.1775
212.199	0.0101	0.2284	47.653	0.0045	0.0525	9.131	0.0041	0.1773
212.411	0.0102	0.2285	47.703	0.0046	0.0528	9.14	0.0047	0.1777
212.623	0.0102	0.2286	47.753	0.0045	0.053	9.149	0.0043	0.1778
212.834	0.0103	0.2287	47.803	0.0045	0.0533	9.158	0.0046	0.1779
213.046	0.0104	0.2287	47.854	0.0045	0.0535	9.168	0.0045	0.1781
213.258	0.0104	0.2288	47.904	0.0046	0.0538	9.177	0.0044	0.1781
213.469	0.0105	0.2289	47.954	0.0045	0.054	9.186	0.0047	0.1786
213.681	0.0106	0.229	48.004	0.0045	0.0543	9.195	0.0042	0.1783
213.892	0.0106	0.2291	48.054	0.0045	0.0545	9.204	0.0049	0.179
214.104	0.0107	0.2292	48.104	0.0046	0.0548	9.214	0.0041	0.1785
214.316	0.0108	0.2293	48.154	0.0045	0.055	9.223	0.005	0.1793
214.527	0.0108	0.2294	48.204	0.0045	0.0552	9.232	0.0041	0.1789
214.739	0.0109	0.2295	48.254	0.0045	0.0555	9.241	0.005	0.1795
214.951	0.0109	0.2296	48.304	0.0046	0.0558	9.251	0.0042	0.1793
215.162	0.011	0.2297	48.354	0.0045	0.056	9.26	0.0047	0.1796
215.374	0.011	0.2298	48.404	0.0045	0.0562	9.269	0.0043	0.1797
215.585	0.0111	0.2299	48.454	0.0045	0.0564	9.278	0.0046	0.1798
215.797	0.0111	0.23	48.504	0.0045	0.0567	9.287	0.0045	0.1801
216.009	0.0112	0.2301	48.554	0.0045	0.0569	9.297	0.0044	0.18
216.22	0.0113	0.2302	48.604	0.0045	0.0571	9.306	0.0048	0.1805
216.432	0.0114	0.2303	48.654	0.0045	0.0574	9.315	0.0043	0.1801
216.644	0.0114	0.2304	48.704	0.0045	0.0577	9.324	0.005	0.1808
216.855	0.0115	0.2305	48.754	0.0045	0.0579	9.334	0.0041	0.1804
217.067	0.0115	0.2306	48.804	0.0045	0.0581	9.343	0.005	0.1811
217.278	0.0116	0.2307	48.854	0.0046	0.0584	9.352	0.0042	0.1808
217.49	0.0117	0.2308	48.904	0.0045	0.0586	9.361	0.005	0.1813
217.702	0.0117	0.2309	48.954	0.0045	0.0588	9.37	0.0042	0.181
217.913	0.0118	0.231	49.004	0.0045	0.059	9.38	0.0048	0.1815
218.125	0.0119	0.2311	49.054	0.0045	0.0593	9.389	0.0044	0.1816
218.337	0.012	0.2312	49.104	0.0045	0.0595	9.398	0.0047	0.1817
218.548	0.0121	0.2313	49.155	0.0045	0.0597	9.407	0.0046	0.1819
218.76	0.0122	0.2314	49.205	0.0045	0.06	9.417	0.0045	0.1819
218.971	0.0123	0.2315	49.255	0.0046	0.0603	9.426	0.0048	0.1823
219.183	0.0124	0.2316	49.305	0.0045	0.0605	9.435	0.0043	0.182
219.395	0.0125	0.2318	49.355	0.0045	0.0607	9.444	0.005	0.1828
219.606	0.0126	0.2319	49.405	0.0045	0.0609	9.453	0.0042	0.1823
219.818	0.0126	0.232	49.455	0.0045	0.0612	9.463	0.0051	0.183
220.029	0.0127	0.2321	49.505	0.0045	0.0614	9.472	0.0042	0.1827
220.241	0.0128	0.2322	49.555	0.0045	0.0615	9.481	0.005	0.1832
220.453	0.0129	0.2323	49.605	0.0045	0.0618	9.49	0.0043	0.183
220.664	0.013	0.2324	49.655	0.0045	0.0621	9.5	0.0049	0.1834
220.876	0.013	0.2325	49.705	0.0045	0.0623	9.509	0.0045	0.1834
221.088	0.0131	0.2326	49.755	0.0045	0.0625	9.518	0.0047	0.1836
221.299	0.0132	0.2327	49.805	0.0045	0.0627	9.527	0.0047	0.1838
221.511	0.0133	0.2328	49.855	0.0045	0.0629	9.536	0.0046	0.1837
221.722	0.0134	0.2329	49.905	0.0045	0.0632	9.546	0.0049	0.1843
221.934	0.0135	0.233	49.955	0.0045	0.0633	9.555	0.0044	0.1839
222.146	0.0136	0.2331	50.005	0.0045	0.0636	9.564	0.0051	0.1846
222.357	0.0138	0.2332	50.055	0.0045	0.0638	9.573	0.0042	0.1841
222.569	0.0139	0.2333	50.105	0.0045	0.064	9.582	0.0051	0.1849
222.781	0.014	0.2334	50.155	0.0045	0.0642	9.592	0.0043	0.1845
222.992	0.0141	0.2335	50.205	0.0045	0.0645	9.601	0.0051	0.1851
223.204	0.0142	0.2337	50.255	0.0045	0.0647	9.61	0.0044	0.1849
223.415	0.0144	0.2338	50.305	0.0044	0.0649	9.619	0.0049	0.1853
223.627	0.0145	0.2339	50.355	0.0045	0.0651	9.629	0.0046	0.1853
223.839	0.0146	0.234	50.405	0.0045	0.0654	9.638	0.0048	0.1854
224.05	0.0147	0.2341	50.456	0.0045	0.0656	9.647	0.0047	0.1857
224.262	0.0149	0.2343	50.506	0.0045	0.0658	9.656	0.0046	0.1856
224.474	0.015	0.2344	50.556	0.0045	0.066	9.665	0.005	0.1861
224.685	0.0152	0.2345	50.606	0.0045	0.0662	9.675	0.0045	0.1858
224.897	0.0153	0.2346	50.656	0.0045	0.0664	9.684	0.0052	0.1865
225.108	0.0154	0.2347	50.706	0.0045	0.0666	9.693	0.0043	0.186
225.32	0.0155	0.2348	50.756	0.0045	0.0669	9.702	0.0052	0.1867
225.532	0.0157	0.2349	50.806	0.0045	0.0671	9.712	0.0043	0.1864
225.743	0.0158	0.235	50.856	0.0045	0.0673	9.721	0.0052	0.187
225.955	0.0159	0.2352	50.906	0.0045	0.0675	9.73	0.0045	0.1868
226.166	0.0161	0.2353	50.956	0.0045	0.0677	9.739	0.005	0.1871
226.378	0.0162	0.2354	51.006	0.0045	0.0679	9.748	0.0046	0.1871
226.59	0.0164	0.2355	51.056	0.0045	0.0682	9.758	0.0049	0.1873
226.801	0.0166	0.2357	51.106	0.0045	0.0684	9.767	0.0048	0.1876
227.013	0.0168	0.2358	51.156	0.0045	0.0686	9.776	0.0047	0.1874
227.225	0.017	0.2359	51.206	0.0045	0.0688	9.785	0.0051	0.188
227.436	0.0171	0.2361	51.256	0.0045	0.069	9.795	0.0045	0.1876
227.648	0.0173	0.2362	51.306	0.0045	0.0692	9.804	0.0053	0.1883
227.859	0.0176	0.2364	51.356	0.0045	0.0695	9.813	0.0044	0.1878
228.071	0.0178	0.2365	51.406	0.0045	0.0697	9.822	0.0053	0.1886
228.283	0.018	0.2366	51.456	0.0045	0.0699	9.832	0.0044	0.1882
228.494	0.0183	0.2368	51.506	0.0045	0.0701	9.841	0.0053	0.1888
228.604	0.0185	0.237	51.556	0.0045	0.0703	9.85	0.0045	0.1886
228.713	0.0187	0.2371	51.606	0.0045	0.0705	9.859	0.0051	0.1889
228.823	0.0189	0.2372	51.656	0.0045	0.0707	9.868	0.0047	0.189
228.933	0.019	0.2373	51.707	0.0045	0.071	9.878	0.005	0.1891
229.043	0.0191	0.2374	51.757	0.0045	0.0712	9.887	0.0049	0.1894
229.152	0.0193	0.2375	51.807	0.0045	0.0714	9.896	0.0048	0.1893
229.262	0.0195	0.2376	51.857	0.0045	0.0716	9.905	0.0051	0.1898
229.372	0.0197	0.2377	51.907	0.0045	0.0718	9.915	0.0046	0.1894
229.482	0.0199	0.2378	51.957	0.0045	0.072	9.924	0.0053	0.1902
229.591	0.02	0.2379	52.007	0.0045	0.0722	9.933	0.0045	0.1897
229.701	0.0202	0.238	52.057	0.0045	0.0724	9.942	0.0054	0.1904
229.811	0.0204	0.2381	52.107	0.0045	0.0726	9.951	0.0045	0.19
229.921	0.0206	0.2382	52.157	0.0045	0.0728	9.961	0.0053	0.1906
230.03	0.0208	0.2383	52.207	0.0045	0.0731	9.97	0.0045	0.1903
230.14	0.021	0.2384	52.257	0.0045	0.0733	9.979	0.0052	0.1907
230.25	0.0212	0.2385	52.307	0.0045	0.0735	9.988	0.0048	0.1908
230.36	0.0214	0.2386	52.357	0.0045	0.0737	9.998	0.0051	0.1909
230.47	0.0216	0.2387	52.407	0.0045	0.0739	10.007	0.005	0.1912
230.579	0.0219	0.2389	52.457	0.0045	0.0741	10.016	0.0049	0.1911
230.689	0.0222	0.239	52.507	0.0045	0.0743	10.025	0.0052	0.1916
230.799	0.0225	0.2392	52.557	0.0045	0.0745	10.034	0.0046	0.1912
230.909	0.0229	0.2393	52.607	0.0045	0.0747	10.044	0.0054	0.192
231.018	0.0232	0.2395	52.657	0.0045	0.0749	10.053	0.0046	0.1915
231.128	0.0236	0.2397	52.707	0.0045	0.0751	10.062	0.0055	0.1922
231.238	0.024	0.2399	52.757	0.0045	0.0754	10.071	0.0046	0.1918
231.348	0.0245	0.2401	52.807	0.0045	0.0756	10.081	0.0054	0.1923
231.457	0.0248	0.2403	52.857	0.0045	0.0758	10.09	0.0046	0.1921
231.567	0.0253	0.2405	52.907	0.0045	0.076	10.099	0.0053	0.1925
231.677	0.0259	0.2408	52.958	0.0045	0.0762	10.108	0.0049	0.1926
231.787	0.0266	0.2411	53.008	0.0045	0.0764	10.117	0.0051	0.1927
231.896	0.0274	0.2415	53.058	0.0045	0.0766	10.127	0.0051	0.193
232.006	0.0285	0.242	53.108	0.0045	0.0768	10.136	0.005	0.1929
232.116	0.03	0.2427	53.158	0.0045	0.077	10.145	0.0053	0.1934
232.226	0.0321	0.2436	53.208	0.0045	0.0772	10.154	0.0047	0.1931
232.336	0.0355	0.2451	53.258	0.0045	0.0774	10.164	0.0055	0.1938
232.445	0.0422	0.2482	53.308	0.0045	0.0776	10.173	0.0047	0.1933
232.555	0.0648	0.2587	53.358	0.0045	0.0778	10.182	0.0056	0.194
232.665	0.2481	0.3403	53.408	0.0045	0.078	10.191	0.0047	0.1936
232.775	0.442	0.3044	53.458	0.0045	0.0782	10.2	0.0055	0.1941
232.884	0.2081	0.0732	53.508	0.0045	0.0784	10.21	0.0047	0.1939
233.097	0.0157	-0.0165	53.558	0.0045	0.0786	10.219	0.0054	0.1943
233.308	0.0049	-0.0125	53.608	0.0045	0.0789	10.228	0.005	0.1944
233.52	0.0041	-0.0085	53.658	0.0045	0.0791	10.237	0.0052	0.1945
233.732	0.0038	-0.006	53.708	0.0045	0.0793	10.247	0.0052	0.1948
233.943	0.0037	-0.0042	53.758	0.0045	0.0795	10.256	0.0051	0.1946
234.155	0.0036	-0.0027	53.808	0.0045	0.0797	10.265	0.0054	0.1952
234.366	0.0036	-0.0016	53.858	0.0045	0.0799	10.274	0.0048	0.1948
234.578	0.0036	-0.0006	53.908	0.0045	0.0801	10.283	0.0056	0.1955
234.79	0.0036	0.0003	53.958	0.0045	0.0803	10.293	0.0048	0.1951
235.001	0.0035	0.001	54.008	0.0045	0.0805	10.302	0.0057	0.1958
235.213	0.0035	0.0017	54.059	0.0045	0.0807	10.311	0.0048	0.1954
235.424	0.0035	0.0024	54.109	0.0045	0.0809	10.32	0.0057	0.196
235.636	0.0035	0.003	54.159	0.0045	0.0811	10.33	0.0048	0.1956
235.848	0.0035	0.0035	54.209	0.0045	0.0813	10.339	0.0055	0.1961
236.059	0.0035	0.0041	54.259	0.0045	0.0815	10.348	0.0051	0.1961
236.271	0.0035	0.0046	54.309	0.0045	0.0817	10.357	0.0054	0.1962
236.483	0.0035	0.005	54.359	0.0045	0.0819	10.366	0.0053	0.1966
236.694	0.0035	0.0055	54.409	0.0045	0.0821	10.376	0.0051	0.1964
236.906	0.0035	0.0059	54.459	0.0045	0.0823	10.385	0.0055	0.1969
237.117	0.0035	0.0064	54.509	0.0045	0.0825	10.394	0.005	0.1966
237.329	0.0035	0.0068	54.559	0.0045	0.0827	10.403	0.0057	0.1973
237.541	0.0035	0.0072	54.609	0.0045	0.0829	10.412	0.0049	0.1968
237.752	0.0035	0.0076	54.659	0.0045	0.0831	10.422	0.0058	0.1975
237.964	0.0035	0.008	54.709	0.0045	0.0834	10.431	0.0049	0.1971
238.176	0.0035	0.0083	54.759	0.0045	0.0836	10.44	0.0058	0.1977
238.387	0.0035	0.0087	54.809	0.0045	0.0838	10.449	0.005	0.1974
238.599	0.0035	0.0091	54.859	0.0045	0.084	10.459	0.0056	0.1978
238.81	0.0035	0.0094	54.909	0.0045	0.0842	10.468	0.0052	0.1979
239.022	0.0035	0.0098	54.959	0.0045	0.0844	10.477	0.0055	0.198
239.234	0.0035	0.0101	55.009	0.0045	0.0846	10.486	0.0054	0.1982
239.445	0.0035	0.0105	55.06	0.0045	0.0848	10.495	0.0053	0.1981
239.657	0.0034	0.0108	55.11	0.0045	0.085	10.505	0.0057	0.1986
239.869	0.0034	0.0111	55.16	0.0045	0.0852	10.514	0.0051	0.1983
240.08	0.0034	0.0114	55.21	0.0045	0.0854	10.523	0.0059	0.199
240.292	0.0034	0.0118	55.26	0.0045	0.0856	10.532	0.0049	0.1985
240.503	0.0034	0.0121	55.31	0.0045	0.0858	10.541	0.0059	0.1992
240.715	0.0034	0.0124	55.36	0.0045	0.086	10.551	0.005	0.1988
240.927	0.0034	0.0127	55.41	0.0045	0.0862	10.56	0.0059	0.1994
241.138	0.0034	0.013	55.46	0.0045	0.0864	10.569	0.0052	0.1993
241.35	0.0034	0.0133	55.51	0.0046	0.0867	10.578	0.0057	0.1995
241.562	0.0034	0.0136	55.56	0.0045	0.0869	10.588	0.0053	0.1996
241.773	0.0034	0.0139	55.61	0.0045	0.0871	10.597	0.0056	0.1997
241.985	0.0034	0.0142	55.66	0.0045	0.0872	10.606	0.0055	0.1999
242.196	0.0034	0.0145	55.71	0.0046	0.0875	10.615	0.0054	0.1998
242.408	0.0034	0.0148	55.76	0.0045	0.0877	10.624	0.0058	0.2003
242.62	0.0034	0.0151	55.81	0.0045	0.0879	10.634	0.0052	0.2
242.831	0.0034	0.0154	55.86	0.0045	0.0881	10.643	0.006	0.2007
243.043	0.0034	0.0156	55.91	0.0046	0.0883	10.652	0.0051	0.2002
243.255	0.0034	0.0159	55.96	0.0045	0.0885	10.661	0.006	0.2009
243.466	0.0034	0.0162	56.01	0.0045	0.0887	10.671	0.0052	0.2006
243.678	0.0034	0.0165	56.06	0.0045	0.0889	10.68	0.0061	0.2012
243.889	0.0034	0.0167	56.111	0.0045	0.0891	10.689	0.0054	0.2011
244.101	0.0034	0.017	56.161	0.0045	0.0893	10.698	0.0059	0.2013
244.313	0.0034	0.0173	56.211	0.0045	0.0895	10.707	0.0055	0.2013
244.524	0.0034	0.0176	56.261	0.0045	0.0897	10.717	0.0057	0.2014
244.736	0.0034	0.0178	56.311	0.0045	0.0899	10.726	0.0057	0.2016
244.948	0.0034	0.0181	56.361	0.0045	0.0901	10.735	0.0055	0.2015
245.159	0.0034	0.0184	56.411	0.0045	0.0903	10.744	0.006	0.2021
245.371	0.0034	0.0186	56.461	0.0045	0.0905	10.754	0.0054	0.2017
245.583	0.0034	0.0189	56.511	0.0045	0.0907	10.763	0.0061	0.2024
245.794	0.0034	0.0192	56.561	0.0045	0.0909	10.772	0.0052	0.2019
246.006	0.0034	0.0194	56.611	0.0045	0.0911	10.781	0.0062	0.2026
246.217	0.0034	0.0197	56.661	0.0045	0.0913	10.79	0.0053	0.2023
246.429	0.0034	0.02	56.711	0.0045	0.0915	10.8	0.0062	0.2029
246.641	0.0034	0.0202	56.761	0.0045	0.0917	10.809	0.0056	0.2027
246.852	0.0034	0.0205	56.811	0.0045	0.0919	10.818	0.0061	0.203
247.064	0.0034	0.0207	56.861	0.0045	0.0921	10.827	0.0056	0.2029
247.276	0.0034	0.021	56.911	0.0045	0.0923	10.837	0.0058	0.2031
247.487	0.0034	0.0212	56.962	0.0045	0.0924	10.846	0.0058	0.2033
247.699	0.0034	0.0215	57.012	0.0045	0.0926	10.855	0.0057	0.2032
247.91	0.0034	0.0217	57.062	0.0045	0.0928	10.864	0.0061	0.2037
248.122	0.0034	0.022	57.112	0.0045	0.093	10.873	0.0055	0.2033
248.334	0.0034	0.0222	57.162	0.0045	0.0932	10.883	0.0063	0.204
248.545	0.0034	0.0225	57.212	0.0045	0.0934	10.892	0.0054	0.2035
248.757	0.0034	0.0227	57.262	0.0045	0.0936	10.901	0.0064	0.2043
248.969	0.0034	0.023	57.312	0.0045	0.0938	10.91	0.0055	0.2039
249.18	0.0034	0.0232	57.362	0.0045	0.094	10.919	0.0064	0.2045
249.392	0.0034	0.0235	57.412	0.0045	0.0942	10.929	0.0057	0.2044
249.603	0.0034	0.0237	57.462	0.0045	0.0944	10.938	0.0062	0.2046
249.815	0.0034	0.024	57.512	0.0045	0.0946	10.947	0.0058	0.2046
250.027	0.0034	0.0242	57.562	0.0045	0.0948	10.956	0.006	0.2047
250.238	0.0034	0.0244	57.612	0.0045	0.095	10.966	0.006	0.205
250.45	0.0034	0.0247	57.662	0.0045	0.0952	10.975	0.0058	0.2048
250.661	0.0034	0.0249	57.712	0.0045	0.0954	10.984	0.0063	0.2053
250.873	0.0034	0.0252	57.762	0.0045	0.0956	10.993	0.0057	0.205
251.085	0.0034	0.0254	57.812	0.0045	0.0958	11.002	0.0064	0.2056
251.296	0.0034	0.0256	57.863	0.0045	0.096	11.012	0.0055	0.2051
251.508	0.0034	0.0259	57.913	0.0045	0.0962	11.021	0.0066	0.2059
251.72	0.0034	0.0261	57.963	0.0045	0.0964	11.03	0.0056	0.2055
251.931	0.0034	0.0263	58.013	0.0045	0.0966	11.039	0.0065	0.2061
252.143	0.0034	0.0266	58.063	0.0045	0.0968	11.049	0.0059	0.2059
252.355	0.0034	0.0268	58.113	0.0045	0.097	11.058	0.0064	0.2061
252.566	0.0034	0.027	58.163	0.0045	0.0972	11.067	0.006	0.2062
252.778	0.0034	0.0273	58.213	0.0045	0.0974	11.076	0.0062	0.2062
252.989	0.0034	0.0275	58.263	0.0045	0.0976	11.085	0.0062	0.2065
253.201	0.0034	0.0277	58.313	0.0045	0.0978	11.095	0.006	0.2063
253.413	0.0034	0.028	58.363	0.0045	0.098	11.104	0.0065	0.2069
253.624	0.0034	0.0282	58.413	0.0045	0.0982	11.113	0.0058	0.2065
253.836	0.0034	0.0284	58.463	0.0046	0.0985	11.122	0.0066	0.2072
254.048	0.0034	0.0287	58.513	0.0045	0.0987	11.131	0.0057	0.2067
254.259	0.0034	0.0289	58.563	0.0045	0.0988	11.141	0.0067	0.2074
254.471	0.0034	0.0291	58.613	0.0046	0.099	11.15	0.0058	0.207
254.682	0.0034	0.0293	58.663	0.0046	0.0993	11.159	0.0067	0.2075
254.894	0.0034	0.0296	58.713	0.0045	0.0995	11.168	0.006	0.2074
255.106	0.0034	0.0298	58.763	0.0045	0.0996	11.178	0.0065	0.2076
255.317	0.0034	0.03	58.814	0.0045	0.0998	11.187	0.0062	0.2077
255.529	0.0034	0.0302	58.864	0.0045	0.1	11.196	0.0063	0.2077
255.741	0.0034	0.0305	58.914	0.0045	0.1002	11.205	0.0064	0.2081
255.952	0.0034	0.0307	58.964	0.0045	0.1004	11.214	0.0061	0.2078
256.164	0.0034	0.0309	59.014	0.0045	0.1006	11.224	0.0067	0.2084
256.376	0.0034	0.0311	59.064	0.0045	0.1008	11.233	0.006	0.208
256.587	0.0034	0.0313	59.114	0.0045	0.101	11.242	0.0068	0.2087
256.799	0.0034	0.0316	59.164	0.0045	0.1011	11.251	0.0059	0.2081
257.01	0.0034	0.0318	59.214	0.0045	0.1014	11.261	0.0069	0.2089
257.222	0.0034	0.032	59.264	0.0045	0.1016	11.27	0.006	0.2085
257.434	0.0034	0.0322	59.314	0.0045	0.1018	11.279	0.0069	0.209
257.645	0.0034	0.0324	59.364	0.0045	0.1019	11.288	0.0062	0.2088
257.857	0.0034	0.0327	59.414	0.0045	0.1021	11.297	0.0067	0.2091
258.069	0.0034	0.0329	59.464	0.0045	0.1023	11.307	0.0064	0.2092
258.28	0.0034	0.0331	59.514	0.0045	0.1025	11.316	0.0065	0.2092
258.492	0.0034	0.0333	59.564	0.0045	0.1027	11.325	0.0066	0.2095
258.704	0.0034	0.0335	59.614	0.0045	0.1029	11.334	0.0063	0.2093
258.915	0.0034	0.0337	59.664	0.0045	0.1031	11.344	0.0068	0.2098
259.127	0.0034	0.034	59.714	0.0045	0.1032	11.353	0.0062	0.2094
259.339	0.0034	0.0342	59.765	0.0045	0.1034	11.362	0.007	0.2101
259.55	0.0034	0.0344	59.815	0.0045	0.1036	11.371	0.0061	0.2095
259.762	0.0034	0.0346	59.865	0.0045	0.1038	11.381	0.0071	0.2103
259.973	0.0034	0.0348	59.915	0.0046	0.1041	11.39	0.0062	0.2099
260.185	0.0034	0.035	59.965	0.0046	0.1043	11.399	0.0071	0.2105
260.397	0.0034	0.0352	60.015	0.0045	0.1045	11.408	0.0064	0.2103
260.608	0.0034	0.0354	60.065	0.0045	0.1046	11.417	0.007	0.2106
260.82	0.0033	0.0356	60.115	0.0045	0.1048	11.427	0.0066	0.2106
261.032	0.0034	0.0359	60.165	0.0045	0.105	11.436	0.0068	0.2107
261.243	0.0034	0.0361	60.215	0.0045	0.1052	11.445	0.0068	0.2108
261.455	0.0034	0.0363	60.265	0.0045	0.1054	11.454	0.0065	0.2107
261.667	0.0034	0.0365	60.315	0.0045	0.1056	11.464	0.0071	0.2112
261.878	0.0034	0.0367	60.365	0.0045	0.1058	11.473	0.0064	0.2109
262.09	0.0034	0.0369	60.415	0.0045	0.1059	11.482	0.0073	0.2116
262.301	0.0034	0.0371	60.465	0.0045	0.1061	11.491	0.0063	0.211
262.513	0.0034	0.0373	60.515	0.0045	0.1063	11.5	0.0074	0.2118
262.725	0.0034	0.0375	60.565	0.0045	0.1065	11.51	0.0064	0.2114
262.936	0.0033	0.0378	60.615	0.0045	0.1067	11.519	0.0073	0.212
263.148	0.0034	0.038	60.665	0.0045	0.1069	11.528	0.0067	0.2118
263.36	0.0034	0.0382	60.715	0.0045	0.1071	11.537	0.0072	0.212
263.571	0.0034	0.0384	60.766	0.0045	0.1073	11.547	0.0068	0.212
263.783	0.0034	0.0386	60.816	0.0045	0.1075	11.556	0.007	0.2121
263.995	0.0034	0.0388	60.866	0.0045	0.1076	11.565	0.007	0.2123
264.206	0.0034	0.039	60.916	0.0045	0.1078	11.574	0.0068	0.2122
264.418	0.0034	0.0392	60.966	0.0046	0.108	11.583	0.0073	0.2127
264.63	0.0034	0.0394	61.016	0.0045	0.1082	11.593	0.0067	0.2123
264.841	0.0034	0.0396	61.066	0.0046	0.1084	11.602	0.0075	0.213
265.053	0.0034	0.0398	61.116	0.0046	0.1086	11.611	0.0065	0.2124
265.265	0.0034	0.04	61.166	0.0045	0.1088	11.62	0.0076	0.2132
265.476	0.0034	0.0402	61.216	0.0045	0.109	11.63	0.0067	0.2128
265.688	0.0034	0.0404	61.266	0.0046	0.1092	11.639	0.0076	0.2134
265.9	0.0034	0.0406	61.316	0.0046	0.1094	11.648	0.0069	0.2132
266.111	0.0034	0.0408	61.366	0.0046	0.1096	11.657	0.0074	0.2134
266.323	0.0034	0.041	61.416	0.0045	0.1097	11.666	0.007	0.2135
266.534	0.0033	0.0412	61.466	0.0046	0.1099	11.676	0.0072	0.2135
266.746	0.0034	0.0414	61.516	0.0046	0.1101	11.685	0.0073	0.2138
266.958	0.0034	0.0417	61.566	0.0046	0.1103	11.694	0.0071	0.2136
267.169	0.0034	0.0419	61.616	0.0045	0.1105	11.703	0.0076	0.2142
267.381	0.0034	0.0421	61.666	0.0045	0.1107	11.713	0.0069	0.2137
267.593	0.0034	0.0423	61.716	0.0046	0.1109	11.722	0.0078	0.2145
267.804	0.0034	0.0425	61.766	0.0046	0.1111	11.731	0.0068	0.2139
268.016	0.0034	0.0427	61.816	0.0045	0.1113	11.74	0.0079	0.2147
268.228	0.0034	0.0429	61.866	0.0045	0.1114	11.749	0.007	0.2142
268.439	0.0034	0.0431	61.916	0.0045	0.1116	11.759	0.0079	0.2149
268.651	0.0034	0.0433	61.966	0.0046	0.1118	11.768	0.0072	0.2147
268.862	0.0034	0.0435	62.017	0.0045	0.112	11.777	0.0077	0.2149
269.074	0.0034	0.0437	62.067	0.0046	0.1122	11.786	0.0074	0.2149
269.286	0.0034	0.0439	62.117	0.0046	0.1124	11.796	0.0075	0.215
269.497	0.0034	0.0441	62.167	0.0046	0.1126	11.805	0.0076	0.2153
269.709	0.0034	0.0443	62.217	0.0046	0.1128	11.814	0.0074	0.2151
269.921	0.0034	0.0445	62.267	0.0046	0.1129	11.823	0.0079	0.2157
270.132	0.0034	0.0447	62.317	0.0046	0.1131	11.832	0.0072	0.2152
270.344	0.0034	0.0449	62.367	0.0046	0.1133	11.842	0.0081	0.2159
270.556	0.0034	0.0451	62.417	0.0046	0.1135	11.851	0.0071	0.2154
270.767	0.0034	0.0453	62.467	0.0046	0.1137	11.86	0.0082	0.2162
270.979	0.0034	0.0455	62.517	0.0046	0.1139	11.869	0.0073	0.2157
271.191	0.0034	0.0457	62.567	0.0046	0.114	11.878	0.0082	0.2164
271.402	0.0034	0.0459	62.617	0.0046	0.1142	11.888	0.0076	0.2162
271.614	0.0034	0.0461	62.667	0.0046	0.1144	11.897	0.0081	0.2164
271.826	0.0034	0.0463	62.717	0.0046	0.1146	11.906	0.0077	0.2164
272.037	0.0034	0.0465	62.767	0.0046	0.1148	11.915	0.0079	0.2165
272.249	0.0034	0.0466	62.817	0.0046	0.115	11.925	0.008	0.2168
272.46	0.0034	0.0468	62.867	0.0046	0.1151	11.934	0.0077	0.2166
272.672	0.0034	0.047	62.917	0.0046	0.1153	11.943	0.0083	0.2172
272.884	0.0034	0.0472	62.967	0.0046	0.1155	11.952	0.0076	0.2168
273.095	0.0034	0.0474	63.017	0.0046	0.1157	11.961	0.0085	0.2174
273.307	0.0034	0.0476	63.067	0.0046	0.1159	11.971	0.0075	0.2169
273.519	0.0034	0.0478	63.117	0.0046	0.1161	11.98	0.0086	0.2177
273.73	0.0034	0.048	63.167	0.0046	0.1162	11.989	0.0077	0.2173
273.942	0.0034	0.0482	63.217	0.0046	0.1164	11.998	0.0086	0.2178
274.153	0.0034	0.0484	63.267	0.0046	0.1166	12.008	0.0079	0.2177
274.365	0.0034	0.0486	63.317	0.0046	0.1168	12.017	0.0084	0.2179
274.577	0.0034	0.0488	63.368	0.0046	0.117	12.026	0.0081	0.2179
274.788	0.0034	0.049	63.418	0.0046	0.1171	12.035	0.0083	0.218
275	0.0034	0.0492	63.468	0.0046	0.1173	12.044	0.0084	0.2183
275.212	0.0034	0.0493	63.518	0.0046	0.1175	12.054	0.0081	0.2181
275.423	0.0033	0.0495	63.568	0.0046	0.1177	12.063	0.0087	0.2186
275.635	0.0034	0.0497	63.618	0.0046	0.1179	12.072	0.008	0.2183
275.847	0.0034	0.0499	63.668	0.0046	0.1181	12.081	0.0089	0.2189
276.058	0.0034	0.0501	63.718	0.0046	0.1182	12.09	0.0079	0.2184
276.27	0.0034	0.0503	63.768	0.0046	0.1184	12.1	0.009	0.2192
276.482	0.0034	0.0505	63.818	0.0046	0.1186	12.109	0.0081	0.2187
276.693	0.0034	0.0507	63.868	0.0046	0.1188	12.118	0.009	0.2193
276.905	0.0034	0.0509	63.918	0.0046	0.119	12.127	0.0084	0.2192
277.116	0.0034	0.0511	63.968	0.0046	0.1192	12.137	0.0089	0.2194
277.328	0.0034	0.0513	64.018	0.0046	0.1193	12.146	0.0086	0.2194
277.54	0.0033	0.0515	64.068	0.0046	0.1195	12.155	0.0087	0.2195
277.751	0.0033	0.0517	64.118	0.0046	0.1197	12.164	0.0089	0.2198
277.963	0.0034	0.0519	64.168	0.0046	0.1199	12.174	0.0085	0.2196
278.175	0.0034	0.052	64.218	0.0046	0.1201	12.183	0.0091	0.2202
278.386	0.0034	0.0522	64.268	0.0046	0.1202	12.192	0.0085	0.2198
278.598	0.0033	0.0524	64.318	0.0046	0.1204	12.201	0.0094	0.2205
278.81	0.0034	0.0526	64.368	0.0046	0.1206	12.21	0.0084	0.2199
279.021	0.0033	0.0528	64.418	0.0046	0.1208	12.22	0.0095	0.2207
279.233	0.0033	0.053	64.468	0.0046	0.121	12.229	0.0085	0.2203
279.445	0.0034	0.0532	64.518	0.0046	0.1211	12.238	0.0095	0.2209
279.656	0.0034	0.0534	64.568	0.0046	0.1213	12.247	0.0089	0.2207
279.868	0.0034	0.0536	64.618	0.0046	0.1215	12.257	0.0094	0.221
280.08	0.0034	0.0538	64.669	0.0046	0.1217	12.266	0.009	0.221
280.291	0.0034	0.054	64.719	0.0046	0.1219	12.275	0.0092	0.221
280.503	0.0034	0.0541	64.769	0.0046	0.122	12.284	0.0093	0.2213
280.714	0.0034	0.0543	64.819	0.0046	0.1222	12.293	0.009	0.2211
280.926	0.0034	0.0545	64.869	0.0046	0.1224	12.303	0.0097	0.2217
281.138	0.0034	0.0547	64.919	0.0046	0.1226	12.312	0.0089	0.2213
281.349	0.0034	0.0549	64.969	0.0046	0.1228	12.321	0.0099	0.222
281.561	0.0034	0.0551	65.019	0.0046	0.1229	12.33	0.0089	0.2214
281.773	0.0034	0.0553	65.069	0.0046	0.1231	12.339	0.01	0.2222
281.984	0.0034	0.0555	65.119	0.0046	0.1233	12.349	0.0091	0.2218
282.196	0.0034	0.0557	65.169	0.0046	0.1235	12.358	0.01	0.2224
282.408	0.0034	0.0559	65.219	0.0046	0.1236	12.367	0.0094	0.2222
282.619	0.0034	0.056	65.269	0.0046	0.1238	12.376	0.0099	0.2225
282.831	0.0034	0.0562	65.319	0.0046	0.124	12.386	0.0096	0.2225
283.043	0.0034	0.0564	65.369	0.0046	0.1242	12.395	0.0098	0.2225
283.254	0.0034	0.0566	65.419	0.0046	0.1244	12.404	0.0099	0.2228
283.466	0.0034	0.0568	65.469	0.0046	0.1245	12.413	0.0096	0.2226
283.678	0.0034	0.057	65.519	0.0046	0.1247	12.422	0.0102	0.2232
283.889	0.0034	0.0572	65.569	0.0046	0.1249	12.432	0.0095	0.2227
284.101	0.0034	0.0574	65.619	0.0046	0.1251	12.441	0.0104	0.2235
284.313	0.0034	0.0576	65.67	0.0046	0.1252	12.45	0.0094	0.2229
284.524	0.0034	0.0578	65.72	0.0046	0.1254	12.459	0.0106	0.2237
284.736	0.0034	0.0579	65.77	0.0046	0.1256	12.469	0.0097	0.2233
284.947	0.0034	0.0581	65.82	0.0046	0.1258	12.478	0.0107	0.2239
285.159	0.0034	0.0583	65.87	0.0046	0.1259	12.487	0.01	0.2237
285.371	0.0034	0.0585	65.92	0.0046	0.1261	12.496	0.0105	0.2239
285.582	0.0034	0.0587	65.97	0.0046	0.1263	12.506	0.0102	0.224
285.794	0.0034	0.0589	66.02	0.0046	0.1265	12.515	0.0104	0.224
286.006	0.0034	0.0591	66.07	0.0046	0.1267	12.524	0.0106	0.2243
286.217	0.0034	0.0592	66.12	0.0046	0.1268	12.533	0.0102	0.2241
286.429	0.0034	0.0594	66.17	0.0046	0.127	12.542	0.0109	0.2247
286.641	0.0034	0.0596	66.22	0.0046	0.1272	12.552	0.0102	0.2243
286.852	0.0034	0.0598	66.27	0.0046	0.1274	12.561	0.0112	0.225
287.064	0.0034	0.06	66.32	0.0046	0.1275	12.57	0.0102	0.2245
287.275	0.0034	0.0602	66.37	0.0046	0.1277	12.579	0.0113	0.2252
287.487	0.0034	0.0604	66.42	0.0046	0.1279	12.588	0.0104	0.2248
287.699	0.0034	0.0605	66.47	0.0047	0.1281	12.598	0.0114	0.2254
287.91	0.0034	0.0607	66.52	0.0046	0.1283	12.607	0.0107	0.2252
288.122	0.0034	0.0609	66.571	0.0047	0.1285	12.616	0.0113	0.2255
288.334	0.0034	0.0611	66.621	0.0047	0.1286	12.625	0.011	0.2255
288.545	0.0034	0.0613	66.671	0.0047	0.1288	12.635	0.0111	0.2255
288.757	0.0034	0.0615	66.721	0.0047	0.129	12.644	0.0113	0.2259
288.969	0.0034	0.0616	66.771	0.0047	0.1292	12.653	0.011	0.2257
289.18	0.0034	0.0618	66.821	0.0047	0.1293	12.662	0.0117	0.2263
289.392	0.0034	0.062	66.871	0.0047	0.1295	12.671	0.011	0.2258
289.603	0.0034	0.0622	66.921	0.0047	0.1297	12.681	0.012	0.2266
289.815	0.0034	0.0623	66.971	0.0047	0.1299	12.69	0.0109	0.226
290.027	0.0034	0.0625	67.021	0.0047	0.1301	12.699	0.0121	0.2268
290.238	0.0034	0.0627	67.071	0.0047	0.1302	12.708	0.0112	0.2263
290.45	0.0034	0.0629	67.121	0.0047	0.1304	12.718	0.0121	0.2269
290.662	0.0034	0.0631	67.171	0.0047	0.1306	12.727	0.0115	0.2267
290.873	0.0034	0.0633	67.221	0.0047	0.1308	12.736	0.0121	0.227
291.085	0.0034	0.0634	67.271	0.0047	0.131	12.745	0.0118	0.2271
291.297	0.0034	0.0636	67.321	0.0047	0.1311	12.754	0.012	0.2271
291.508	0.0034	0.0638	67.371	0.0047	0.1313	12.764	0.0122	0.2275
291.72	0.0034	0.064	67.421	0.0047	0.1315	12.773	0.0118	0.2272
291.931	0.0034	0.0641	67.471	0.0047	0.1316	12.782	0.0126	0.2278
292.143	0.0034	0.0643	67.521	0.0047	0.1318	12.791	0.0118	0.2274
292.355	0.0034	0.0645	67.571	0.0047	0.132	12.801	0.0129	0.2281
292.566	0.0034	0.0647	67.621	0.0047	0.1322	12.81	0.0119	0.2275
292.778	0.0034	0.0649	67.672	0.0047	0.1324	12.819	0.013	0.2283
292.99	0.0034	0.065	67.722	0.0047	0.1325	12.828	0.0121	0.2279
293.201	0.0034	0.0652	67.772	0.0047	0.1327	12.837	0.0131	0.2284
293.413	0.0034	0.0654	67.822	0.0047	0.1329	12.847	0.0124	0.2282
293.625	0.0034	0.0656	67.872	0.0047	0.1331	12.856	0.0131	0.2285
293.836	0.0034	0.0657	67.922	0.0047	0.1332	12.865	0.0128	0.2286
294.048	0.0034	0.0659	67.972	0.0047	0.1334	12.874	0.013	0.2286
294.26	0.0034	0.0661	68.022	0.0047	0.1336	12.883	0.0133	0.229
294.471	0.0034	0.0663	68.072	0.0047	0.1338	12.893	0.0128	0.2287
294.683	0.0034	0.0664	68.122	0.0047	0.1339	12.902	0.0136	0.2293
294.895	0.0034	0.0666	68.172	0.0047	0.1341	12.911	0.0129	0.2289
295.106	0.0034	0.0668	68.222	0.0047	0.1343	12.92	0.014	0.2296
295.318	0.0034	0.067	68.272	0.0047	0.1345	12.93	0.0129	0.229
295.529	0.0034	0.0672	68.322	0.0047	0.1346	12.939	0.0141	0.2298
295.741	0.0034	0.0673	68.372	0.0047	0.1348	12.948	0.0132	0.2294
295.953	0.0034	0.0675	68.422	0.0047	0.135	12.957	0.0142	0.2298
296.164	0.0034	0.0677	68.472	0.0047	0.1352	12.966	0.0135	0.2297
296.376	0.0034	0.0678	68.522	0.0047	0.1353	12.976	0.0142	0.23
296.588	0.0034	0.068	68.572	0.0047	0.1355	12.985	0.014	0.2301
296.799	0.0034	0.0682	68.622	0.0047	0.1357	12.994	0.0141	0.2301
297.011	0.0034	0.0684	68.672	0.0047	0.1359	13.003	0.0145	0.2306
297.223	0.0034	0.0685	68.722	0.0047	0.136	13.013	0.014	0.2302
297.434	0.0034	0.0687	68.772	0.0047	0.1362	13.022	0.0149	0.2309
297.646	0.0034	0.0689	68.822	0.0047	0.1364	13.031	0.0141	0.2303
297.857	0.0034	0.0691	68.872	0.0047	0.1365	13.04	0.0151	0.2311
298.069	0.0034	0.0692	68.922	0.0047	0.1367	13.049	0.0142	0.2306
298.281	0.0034	0.0694	68.972	0.0047	0.1369	13.059	0.0154	0.2313
298.492	0.0034	0.0696	69.022	0.0047	0.1371	13.068	0.0144	0.2308
298.704	0.0034	0.0697	69.072	0.0047	0.1372	13.077	0.0154	0.2313
298.916	0.0034	0.0699	69.123	0.0047	0.1374	13.086	0.0148	0.2311
299.127	0.0034	0.0701	69.173	0.0047	0.1376	13.096	0.0155	0.2315
299.339	0.0034	0.0703	69.223	0.0047	0.1377	13.105	0.0154	0.2316
299.551	0.0034	0.0704	69.273	0.0047	0.1379	13.114	0.0154	0.2316
299.762	0.0034	0.0706	69.323	0.0047	0.1381	13.123	0.0159	0.2321
299.974	0.0034	0.0708	69.373	0.0047	0.1382	13.132	0.0154	0.2317
300.185	0.0034	0.071	69.423	0.0047	0.1384	13.142	0.0163	0.2323
300.397	0.0034	0.0711	69.473	0.0047	0.1386	13.151	0.0155	0.2318
300.609	0.0034	0.0713	69.523	0.0047	0.1388	13.16	0.0166	0.2326
300.82	0.0034	0.0715	69.573	0.0047	0.1389	13.169	0.0157	0.2321
301.032	0.0034	0.0716	69.623	0.0047	0.1391	13.179	0.0169	0.2328
301.244	0.0034	0.0718	69.673	0.0048	0.1393	13.188	0.0159	0.2323
301.455	0.0034	0.072	69.723	0.0048	0.1395	13.197	0.0169	0.2328
301.667	0.0034	0.0722	69.773	0.0047	0.1396	13.206	0.0163	0.2326
301.879	0.0034	0.0723	69.823	0.0047	0.1398	13.215	0.017	0.233
302.09	0.0034	0.0725	69.873	0.0047	0.14	13.225	0.017	0.2332
302.302	0.0034	0.0727	69.923	0.0047	0.1401	13.234	0.017	0.2331
302.514	0.0034	0.0728	69.973	0.0047	0.1403	13.243	0.0175	0.2336
302.725	0.0034	0.073	70.023	0.0048	0.1405	13.252	0.017	0.2332
302.937	0.0034	0.0732	70.073	0.0048	0.1406	13.262	0.018	0.2339
303.149	0.0034	0.0734	70.123	0.0048	0.1408	13.271	0.0172	0.2334
303.36	0.0034	0.0735	70.173	0.0047	0.141	13.28	0.0184	0.2342
303.572	0.0034	0.0737	70.223	0.0048	0.1412	13.287	0.0174	0.2336
303.784	0.0034	0.0739	70.274	0.0048	0.1413	13.297	0.0185	0.2342
303.995	0.0034	0.0741	70.324	0.0048	0.1415	13.304	0.018	0.234
304.207	0.0034	0.0742	70.374	0.0048	0.1417	13.314	0.0183	0.2341
304.418	0.0034	0.0744	70.424	0.0048	0.1418	13.321	0.0189	0.2347
304.63	0.0034	0.0746	70.474	0.0048	0.142	13.328	0.0181	0.2341
304.842	0.0034	0.0748	70.524	0.0048	0.1422	13.338	0.0194	0.2349
305.053	0.0034	0.0749	70.574	0.0048	0.1423	13.345	0.0185	0.2345
305.265	0.0034	0.0751	70.624	0.0048	0.1425	13.352	0.0193	0.2349
305.477	0.0034	0.0753	70.674	0.0048	0.1427	13.36	0.0197	0.2353
305.688	0.0034	0.0755	70.724	0.0048	0.1428	13.368	0.0189	0.2348
305.9	0.0034	0.0756	70.774	0.0048	0.143	13.375	0.0201	0.2355
306.112	0.0034	0.0758	70.824	0.0048	0.1432	13.383	0.0196	0.2354
306.323	0.0034	0.076	70.874	0.0048	0.1433	13.39	0.0196	0.2352
306.535	0.0034	0.0761	70.924	0.0048	0.1435	13.398	0.0207	0.2359
306.746	0.0034	0.0763	70.974	0.0048	0.1437	13.405	0.0198	0.2354
306.958	0.0034	0.0765	71.024	0.0048	0.1438	13.413	0.0206	0.2358
307.17	0.0034	0.0766	71.074	0.0048	0.144	13.42	0.021	0.2362
307.381	0.0034	0.0768	71.124	0.0048	0.1442	13.428	0.0202	0.2357
307.593	0.0034	0.077	71.174	0.0048	0.1443	13.435	0.0215	0.2365
307.805	0.0034	0.0771	71.225	0.0048	0.1445	13.443	0.021	0.2363
308.016	0.0034	0.0773	71.275	0.0048	0.1447	13.451	0.0211	0.2362
308.228	0.0034	0.0775	71.325	0.0048	0.1449	13.458	0.0222	0.237
308.44	0.0034	0.0776	71.375	0.0048	0.145	13.466	0.0212	0.2364
308.651	0.0034	0.0778	71.425	0.0048	0.1452	13.473	0.0223	0.2369
308.863	0.0034	0.078	71.475	0.0048	0.1454	13.481	0.0224	0.2372
309.075	0.0034	0.0781	71.525	0.0048	0.1455	13.488	0.022	0.2368
309.286	0.0034	0.0783	71.575	0.0048	0.1457	13.496	0.0233	0.2376
309.498	0.0034	0.0785	71.625	0.0048	0.1459	13.503	0.0227	0.2373
309.71	0.0034	0.0786	71.675	0.0048	0.146	13.511	0.023	0.2373
309.921	0.0034	0.0788	71.725	0.0048	0.1462	13.518	0.0239	0.2381
310.133	0.0034	0.079	71.775	0.0048	0.1464	13.526	0.0231	0.2375
310.344	0.0034	0.0791	71.825	0.0048	0.1465	13.534	0.0244	0.2382
310.556	0.0034	0.0793	71.875	0.0048	0.1467	13.541	0.0244	0.2384
310.768	0.0034	0.0795	71.925	0.0049	0.1469	13.549	0.024	0.2379
310.979	0.0034	0.0797	71.975	0.0048	0.147	13.556	0.0254	0.2388
311.191	0.0034	0.0798	72.025	0.0048	0.1472	13.564	0.0248	0.2386
311.403	0.0034	0.08	72.075	0.0048	0.1473	13.571	0.0252	0.2386
311.614	0.0034	0.0802	72.125	0.0049	0.1475	13.579	0.0261	0.2393
311.826	0.0034	0.0803	72.175	0.0049	0.1477	13.586	0.0253	0.2387
312.038	0.0034	0.0805	72.225	0.0048	0.1478	13.594	0.0266	0.2395
312.249	0.0034	0.0807	72.275	0.0049	0.148	13.602	0.0266	0.2395
312.461	0.0034	0.0808	72.326	0.0049	0.1482	13.609	0.0264	0.2393
312.673	0.0034	0.081	72.376	0.0048	0.1483	13.617	0.0279	0.2401
312.884	0.0034	0.0811	72.426	0.0049	0.1485	13.624	0.0273	0.2398
313.096	0.0034	0.0813	72.476	0.0049	0.1487	13.632	0.028	0.24
313.308	0.0034	0.0815	72.526	0.0049	0.1489	13.639	0.0288	0.2407
313.519	0.0034	0.0816	72.576	0.0049	0.149	13.647	0.0281	0.2401
313.731	0.0034	0.0818	72.626	0.0049	0.1492	13.654	0.0297	0.2409
313.942	0.0034	0.082	72.676	0.0049	0.1493	13.662	0.0296	0.241
314.154	0.0034	0.0821	72.726	0.0049	0.1495	13.669	0.0297	0.2409
314.366	0.0034	0.0823	72.776	0.0049	0.1497	13.677	0.0312	0.2418
314.577	0.0034	0.0825	72.826	0.0049	0.1498	13.685	0.0306	0.2414
314.789	0.0034	0.0826	72.876	0.0049	0.15	13.692	0.0317	0.2418
315.001	0.0034	0.0828	72.926	0.0049	0.1502	13.7	0.0326	0.2425
315.212	0.0034	0.0829	72.976	0.0049	0.1503	13.707	0.0322	0.2421
315.424	0.0034	0.0831	73.026	0.0049	0.1505	13.715	0.0339	0.2429
315.636	0.0034	0.0833	73.076	0.0049	0.1507	13.722	0.034	0.2431
315.847	0.0034	0.0834	73.126	0.0049	0.1508	13.73	0.0344	0.2431
316.059	0.0034	0.0836	73.176	0.0049	0.151	13.737	0.0362	0.244
316.271	0.0034	0.0838	73.226	0.0049	0.1511	13.745	0.0359	0.2438
316.482	0.0034	0.0839	73.276	0.0049	0.1513	13.752	0.0375	0.2444
316.694	0.0034	0.0841	73.326	0.0049	0.1515	13.76	0.0386	0.2451
316.905	0.0034	0.0842	73.376	0.0049	0.1517	13.768	0.0386	0.2448
317.117	0.0034	0.0844	73.426	0.0049	0.1519	13.775	0.0408	0.246
317.329	0.0034	0.0846	73.476	0.0049	0.152	13.783	0.0414	0.2462
317.54	0.0034	0.0847	73.526	0.0049	0.1522	13.79	0.0424	0.2464
317.752	0.0034	0.0849	73.576	0.0049	0.1524	13.798	0.0448	0.2478
317.964	0.0034	0.0851	73.626	0.0049	0.1526	13.805	0.0452	0.2477
318.175	0.0034	0.0852	73.677	0.0049	0.1527	13.813	0.0476	0.2487
318.387	0.0034	0.0854	73.727	0.0049	0.1529	13.82	0.0497	0.2498
318.599	0.0034	0.0856	73.777	0.0049	0.1531	13.828	0.051	0.2501
318.81	0.0034	0.0857	73.827	0.0049	0.1533	13.835	0.0547	0.2518
319.022	0.0034	0.0859	73.877	0.0049	0.1534	13.843	0.0571	0.2528
319.233	0.0034	0.0861	73.927	0.0049	0.1536	13.85	0.0606	0.2542
319.445	0.0034	0.0862	73.977	0.0049	0.1537	13.858	0.0658	0.2566
319.657	0.0034	0.0864	74.027	0.0049	0.1539	13.866	0.0702	0.2583
319.868	0.0034	0.0865	74.077	0.0049	0.1541	13.873	0.0782	0.2618
320.08	0.0034	0.0867	74.127	0.005	0.1543	13.881	0.0877	0.266
320.292	0.0034	0.0869	74.177	0.0049	0.1544	13.888	0.1	0.2712
320.503	0.0034	0.087	74.227	0.0049	0.1546	13.896	0.1202	0.2803
320.715	0.0034	0.0872	74.277	0.0049	0.1548	13.903	0.1478	0.2922
320.927	0.0034	0.0874	74.327	0.0049	0.1549	13.911	0.1883	0.3093
321.138	0.0034	0.0875	74.377	0.005	0.1551	13.918	0.2482	0.334
321.35	0.0034	0.0877	74.427	0.0049	0.1552	13.926	0.3097	0.3542
321.561	0.0034	0.0878	74.477	0.005	0.1554	13.933	0.3727	0.3661
321.773	0.0034	0.088	74.527	0.005	0.1556	13.941	0.4121	0.352
321.985	0.0034	0.0882	74.578	0.005	0.1558	13.948	0.4234	0.3123
322.196	0.0034	0.0883	74.628	0.0051	0.156	13.956	0.418	0.2631
322.408	0.0034	0.0885	74.678	0.0051	0.1563	13.964	0.3853	0.2085
322.62	0.0034	0.0886	74.728	0.005	0.1564	13.971	0.3331	0.1621
322.831	0.0034	0.0888	74.778	0.005	0.1566	13.979	0.279	0.1284
323.043	0.0034	0.089	74.828	0.005	0.1567	13.986	0.2268	0.1023
323.255	0.0034	0.0891	74.878	0.005	0.1569	13.994	0.1655	0.0749
323.466	0.0034	0.0893	74.928	0.005	0.157	14.001	0.1068	0.0502
323.678	0.0034	0.0895	74.978	0.005	0.1572	14.009	0.0671	0.0348
323.89	0.0034	0.0896	75.028	0.0051	0.1575	14.016	0.046	0.0287
324.101	0.0034	0.0898	75.078	0.0051	0.1577	14.024	0.0329	0.0259
324.313	0.0034	0.0899	75.128	0.0052	0.158	14.031	0.0262	0.0258
324.525	0.0034	0.0901	75.178	0.0051	0.1583	14.039	0.0216	0.0269
324.736	0.0034	0.0903	75.228	0.0051	0.1585	14.049	0.0167	0.0272
324.948	0.0034	0.0904	75.278	0.0051	0.1587	14.058	0.0144	0.0296
325.159	0.0034	0.0906	75.328	0.0051	0.1589	14.067	0.0112	0.0311
325.371	0.0034	0.0908	75.378	0.005	0.159	14.077	0.0106	0.0336
325.583	0.0034	0.0909	75.428	0.005	0.1592	14.086	0.0088	0.0353
325.794	0.0034	0.0911	75.478	0.005	0.1593	14.095	0.0087	0.0377
326.006	0.0034	0.0912	75.528	0.005	0.1594	14.104	0.0077	0.0395
326.218	0.0034	0.0914	75.578	0.005	0.1595	14.113	0.0075	0.0414
326.429	0.0034	0.0916	75.628	0.005	0.1596	14.123	0.007	0.0432
326.641	0.0034	0.0917	75.678	0.005	0.1597	14.132	0.0065	0.0446
326.853	0.0034	0.0919	75.729	0.005	0.1599	14.141	0.0066	0.0465
327.064	0.0034	0.092	75.779	0.005	0.16	14.15	0.0058	0.0475
327.276	0.0034	0.0922	75.829	0.005	0.1601	14.16	0.0063	0.0495
327.488	0.0034	0.0924	75.879	0.005	0.1603	14.169	0.0054	0.0502
327.699	0.0034	0.0925	75.929	0.005	0.1604	14.178	0.006	0.0519
327.911	0.0034	0.0927	75.979	0.0051	0.1606	14.187	0.005	0.0526
328.123	0.0034	0.0929	76.029	0.0051	0.1607	14.196	0.0057	0.0541
328.334	0.0034	0.093	76.079	0.005	0.1608	14.206	0.0048	0.0547
328.546	0.0034	0.0932	76.129	0.005	0.161	14.215	0.0054	0.056
328.758	0.0034	0.0933	76.179	0.0051	0.1611	14.224	0.0049	0.057
328.969	0.0034	0.0935	76.229	0.0051	0.1613	14.233	0.005	0.0578
329.181	0.0034	0.0936	76.279	0.0051	0.1614	14.243	0.0049	0.0588
329.392	0.0034	0.0938	76.329	0.0051	0.1615	14.252	0.0048	0.0594
329.604	0.0034	0.094	76.379	0.0051	0.1617	14.261	0.005	0.0606
329.816	0.0034	0.0941	76.429	0.0051	0.1618	14.27	0.0044	0.0608
330.027	0.0034	0.0943	76.479	0.0051	0.162	14.279	0.005	0.0621
330.239	0.0034	0.0945	76.529	0.0051	0.1621	14.289	0.0042	0.0622
330.451	0.0034	0.0947	76.579	0.0051	0.1623	14.298	0.005	0.0635
330.662	0.0034	0.0949	76.629	0.0051	0.1624	14.307	0.0041	0.0636
330.874	0.0034	0.095	76.679	0.0051	0.1626	14.316	0.0049	0.0646
331.086	0.0034	0.0952	76.729	0.0051	0.1627	14.325	0.004	0.0649
331.297	0.0034	0.0953	76.779	0.0051	0.1629	14.335	0.0047	0.0657
331.509	0.0034	0.0955	76.829	0.0051	0.163	14.344	0.0042	0.0662
331.721	0.0034	0.0956	76.879	0.0051	0.1632	14.353	0.0045	0.0667
331.932	0.0034	0.0958	76.93	0.0051	0.1633	14.362	0.0044	0.0674
332.144	0.0034	0.0959	76.98	0.0051	0.1635	14.372	0.0042	0.0676
332.355	0.0034	0.0961	77.03	0.0051	0.1636	14.381	0.0045	0.0685
332.567	0.0034	0.0962	77.08	0.0051	0.1638	14.39	0.004	0.0685
332.779	0.0034	0.0964	77.13	0.0051	0.1639	14.399	0.0046	0.0695
332.99	0.0034	0.0965	77.18	0.0051	0.1641	14.409	0.0039	0.0694
333.202	0.0034	0.0967	77.23	0.0051	0.1643	14.418	0.0046	0.0704
333.414	0.0034	0.0969	77.28	0.0052	0.1644	14.427	0.0038	0.0703
333.625	0.0034	0.097	77.33	0.0052	0.1646	14.436	0.0045	0.0711
333.837	0.0034	0.0972	77.38	0.0052	0.1647	14.445	0.0037	0.0711
334.049	0.0034	0.0974	77.43	0.0052	0.1649	14.455	0.0044	0.0718
334.26	0.0034	0.0975	77.48	0.0052	0.165	14.464	0.0039	0.0722
334.472	0.0034	0.0977	77.53	0.0052	0.1652	14.473	0.0042	0.0726
334.683	0.0034	0.0978	77.58	0.0052	0.1653	14.482	0.0041	0.0731
334.895	0.0034	0.098	77.63	0.0052	0.1655	14.491	0.004	0.0732
335.107	0.0034	0.0982	77.68	0.0052	0.1656	14.501	0.0042	0.0739
335.318	0.0034	0.0983	77.73	0.0052	0.1658	14.51	0.0038	0.0738
335.53	0.0034	0.0985	77.78	0.0052	0.1659	14.519	0.0044	0.0747
335.742	0.0034	0.0987	77.83	0.0052	0.1661	14.528	0.0037	0.0745
335.953	0.0034	0.0988	77.881	0.0052	0.1662	14.538	0.0045	0.0753
336.165	0.0034	0.099	77.931	0.0052	0.1664	14.547	0.0036	0.0752
336.377	0.0034	0.0991	77.981	0.0052	0.1665	14.556	0.0044	0.0759
336.588	0.0034	0.0993	78.031	0.0052	0.1667	14.565	0.0036	0.0758
336.8	0.0034	0.0995	78.081	0.0052	0.1668	14.575	0.0042	0.0764
337.012	0.0034	0.0996	78.131	0.0052	0.167	14.584	0.0038	0.0766
337.223	0.0034	0.0998	78.181	0.0052	0.1672	14.593	0.0041	0.077
337.435	0.0034	0.0999	78.231	0.0052	0.1673	14.602	0.004	0.0774
337.646	0.0034	0.1001	78.281	0.0052	0.1675	14.611	0.0039	0.0775
337.858	0.0034	0.1002	78.331	0.0053	0.1676	14.621	0.0041	0.0781
338.07	0.0034	0.1004	78.381	0.0053	0.1678	14.63	0.0037	0.078
338.281	0.0034	0.1006	78.431	0.0052	0.1679	14.639	0.0043	0.0788
338.493	0.0034	0.1007	78.481	0.0053	0.1681	14.648	0.0035	0.0785
338.705	0.0034	0.1009	78.531	0.0053	0.1682	14.658	0.0044	0.0793
338.916	0.0034	0.101	78.581	0.0053	0.1684	14.667	0.0035	0.0791
339.128	0.0034	0.1012	78.631	0.0053	0.1685	14.676	0.0043	0.0797
339.34	0.0034	0.1013	78.681	0.0053	0.1687	14.685	0.0035	0.0796
339.551	0.0034	0.1015	78.731	0.0053	0.1688	14.694	0.0042	0.0802
339.763	0.0034	0.1017	78.781	0.0053	0.169	14.704	0.0038	0.0804
339.974	0.0034	0.1018	78.831	0.0053	0.1691	14.713	0.004	0.0807
340.186	0.0034	0.102	78.881	0.0053	0.1693	14.722	0.0039	0.0811
340.398	0.0034	0.1021	78.931	0.0053	0.1694	14.731	0.0038	0.0811
340.609	0.0034	0.1023	78.981	0.0053	0.1696	14.741	0.0041	0.0816
340.821	0.0034	0.1024	79.031	0.0053	0.1697	14.75	0.0036	0.0815
341.033	0.0034	0.1026	79.081	0.0053	0.1699	14.759	0.0043	0.0823
341.244	0.0034	0.1028	79.131	0.0053	0.17	14.768	0.0035	0.082
341.456	0.0034	0.1029	79.182	0.0053	0.1702	14.777	0.0043	0.0827
341.668	0.0034	0.1031	79.232	0.0053	0.1703	14.787	0.0035	0.0825
341.879	0.0034	0.1032	79.282	0.0053	0.1705	14.796	0.0042	0.0831
342.091	0.0034	0.1034	79.332	0.0053	0.1707	14.805	0.0035	0.083
342.303	0.0034	0.1035	79.382	0.0053	0.1708	14.814	0.0041	0.0835
342.514	0.0034	0.1037	79.432	0.0053	0.171	14.823	0.0037	0.0837
342.726	0.0034	0.1039	79.482	0.0054	0.1711	14.833	0.004	0.0839
342.937	0.0034	0.104	79.532	0.0054	0.1713	14.842	0.0039	0.0843
343.149	0.0034	0.1042	79.582	0.0054	0.1714	14.851	0.0037	0.0842
343.361	0.0034	0.1043	79.632	0.0054	0.1716	14.86	0.0041	0.0848
343.572	0.0034	0.1045	79.682	0.0054	0.1718	14.87	0.0036	0.0847
343.784	0.0034	0.1046	79.732	0.0054	0.1719	14.879	0.0042	0.0854
343.996	0.0034	0.1048	79.782	0.0054	0.1721	14.888	0.0035	0.0851
344.207	0.0034	0.1049	79.832	0.0054	0.1722	14.897	0.0042	0.0858
344.419	0.0034	0.1051	79.882	0.0054	0.1724	14.906	0.0035	0.0856
344.631	0.0034	0.1052	79.932	0.0054	0.1725	14.916	0.0042	0.0862
344.842	0.0034	0.1054	79.982	0.0054	0.1727	14.925	0.0035	0.0861
345.054	0.0034	0.1055	80.032	0.0054	0.1728	14.934	0.0041	0.0865
345.266	0.0034	0.1057	80.083	0.0054	0.173	14.943	0.0037	0.0867
345.477	0.0034	0.1058	80.133	0.0054	0.1732	14.953	0.0039	0.0869
345.689	0.0034	0.106	80.183	0.0054	0.1733	14.962	0.0038	0.0873
345.9	0.0034	0.1062	80.233	0.0054	0.1734	14.971	0.0037	0.0872
346.112	0.0034	0.1063	80.283	0.0054	0.1736	14.98	0.0041	0.0878
346.324	0.0034	0.1065	80.333	0.0055	0.1738	14.989	0.0036	0.0876
346.535	0.0034	0.1066	80.383	0.0055	0.1739	14.999	0.0042	0.0883
346.747	0.0034	0.1068	80.433	0.0054	0.1741	15.008	0.0034	0.088
346.959	0.0034	0.1069	80.483	0.0055	0.1743	15.017	0.0042	0.0887
347.17	0.0034	0.1071	80.533	0.0055	0.1744	15.026	0.0034	0.0885
347.382	0.0034	0.1072	80.583	0.0055	0.1746	15.036	0.0042	0.0891
347.594	0.0034	0.1074	80.633	0.0055	0.1747	15.045	0.0034	0.0889
347.805	0.0034	0.1075	80.683	0.0055	0.1749	15.054	0.0041	0.0893
348.017	0.0034	0.1077	80.733	0.0055	0.1751	15.063	0.0037	0.0895
348.228	0.0034	0.1078	80.783	0.0055	0.1752	15.072	0.0039	0.0897
348.44	0.0034	0.108	80.833	0.0055	0.1754	15.082	0.0039	0.0901
348.652	0.0034	0.1081	80.883	0.0055	0.1755	15.091	0.0038	0.09
348.863	0.0034	0.1083	80.933	0.0055	0.1757	15.1	0.0041	0.0906
349.075	0.0034	0.1085	80.983	0.0056	0.1759	15.109	0.0035	0.0903
349.287	0.0034	0.1086	81.033	0.0056	0.1761	15.119	0.0042	0.0911
349.498	0.0034	0.1088	81.083	0.0055	0.1762	15.128	0.0034	0.0907
349.71	0.0034	0.109	81.134	0.0056	0.1763	15.137	0.0042	0.0914
349.922	0.0034	0.1091	81.184	0.0056	0.1765	15.146	0.0034	0.0912
350.133	0.0034	0.1093	81.234	0.0056	0.1767	15.155	0.0042	0.0917
350.345	0.0034	0.1094	81.284	0.0055	0.1768	15.165	0.0034	0.0915
350.556	0.0034	0.1096	81.334	0.0055	0.1769	15.174	0.0041	0.0921
350.768	0.0034	0.1097	81.384	0.0056	0.1771	15.183	0.0036	0.0922
350.98	0.0034	0.1098	81.434	0.0057	0.1773	15.192	0.0039	0.0924
351.191	0.0034	0.11	81.484	0.0056	0.1774	15.202	0.0038	0.0927
351.403	0.0035	0.1101	81.534	0.0056	0.1775	15.211	0.0037	0.0927
351.615	0.0034	0.1103	81.584	0.0056	0.1777	15.22	0.004	0.0932
351.826	0.0034	0.1104	81.634	0.0057	0.1778	15.229	0.0035	0.093
352.038	0.0034	0.1106	81.684	0.0056	0.178	15.238	0.0042	0.0937
352.25	0.0034	0.1108	81.734	0.0056	0.1781	15.248	0.0034	0.0933
352.461	0.0034	0.1109	81.784	0.0057	0.1782	15.257	0.0043	0.0941
352.673	0.0034	0.1111	81.834	0.0057	0.1784	15.266	0.0034	0.0938
352.884	0.0034	0.1112	81.884	0.0057	0.1786	15.275	0.0042	0.0944
353.096	0.0034	0.1114	81.934	0.0056	0.1787	15.285	0.0034	0.0942
353.308	0.0034	0.1115	81.985	0.0057	0.1788	15.294	0.004	0.0946
353.519	0.0035	0.1117	82.035	0.0057	0.179	15.303	0.0037	0.0948
353.731	0.0034	0.1118	82.085	0.0057	0.1792	15.312	0.0039	0.095
353.943	0.0034	0.112	82.135	0.0057	0.1792	15.321	0.0038	0.0953
354.154	0.0034	0.1121	82.185	0.0057	0.1794	15.331	0.0037	0.0952
354.366	0.0034	0.1123	82.235	0.0057	0.1795	15.34	0.004	0.0958
354.578	0.0034	0.1124	82.285	0.0057	0.1797	15.349	0.0036	0.0956
354.789	0.0034	0.1126	82.335	0.0057	0.1798	15.358	0.0042	0.0963
355.001	0.0034	0.1127	82.385	0.0057	0.1799	15.368	0.0034	0.0959
355.212	0.0034	0.1129	82.435	0.0058	0.1801	15.377	0.0042	0.0966
355.424	0.0034	0.113	82.485	0.0058	0.1803	15.386	0.0034	0.0963
355.636	0.0034	0.1132	82.535	0.0058	0.1804	15.395	0.0042	0.0969
355.847	0.0034	0.1133	82.585	0.0058	0.1805	15.405	0.0034	0.0967
356.059	0.0034	0.1135	82.635	0.0058	0.1807	15.414	0.0041	0.0972
356.271	0.0034	0.1136	82.685	0.0058	0.1808	15.423	0.0036	0.0973
356.482	0.0035	0.1138	82.735	0.0058	0.181	15.432	0.0039	0.0975
356.694	0.0035	0.1139	82.785	0.0058	0.1811	15.441	0.0038	0.0978
356.905	0.0035	0.1141	82.835	0.0058	0.1813	15.451	0.0037	0.0977
357.117	0.0034	0.1142	82.885	0.0058	0.1814	15.46	0.004	0.0982
357.329	0.0034	0.1144	82.935	0.0059	0.1816	15.469	0.0035	0.098
357.54	0.0035	0.1145	82.985	0.0058	0.1817	15.478	0.0042	0.0987
357.752	0.0034	0.1147	83.035	0.0059	0.1818	15.488	0.0034	0.0984
357.964	0.0035	0.1148	83.086	0.0058	0.182	15.497	0.0042	0.0991
358.175	0.0035	0.115	83.136	0.0059	0.1821	15.506	0.0034	0.0987
358.387	0.0034	0.1151	83.186	0.0059	0.1823	15.515	0.0041	0.0993
358.599	0.0035	0.1153	83.236	0.0059	0.1824	15.524	0.0034	0.0991
358.81	0.0035	0.1154	83.286	0.0059	0.1826	15.534	0.0041	0.0997
359.022	0.0035	0.1156	83.336	0.0058	0.1826	15.543	0.0036	0.0997
359.233	0.0035	0.1157	83.386	0.0059	0.1828	15.552	0.0039	0.0999
359.445	0.0035	0.1159	83.436	0.0059	0.183	15.561	0.0038	0.1002
359.657	0.0035	0.116	83.486	0.0059	0.1831	15.57	0.0037	0.1001
359.868	0.0035	0.1162	83.536	0.0059	0.1832	15.58	0.004	0.1007
360.08	0.0035	0.1163	83.586	0.0059	0.1834	15.589	0.0035	0.1004
360.292	0.0035	0.1165	83.636	0.0059	0.1835	15.598	0.0042	0.1012
360.503	0.0035	0.1166	83.686	0.006	0.1837	15.607	0.0035	0.1008
360.715	0.0035	0.1168	83.736	0.0059	0.1838	15.617	0.0042	0.1015
360.926	0.0035	0.1169	83.786	0.0059	0.1839	15.626	0.0034	0.1012
361.138	0.0034	0.117	83.836	0.006	0.1841	15.635	0.0041	0.1018
361.35	0.0034	0.1172	83.886	0.006	0.1843	15.644	0.0034	0.1015
361.561	0.0035	0.1173	83.936	0.006	0.1844	15.653	0.0041	0.102
361.773	0.0035	0.1175	83.986	0.006	0.1845	15.663	0.0036	0.1021
361.985	0.0035	0.1177	84.036	0.006	0.1846	15.672	0.0039	0.1023
362.196	0.0035	0.1178	84.087	0.006	0.1848	15.681	0.0038	0.1026
362.408	0.0035	0.1179	84.137	0.006	0.185	15.69	0.0037	0.1025
362.62	0.0035	0.1181	84.187	0.006	0.1851	15.7	0.004	0.103
362.831	0.0035	0.1182	84.237	0.006	0.1852	15.709	0.0036	0.1028
363.043	0.0035	0.1184	84.287	0.0061	0.1854	15.718	0.0042	0.1035
363.254	0.0035	0.1185	84.337	0.0061	0.1855	15.727	0.0034	0.1031
363.466	0.0035	0.1187	84.387	0.0061	0.1856	15.736	0.0042	0.1038
363.678	0.0035	0.1188	84.437	0.0061	0.1857	15.746	0.0034	0.1035
363.889	0.0035	0.119	84.487	0.0061	0.1859	15.755	0.0041	0.1041
364.101	0.0035	0.1191	84.537	0.0061	0.186	15.764	0.0034	0.1039
364.313	0.0035	0.1193	84.587	0.0061	0.1862	15.773	0.004	0.1044
364.524	0.0035	0.1194	84.637	0.0061	0.1863	15.783	0.0036	0.1045
364.736	0.0035	0.1196	84.687	0.0061	0.1864	15.792	0.0039	0.1046
364.948	0.0035	0.1197	84.737	0.0061	0.1866	15.801	0.0038	0.105
365.159	0.0035	0.1199	84.787	0.0061	0.1867	15.81	0.0037	0.1049
365.371	0.0035	0.12	84.837	0.0062	0.1868	15.82	0.004	0.1054
365.582	0.0035	0.1201	84.887	0.0062	0.187	15.829	0.0035	0.1052
365.794	0.0035	0.1203	84.937	0.0062	0.1872	15.838	0.0042	0.1059
366.006	0.0035	0.1204	84.987	0.0062	0.1873	15.847	0.0034	0.1055
366.217	0.0035	0.1206	85.037	0.0062	0.1875	15.856	0.0042	0.1062
366.429	0.0035	0.1207	85.087	0.0063	0.1877	15.866	0.0034	0.1059
366.641	0.0035	0.1209	85.137	0.0062	0.1878	15.875	0.0041	0.1064
366.852	0.0035	0.121	85.188	0.0063	0.1879	15.884	0.0034	0.1062
367.064	0.0035	0.1212	85.238	0.0063	0.1881	15.893	0.004	0.1067
367.276	0.0035	0.1213	85.288	0.0063	0.1882	15.902	0.0036	0.1068
367.487	0.0035	0.1215	85.338	0.0063	0.1884	15.912	0.0039	0.107
367.699	0.0035	0.1216	85.388	0.0063	0.1886	15.921	0.0038	0.1073
367.91	0.0035	0.1218	85.438	0.0063	0.1887	15.93	0.0037	0.1072
368.122	0.0035	0.1219	85.488	0.0063	0.1889	15.939	0.004	0.1077
368.334	0.0035	0.1221	85.538	0.0063	0.189	15.949	0.0035	0.1075
368.545	0.0035	0.1222	85.588	0.0064	0.1891	15.958	0.0042	0.1082
368.757	0.0035	0.1224	85.638	0.0064	0.1893	15.967	0.0034	0.1078
368.969	0.0035	0.1225	85.688	0.0064	0.1894	15.976	0.0042	0.1085
369.18	0.0035	0.1226	85.738	0.0064	0.1896	15.985	0.0034	0.1082
369.392	0.0035	0.1228	85.788	0.0064	0.1897	15.995	0.0042	0.1088
369.603	0.0035	0.1229	85.838	0.0064	0.1898	16.004	0.0034	0.1086
369.815	0.0035	0.1231	85.888	0.0064	0.19	16.013	0.004	0.109
370.027	0.0035	0.1232	85.938	0.0064	0.1901	16.022	0.0036	0.1091
370.238	0.0035	0.1234	85.988	0.0064	0.1902	16.032	0.0039	0.1093
370.45	0.0035	0.1235	86.038	0.0065	0.1903	16.041	0.0038	0.1096
370.661	0.0035	0.1237	86.088	0.0065	0.1904	16.05	0.0037	0.1095
370.873	0.0035	0.1238	86.138	0.0065	0.1905	16.059	0.004	0.11
371.085	0.0035	0.124	86.189	0.0065	0.1907	16.068	0.0035	0.1098
371.296	0.0035	0.1241	86.239	0.0065	0.1908	16.078	0.0042	0.1105
371.508	0.0035	0.1242	86.289	0.0065	0.1909	16.087	0.0033	0.11
371.72	0.0035	0.1244	86.339	0.0065	0.1911	16.096	0.0042	0.1108
371.931	0.0035	0.1245	86.389	0.0065	0.1912	16.105	0.0034	0.1105
372.143	0.0035	0.1247	86.439	0.0065	0.1913	16.114	0.0042	0.1111
372.355	0.0035	0.1248	86.489	0.0066	0.1914	16.124	0.0035	0.1109
372.566	0.0035	0.125	86.539	0.0066	0.1916	16.133	0.004	0.1113
372.778	0.0035	0.1251	86.589	0.0066	0.1917	16.142	0.0036	0.1114
372.99	0.0035	0.1253	86.639	0.0066	0.1918	16.151	0.0039	0.1115
373.201	0.0035	0.1254	86.689	0.0066	0.192	16.161	0.0038	0.1118
373.413	0.0035	0.1255	86.739	0.0066	0.1921	16.17	0.0037	0.1118
373.625	0.0035	0.1257	86.789	0.0066	0.1922	16.179	0.004	0.1123
373.836	0.0035	0.1258	86.839	0.0066	0.1924	16.188	0.0035	0.112
374.048	0.0035	0.126	86.889	0.0067	0.1925	16.197	0.0042	0.1127
374.259	0.0035	0.1261	86.939	0.0067	0.1926	16.207	0.0033	0.1123
374.471	0.0035	0.1263	86.989	0.0067	0.1928	16.216	0.0042	0.1131
374.683	0.0035	0.1264	87.039	0.0067	0.1929	16.225	0.0034	0.1127
374.894	0.0035	0.1266	87.089	0.0067	0.1931	16.234	0.0042	0.1134
375.106	0.0035	0.1267	87.139	0.0067	0.1932	16.244	0.0035	0.1132
375.318	0.0035	0.1269	87.189	0.0067	0.1933	16.253	0.004	0.1135
375.529	0.0035	0.127	87.24	0.0067	0.1935	16.262	0.0036	0.1136
375.741	0.0035	0.1272	87.29	0.0067	0.1936	16.271	0.0039	0.1138
375.953	0.0035	0.1273	87.34	0.0068	0.1937	16.281	0.0038	0.1141
376.164	0.0035	0.1274	87.39	0.0068	0.1939	16.29	0.0037	0.114
376.376	0.0035	0.1276	87.44	0.0068	0.194	16.299	0.004	0.1146
376.587	0.0035	0.1277	87.49	0.0068	0.1941	16.308	0.0035	0.1143
376.799	0.0035	0.1279	87.54	0.0068	0.1943	16.317	0.0042	0.115
377.011	0.0035	0.128	87.59	0.0068	0.1944	16.327	0.0034	0.1146
377.222	0.0035	0.1282	87.64	0.0068	0.1945	16.336	0.0043	0.1153
377.434	0.0035	0.1283	87.69	0.0069	0.1947	16.345	0.0034	0.115
377.646	0.0035	0.1285	87.74	0.0069	0.1948	16.354	0.0041	0.1155
377.857	0.0035	0.1286	87.79	0.0069	0.1949	16.364	0.0034	0.1154
378.069	0.0035	0.1287	87.84	0.0069	0.1951	16.373	0.0041	0.1158
378.28	0.0035	0.1289	87.89	0.0069	0.1952	16.382	0.0036	0.1158
378.492	0.0035	0.129	87.94	0.0069	0.1953	16.391	0.0039	0.116
378.704	0.0035	0.1291	87.99	0.007	0.1955	16.4	0.0038	0.1164
378.915	0.0035	0.1292	88.04	0.007	0.1956	16.41	0.0037	0.1163
379.127	0.0035	0.1294	88.09	0.007	0.1957	16.419	0.004	0.1168
379.339	0.0035	0.1296	88.14	0.007	0.1959	16.428	0.0035	0.1165
379.55	0.0035	0.1297	88.19	0.007	0.196	16.437	0.0042	0.1172
379.762	0.0035	0.1299	88.241	0.007	0.1961	16.447	0.0034	0.1168
379.974	0.0035	0.13	88.291	0.0071	0.1963	16.456	0.0042	0.1175
380.185	0.0035	0.1302	88.341	0.0071	0.1964	16.465	0.0034	0.1172
380.397	0.0035	0.1303	88.391	0.0071	0.1965	16.474	0.0042	0.1178
380.608	0.0035	0.1305	88.441	0.0071	0.1966	16.484	0.0034	0.1175
380.82	0.0035	0.1306	88.491	0.0071	0.1968	16.493	0.0041	0.118
381.032	0.0035	0.1307	88.541	0.0071	0.1969	16.502	0.0036	0.1181
381.243	0.0035	0.1309	88.591	0.0071	0.197	16.511	0.0039	0.1183
381.455	0.0035	0.131	88.641	0.0072	0.1972	16.52	0.0039	0.1186
381.667	0.0035	0.1312	88.691	0.0072	0.1973	16.53	0.0037	0.1185
381.878	0.0035	0.1313	88.741	0.0072	0.1974	16.539	0.004	0.119
382.09	0.0035	0.1314	88.791	0.0072	0.1975	16.548	0.0035	0.1187
382.302	0.0035	0.1316	88.841	0.0072	0.1977	16.557	0.0042	0.1194
382.513	0.0035	0.1317	88.891	0.0072	0.1978	16.566	0.0034	0.119
382.725	0.0035	0.1319	88.941	0.0073	0.1979	16.576	0.0042	0.1197
382.936	0.0035	0.132	88.991	0.0073	0.1981	16.585	0.0034	0.1194
383.148	0.0035	0.1322	89.041	0.0073	0.1982	16.594	0.0041	0.1199
383.36	0.0035	0.1323	89.091	0.0073	0.1983	16.603	0.0034	0.1197
383.571	0.0035	0.1324	89.141	0.0073	0.1984	16.613	0.0041	0.1202
383.783	0.0035	0.1326	89.191	0.0073	0.1986	16.622	0.0037	0.1203
383.995	0.0035	0.1327	89.242	0.0074	0.1987	16.631	0.0039	0.1205
384.206	0.0035	0.1329	89.292	0.0074	0.1988	16.64	0.0038	0.1208
384.418	0.0035	0.133	89.342	0.0074	0.1989	16.649	0.0037	0.1207
384.63	0.0035	0.1331	89.392	0.0074	0.1991	16.659	0.004	0.1212
384.841	0.0035	0.1333	89.442	0.0074	0.1992	16.668	0.0036	0.1209
385.053	0.0035	0.1334	89.492	0.0074	0.1993	16.677	0.0042	0.1216
385.264	0.0035	0.1336	89.542	0.0075	0.1994	16.686	0.0035	0.1213
385.476	0.0035	0.1337	89.592	0.0075	0.1996	16.696	0.0042	0.1219
385.688	0.0035	0.1338	89.642	0.0075	0.1997	16.705	0.0034	0.1215
385.899	0.0035	0.134	89.692	0.0076	0.1998	16.714	0.0042	0.1222
386.111	0.0035	0.1341	89.742	0.0075	0.1999	16.723	0.0034	0.1219
386.323	0.0035	0.1342	89.792	0.0076	0.2001	16.732	0.0041	0.1224
386.534	0.0035	0.1344	89.842	0.0076	0.2002	16.742	0.0037	0.1224
386.746	0.0035	0.1345	89.892	0.0076	0.2003	16.751	0.0039	0.1226
386.958	0.0035	0.1347	89.942	0.0077	0.2004	16.76	0.0038	0.1229
387.169	0.0035	0.1348	89.992	0.0077	0.2005	16.769	0.0037	0.1228
387.381	0.0035	0.135	90.042	0.0077	0.2007	16.779	0.0041	0.1234
387.593	0.0035	0.1351	90.092	0.0077	0.2008	16.788	0.0035	0.1231
387.804	0.0035	0.1352	90.142	0.0078	0.2009	16.797	0.0042	0.1238
388.016	0.0035	0.1354	90.192	0.0078	0.201	16.806	0.0035	0.1234
388.227	0.0035	0.1355	90.242	0.0078	0.2011	16.815	0.0043	0.1241
388.439	0.0035	0.1356	90.292	0.0078	0.2013	16.825	0.0034	0.1238
388.651	0.0035	0.1358	90.343	0.0078	0.2014	16.834	0.0042	0.1243
388.862	0.0035	0.1359	90.393	0.0078	0.2015	16.843	0.0034	0.124
389.074	0.0035	0.1361	90.443	0.0079	0.2016	16.852	0.0041	0.1246
389.286	0.0035	0.1362	90.493	0.0079	0.2017	16.862	0.0037	0.1246
389.497	0.0035	0.1363	90.543	0.0079	0.2018	16.871	0.0039	0.1248
389.709	0.0035	0.1365	90.593	0.0079	0.2019	16.88	0.0038	0.1251
389.921	0.0035	0.1366	90.643	0.0079	0.2021	16.889	0.0038	0.125
390.132	0.0035	0.1367	90.693	0.008	0.2022	16.898	0.0041	0.1255
390.344	0.0035	0.1369	90.743	0.008	0.2023	16.908	0.0035	0.1253
390.556	0.0035	0.137	90.793	0.008	0.2024	16.917	0.0042	0.126
390.767	0.0035	0.1372	90.843	0.008	0.2025	16.926	0.0034	0.1256
390.979	0.0035	0.1373	90.893	0.008	0.2026	16.935	0.0042	0.1262
391.191	0.0035	0.1374	90.943	0.0081	0.2028	16.945	0.0034	0.1259
391.402	0.0035	0.1376	90.993	0.0081	0.2029	16.954	0.0041	0.1265
391.614	0.0035	0.1377	91.043	0.0081	0.203	16.963	0.0034	0.1262
391.825	0.0035	0.1379	91.093	0.0082	0.2031	16.972	0.004	0.1267
392.037	0.0036	0.138	91.143	0.0082	0.2032	16.981	0.0037	0.1268
392.249	0.0035	0.1381	91.193	0.0082	0.2033	16.991	0.0039	0.127
392.46	0.0035	0.1383	91.243	0.0082	0.2034	17	0.0038	0.1273
392.672	0.0036	0.1384	91.293	0.0082	0.2035	17.009	0.0037	0.1272
392.884	0.0035	0.1385	91.344	0.0082	0.2037	17.018	0.0041	0.1277
393.095	0.0036	0.1387	91.394	0.0083	0.2038	17.028	0.0036	0.1274
393.307	0.0035	0.1388	91.444	0.0083	0.2039	17.037	0.0042	0.1281
393.519	0.0035	0.1389	91.494	0.0084	0.204	17.046	0.0034	0.1277
393.73	0.0035	0.1391	91.544	0.0084	0.2041	17.055	0.0042	0.1284
393.942	0.0036	0.1392	91.594	0.0084	0.2042	17.064	0.0035	0.1281
394.154	0.0035	0.1394	91.644	0.0084	0.2043	17.074	0.0042	0.1287
394.365	0.0035	0.1395	91.694	0.0084	0.2045	17.083	0.0035	0.1285
394.577	0.0036	0.1397	91.744	0.0085	0.2046	17.092	0.0041	0.1289
394.788	0.0035	0.1398	91.794	0.0085	0.2047	17.101	0.0037	0.129
395	0.0036	0.1399	91.844	0.0085	0.2048	17.111	0.004	0.1292
395.212	0.0036	0.1401	91.894	0.0086	0.2049	17.12	0.0038	0.1294
395.423	0.0036	0.1402	91.944	0.0086	0.2051	17.129	0.0038	0.1294
395.635	0.0035	0.1403	91.994	0.0086	0.2052	17.138	0.004	0.1299
395.847	0.0035	0.1405	92.044	0.0086	0.2053	17.147	0.0036	0.1296
396.058	0.0036	0.1406	92.094	0.0086	0.2054	17.157	0.0042	0.1303
396.27	0.0036	0.1407	92.144	0.0087	0.2055	17.166	0.0034	0.1298
396.482	0.0036	0.1409	92.194	0.0087	0.2056	17.175	0.0043	0.1306
396.693	0.0036	0.141	92.244	0.0087	0.2058	17.184	0.0035	0.1303
396.905	0.0036	0.1411	92.295	0.0088	0.2059	17.193	0.0043	0.1309
397.116	0.0036	0.1413	92.345	0.0088	0.206	17.203	0.0036	0.1307
397.328	0.0036	0.1414	92.395	0.0088	0.2061	17.212	0.0041	0.1311
397.54	0.0036	0.1416	92.445	0.0088	0.2062	17.221	0.0037	0.1311
397.751	0.0036	0.1417	92.495	0.0088	0.2063	17.23	0.004	0.1313
397.963	0.0036	0.1418	92.545	0.0089	0.2065	17.24	0.0039	0.1316
398.175	0.0036	0.142	92.595	0.0089	0.2066	17.249	0.0038	0.1315
398.386	0.0036	0.1421	92.645	0.0089	0.2067	17.258	0.0041	0.132
398.598	0.0036	0.1422	92.695	0.009	0.2068	17.267	0.0036	0.1318
398.81	0.0036	0.1424	92.745	0.009	0.207	17.276	0.0043	0.1324
399.021	0.0036	0.1425	92.795	0.009	0.2071	17.286	0.0034	0.1319
399.233	0.0036	0.1426	92.845	0.0091	0.2072	17.295	0.0043	0.1327
399.445	0.0036	0.1428	92.895	0.0091	0.2073	17.304	0.0035	0.1324
399.656	0.0036	0.1429	92.945	0.0091	0.2074	17.313	0.0043	0.1331
399.868	0.0036	0.143	92.995	0.0092	0.2075	17.323	0.0036	0.1329
400.079	0.0036	0.1432	93.045	0.0092	0.2077	17.332	0.0041	0.1332
400.291	0.0036	0.1433	93.095	0.0092	0.2078	17.341	0.0037	0.1332
400.503	0.0035	0.1434	93.145	0.0092	0.2079	17.35	0.0039	0.1334
400.714	0.0036	0.1436	93.195	0.0093	0.208	17.359	0.0039	0.1337
400.926	0.0036	0.1437	93.245	0.0093	0.2082	17.369	0.0038	0.1336
401.138	0.0036	0.1438	93.295	0.0094	0.2083	17.378	0.0041	0.1342
401.349	0.0035	0.144	93.346	0.0094	0.2084	17.387	0.0036	0.1339
401.561	0.0036	0.1441	93.396	0.0095	0.2085	17.396	0.0043	0.1345
401.773	0.0036	0.1442	93.446	0.0095	0.2087	17.406	0.0034	0.1341
401.984	0.0036	0.1444	93.496	0.0095	0.2088	17.415	0.0043	0.1349
402.196	0.0036	0.1445	93.546	0.0095	0.2089	17.424	0.0035	0.1346
402.407	0.0036	0.1447	93.596	0.0096	0.209	17.433	0.0043	0.1352
402.619	0.0036	0.1448	93.646	0.0096	0.2091	17.442	0.0037	0.1351
402.831	0.0036	0.1449	93.696	0.0096	0.2092	17.452	0.0041	0.1353
403.042	0.0036	0.1451	93.746	0.0097	0.2094	17.461	0.0037	0.1354
403.254	0.0036	0.1452	93.796	0.0097	0.2095	17.47	0.0039	0.1355
403.466	0.0036	0.1453	93.846	0.0097	0.2096	17.479	0.0039	0.1358
403.677	0.0036	0.1455	93.896	0.0098	0.2097	17.489	0.0037	0.1357
403.889	0.0036	0.1456	93.946	0.0098	0.2099	17.498	0.0041	0.1363
404.101	0.0036	0.1457	93.996	0.0099	0.21	17.507	0.0036	0.136
404.312	0.0036	0.1459	94.046	0.0099	0.2101	17.516	0.0042	0.1366
404.524	0.0036	0.146	94.096	0.01	0.2102	17.525	0.0034	0.1362
404.736	0.0036	0.1461	94.146	0.01	0.2104	17.535	0.0043	0.1369
404.947	0.0036	0.1463	94.196	0.01	0.2105	17.544	0.0035	0.1367
405.159	0.0036	0.1464	94.246	0.0101	0.2106	17.553	0.0043	0.1373
405.371	0.0036	0.1465	94.297	0.0101	0.2107	17.562	0.0037	0.1372
405.582	0.0036	0.1467	94.347	0.0102	0.2108	17.572	0.0041	0.1375
405.794	0.0036	0.1468	94.397	0.0102	0.2109	17.581	0.0037	0.1375
406.005	0.0036	0.1469	94.447	0.0103	0.2111	17.59	0.0039	0.1376
406.217	0.0036	0.147	94.497	0.0103	0.2112	17.599	0.0039	0.1379
406.429	0.0036	0.1472	94.547	0.0103	0.2113	17.608	0.0037	0.1378
406.64	0.0036	0.1473	94.597	0.0104	0.2114	17.618	0.0041	0.1383
406.852	0.0036	0.1474	94.647	0.0104	0.2116	17.627	0.0036	0.1381
407.064	0.0036	0.1476	94.697	0.0105	0.2117	17.636	0.0042	0.1387
407.275	0.0036	0.1477	94.747	0.0105	0.2118	17.645	0.0034	0.1383
407.487	0.0036	0.1478	94.797	0.0106	0.2119	17.655	0.0043	0.1391
407.699	0.0036	0.148	94.847	0.0106	0.212	17.664	0.0035	0.1388
407.91	0.0036	0.1481	94.897	0.0106	0.2121	17.673	0.0043	0.1394
408.122	0.0036	0.1482	94.947	0.0107	0.2123	17.682	0.0037	0.1393
408.334	0.0036	0.1484	94.997	0.0108	0.2124	17.691	0.0041	0.1395
408.545	0.0036	0.1485	95.047	0.0108	0.2125	17.701	0.0038	0.1396
408.757	0.0036	0.1486	95.097	0.0108	0.2126	17.71	0.004	0.1398
408.968	0.0036	0.1487	95.147	0.0109	0.2127	17.719	0.0039	0.14
409.18	0.0036	0.1489	95.198	0.0109	0.2128	17.728	0.0038	0.1399
409.392	0.0036	0.149	95.248	0.011	0.213	17.738	0.0041	0.1405
409.603	0.0036	0.1491	95.298	0.0111	0.2131	17.747	0.0036	0.1402
409.815	0.0036	0.1492	95.348	0.0111	0.2132	17.756	0.0043	0.1408
410.027	0.0036	0.1494	95.398	0.0112	0.2133	17.765	0.0034	0.1404
410.238	0.0036	0.1495	95.448	0.0112	0.2134	17.774	0.0043	0.1412
410.45	0.0036	0.1496	95.498	0.0113	0.2136	17.784	0.0035	0.1409
410.662	0.0036	0.1498	95.548	0.0113	0.2137	17.793	0.0043	0.1415
410.873	0.0036	0.1499	95.598	0.0114	0.2138	17.802	0.0037	0.1414
411.085	0.0036	0.15	95.648	0.0114	0.2139	17.811	0.0042	0.1416
411.297	0.0036	0.1502	95.698	0.0115	0.2141	17.821	0.0038	0.1417
411.508	0.0036	0.1503	95.748	0.0116	0.2142	17.83	0.004	0.1418
411.72	0.0036	0.1504	95.798	0.0116	0.2143	17.839	0.0039	0.1421
411.931	0.0036	0.1506	95.848	0.0117	0.2144	17.848	0.0038	0.1421
412.143	0.0036	0.1507	95.898	0.0118	0.2146	17.857	0.0041	0.1426
412.355	0.0036	0.1508	95.948	0.0118	0.2147	17.867	0.0037	0.1423
412.566	0.0036	0.1509	95.998	0.0119	0.2148	17.876	0.0043	0.1429
412.778	0.0036	0.1511	96.048	0.0119	0.2149	17.885	0.0034	0.1425
412.99	0.0036	0.1512	96.098	0.012	0.215	17.894	0.0043	0.1432
413.201	0.0036	0.1513	96.148	0.012	0.2152	17.904	0.0036	0.1429
413.413	0.0036	0.1515	96.199	0.0121	0.2153	17.913	0.0043	0.1435
413.625	0.0036	0.1516	96.249	0.0122	0.2154	17.922	0.0037	0.1435
413.836	0.0036	0.1517	96.299	0.0123	0.2155	17.931	0.0042	0.1437
414.048	0.0036	0.1519	96.349	0.0123	0.2157	17.94	0.0038	0.1437
414.26	0.0036	0.152	96.399	0.0124	0.2158	17.95	0.004	0.1439
414.471	0.0036	0.1521	96.449	0.0124	0.2159	17.959	0.004	0.1442
414.683	0.0036	0.1523	96.499	0.0125	0.216	17.968	0.0038	0.1441
414.894	0.0036	0.1524	96.549	0.0126	0.2162	17.977	0.0041	0.1446
415.106	0.0036	0.1525	96.599	0.0127	0.2163	17.986	0.0036	0.1443
415.318	0.0036	0.1527	96.649	0.0127	0.2164	17.996	0.0043	0.145
415.529	0.0036	0.1528	96.699	0.0128	0.2165	18.005	0.0035	0.1446
415.741	0.0036	0.1529	96.749	0.0129	0.2166	18.014	0.0043	0.1453
415.953	0.0036	0.1531	96.799	0.0129	0.2167	18.023	0.0035	0.145
416.164	0.0036	0.1532	96.849	0.013	0.2168	18.033	0.0043	0.1456
416.376	0.0037	0.1533	96.899	0.0131	0.217	18.042	0.0037	0.1455
416.588	0.0036	0.1534	96.949	0.0131	0.2171	18.051	0.0042	0.1458
416.799	0.0036	0.1536	96.999	0.0132	0.2172	18.06	0.0038	0.1458
417.011	0.0036	0.1537	97.049	0.0133	0.2173	18.069	0.0039	0.146
417.223	0.0037	0.1538	97.099	0.0133	0.2174	18.079	0.004	0.1462
417.434	0.0036	0.154	97.15	0.0134	0.2175	18.088	0.0038	0.1462
417.646	0.0036	0.1541	97.2	0.0135	0.2177	18.097	0.0042	0.1467
417.857	0.0037	0.1542	97.25	0.0136	0.2178	18.106	0.0036	0.1464
418.069	0.0036	0.1544	97.3	0.0137	0.2179	18.116	0.0043	0.1471
418.281	0.0036	0.1545	97.35	0.0138	0.218	18.125	0.0035	0.1466
418.492	0.0037	0.1546	97.4	0.0138	0.2181	18.134	0.0043	0.1474
[truncated: 2,003 more rows]
