# Supplementary material for: High-frequency, low-energy organic event-based sensors for closed-loop neurostimulation
Source: Nat Sens. 2026 Jan 15;1(1):63–72. doi: 10.1038/s44460-025-00007-x (PMC12863661; doi:10.1038/s44460-025-00007-x)
Supplement: Supplementary file 15 — Statistical source data. [file 44460_2025_7_MOESM15_ESM.xlsx]

## Sheet: Extended Data Fig. 7a
Time	V_mem	V_fire	I_in
ms	V	V	μA
-2	0.0043	0.0022	0
-1.8	0.007	0.0031	0
-1.6	0.0027	0.0019	0
-1.4	0.0042	0.0056	0
-1.2	0.0049	0.0018	0
-1	0.0068	0.0034	0
-0.8	0.0025	0.0051	0
-0.6	0.007	0.0022	0
-0.4	0.0057	0.0052	0
-0.2	0.0066	0.0021	0
0	0.0047	0.0037	11.2
0.2	0.1237	0.0026	11.2
0.4	0.3259	0.0093	11.2
0.6	0.4598	0.0005	11.2
0.8	0.5127	-0.0205	11.2
1	0.5646	-0.0262	11.2
1.2	0.59	-0.0048	11.2
1.4	0.552	0.0683	11.2
1.6	0.4497	0.2439	11.2
1.8	0.3299	0.3837	11.2
2	0.1889	0.4473	11.2
2.2	0.1475	0.4426	11.2
2.4	0.1196	0.4202	11.2
2.6	0.1126	0.3677	11.2
2.8	0.2293	0.229	11.2
3	0.3589	0.0845	11.2
3.2	0.4477	0.0326	11.2
3.4	0.5133	-0.002	11.2
3.6	0.5788	0.0425	11.2
3.8	0.58	0.1503	11.2
4	0.4363	0.3094	11.2
4.2	0.2285	0.4111	11.2
4.4	0.1512	0.443	11.2
4.6	0.1107	0.4327	11.2
4.8	0.1867	0.3014	11.2
5	0.3406	0.0929	11.2
5.2	0.4327	0.0232	11.2
5.4	0.4979	0.0002	11.2
5.6	0.5676	0.0309	11.2
5.8	0.5859	0.1232	11.2
6	0.4768	0.2805	11.2
6.2	0.2754	0.4014	11.2
6.4	0.1509	0.4431	11.2
6.6	0.1171	0.4351	11.2
6.8	0.1675	0.3563	11.2
7	0.3087	0.1268	11.2
7.2	0.4135	0.0241	11.2
7.4	0.4883	0.0045	11.2
7.6	0.5528	0.022	11.2
7.8	0.5915	0.0945	11.2
8	0.512	0.2488	11.2
8.2	0.3159	0.3735	11.2
8.4	0.1724	0.4453	11.2
8.6	0.1133	0.4382	11.2
8.8	0.1377	0.3787	11.2
9	0.2833	0.1665	11.2

## Sheet: Extended Data Fig. 7b
Time	V_mem	V_fire	I_in
ms	V	V	μA
93	0.1091	0.4178	11.2
93.2	0.2207	0.2629	11.2
93.4	0.3555	0.074	11.2
93.6	0.4363	0.0101	11.2
93.8	0.5059	-0.0023	11.2
94	0.5821	0.0372	11.2
94.2	0.5846	0.1525	11.2
94.4	0.4367	0.3126	11.2
94.6	0.2442	0.4083	11.2
94.8	0.1449	0.453	11.2
95	0.1114	0.4349	11.2
95.2	0.1888	0.3088	11.2
95.4	0.3303	0.0946	11.2
95.6	0.4342	0.0231	11.2
95.8	0.4918	0.0048	11.2
96	0.563	0.0224	11.2
96.2	0.5911	0.1197	11.2
96.4	0.4794	0.2772	11.2
96.6	0.279	0.3984	11.2
96.8	0.1557	0.4432	11.2
97	0.1102	0.4359	11.2
97.2	0.1582	0.3577	11.2
97.4	0.2982	0.1332	11.2
97.6	0.4101	0.0229	11.2
97.8	0.4807	0.0092	11.2
98	0.5507	0.0185	11.2
98.2	0.5912	0.0896	11.2
98.4	0.5241	0.2359	11.2
98.6	0.3231	0.3701	11.2
98.8	0.1746	0.4337	11.2
99	0.1159	0.4389	11.2
99.2	0.128	0.4007	11.2
99.4	0.2573	0.1892	11.2
99.6	0.3892	0.0496	11.2
99.8	0.4403	0.0065	11.2
100	0.2934	0.0736	0
100.2	0.2289	0.1673	0
100.4	0.1243	0.3007	0
100.6	0.0664	0.3615	0
100.8	0.0129	0.2918	0
101	-0.0113	0.1379	0
101.2	-0.0199	0.0453	0
101.4	-0.0167	0.019	0
101.6	-0.0097	0.0098	0
101.8	-0.0039	0.005	0
102	-0.0028	0.0012	0
102.2	-0.0041	0.0021	0
102.4	-0.0075	0.0009	0
102.6	-0.0072	0.0026	0
102.8	-0.003	0.0026	0
103	-0.0037	0.0012	0
103.2	-0.005	0.003	0
103.4	-0.0005	0.0019	0
103.6	-0.0011	-0.0032	0
103.8	0.0007	-0.0025	0
104	-0.0036	0.001	0

## Sheet: Extended Data Fig. 7c
Time	V_mem	V_fire	I_in
ms	V	V	μA
-1	0.001	-0.0003	0
-0.95	0.005	-0.0004	0
-0.9	0.003	-0.0024	0
-0.85	0.001	-0.0001	0
-0.8	0	-0.0002	0
-0.75	0.003	0.0003	0
-0.7	0.004	-0.0017	0
-0.65	0.005	-0.0011	0
-0.6	0.001	-0.0001	0
-0.55	-0.002	0.0002	0
-0.5	-0.003	0.0003	0
-0.45	0.002	-0.0005	0
-0.4	0.003	-0.0013	0
-0.35	0.001	0.0004	0
-0.3	0.003	-0.002	0
-0.25	0.001	-0.002	0
-0.2	-0.002	-0.0018	0
-0.15	0.001	-0.0013	0
-0.1	0.003	-0.0001	0
-0.05	0.004	-0.0021	0
0	0.006	-0.0025	32
0.05	0.005	-0.0022	32
0.1	0.1602	-0.0005	32
0.15	0.3052	0.0069	32
0.2	0.3833	-0.0012	32
0.25	0.4231	-0.0227	32
0.3	0.447	-0.034	32
0.35	0.4773	-0.0312	32
0.4	0.5091	-0.014	32
0.45	0.541	0.0181	32
0.5	0.5649	0.0353	32
0.55	0.5776	0.116	32
0.6	0.5521	0.2481	32
0.65	0.4741	0.3791	32
0.7	0.3721	0.4761	32
0.75	0.2853	0.5392	32
0.8	0.2032	0.5733	32
0.85	0.1467	0.5759	32
0.9	0.1084	0.5466	32
0.95	0.0885	0.5158	32
1	0.0734	0.4956	32
1.05	0.0662	0.4859	32
1.1	0.0646	0.4879	32
1.15	0.0527	0.4836	32
1.2	0.0463	0.4327	32
1.25	0.071	0.3095	32
1.3	0.1499	0.2128	32
1.35	0.3187	0.1311	32
1.4	0.4319	0.0559	32
1.45	0.4876	0.0189	32
1.5	0.541	0.0534	32
1.55	0.5728	0.111	32
1.6	0.5561	0.2265	32
1.65	0.4597	0.3989	32
1.7	0.3068	0.5242	32
1.75	0.2096	0.5825	32
1.8	0.1427	0.5929	32
1.85	0.106	0.5583	32
1.9	0.0806	0.5229	32
1.95	0.0662	0.5043	32
2	0.0598	0.4958	32
2.05	0.0487	0.4945	32
2.1	0.0375	0.4726	32
2.15	0.0535	0.354	32
2.2	0.114	0.2385	32
2.25	0.2558	0.151	32
2.3	0.3984	0.0748	32
2.35	0.4573	0.0115	32
2.4	0.5171	0.0288	32
2.45	0.5657	0.0745	32
2.5	0.5848	0.1532	32
2.55	0.5266	0.3126	32
2.6	0.3833	0.4697	32
2.65	0.247	0.5627	32
2.7	0.169	0.5935	32
2.75	0.1196	0.578	32
2.8	0.0933	0.5368	32
2.85	0.0742	0.515	32
2.9	0.0598	0.5038	32
2.95	0.0519	0.4976	32
3	0.0383	0.4916	32
3.05	0.0359	0.4193	32
3.1	0.0782	0.287	32
3.15	0.1777	0.1913	32
3.2	0.3482	0.1112	32
3.25	0.4334	0.0332	32
3.3	0.4804	0.0146	32
3.35	0.537	0.0492	32
3.4	0.5808	0.1104	32
3.45	0.5641	0.2348	32
3.5	0.4581	0.4092	32
3.55	0.2917	0.5303	32
3.6	0.1937	0.5868	32
3.65	0.1355	0.5902	32
3.7	0.1029	0.5521	32
3.75	0.0853	0.5235	32
3.8	0.0678	0.5086	32
3.85	0.0543	0.4996	32
3.9	0.0407	0.4952	32
3.95	0.0312	0.4677	32
4	0.0527	0.3403	32

## Sheet: Extended Data Fig. 7d
Time	V_mem	V_fire	I_in
ms	V	V	μA
47	0.0264	0.4406	32
47.05	0.0543	0.3087	32
47.1	0.1347	0.2069	32
47.15	0.3052	0.1269	32
47.2	0.4255	0.0501	32
47.25	0.4701	0.0078	32
47.3	0.5282	0.0367	32
47.35	0.5697	0.0893	32
47.4	0.5784	0.1947	32
47.45	0.4852	0.3706	32
47.5	0.3299	0.5093	32
47.55	0.2144	0.5822	32
47.6	0.1419	0.5946	32
47.65	0.1029	0.5644	32
47.7	0.0814	0.5294	32
47.75	0.0678	0.511	32
47.8	0.0567	0.5019	32
47.85	0.0399	0.5005	32
47.9	0.0272	0.486	32
47.95	0.0375	0.3799	32
48	0.0814	0.2571	32
48.05	0.208	0.1655	32
48.1	0.3785	0.0929	32
48.15	0.4446	0.0209	32
48.2	0.498	0.0202	32
48.25	0.5497	0.0585	32
48.3	0.5824	0.1293	32
48.35	0.545	0.2712	32
48.4	0.4159	0.4459	32
48.45	0.2662	0.5527	32
48.5	0.1761	0.594	32
48.55	0.1228	0.586	32
48.6	0.0933	0.543	32
48.65	0.0766	0.5208	32
48.7	0.0606	0.5086	32
48.75	0.0511	0.5022	32
48.8	0.0367	0.4992	32
48.85	0.0288	0.4491	32
48.9	0.0519	0.3147	32
48.95	0.1276	0.2114	32
49	0.298	0.1297	32
49.05	0.4191	0.055	32
49.1	0.4653	0.0083	32
49.15	0.5219	0.0344	32
49.2	0.5689	0.0862	32
49.25	0.5784	0.1852	32
49.3	0.4948	0.3602	32
49.35	0.3347	0.5031	32
49.4	0.2184	0.5801	32
49.45	0.1475	0.5953	32
49.5	0.1068	0.5661	32
49.55	0.0853	0.5306	32
49.6	0.0702	0.5113	32
49.65	0.0543	0.5044	32
49.7	0.0439	0.5001	32
49.75	0.0272	0.4886	32
49.8	0.0352	0.3844	32
49.85	0.079	0.2598	32
49.9	0.1985	0.1703	32
49.95	0.3713	0.0964	32
50	0.4271	0.0238	0
50.05	0.2638	0.0174	0
50.1	0.2319	0.0384	0
50.15	0.216	0.1135	0
50.2	0.1706	0.245	0
50.25	0.106	0.3961	0
50.3	0.0479	0.4495	0
50.35	0.0133	0.4424	0
50.4	-0.0067	0.4239	0
50.45	-0.0154	0.3379	0
50.5	-0.0234	0.2188	0
50.55	-0.0275	0.131	0
50.6	-0.0275	0.0822	0
50.65	-0.024	0.0544	0
50.7	-0.023	0.0369	0
50.75	-0.0195	0.0263	0
50.8	-0.0145	0.0198	0
50.85	-0.0095	0.0148	0
50.9	-0.007	0.0123	0
50.95	-0.008	0.0075	0
51	-0.01	0.0036	0
51.05	-0.0145	-0.0001	0
51.1	-0.0145	-0.002	0
51.15	-0.0135	-0.0018	0
51.2	-0.0105	-0.0033	0
51.25	-0.0095	-0.0018	0
51.3	-0.0135	-0.0026	0
51.35	-0.019	-0.0062	0
51.4	-0.019	-0.0041	0
51.45	-0.0175	-0.0062	0
51.5	-0.013	-0.0037	0
51.55	-0.0135	-0.0031	0
51.6	-0.0125	-0.0045	0
51.65	-0.0165	-0.0032	0
51.7	-0.0175	-0.0036	0
51.75	-0.015	-0.004	0
51.8	-0.014	-0.0014	0
51.85	-0.01	-0.0001	0
51.9	-0.009	-0.0016	0
51.95	-0.0105	-0.0008	0
52	-0.0115	-0.0028	0
