# Supplementary material for: High-frequency, low-energy organic event-based sensors for closed-loop neurostimulation
Source: Nat Sens. 2026 Jan 15;1(1):63–72. doi: 10.1038/s44460-025-00007-x (PMC12863661; doi:10.1038/s44460-025-00007-x)
Supplement: Supplementary file 16 — Statistical source data. [file 44460_2025_7_MOESM16_ESM.xlsx]

## Sheet: Extended Data Fig. 8a-c
Time	V_mem	V_fire		Time	V_mem	V_fire		Time	V_mem	V_fire
ms	V	V		ms	V	V		ms	V	V
0	0.3156	0.0135		3600000	0.3516	0.0135		7200000	0.3792	0.0109
0.05	0.3372	0.0146		3.6e+06	0.3684	0.0102		7.2e+06	0.3888	0.0067
0.1	0.3468	0.0136		3.6e+06	0.378	0.0104		7.2e+06	0.3924	0.0078
0.15	0.3684	0.0105		3.6e+06	0.3864	0.0092		7.2e+06	0.3912	0.0045
0.2	0.3804	0.0088		3.6e+06	0.3948	0.0058		7.2e+06	0.396	0.0081
0.25	0.3912	0.0082		3.6e+06	0.396	0.0058		7.2e+06	0.3936	0.0119
0.3	0.396	0.007		3.6e+06	0.3936	0.0079		7.2e+06	0.3888	0.0157
0.35	0.3972	0.006		3.6e+06	0.3936	0.0113		7.2e+06	0.3864	0.0263
0.4	0.3972	0.0073		3.6e+06	0.39	0.017		7.2e+06	0.3912	0.0414
0.45	0.39	0.009		3.6e+06	0.3852	0.029		7.2e+06	0.3876	0.0606
0.5	0.3876	0.0174		3.6e+06	0.3888	0.0437		7.2e+06	0.3912	0.0892
0.55	0.3864	0.027		3.6e+06	0.3888	0.0617		7.2e+06	0.3912	0.1258
0.6	0.3864	0.0427		3.6e+06	0.3948	0.0916		7.2e+06	0.384	0.1747
0.65	0.3912	0.061		3.6e+06	0.3888	0.1267		7.2e+06	0.3504	0.2449
0.7	0.3912	0.0889		3.6e+06	0.3744	0.1812		7.2e+06	0.306	0.3182
0.75	0.3888	0.1288		3.6e+06	0.3432	0.2509		7.2e+06	0.246	0.3881
0.8	0.3756	0.181		3.6e+06	0.2928	0.3242		7.2e+06	0.1884	0.4324
0.85	0.3396	0.2524		3.6e+06	0.2376	0.3971		7.2e+06	0.1296	0.4611
0.9	0.2928	0.3282		3.6e+06	0.174	0.439		7.2e+06	0.072	0.4566
0.95	0.2316	0.3977		3.6e+06	0.1128	0.4631		7.2e+06	0.0336	0.3725
1	0.168	0.4434		3600001	0.0552	0.4449		7200001	0.012	0.2714
1.05	0.1104	0.4646		3.6e+06	0.024	0.3511		7.2e+06	0.0084	0.1862
1.1	0.0576	0.4434		3.6e+06	0.0072	0.2528		7.2e+06	0.012	0.1226
1.15	0.0192	0.3437		3.6e+06	0.0036	0.1702		7.2e+06	0.03	0.0852
1.2	0.0048	0.2446		3.6e+06	0.0132	0.1136		7.2e+06	0.0504	0.0641
1.25	0.0084	0.1676		3.6e+06	0.0324	0.0779		7.2e+06	0.0708	0.0489
1.3	0.0156	0.1094		3.6e+06	0.054	0.0615		7.2e+06	0.0984	0.0435
1.35	0.0372	0.0767		3.6e+06	0.078	0.0486		7.2e+06	0.12	0.0355
1.4	0.0564	0.0577		3.6e+06	0.1032	0.0427		7.2e+06	0.138	0.034
1.45	0.0768	0.0489		3.6e+06	0.12	0.0347		7.2e+06	0.1512	0.0305
1.5	0.1008	0.0415		3.6e+06	0.1404	0.0326		7.2e+06	0.1752	0.0269
1.55	0.1236	0.0362		3.6e+06	0.1644	0.0275		7.2e+06	0.1932	0.0249
1.6	0.1464	0.0331		3.6e+06	0.1812	0.0268		7.2e+06	0.2136	0.0232
1.65	0.162	0.0272		3.6e+06	0.2004	0.0221		7.2e+06	0.2364	0.0211
1.7	0.1848	0.026		3.6e+06	0.2268	0.0226		7.2e+06	0.2556	0.0198
1.75	0.2112	0.0249		3.6e+06	0.246	0.019		7.2e+06	0.2796	0.018
1.8	0.2292	0.0232		3.6e+06	0.2676	0.0187		7.2e+06	0.2952	0.017
1.85	0.2508	0.0199		3.6e+06	0.2856	0.0163		7.2e+06	0.3132	0.0148
1.9	0.2688	0.0189		3.6e+06	0.3096	0.0142		7.2e+06	0.33	0.0146
1.95	0.288	0.0168		3.6e+06	0.324	0.0161		7.2e+06	0.3432	0.0124
2	0.3108	0.0151		3600002	0.3408	0.0131		7200002	0.3648	0.0123
2.05	0.33	0.0154		3.6e+06	0.3588	0.0127		7.2e+06	0.378	0.0112
2.1	0.3444	0.0132		3.6e+06	0.3672	0.0117		7.2e+06	0.3852	0.0072
2.15	0.3624	0.0106		3.6e+06	0.384	0.0079		7.2e+06	0.39	0.0067
2.2	0.3768	0.0112		3.6e+06	0.3876	0.007		7.2e+06	0.3972	0.0048
2.25	0.3888	0.0086		3.6e+06	0.3984	0.0071		7.2e+06	0.3936	0.008
2.3	0.39	0.0073		3.6e+06	0.3936	0.0061		7.2e+06	0.3876	0.0082
2.35	0.3924	0.0044		3.6e+06	0.3936	0.007		7.2e+06	0.39	0.0138
2.4	0.3948	0.0055		3.6e+06	0.3876	0.0128		7.2e+06	0.3912	0.0239
2.45	0.396	0.0074		3.6e+06	0.3864	0.019		7.2e+06	0.3912	0.0399
2.5	0.39	0.0151		3.6e+06	0.3864	0.0327		7.2e+06	0.39	0.057
2.55	0.3888	0.0212		3.6e+06	0.3912	0.0514		7.2e+06	0.3888	0.0821
2.6	0.3912	0.0363		3.6e+06	0.3876	0.0728		7.2e+06	0.3924	0.1178
2.65	0.3936	0.053		3.6e+06	0.3924	0.1044		7.2e+06	0.3852	0.1641
2.7	0.3924	0.08		3.6e+06	0.3888	0.148		7.2e+06	0.3564	0.2291
2.75	0.3924	0.1129		3.6e+06	0.3696	0.2068		7.2e+06	0.3156	0.3039
2.8	0.3804	0.1585		3.6e+06	0.33	0.2814		7.2e+06	0.2568	0.3725
2.85	0.36	0.2273		3.6e+06	0.2748	0.356		7.2e+06	0.1968	0.4259
2.9	0.312	0.3016		3.6e+06	0.2076	0.4178		7.2e+06	0.1356	0.4556
2.95	0.252	0.3762		3.6e+06	0.1488	0.4524		7.2e+06	0.0828	0.462
3	0.1872	0.4296		3600003	0.0876	0.4653		7200003	0.0324	0.3966
3.05	0.1356	0.4597		3.6e+06	0.0384	0.4169		7.2e+06	0.0168	0.2918
3.1	0.0708	0.4607		3.6e+06	0.0156	0.3082		7.2e+06	0.006	0.2022
3.15	0.0312	0.3861		3.6e+06	0.0036	0.2157		7.2e+06	0.0108	0.1365
3.2	0.012	0.2799		3.6e+06	0.012	0.1451		7.2e+06	0.03	0.0917
3.25	0.006	0.1924		3.6e+06	0.0228	0.0974		7.2e+06	0.048	0.0683
3.3	0.0132	0.1275		3.6e+06	0.0408	0.0715		7.2e+06	0.0684	0.0536
3.35	0.0252	0.087		3.6e+06	0.0636	0.0556		7.2e+06	0.09	0.0434
3.4	0.0492	0.0648		3.6e+06	0.0876	0.0457		7.2e+06	0.1116	0.0389
3.45	0.0708	0.0522		3.6e+06	0.1056	0.0393		7.2e+06	0.1332	0.0324
3.5	0.096	0.0423		3.6e+06	0.132	0.034		7.2e+06	0.1512	0.0287
3.55	0.1152	0.0357		3.6e+06	0.15	0.0322		7.2e+06	0.1704	0.0264
3.6	0.1356	0.0332		3.6e+06	0.1692	0.028		7.2e+06	0.1896	0.026
3.65	0.156	0.0282		3.6e+06	0.1872	0.0257		7.2e+06	0.2136	0.0219
3.7	0.18	0.0261		3.6e+06	0.2148	0.0224		7.2e+06	0.2328	0.0208
3.75	0.2016	0.0248		3.6e+06	0.2352	0.021		7.2e+06	0.252	0.0197
3.8	0.2196	0.024		3.6e+06	0.252	0.0204		7.2e+06	0.2712	0.0185
3.85	0.2412	0.0209		3.6e+06	0.2748	0.0167		7.2e+06	0.2916	0.0177
3.9	0.2664	0.0196		3.6e+06	0.2964	0.0166		7.2e+06	0.3108	0.0142
3.95	0.2868	0.0168		3.6e+06	0.3144	0.0167		7.2e+06	0.324	0.0129
4	0.3012	0.0173		3600004	0.3324	0.0158		7200004	0.3384	0.0132
4.05	0.3204	0.0163		3.6e+06	0.3444	0.0143		7.2e+06	0.3564	0.0107
4.1	0.3384	0.015		3.6e+06	0.3648	0.0121		7.2e+06	0.3708	0.0108
4.15	0.3564	0.0112		3.6e+06	0.3744	0.011		7.2e+06	0.384	0.0097
4.2	0.3684	0.0122		3.6e+06	0.384	0.007		7.2e+06	0.3912	0.0065
4.25	0.3792	0.0082		3.6e+06	0.3948	0.0076		7.2e+06	0.3972	0.0065
4.3	0.39	0.0061		3.6e+06	0.3984	0.004		7.2e+06	0.3972	0.0051
4.35	0.3936	0.0052		3.6e+06	0.3972	0.0064		7.2e+06	0.39	0.0096
4.4	0.3948	0.0071		3.6e+06	0.3924	0.0106		7.2e+06	0.3924	0.0143
4.45	0.3912	0.009		3.6e+06	0.3864	0.0152		7.2e+06	0.3876	0.0236
4.5	0.3888	0.0108		3.6e+06	0.39	0.0241		7.2e+06	0.3912	0.0355
4.55	0.3888	0.02		3.6e+06	0.3912	0.0404		7.2e+06	0.3876	0.0509
4.6	0.3912	0.0317		3.6e+06	0.3948	0.0593		7.2e+06	0.3948	0.0745
4.65	0.3852	0.0471		3.6e+06	0.39	0.0849		7.2e+06	0.396	0.1096
4.7	0.39	0.0708		3.6e+06	0.3888	0.1214		7.2e+06	0.3864	0.1534
4.75	0.3936	0.1008		3.6e+06	0.3792	0.1712		7.2e+06	0.3672	0.2138
4.8	0.3876	0.141		3.6e+06	0.3516	0.2414		7.2e+06	0.3252	0.2876
4.85	0.3672	0.2		3.6e+06	0.3048	0.3158		7.2e+06	0.2736	0.3578
4.9	0.3312	0.2748		3.6e+06	0.2436	0.388		7.2e+06	0.2088	0.4177
4.95	0.2724	0.35		3.6e+06	0.1824	0.4359		7.2e+06	0.1548	0.452
5	0.2088	0.414		3600005	0.1212	0.4619		7200005	0.0912	0.4636
5.05	0.1548	0.4538		3.60001e+06	0.0648	0.4562		7.20001e+06	0.0444	0.4178
5.1	0.0912	0.4662		3.60001e+06	0.0312	0.3686		7.20001e+06	0.018	0.3131
5.15	0.0456	0.4229		3.60001e+06	0.012	0.2661		7.20001e+06	0.0072	0.2205
5.2	0.018	0.3149		3.60001e+06	0.0024	0.1824		7.20001e+06	0.0072	0.1477
5.25	0.0084	0.2216		3.60001e+06	0.0168	0.1197		7.20001e+06	0.0204	0.0991
5.3	0.006	0.1463		3.60001e+06	0.0336	0.0841		7.20001e+06	0.0432	0.0724
5.35	0.0192	0.0987		3.60001e+06	0.0504	0.0623		7.20001e+06	0.0636	0.0569
5.4	0.0432	0.0717		3.60001e+06	0.0708	0.0508		7.20001e+06	0.09	0.0445
5.45	0.0588	0.0536		3.60001e+06	0.0972	0.0417		7.20001e+06	0.1056	0.0397
5.5	0.0852	0.0457		3.60001e+06	0.114	0.0383		7.20001e+06	0.126	0.0352
5.55	0.1032	0.04		3.60001e+06	0.1368	0.0311		7.20001e+06	0.1476	0.0322
5.6	0.1272	0.0341		3.60001e+06	0.1572	0.0299		7.20001e+06	0.1632	0.0294
5.65	0.15	0.0311		3.60001e+06	0.18	0.0269		7.20001e+06	0.1872	0.0257
5.7	0.1728	0.0272		3.60001e+06	0.2016	0.0255		7.20001e+06	0.2016	0.0248
5.75	0.1896	0.0264		3.60001e+06	0.2232	0.0235		7.20001e+06	0.228	0.0223
5.8	0.2136	0.0244		3.60001e+06	0.2412	0.0201		7.20001e+06	0.2472	0.0198
5.85	0.234	0.02		3.60001e+06	0.2616	0.0187		7.20001e+06	0.2664	0.0195
5.9	0.2592	0.0186		3.60001e+06	0.282	0.0183		7.20001e+06	0.2904	0.0152
5.95	0.2736	0.0194		3.60001e+06	0.3024	0.0153		7.20001e+06	0.3072	0.0171
6	0.3	0.0165		3600006	0.3228	0.014		7200006	0.3204	0.0152
6.05	0.318	0.0157		3.60001e+06	0.3396	0.0122		7.20001e+06	0.3384	0.0139
6.1	0.3336	0.0125		3.60001e+06	0.3528	0.0108		7.20001e+06	0.3564	0.0113
6.15	0.348	0.0142		3.60001e+06	0.366	0.0096		7.20001e+06	0.3708	0.0109
6.2	0.366	0.0123		3.60001e+06	0.3804	0.0089		7.20001e+06	0.378	0.0094
6.25	0.3756	0.0101		3.60001e+06	0.3876	0.0063		7.20001e+06	0.3864	0.0067
6.3	0.39	0.0085		3.60001e+06	0.396	0.0062		7.20001e+06	0.3936	0.0056
6.35	0.396	0.0072		3.60001e+06	0.3924	0.0073		7.20001e+06	0.3936	0.0047
6.4	0.3924	0.0051		3.60001e+06	0.3912	0.008		7.20001e+06	0.3888	0.0065
6.45	0.396	0.0051		3.60001e+06	0.3912	0.011		7.20001e+06	0.39	0.0126
6.5	0.3876	0.0105		3.60001e+06	0.3852	0.0205		7.20001e+06	0.39	0.0201
6.55	0.3912	0.0161		3.60001e+06	0.3864	0.0296		7.20001e+06	0.3864	0.0299
6.6	0.3876	0.0258		3.60001e+06	0.3864	0.0463		7.20001e+06	0.3852	0.0459
6.65	0.3852	0.0418		3.60001e+06	0.3912	0.0703		7.20001e+06	0.3936	0.0697
6.7	0.3876	0.0615		3.60001e+06	0.3888	0.1004		7.20001e+06	0.3924	0.0992
6.75	0.3948	0.0857		3.60001e+06	0.3912	0.141		7.20001e+06	0.3876	0.1385
6.8	0.3912	0.1238		3.60001e+06	0.3708	0.199		7.20001e+06	0.3732	0.1938
6.85	0.3804	0.174		3.60001e+06	0.3324	0.275		7.20001e+06	0.3384	0.2692
6.9	0.3492	0.2467		3.60001e+06	0.282	0.3472		7.20001e+06	0.2904	0.338
6.95	0.2976	0.3189		3.60001e+06	0.2172	0.4113		7.20001e+06	0.2256	0.4018
7	0.2352	0.3916		3600007	0.1536	0.449		7200007	0.1716	0.4409
7.05	0.1752	0.4403		3.60001e+06	0.0984	0.465		7.20001e+06	0.1104	0.4635
7.1	0.1176	0.4655		3.60001e+06	0.0444	0.4233		7.20001e+06	0.0552	0.4363
7.15	0.0612	0.45		3.60001e+06	0.0156	0.3179		7.20001e+06	0.0216	0.3382
7.2	0.0228	0.3568		3.60001e+06	0.006	0.2275		7.20001e+06	0.006	0.2428
7.25	0.006	0.2565		3.60001e+06	0.0072	0.1505		7.20001e+06	0.012	0.1641
7.3	0.0084	0.1749		3.60001e+06	0.0192	0.1012		7.20001e+06	0.0168	0.1085
7.35	0.0144	0.1152		3.60001e+06	0.042	0.0721		7.20001e+06	0.036	0.0777
7.4	0.0348	0.0814		3.60001e+06	0.066	0.0575		7.20001e+06	0.0612	0.059
7.45	0.0528	0.0599		3.60001e+06	0.0876	0.0452		7.20001e+06	0.084	0.0463
7.5	0.0792	0.049		3.60001e+06	0.108	0.0404		7.20001e+06	0.1032	0.0419
7.55	0.1008	0.0403		3.60001e+06	0.1284	0.0357		7.20001e+06	0.126	0.0357
7.6	0.1164	0.0366		3.60001e+06	0.15	0.0295		7.20001e+06	0.1404	0.0306
7.65	0.138	0.0318		3.60001e+06	0.168	0.0279		7.20001e+06	0.1596	0.0285
7.7	0.1584	0.0276		3.60001e+06	0.1884	0.0244		7.20001e+06	0.1776	0.0265
7.75	0.186	0.0271		3.60001e+06	0.2076	0.0229		7.20001e+06	0.2028	0.0245
7.8	0.204	0.024		3.60001e+06	0.234	0.0223		7.20001e+06	0.2208	0.0221
7.85	0.2256	0.0227		3.60001e+06	0.2568	0.0203		7.20001e+06	0.2436	0.0212
7.9	0.2484	0.0185		3.60001e+06	0.27	0.0194		7.20001e+06	0.2604	0.0182
7.95	0.2688	0.0169		3.60001e+06	0.294	0.0153		7.20001e+06	0.2808	0.0158
8	0.2868	0.0167		3600008	0.3108	0.0167		7200008	0.2976	0.0166
8.05	0.3096	0.0165		3.60001e+06	0.3324	0.0135		7.20001e+06	0.3192	0.0161
8.1	0.3264	0.0126		3.60001e+06	0.3432	0.0128		7.20001e+06	0.336	0.0153
8.15	0.3408	0.0136		3.60001e+06	0.36	0.0131		7.20001e+06	0.354	0.0122
8.2	0.3588	0.0131		3.60001e+06	0.3708	0.0089		7.20001e+06	0.3624	0.0104
8.25	0.3756	0.0111		3.60001e+06	0.3852	0.0091		7.20001e+06	0.3804	0.0109
8.3	0.3816	0.0081		3.60001e+06	0.3936	0.007		7.20001e+06	0.3852	0.008
8.35	0.396	0.0085		3.60001e+06	0.3924	0.005		7.20001e+06	0.3912	0.0072
8.4	0.396	0.0063		3.60001e+06	0.3912	0.0079		7.20001e+06	0.3936	0.0074
8.45	0.3972	0.007		3.60001e+06	0.3924	0.0103		7.20001e+06	0.3912	0.0087
8.5	0.3888	0.0078		3.60001e+06	0.39	0.0132		7.20001e+06	0.3888	0.0122
8.55	0.3864	0.0126		3.60001e+06	0.3888	0.0257		7.20001e+06	0.3912	0.0159
8.6	0.3876	0.02		3.60001e+06	0.3912	0.0388		7.20001e+06	0.3852	0.0293
8.65	0.3876	0.0339		3.60001e+06	0.3876	0.0561		7.20001e+06	0.3912	0.0438
8.7	0.3924	0.0515		3.60001e+06	0.3948	0.0823		7.20001e+06	0.3864	0.0635
8.75	0.3924	0.076		3.60001e+06	0.3948	0.1184		7.20001e+06	0.3888	0.0898
8.8	0.396	0.1055		3.60001e+06	0.384	0.1633		7.20001e+06	0.39	0.1256
8.85	0.3864	0.1502		3.60001e+06	0.3576	0.233		7.20001e+06	0.3804	0.1775
8.9	0.366	0.211		3.60001e+06	0.3132	0.3093		7.20001e+06	0.348	0.2471
8.95	0.3252	0.2891		3.60001e+06	0.2484	0.3802		7.20001e+06	0.3	0.3182
9	0.2616	0.3647		3600009	0.1848	0.4332		7200009	0.2484	0.3871
9.05	0.2004	0.4222		3.60001e+06	0.1272	0.4617		7.20001e+06	0.186	0.434
9.1	0.138	0.4568		3.60001e+06	0.0696	0.4583		7.20001e+06	0.126	0.4599
9.15	0.0804	0.4653		3.60001e+06	0.0324	0.3777		7.20001e+06	0.0672	0.4521
9.2	0.0396	0.4042		3.60001e+06	0.0096	0.2756		7.20001e+06	0.0324	0.3686
9.25	0.0096	0.2964		3.60001e+06	0.0024	0.189		7.20001e+06	0.012	0.2676
9.3	0.0072	0.2051		3.60001e+06	0.0144	0.1263		7.20001e+06	0.0084	0.1854
9.35	0.0096	0.1366		3.60001e+06	0.0276	0.0872		7.20001e+06	0.0156	0.1216
9.4	0.0252	0.0944		3.60001e+06	0.0456	0.0645		7.20001e+06	0.0288	0.0844
9.45	0.0432	0.0675		3.60001e+06	0.0684	0.0495		7.20001e+06	0.0528	0.0644
9.5	0.0636	0.0545		3.60001e+06	0.0936	0.0418		7.20001e+06	0.0744	0.0511
9.55	0.0888	0.0437		3.60001e+06	0.1116	0.0377		7.20001e+06	0.0972	0.0418
9.6	0.1068	0.0386		3.60001e+06	0.1344	0.0338		7.20001e+06	0.1164	0.0354
9.65	0.1296	0.0351		3.60001e+06	0.1584	0.0295		7.20001e+06	0.1332	0.0327
9.7	0.15	0.0304		3.60001e+06	0.1752	0.0278		7.20001e+06	0.1512	0.0302
9.75	0.1728	0.0268		3.60001e+06	0.1956	0.0248		7.20001e+06	0.1728	0.0262
9.8	0.1968	0.0251		3.60001e+06	0.216	0.0212		7.20001e+06	0.1968	0.0234
9.85	0.216	0.024		3.60001e+06	0.2376	0.0188		7.20001e+06	0.2172	0.0208
9.9	0.2412	0.019		3.60001e+06	0.2628	0.018		7.20001e+06	0.2352	0.0211
9.95	0.2604	0.0204		3.60001e+06	0.2808	0.0186		7.20001e+06	0.2532	0.018
10	0.2808	0.0172		3600010	0.2988	0.0147		7200010	0.276	0.0172
10.05	0.2976	0.0174		3.60001e+06	0.3156	0.0159		7.20001e+06	0.2952	0.0146
10.1	0.3192	0.0151		3.60001e+06	0.3324	0.0125		7.20001e+06	0.312	0.0155
10.15	0.3312	0.0123		3.60001e+06	0.3492	0.0122		7.20001e+06	0.3276	0.0146
10.2	0.3528	0.0112		3.60001e+06	0.3672	0.0122		7.20001e+06	0.3432	0.0116
10.25	0.366	0.0103		3.60001e+06	0.3816	0.0103		7.20001e+06	0.3564	0.0134
10.3	0.3804	0.009		3.60001e+06	0.3876	0.0083		7.20001e+06	0.3732	0.0105
10.35	0.3888	0.0063		3.60001e+06	0.3912	0.0043		7.20001e+06	0.3876	0.0089
10.4	0.3936	0.0051		3.60001e+06	0.3972	0.0071		7.20001e+06	0.3936	0.0054
10.45	0.3972	0.0064		3.60001e+06	0.3924	0.0075		7.20001e+06	0.3948	0.0067
10.5	0.39	0.0074		3.60001e+06	0.3876	0.0122		7.20001e+06	0.3912	0.0052
10.55	0.3936	0.01		3.60001e+06	0.3864	0.0178		7.20001e+06	0.3936	0.0091
10.6	0.3888	0.017		3.60001e+06	0.3888	0.029		7.20001e+06	0.3852	0.0155
10.65	0.3852	0.027		3.60001e+06	0.3912	0.0441		7.20001e+06	0.3912	0.0225
10.7	0.3852	0.0415		3.60001e+06	0.3912	0.0658		7.20001e+06	0.3852	0.0373
10.75	0.39	0.0618		3.60001e+06	0.39	0.0938		7.20001e+06	0.3852	0.0566
10.8	0.3912	0.0895		3.60001e+06	0.3912	0.1352		7.20001e+06	0.3924	0.0807
10.85	0.3888	0.1286		3.60001e+06	0.3768	0.1885		7.20001e+06	0.3888	0.1144
10.9	0.3744	0.1797		3.60001e+06	0.3432	0.2617		7.20001e+06	0.3828	0.1587
10.95	0.3432	0.2497		3.60001e+06	0.2904	0.3335		7.20001e+06	0.36	0.2262
11	0.294	0.3269		3600011	0.228	0.4013		7200011	0.3144	0.2974
11.05	0.2304	0.3953		3.60001e+06	0.1644	0.4446		7.20001e+06	0.2592	0.3689
11.1	0.1716	0.4402		3.60001e+06	0.1068	0.4628		7.20001e+06	0.2052	0.4234
11.15	0.108	0.4629		3.60001e+06	0.0528	0.4391		7.20001e+06	0.1464	0.4543
11.2	0.0528	0.4457		3.60001e+06	0.024	0.3379		7.20001e+06	0.084	0.4601
11.25	0.0228	0.3486		3.60001e+06	0.0072	0.2399		7.20001e+06	0.0348	0.3986
11.3	0.006	0.2462		3.60001e+06	0.006	0.1632		7.20001e+06	0.0168	0.2948
11.35	0.0036	0.1655		3.60001e+06	0.0204	0.1083		7.20001e+06	0.006	0.205
11.4	0.0204	0.1119		3.60001e+06	0.0372	0.0762		7.20001e+06	0.0108	0.137
11.45	0.0372	0.0796		3.60001e+06	0.0612	0.0568		7.20001e+06	0.03	0.093
11.5	0.0576	0.059		3.60001e+06	0.078	0.0489		7.20001e+06	0.0432	0.0671
11.55	0.0792	0.0478		3.60001e+06	0.102	0.0394		7.20001e+06	0.0708	0.0519
11.6	0.096	0.0415		3.60001e+06	0.126	0.0369		7.20001e+06	0.0924	0.0456
11.65	0.12	0.0348		3.60001e+06	0.1452	0.0333		7.20001e+06	0.1116	0.0388
11.7	0.138	0.0326		3.60001e+06	0.1644	0.0291		7.20001e+06	0.1296	0.0346
11.75	0.1584	0.027		3.60001e+06	0.1884	0.0266		7.20001e+06	0.1464	0.0305
11.8	0.1812	0.0266		3.60001e+06	0.2052	0.0233		7.20001e+06	0.1656	0.0275
11.85	0.2076	0.0227		3.60001e+06	0.2292	0.0215		7.20001e+06	0.1848	0.0243
11.9	0.2256	0.0224		3.60001e+06	0.2496	0.0209		7.20001e+06	0.2112	0.0214
11.95	0.2484	0.0208		3.60001e+06	0.2688	0.0194		7.20001e+06	0.2292	0.0221
12	0.2676	0.0179		3600012	0.2916	0.0173		7200012	0.252	0.0203
12.05	0.2904	0.0162		3.60001e+06	0.3096	0.015		7.20001e+06	0.27	0.0187
12.1	0.3072	0.0162		3.60001e+06	0.3228	0.015		7.20001e+06	0.2892	0.0166
12.15	0.324	0.0148		3.60001e+06	0.342	0.0127		7.20001e+06	0.3084	0.0165
12.2	0.3408	0.0144		3.60001e+06	0.3576	0.0123		7.20001e+06	0.324	0.0159
12.25	0.36	0.0134		3.60001e+06	0.3744	0.0103		7.20001e+06	0.342	0.0125
12.3	0.3744	0.0109		3.60001e+06	0.3804	0.0078		7.20001e+06	0.3588	0.0119
12.35	0.3852	0.0087		3.60001e+06	0.3924	0.0074		7.20001e+06	0.3672	0.0093
12.4	0.3912	0.0079		3.60001e+06	0.3912	0.0041		7.20001e+06	0.3792	0.0096
12.45	0.3984	0.0041		3.60001e+06	0.3912	0.0044		7.20001e+06	0.3924	0.0081
12.5	0.3912	0.0067		3.60001e+06	0.3912	0.0085		7.20001e+06	0.3936	0.0071
12.55	0.3912	0.0072		3.60001e+06	0.3912	0.0126		7.20001e+06	0.3924	0.0048
12.6	0.3864	0.0123		3.60001e+06	0.3888	0.0219		7.20001e+06	0.3912	0.0095
12.65	0.3864	0.0221		3.60001e+06	0.384	0.0338		7.20001e+06	0.3852	0.0113
12.7	0.3876	0.0324		3.60001e+06	0.3876	0.0511		7.20001e+06	0.39	0.02
12.75	0.3876	0.0514		3.60001e+06	0.3924	0.0758		7.20001e+06	0.39	0.0335
12.8	0.3936	0.0748		3.60001e+06	0.3876	0.1059		7.20001e+06	0.3924	0.0498
12.85	0.3924	0.1067		3.60001e+06	0.3888	0.1505		7.20001e+06	0.39	0.071
12.9	0.384	0.1508		3.60001e+06	0.3624	0.2113		7.20001e+06	0.3912	0.1026
12.95	0.36	0.2119		3.60001e+06	0.324	0.287		7.20001e+06	0.3852	0.1471
13	0.324	0.2892		3600013	0.27	0.3579		7200013	0.3648	0.2047
13.05	0.2628	0.362		3.60001e+06	0.2088	0.4184		7.20001e+06	0.3336	0.2797
13.1	0.204	0.4217		3.60001e+06	0.1488	0.4543		7.20001e+06	0.2796	0.3472
13.15	0.144	0.4544		3.60001e+06	0.0864	0.4625		7.20001e+06	0.2232	0.4112
13.2	0.084	0.4632		3.60001e+06	0.0408	0.4081		7.20001e+06	0.1572	0.4479
13.25	0.0396	0.401		3.60001e+06	0.0156	0.3028		7.20001e+06	0.0996	0.4646
13.3	0.0144	0.2934		3.60001e+06	0.0036	0.2122		7.20001e+06	0.0492	0.4264
13.35	0.0036	0.2046		3.60001e+06	0.0072	0.1415		7.20001e+06	0.0216	0.3227
13.4	0.0132	0.137		3.60001e+06	0.0228	0.0957		7.20001e+06	0.0096	0.2314
13.45	0.0276	0.0917		3.60001e+06	0.0456	0.0683		7.20001e+06	0.0108	0.1559
13.5	0.0468	0.0672		3.60001e+06	0.0684	0.0536		7.20001e+06	0.0204	0.1034
13.55	0.0696	0.0533		3.60001e+06	0.0888	0.0435		7.20001e+06	0.0432	0.0749
13.6	0.0876	0.0454		3.60001e+06	0.1068	0.0391		7.20001e+06	0.06	0.0565
13.65	0.1128	0.0394		3.60001e+06	0.1308	0.0351		7.20001e+06	0.0888	0.0469
13.7	0.1308	0.0327		3.60001e+06	0.1476	0.0295		7.20001e+06	0.1056	0.0394
13.75	0.1488	0.0294		3.60001e+06	0.1692	0.0262		7.20001e+06	0.1284	0.0363
13.8	0.1704	0.0286		3.60001e+06	0.1896	0.0248		7.20001e+06	0.1476	0.0326
13.85	0.1992	0.0245		3.60001e+06	0.2112	0.0239		7.20001e+06	0.1596	0.0284
13.9	0.2184	0.0231		3.60001e+06	0.2364	0.0199		7.20001e+06	0.18	0.0254
13.95	0.2412	0.022		3.60001e+06	0.2544	0.0188		7.20001e+06	0.204	0.0243
14	0.2604	0.0184		3600014	0.2736	0.0188		7200014	0.2244	0.0214
14.05	0.282	0.0166		3.60001e+06	0.294	0.018		7.20001e+06	0.2424	0.0215
14.1	0.2988	0.0154		3.60001e+06	0.312	0.0149		7.20001e+06	0.2616	0.02
14.15	0.3144	0.0165		3.60001e+06	0.3264	0.0135		7.20001e+06	0.2808	0.0179
14.2	0.3372	0.0153		3.60001e+06	0.348	0.0137		7.20001e+06	0.3024	0.0167
14.25	0.3468	0.0129		3.60001e+06	0.3624	0.0113		7.20001e+06	0.318	0.0163
14.3	0.3648	0.012		3.60001e+06	0.3792	0.0092		7.20001e+06	0.3336	0.0126
14.35	0.3804	0.009		3.60001e+06	0.3876	0.0098		7.20001e+06	0.3492	0.0113
14.4	0.39	0.0091		3.60001e+06	0.3936	0.0055		7.20001e+06	0.3696	0.0104
14.45	0.396	0.007		3.60001e+06	0.3984	0.0046		7.20001e+06	0.3768	0.0089
14.5	0.396	0.0044		3.60001e+06	0.3936	0.0071		7.20001e+06	0.3888	0.0074
14.55	0.3948	0.0065		3.60001e+06	0.3876	0.0107		7.20001e+06	0.3948	0.0067
14.6	0.3924	0.0092		3.60001e+06	0.39	0.0139		7.20001e+06	0.3924	0.0048
14.65	0.3888	0.0155		3.60001e+06	0.3864	0.0232		7.20001e+06	0.3912	0.0089
14.7	0.384	0.0284		3.60001e+06	0.3876	0.038		7.20001e+06	0.3876	0.0132
14.75	0.39	0.0426		3.60001e+06	0.3912	0.056		7.20001e+06	0.3864	0.0172
14.8	0.3912	0.0614		3.60001e+06	0.3936	0.0842		7.20001e+06	0.3888	0.031
14.85	0.3948	0.0892		3.60001e+06	0.39	0.1175		7.20001e+06	0.3852	0.0453
14.9	0.3936	0.1294		3.60001e+06	0.3804	0.1656		7.20001e+06	0.3924	0.0664
14.95	0.378	0.1787		3.60001e+06	0.3576	0.2327		7.20001e+06	0.3912	0.0951
15	0.3408	0.2522		3600015	0.3084	0.3062		7200015	0.3936	0.1343
15.05	0.2952	0.3273		3.60002e+06	0.2484	0.3775		7.20002e+06	0.372	0.1902
15.1	0.228	0.3963		3.60002e+06	0.192	0.4301		7.20002e+06	0.3444	0.2633
15.15	0.1704	0.4422		3.60002e+06	0.1248	0.4579		7.20002e+06	0.2916	0.3312
15.2	0.108	0.4644		3.60002e+06	0.0684	0.4586		7.20002e+06	0.2292	0.3995
15.25	0.0564	0.4429		3.60002e+06	0.0348	0.3773		7.20002e+06	0.1752	0.4409
15.3	0.0252	0.3449		3.60002e+06	0.0132	0.2743		7.20002e+06	0.1152	0.4634
15.35	0.0072	0.2437		3.60002e+06	0.0084	0.1866		7.20002e+06	0.0552	0.4434
15.4	0.0036	0.1645		3.60002e+06	0.0144	0.1233		7.20002e+06	0.0216	0.3482
15.45	0.018	0.1098		3.60002e+06	0.03	0.0877		7.20002e+06	0.0132	0.2494
15.5	0.0312	0.0767		3.60002e+06	0.048	0.0647		7.20002e+06	0.006	0.17
15.55	0.06	0.0587		3.60002e+06	0.0732	0.05		7.20002e+06	0.0156	0.1136
15.6	0.0816	0.0492		3.60002e+06	0.0948	0.0416		7.20002e+06	0.036	0.0792
15.65	0.1032	0.0396		3.60002e+06	0.1164	0.0375		7.20002e+06	0.0552	0.0594
15.7	0.12	0.0361		3.60002e+06	0.138	0.0333		7.20002e+06	0.0768	0.0478
15.75	0.1452	0.0303		3.60002e+06	0.1524	0.028		7.20002e+06	0.0996	0.043
15.8	0.1608	0.0294		3.60002e+06	0.1764	0.0268		7.20002e+06	0.12	0.0346
15.85	0.1848	0.0255		3.60002e+06	0.2004	0.0236		7.20002e+06	0.1368	0.0309
15.9	0.2064	0.0243		3.60002e+06	0.2184	0.0217		7.20002e+06	0.1584	0.0282
15.95	0.2304	0.0205		3.60002e+06	0.2376	0.0202		7.20002e+06	0.1752	0.0271
16	0.2472	0.0197		3600016	0.2628	0.0192		7200016	0.1956	0.0235
16.05	0.2676	0.0188		3.60002e+06	0.2796	0.0157		7.20002e+06	0.2196	0.0221
16.1	0.2916	0.017		3.60002e+06	0.2976	0.0175		7.20002e+06	0.2424	0.0194
16.15	0.3084	0.0167		3.60002e+06	0.3156	0.0147		7.20002e+06	0.2616	0.0189
16.2	0.3252	0.0159		3.60002e+06	0.3324	0.0126		7.20002e+06	0.2772	0.0159
16.25	0.3456	0.0118		3.60002e+06	0.3492	0.0131		7.20002e+06	0.2976	0.0167
16.3	0.36	0.0125		3.60002e+06	0.3636	0.0097		7.20002e+06	0.3192	0.0161
16.35	0.3756	0.012		3.60002e+06	0.3768	0.009		7.20002e+06	0.3312	0.0151
16.4	0.3864	0.008		3.60002e+06	0.3888	0.0066		7.20002e+06	0.3504	0.0122
16.45	0.3948	0.0062		3.60002e+06	0.3936	0.0057		7.20002e+06	0.3624	0.0114
16.5	0.3972	0.0064		3.60002e+06	0.3924	0.0048		7.20002e+06	0.3804	0.0088
16.55	0.396	0.0054		3.60002e+06	0.3888	0.0065		7.20002e+06	0.3864	0.0085
16.6	0.39	0.0078		3.60002e+06	0.3876	0.0098		7.20002e+06	0.3912	0.0047
16.65	0.3876	0.0143		3.60002e+06	0.3912	0.019		7.20002e+06	0.3936	0.0064
16.7	0.3864	0.0234		3.60002e+06	0.384	0.028		7.20002e+06	0.3924	0.0057
16.75	0.3912	0.0351		3.60002e+06	0.3876	0.0441		7.20002e+06	0.3888	0.0118
16.8	0.3888	0.0536		3.60002e+06	0.3888	0.0645		7.20002e+06	0.3852	0.018
16.85	0.3912	0.077		3.60002e+06	0.396	0.0937		7.20002e+06	0.3876	0.0286
16.9	0.3888	0.1102		3.60002e+06	0.39	0.1316		7.20002e+06	0.39	0.0407
16.95	0.3828	0.1552		3.60002e+06	0.3768	0.1821		7.20002e+06	0.3888	0.0636
17	0.3612	0.2198		3600017	0.3384	0.2579		7200017	0.396	0.0885
17.05	0.3144	0.2974		3.60002e+06	0.2904	0.3304		7.20002e+06	0.3924	0.1258
17.1	0.258	0.3695		3.60002e+06	0.228	0.399		7.20002e+06	0.378	0.1789
17.15	0.1956	0.4253		3.60002e+06	0.1692	0.4403		7.20002e+06	0.3456	0.2486
17.2	0.138	0.4589		3.60002e+06	0.108	0.4623		7.20002e+06	0.3024	0.3192
17.25	0.0744	0.4625		3.60002e+06	0.054	0.4413		7.20002e+06	0.2412	0.3868
17.3	0.0336	0.3939		3.60002e+06	0.024	0.3438		7.20002e+06	0.1872	0.433
17.35	0.0084	0.2871		3.60002e+06	0.0108	0.2464		7.20002e+06	0.1236	0.4584
17.4	0.006	0.1965		3.60002e+06	0.0096	0.1672		7.20002e+06	0.0648	0.4522
17.45	0.0144	0.1306		3.60002e+06	0.0216	0.1115		7.20002e+06	0.0276	0.3692
17.5	0.0276	0.0883		3.60002e+06	0.0348	0.0766		7.20002e+06	0.012	0.2661
17.55	0.0456	0.0661		3.60002e+06	0.06	0.0589		7.20002e+06	0.0036	0.1843
17.6	0.072	0.0524		3.60002e+06	0.0792	0.048		7.20002e+06	0.0168	0.1224
17.65	0.09	0.0433		3.60002e+06	0.0984	0.04		7.20002e+06	0.0312	0.0838
17.7	0.1092	0.0383		3.60002e+06	0.12	0.0364		7.20002e+06	0.0504	0.0621
17.75	0.132	0.033		3.60002e+06	0.1392	0.0318		7.20002e+06	0.078	0.0507
17.8	0.1572	0.0308		3.60002e+06	0.1632	0.0293		7.20002e+06	0.0972	0.0435
17.85	0.1752	0.0274		3.60002e+06	0.1848	0.0277		7.20002e+06	0.1212	0.0353
17.9	0.1944	0.0234		3.60002e+06	0.2076	0.0229		7.20002e+06	0.1392	0.0322
17.95	0.222	0.0215		3.60002e+06	0.228	0.021		7.20002e+06	0.1524	0.0287
18	0.24	0.0196		3600018	0.2472	0.0207		7200018	0.1704	0.0282
18.05	0.2616	0.0174		3.60002e+06	0.2664	0.0183		7.20002e+06	0.1968	0.0238
18.1	0.2856	0.0181		3.60002e+06	0.2904	0.0181		7.20002e+06	0.2196	0.023
18.15	0.3036	0.0168		3.60002e+06	0.3036	0.0166		7.20002e+06	0.2352	0.0209
18.2	0.3168	0.0134		3.60002e+06	0.3228	0.0136		7.20002e+06	0.2568	0.0182
18.25	0.3336	0.014		3.60002e+06	0.3384	0.0132		7.20002e+06	0.2772	0.0172
18.3	0.354	0.0107		3.60002e+06	0.3576	0.0121		7.20002e+06	0.2976	0.0159
18.35	0.3648	0.0109		3.60002e+06	0.3696	0.0119		7.20002e+06	0.3108	0.0136
18.4	0.3828	0.0088		3.60002e+06	0.3864	0.0079		7.20002e+06	0.3276	0.014
18.45	0.3936	0.0062		3.60002e+06	0.3924	0.0064		7.20002e+06	0.3468	0.0137
18.5	0.3984	0.0059		3.60002e+06	0.3936	0.0073		7.20002e+06	0.36	0.0119
18.55	0.3936	0.0061		3.60002e+06	0.396	0.0058		7.20002e+06	0.3744	0.0113
18.6	0.39	0.0059		3.60002e+06	0.3936	0.0094		7.20002e+06	0.384	0.0079
18.65	0.3864	0.011		3.60002e+06	0.3876	0.0141		7.20002e+06	0.3972	0.0057
18.7	0.39	0.0197		3.60002e+06	0.384	0.0218		7.20002e+06	0.3972	0.0043
18.75	0.3864	0.0299		3.60002e+06	0.3852	0.0339		7.20002e+06	0.3936	0.0079
18.8	0.3864	0.0438		3.60002e+06	0.3936	0.052		7.20002e+06	0.3924	0.0096
18.85	0.3924	0.0681		3.60002e+06	0.3924	0.075		7.20002e+06	0.3876	0.0159
18.9	0.3936	0.0977		3.60002e+06	0.3924	0.1041		7.20002e+06	0.3912	0.0249
18.95	0.3912	0.137		3.60002e+06	0.39	0.1464		7.20002e+06	0.39	0.0397
19	0.3696	0.1913		3600019	0.3672	0.2065		7200019	0.3888	0.058
19.05	0.3348	0.2672		3.60002e+06	0.3228	0.2854		7.20002e+06	0.3924	0.0844
19.1	0.2856	0.342		3.60002e+06	0.2688	0.3571		7.20002e+06	0.3936	0.1214
19.15	0.2196	0.4096		3.60002e+06	0.2052	0.4174		7.20002e+06	0.3816	0.1669
19.2	0.1584	0.4467		3.60002e+06	0.15	0.4528		7.20002e+06	0.3564	0.2366
19.25	0.0984	0.4662		3.60002e+06	0.0924	0.4625		7.20002e+06	0.3096	0.3066
19.3	0.048	0.4325		3.60002e+06	0.0444	0.4131		7.20002e+06	0.258	0.3769
19.35	0.018	0.3267		3.60002e+06	0.0168	0.3061		7.20002e+06	0.1944	0.4277
19.4	0.0096	0.2309		3.60002e+06	0.0108	0.2139		7.20002e+06	0.138	0.4573
19.45	0.0072	0.154		3.60002e+06	0.012	0.1422		7.20002e+06	0.0756	0.4608
19.5	0.0192	0.1023		3.60002e+06	0.0264	0.0977		7.20002e+06	0.0336	0.3877
19.55	0.0384	0.0737		3.60002e+06	0.0396	0.0698		7.20002e+06	0.0156	0.2814
19.6	0.0624	0.0577		3.60002e+06	0.0636	0.0538		7.20002e+06	0.0096	0.1957
19.65	0.0804	0.0463		3.60002e+06	0.0876	0.0445		7.20002e+06	0.0156	0.1314
19.7	0.0996	0.0381		3.60002e+06	0.1104	0.0381		7.20002e+06	0.0264	0.0888
19.75	0.1284	0.0335		3.60002e+06	0.1296	0.0354		7.20002e+06	0.048	0.066
19.8	0.1488	0.0306		3.60002e+06	0.1524	0.0303		7.20002e+06	0.0696	0.0515
19.85	0.1668	0.028		3.60002e+06	0.1716	0.0286		7.20002e+06	0.0948	0.0438
19.9	0.192	0.0239		3.60002e+06	0.1896	0.0261		7.20002e+06	0.1152	0.0367
19.95	0.2088	0.0218		3.60002e+06	0.216	0.0214		7.20002e+06	0.1344	0.0324
20	0.2316	0.0209		3600020	0.2376	0.022		7200020	0.1488	0.0292
20.05	0.2556	0.0198		3.60002e+06	0.2592	0.0204		7.20002e+06	0.1692	0.0262
20.1	0.2736	0.0169		3.60002e+06	0.276	0.0171		7.20002e+06	0.1908	0.025
20.15	0.2964	0.0154		3.60002e+06	0.2964	0.0162		7.20002e+06	0.2148	0.0229
20.2	0.3144	0.015		3.60002e+06	0.3168	0.0137		7.20002e+06	0.2352	0.0203
20.25	0.3324	0.0126		3.60002e+06	0.33	0.0142		7.20002e+06	0.2544	0.0204
20.3	0.3504	0.0133		3.60002e+06	0.3444	0.0123		7.20002e+06	0.276	0.0169
20.35	0.3636	0.0124		3.60002e+06	0.3624	0.0113		7.20002e+06	0.2928	0.0152
20.4	0.3756	0.0093		3.60002e+06	0.3768	0.0112		7.20002e+06	0.3132	0.0144
20.45	0.3864	0.0075		3.60002e+06	0.39	0.0071		7.20002e+06	0.3264	0.0142
20.5	0.396	0.0049		3.60002e+06	0.3948	0.0065		7.20002e+06	0.348	0.0139
20.55	0.3924	0.0049		3.60002e+06	0.3972	0.0064		7.20002e+06	0.3636	0.0123
20.6	0.3924	0.0059		3.60002e+06	0.3936	0.0065		7.20002e+06	0.3744	0.0096
20.65	0.3912	0.0094		3.60002e+06	0.3876	0.0114		7.20002e+06	0.384	0.0104
20.7	0.39	0.0167		3.60002e+06	0.3924	0.0147		7.20002e+06	0.3948	0.0062
20.75	0.3912	0.0239		3.60002e+06	0.3876	0.0249		7.20002e+06	0.3972	0.0071
20.8	0.3852	0.0399		3.60002e+06	0.3876	0.0394		7.20002e+06	0.3948	0.007
20.85	0.3912	0.058		3.60002e+06	0.3924	0.0592		7.20002e+06	0.3888	0.0108
20.9	0.3912	0.0867		3.60002e+06	0.396	0.0856		7.20002e+06	0.3864	0.0131
20.95	0.3924	0.1219		3.60002e+06	0.3924	0.1205		7.20002e+06	0.3852	0.0249
21	0.3828	0.1711		3600021	0.3828	0.1693		7200021	0.3924	0.0391
21.05	0.3504	0.241		3.60002e+06	0.3504	0.2381		7.20002e+06	0.3912	0.0562
21.1	0.3012	0.3185		3.60002e+06	0.3084	0.3138		7.20002e+06	0.3912	0.0808
21.15	0.2388	0.3878		3.60002e+06	0.2436	0.3834		7.20002e+06	0.3948	0.115
21.2	0.1764	0.4376		3.60002e+06	0.1824	0.4353		7.20002e+06	0.3876	0.1622
21.25	0.12	0.4645		3.60002e+06	0.1236	0.4618		7.20002e+06	0.3624	0.2271
21.3	0.0588	0.4536		3.60002e+06	0.066	0.4565		7.20002e+06	0.3168	0.2996
21.35	0.0264	0.3642		3.60002e+06	0.0288	0.3717		7.20002e+06	0.264	0.3716
21.4	0.0072	0.2615		3.60002e+06	0.0132	0.2675		7.20002e+06	0.198	0.4248
21.45	0.0036	0.1764		3.60002e+06	0.0096	0.184		7.20002e+06	0.1416	0.454
21.5	0.0108	0.1161		3.60002e+06	0.0132	0.1234		7.20002e+06	0.0828	0.4627
21.55	0.0288	0.0835		3.60002e+06	0.0324	0.0855		7.20002e+06	0.0348	0.3969
21.6	0.0528	0.0621		3.60002e+06	0.0504	0.0632		7.20002e+06	0.018	0.2917
21.65	0.0732	0.0492		3.60002e+06	0.0768	0.0496		7.20002e+06	0.006	0.2036
21.7	0.0936	0.0413		3.60002e+06	0.0984	0.041		7.20002e+06	0.012	0.1365
21.75	0.1176	0.0346		3.60002e+06	0.1164	0.0371		7.20002e+06	0.0252	0.0928
21.8	0.1356	0.0312		3.60002e+06	0.1368	0.0317		7.20002e+06	0.0432	0.0693
21.85	0.156	0.0288		3.60002e+06	0.1596	0.0309		7.20002e+06	0.066	0.0546
21.9	0.1812	0.0279		3.60002e+06	0.1812	0.0281		7.20002e+06	0.0876	0.0455
21.95	0.2004	0.0243		3.60002e+06	0.204	0.0259		7.20002e+06	0.1116	0.0391
22	0.2232	0.0204		3600022	0.2196	0.0228		7200022	0.1308	0.0325
22.05	0.2484	0.0199		3.60002e+06	0.2472	0.0203		7.20002e+06	0.1464	0.032
22.1	0.2676	0.0183		3.60002e+06	0.264	0.0196		7.20002e+06	0.1656	0.0271
22.15	0.288	0.0178		3.60002e+06	0.2832	0.0173		7.20002e+06	0.1884	0.0256
22.2	0.3096	0.0166		3.60002e+06	0.3	0.0165		7.20002e+06	0.2124	0.0226
22.25	0.3276	0.0155		3.60002e+06	0.3204	0.0134		7.20002e+06	0.2304	0.0204
22.3	0.3384	0.0138		3.60002e+06	0.3396	0.0139		7.20002e+06	0.2508	0.0187
22.35	0.3576	0.0107		3.60002e+06	0.3528	0.0131		7.20002e+06	0.2712	0.0164
22.4	0.3696	0.0104		3.60002e+06	0.366	0.0111		7.20002e+06	0.288	0.0175
22.45	0.3876	0.0101		3.60002e+06	0.3792	0.009		7.20002e+06	0.3108	0.0147
22.5	0.396	0.0061		3.60002e+06	0.39	0.0074		7.20002e+06	0.3264	0.0149
22.55	0.3972	0.0067		3.60002e+06	0.396	0.0055		7.20002e+06	0.342	0.0142
22.6	0.396	0.0049		3.60002e+06	0.3936	0.0058		7.20002e+06	0.3612	0.012
22.65	0.3924	0.0096		3.60002e+06	0.3948	0.0068		7.20002e+06	0.3756	0.0102
22.7	0.3888	0.0135		3.60002e+06	0.3936	0.0121		7.20002e+06	0.3816	0.0082
22.75	0.3912	0.0212		3.60002e+06	0.3876	0.0207		7.20002e+06	0.3924	0.006
22.8	0.39	0.0347		3.60002e+06	0.3864	0.0303		7.20002e+06	0.396	0.0068
22.85	0.3864	0.0519		3.60002e+06	0.3924	0.0453		7.20002e+06	0.3912	0.0061
22.9	0.3888	0.0745		3.60002e+06	0.3936	0.0686		7.20002e+06	0.3948	0.0091
22.95	0.3888	0.1101		3.60002e+06	0.396	0.0994		7.20002e+06	0.3912	0.0131
23	0.3864	0.1549		3600023	0.3888	0.1419		7200023	0.3852	0.0216
23.05	0.3624	0.2158		3.60002e+06	0.3696	0.1974		7.20002e+06	0.3912	0.0366
23.1	0.318	0.2932		3.60002e+06	0.3324	0.274		7.20002e+06	0.3912	0.0521
23.15	0.2628	0.3692		3.60002e+06	0.2784	0.3459		7.20002e+06	0.3948	0.0782
23.2	0.1956	0.4253		3.60002e+06	0.216	0.4118		7.20002e+06	0.3888	0.1087
23.25	0.1356	0.4576		3.60002e+06	0.1608	0.4482		7.20002e+06	0.39	0.1561
23.3	0.0792	0.4631		3.60002e+06	0.0996	0.4671		7.20002e+06	0.3648	0.2162
23.35	0.0348	0.3972		3.60002e+06	0.0456	0.4277		7.20002e+06	0.3264	0.2915
23.4	0.0108	0.2899		3.60002e+06	0.0192	0.3216		7.20002e+06	0.2652	0.3624
23.45	0.0048	0.2007		3.60002e+06	0.0072	0.2292		7.20002e+06	0.204	0.4188
23.5	0.0108	0.1336		3.60002e+06	0.0108	0.1526		7.20002e+06	0.1512	0.4526
23.55	0.0228	0.0895		3.60002e+06	0.0168	0.1034		7.20002e+06	0.0876	0.4633
23.6	0.048	0.066		3.60002e+06	0.042	0.0725		7.20002e+06	0.042	0.4101
23.65	0.0708	0.0539		3.60002e+06	0.0648	0.0548		7.20002e+06	0.0204	0.3072
23.7	0.0864	0.0434		3.60002e+06	0.0852	0.0476		7.20002e+06	0.0048	0.2147
23.75	0.1104	0.0373		3.60002e+06	0.1032	0.0404		7.20002e+06	0.0096	0.1456
23.8	0.1284	0.034		3.60002e+06	0.126	0.0364		7.20002e+06	0.0264	0.0976
23.85	0.15	0.0311		3.60002e+06	0.1464	0.0311		7.20002e+06	0.0468	0.0708
23.9	0.1764	0.0282		3.60002e+06	0.1632	0.0271		7.20002e+06	0.066	0.056
23.95	0.198	0.023		3.60002e+06	0.1896	0.0258		7.20002e+06	0.0876	0.0455
24	0.2172	0.0232		3600024	0.2124	0.0247		7200024	0.108	0.0385
24.05	0.2448	0.0187		3.60002e+06	0.2292	0.0219		7.20002e+06	0.1248	0.0342
24.1	0.264	0.0196		3.60002e+06	0.2568	0.0181		7.20002e+06	0.15	0.0317
24.15	0.2856	0.0164		3.60002e+06	0.276	0.0186		7.20002e+06	0.1656	0.029
24.2	0.3	0.0177		3.60002e+06	0.2916	0.0174		7.20002e+06	0.186	0.0271
24.25	0.318	0.0136		3.60002e+06	0.3108	0.0142		7.20002e+06	0.2088	0.0233
24.3	0.3372	0.0126		3.60002e+06	0.3324	0.0131		7.20002e+06	0.2256	0.0217
24.35	0.3576	0.0135		3.60002e+06	0.3432	0.0131		7.20002e+06	0.2496	0.0185
24.4	0.3672	0.0118		3.60002e+06	0.3648	0.0104		7.20002e+06	0.2724	0.0196
24.45	0.3816	0.0091		3.60002e+06	0.3756	0.0111		7.20002e+06	0.2856	0.0181
24.5	0.3924	0.0091		3.60002e+06	0.384	0.0082		7.20002e+06	0.3036	0.0166
24.55	0.396	0.0055		3.60002e+06	0.3912	0.0065		7.20002e+06	0.3216	0.0152
24.6	0.3948	0.004		3.60002e+06	0.3936	0.0047		7.20002e+06	0.3408	0.0149
24.65	0.396	0.0074		3.60002e+06	0.3924	0.0067		7.20002e+06	0.36	0.0129
24.7	0.3924	0.0124		3.60002e+06	0.3924	0.0097		7.20002e+06	0.3672	0.0119
24.75	0.3864	0.0197		3.60002e+06	0.3852	0.0134		7.20002e+06	0.3816	0.0088
24.8	0.3876	0.0302		3.60002e+06	0.3852	0.0245		7.20002e+06	0.39	0.006
24.85	0.3924	0.0467		3.60002e+06	0.3876	0.0361		7.20002e+06	0.3948	0.0047
24.9	0.39	0.066		3.60002e+06	0.3888	0.0552		7.20002e+06	0.3948	0.0051
24.95	0.3924	0.098		3.60002e+06	0.3936	0.0823		7.20002e+06	0.3924	0.0086
25	0.3852	0.1396		3600025	0.3936	0.1186		7200025	0.39	0.0118
25.05	0.3708	0.1942		3.60003e+06	0.3792	0.1659		7.20003e+06	0.3912	0.0224
25.1	0.3324	0.2691		3.60003e+06	0.3564	0.2317		7.20003e+06	0.39	0.0327
25.15	0.2772	0.3441		3.60003e+06	0.3072	0.3075		7.20003e+06	0.3924	0.0494
25.2	0.2148	0.4121		3.60003e+06	0.2484	0.3806		7.20003e+06	0.3948	0.0727
25.25	0.156	0.4518		3.60003e+06	0.1872	0.432		7.20003e+06	0.3936	0.1037
25.3	0.096	0.4679		3.60003e+06	0.1284	0.4608		7.20003e+06	0.3876	0.1478
25.35	0.048	0.4292		3.60003e+06	0.0684	0.459		7.20003e+06	0.366	0.2075
25.4	0.0156	0.3232		3.60003e+06	0.0336	0.3817		7.20003e+06	0.33	0.2812
25.45	0.0024	0.2274		3.60003e+06	0.0132	0.2748		7.20003e+06	0.2772	0.3515
25.5	0.0036	0.1505		3.60003e+06	0.0084	0.1894		7.20003e+06	0.2136	0.4118
25.55	0.0168	0.1018		3.60003e+06	0.0132	0.1262		7.20003e+06	0.1536	0.4479
25.6	0.0408	0.0742		3.60003e+06	0.0288	0.0884		7.20003e+06	0.0972	0.4637
25.65	0.06	0.0559		3.60003e+06	0.0468	0.0631		7.20003e+06	0.0444	0.4236
25.7	0.0852	0.0457		3.60003e+06	0.0744	0.0498		7.20003e+06	0.0168	0.3207
25.75	0.1044	0.0386		3.60003e+06	0.0972	0.0441		7.20003e+06	0.0108	0.2257
25.8	0.1224	0.0349		3.60003e+06	0.1164	0.0371		7.20003e+06	0.0096	0.1507
25.85	0.1464	0.032		3.60003e+06	0.138	0.0327		7.20003e+06	0.0204	0.1024
25.9	0.1692	0.0294		3.60003e+06	0.1584	0.0284		7.20003e+06	0.0432	0.0717
25.95	0.192	0.0261		3.60003e+06	0.1752	0.0273		7.20003e+06	0.0612	0.0571
26	0.2136	0.0243		3600026	0.1992	0.0236		7200026	0.0828	0.0472
26.05	0.2304	0.0199		3.60003e+06	0.2196	0.0217		7.20003e+06	0.1068	0.0391
26.1	0.252	0.0196		3.60003e+06	0.24	0.0217		7.20003e+06	0.1284	0.0343
26.15	0.2772	0.0187		3.60003e+06	0.2652	0.0201		7.20003e+06	0.1404	0.0311
26.2	0.2976	0.0149		3.60003e+06	0.282	0.0157		7.20003e+06	0.162	0.0277
26.25	0.3156	0.0138		3.60003e+06	0.3036	0.0168		7.20003e+06	0.1848	0.0255
26.3	0.3264	0.0129		3.60003e+06	0.3228	0.0163		7.20003e+06	0.2028	0.0247
26.35	0.3456	0.0114		3.60003e+06	0.3336	0.0132		7.20003e+06	0.2268	0.0209
26.4	0.366	0.0123		3.60003e+06	0.3516	0.0128		7.20003e+06	0.246	0.0183
26.45	0.3732	0.0111		3.60003e+06	0.372	0.0106		7.20003e+06	0.2688	0.0193
26.5	0.3876	0.0094		3.60003e+06	0.3792	0.0081		7.20003e+06	0.282	0.0158
26.55	0.3948	0.0061		3.60003e+06	0.3888	0.0064		7.20003e+06	0.3072	0.0149
26.6	0.3996	0.0051		3.60003e+06	0.3936	0.0075		7.20003e+06	0.3204	0.0148
26.65	0.3948	0.0065		3.60003e+06	0.3996	0.0051		7.20003e+06	0.3408	0.0149
26.7	0.3912	0.0107		3.60003e+06	0.396	0.0058		7.20003e+06	0.3516	0.0122
26.75	0.3876	0.0161		3.60003e+06	0.3924	0.0116		7.20003e+06	0.3696	0.0101
26.8	0.3852	0.0256		3.60003e+06	0.3912	0.0204		7.20003e+06	0.3816	0.0109
26.85	0.3912	0.0401		3.60003e+06	0.39	0.0305		7.20003e+06	0.3864	0.0066
26.9	0.39	0.0598		3.60003e+06	0.3912	0.045		7.20003e+06	0.396	0.0057
26.95	0.3912	0.084		3.60003e+06	0.3888	0.0687		7.20003e+06	0.3912	0.0054
27	0.3936	0.1223		3600027	0.396	0.0988		7200027	0.3912	0.0088
27.05	0.3816	0.1711		3.60003e+06	0.3852	0.137		7.20003e+06	0.3864	0.0113
27.1	0.3492	0.2424		3.60003e+06	0.372	0.1926		7.20003e+06	0.3852	0.0184
27.15	0.2988	0.3194		3.60003e+06	0.3336	0.2708		7.20003e+06	0.3912	0.031
27.2	0.2364	0.3911		3.60003e+06	0.2832	0.343		7.20003e+06	0.3888	0.0456
27.25	0.1752	0.4371		3.60003e+06	0.222	0.4062		7.20003e+06	0.3936	0.0674
27.3	0.1152	0.4636		3.60003e+06	0.1608	0.4481		7.20003e+06	0.3888	0.099
27.35	0.0624	0.4518		3.60003e+06	0.102	0.4655		7.20003e+06	0.3888	0.1373
27.4	0.0288	0.3605		3.60003e+06	0.0504	0.4326		7.20003e+06	0.3744	0.1926
27.45	0.0084	0.2598		3.60003e+06	0.018	0.3275		7.20003e+06	0.336	0.2689
27.5	0.0072	0.1756		3.60003e+06	0.0036	0.2329		7.20003e+06	0.2904	0.3357
27.55	0.0156	0.1158		3.60003e+06	0.0096	0.1574		7.20003e+06	0.2304	0.4029
27.6	0.0288	0.0825		3.60003e+06	0.0204	0.1042		7.20003e+06	0.1656	0.4435
27.65	0.0516	0.0603		3.60003e+06	0.036	0.074		7.20003e+06	0.1068	0.4633
27.7	0.0756	0.0482		3.60003e+06	0.0624	0.0561		7.20003e+06	0.0564	0.4383
27.75	0.0948	0.0411		3.60003e+06	0.0816	0.046		7.20003e+06	0.0252	0.3383
27.8	0.1152	0.0373		3.60003e+06	0.1008	0.0383		7.20003e+06	0.012	0.2417
27.85	0.1344	0.033		3.60003e+06	0.1272	0.0348		7.20003e+06	0.0108	0.1642
27.9	0.1608	0.0302		3.60003e+06	0.1476	0.0311		7.20003e+06	0.0156	0.1109
27.95	0.1776	0.0265		3.60003e+06	0.1668	0.0281		7.20003e+06	0.036	0.079
28	0.2052	0.0225		3600028	0.1908	0.0249		7200028	0.0588	0.0582
28.05	0.2268	0.0218		3.60003e+06	0.2088	0.0229		7.20003e+06	0.084	0.0484
28.1	0.2508	0.0196		3.60003e+06	0.2268	0.0198		7.20003e+06	0.0984	0.0407
28.15	0.2664	0.019		3.60003e+06	0.2484	0.0208		7.20003e+06	0.1212	0.034
28.2	0.2856	0.0184		3.60003e+06	0.2724	0.0169		7.20003e+06	0.1392	0.0309
28.25	0.3084	0.0146		3.60003e+06	0.294	0.0159		7.20003e+06	0.1608	0.0285
28.3	0.324	0.0129		3.60003e+06	0.3144	0.0162		7.20003e+06	0.1788	0.025
28.35	0.3384	0.0133		3.60003e+06	0.3264	0.0153		7.20003e+06	0.1968	0.0225
28.4	0.3564	0.0132		3.60003e+06	0.3432	0.0146		7.20003e+06	0.2184	0.0233
28.45	0.3732	0.0112		3.60003e+06	0.3576	0.0129		7.20003e+06	0.2436	0.0202
28.5	0.3864	0.009		3.60003e+06	0.3744	0.0094		7.20003e+06	0.2652	0.0177
28.55	0.3888	0.0063		3.60003e+06	0.3864	0.009		7.20003e+06	0.2796	0.017
28.6	0.3996	0.0059		3.60003e+06	0.396	0.0079		7.20003e+06	0.2988	0.0175
28.65	0.3972	0.0044		3.60003e+06	0.396	0.0063		7.20003e+06	0.3204	0.0158
28.7	0.39	0.0083		3.60003e+06	0.3948	0.0064		7.20003e+06	0.3372	0.0136
28.75	0.3864	0.0136		3.60003e+06	0.3912	0.0085		7.20003e+06	0.3516	0.0139
28.8	0.39	0.02		3.60003e+06	0.3912	0.014		7.20003e+06	0.3624	0.0102
28.85	0.3852	0.0335		3.60003e+06	0.3912	0.0225		7.20003e+06	0.3816	0.0096
28.9	0.3924	0.0517		3.60003e+06	0.3876	0.0367		7.20003e+06	0.3912	0.0085
28.95	0.3912	0.0751		3.60003e+06	0.3876	0.0566		7.20003e+06	0.3924	0.0052
29	0.3948	0.107		3600029	0.39	0.0816		7200029	0.3912	0.0042
29.05	0.3864	0.1481		3.60003e+06	0.3924	0.1161		7.20003e+06	0.3936	0.0083
29.1	0.3672	0.2109		3.60003e+06	0.384	0.1629		7.20003e+06	0.39	0.0109
29.15	0.3216	0.2889		3.60003e+06	0.3564	0.2297		7.20003e+06	0.3912	0.018
29.2	0.264	0.364		3.60003e+06	0.312	0.3031		7.20003e+06	0.3888	0.0293
29.25	0.2016	0.4213		3.60003e+06	0.2556	0.3775		7.20003e+06	0.3876	0.0423
29.3	0.1404	0.4573		3.60003e+06	0.192	0.4296		7.20003e+06	0.3888	0.0644
29.35	0.078	0.4644		3.60003e+06	0.1284	0.4589		7.20003e+06	0.3912	0.09
29.4	0.0384	0.4048		3.60003e+06	0.0756	0.4582		7.20003e+06	0.39	0.1277
29.45	0.0096	0.2951		3.60003e+06	0.0336	0.3825		7.20003e+06	0.3768	0.1788
29.5	0.0024	0.206		3.60003e+06	0.0132	0.2811		7.20003e+06	0.3468	0.2528
29.55	0.0084	0.1367		3.60003e+06	0.0072	0.1933		7.20003e+06	0.3024	0.3209
29.6	0.0228	0.0926		3.60003e+06	0.0132	0.1287		7.20003e+06	0.2436	0.391
29.65	0.0408	0.0681		3.60003e+06	0.0264	0.0892		7.20003e+06	0.1824	0.436
29.7	0.0636	0.053		3.60003e+06	0.0504	0.0655		7.20003e+06	0.1188	0.4601
29.75	0.084	0.0447		3.60003e+06	0.0696	0.0505		7.20003e+06	0.0612	0.4503
29.8	0.1128	0.0383		3.60003e+06	0.0924	0.0415		7.20003e+06	0.0276	0.3597
29.85	0.1284	0.0342		3.60003e+06	0.1152	0.0377		7.20003e+06	0.0084	0.2596
29.9	0.1476	0.0301		3.60003e+06	0.1344	0.0325		7.20003e+06	0.0096	0.1797
29.95	0.1692	0.0262		3.60003e+06	0.1536	0.0289		7.20003e+06	0.0168	0.1201
30	0.1932	0.0238		3600030	0.1776	0.0279		7200030	0.0348	0.0817
30.05	0.2184	0.0216		3.60003e+06	0.1968	0.0232		7.20003e+06	0.0528	0.0615
30.1	0.2364	0.0203		3.60003e+06	0.2208	0.0234		7.20003e+06	0.0744	0.0502
30.15	0.2556	0.0201		3.60003e+06	0.2376	0.0193		7.20003e+06	0.096	0.0431
30.2	0.2772	0.0179		3.60003e+06	0.2592	0.0186		7.20003e+06	0.1212	0.0375
30.25	0.3	0.0158		3.60003e+06	0.282	0.0168		7.20003e+06	0.1332	0.0322
30.3	0.3156	0.0142		3.60003e+06	0.2976	0.0173		7.20003e+06	0.1512	0.0296
30.35	0.3348	0.0136		3.60003e+06	0.3192	0.0141		7.20003e+06	0.1752	0.0275
30.4	0.3516	0.0137		3.60003e+06	0.3372	0.0131		7.20003e+06	0.1956	0.0258
30.45	0.3648	0.012		3.60003e+06	0.3504	0.0124		7.20003e+06	0.2172	0.0228
30.5	0.3756	0.0103		3.60003e+06	0.3672	0.0122		7.20003e+06	0.2376	0.0196
30.55	0.3864	0.0089		3.60003e+06	0.3828	0.0106		7.20003e+06	0.258	0.0195
30.6	0.3924	0.0075		3.60003e+06	0.3924	0.0064		7.20003e+06	0.276	0.0172
30.65	0.396	0.0046		3.60003e+06	0.3912	0.0071		7.20003e+06	0.2976	0.0163
30.7	0.396	0.0066		3.60003e+06	0.3972	0.0044		7.20003e+06	0.3132	0.0135
30.75	0.3912	0.0105		3.60003e+06	0.3924	0.0067		7.20003e+06	0.3324	0.0131
30.8	0.3852	0.0187		3.60003e+06	0.39	0.0106		7.20003e+06	0.3504	0.0127
30.85	0.39	0.0262		3.60003e+06	0.3912	0.0188		7.20003e+06	0.3648	0.0111
30.9	0.39	0.0422		3.60003e+06	0.3888	0.0288		7.20003e+06	0.3732	0.0113
30.95	0.3888	0.0649		3.60003e+06	0.3888	0.0433		7.20003e+06	0.3888	0.0098
31	0.3888	0.0922		3600031	0.3912	0.0645		7200031	0.3936	0.0063
31.05	0.3888	0.1315		3.60003e+06	0.3912	0.0967		7.20003e+06	0.3924	0.0049
31.1	0.3768	0.1815		3.60003e+06	0.3888	0.1354		7.20003e+06	0.3948	0.0065
31.15	0.3408	0.2567		3.60003e+06	0.3696	0.1886		7.20003e+06	0.3936	0.0082
31.2	0.2928	0.3304		3.60003e+06	0.3396	0.264		7.20003e+06	0.3864	0.0171
31.25	0.2268	0.3991		3.60003e+06	0.2904	0.3358		7.20003e+06	0.39	0.0245
31.3	0.1704	0.4448		3.60003e+06	0.222	0.403		7.20003e+06	0.3888	0.0377
31.35	0.1104	0.4669		3.60003e+06	0.168	0.4447		7.20003e+06	0.3888	0.0576
31.4	0.0492	0.4424		3.60003e+06	0.1044	0.4641		7.20003e+06	0.3936	0.0835
31.45	0.0216	0.3404		3.60003e+06	0.0528	0.4368		7.20003e+06	0.3948	0.118
31.5	0.0096	0.2406		3.60003e+06	0.0228	0.3334		7.20003e+06	0.3792	0.1652
31.55	0.0048	0.1642		3.60003e+06	0.0096	0.2367		7.20003e+06	0.3516	0.2325
31.6	0.018	0.1079		3.60003e+06	0.0048	0.1591		7.20003e+06	0.3132	0.3045
31.65	0.0372	0.0778		3.60003e+06	0.0156	0.108		7.20003e+06	0.2568	0.3775
31.7	0.0588	0.0575		3.60003e+06	0.0336	0.0758		7.20003e+06	0.1932	0.4292
31.75	0.0828	0.0464		3.60003e+06	0.0624	0.0587		7.20003e+06	0.1368	0.4557
31.8	0.0984	0.0402		3.60003e+06	0.0804	0.0467		7.20003e+06	0.0804	0.46
31.85	0.1176	0.0348		3.60003e+06	0.1044	0.0415		7.20003e+06	0.0348	0.3869
31.9	0.144	0.0315		3.60003e+06	0.1212	0.0353		7.20003e+06	0.0144	0.2836
31.95	0.1656	0.0272		3.60003e+06	0.144	0.032		7.20003e+06	0.0048	0.1968
32	0.1872	0.0241		3600032	0.1668	0.0301		7200032	0.0144	0.1297
32.05	0.2052	0.0231		3.60003e+06	0.186	0.0263		7.20003e+06	0.0288	0.0887
32.1	0.2316	0.0214		3.60003e+06	0.204	0.0244		7.20003e+06	0.0504	0.0669
32.15	0.2496	0.0211		3.60003e+06	0.2292	0.0221		7.20003e+06	0.0732	0.0514
32.2	0.2676	0.0174		3.60003e+06	0.2508	0.0213		7.20003e+06	0.0948	0.0429
32.25	0.294	0.0163		3.60003e+06	0.2688	0.0182		7.20003e+06	0.1164	0.0363
32.3	0.306	0.0141		3.60003e+06	0.2904	0.0179		7.20003e+06	0.1344	0.0322
32.35	0.3252	0.014		3.60003e+06	0.3072	0.0167		7.20003e+06	0.15	0.0284
32.4	0.3468	0.0134		3.60003e+06	0.3288	0.0141		7.20003e+06	0.1692	0.0261
32.45	0.3588	0.0128		3.60003e+06	0.3456	0.0132		7.20003e+06	0.1932	0.0258
32.5	0.3708	0.0088		3.60003e+06	0.3624	0.0129		7.20003e+06	0.2148	0.0234
32.55	0.3852	0.0072		3.60003e+06	0.3756	0.0106		7.20003e+06	0.2316	0.0226
32.6	0.39	0.0059		3.60003e+06	0.384	0.0094		7.20003e+06	0.2532	0.0184
32.65	0.3924	0.0039		3.60003e+06	0.39	0.0072		7.20003e+06	0.2748	0.0173
32.7	0.3984	0.0045		3.60003e+06	0.3948	0.0072		7.20003e+06	0.2952	0.0163
32.75	0.3948	0.0103		3.60003e+06	0.3948	0.0043		7.20003e+06	0.3108	0.015
32.8	0.3864	0.0137		3.60003e+06	0.39	0.0086		7.20003e+06	0.3276	0.0146
32.85	0.3888	0.0213		3.60003e+06	0.3924	0.0152		7.20003e+06	0.3444	0.012
32.9	0.384	0.0368		3.60003e+06	0.3876	0.0217		7.20003e+06	0.3564	0.0129
32.95	0.3876	0.0528		3.60003e+06	0.39	0.0338		7.20003e+06	0.3696	0.0119
33	0.3924	0.0767		3600033	0.3912	0.0525		7200033	0.3816	0.0103
33.05	0.3924	0.1103		3.60003e+06	0.3912	0.0752		7.20003e+06	0.3936	0.0065
33.1	0.3828	0.158		3.60003e+06	0.3924	0.1077		7.20003e+06	0.3924	0.0056
33.15	0.3588	0.2225		3.60003e+06	0.3828	0.1546		7.20003e+06	0.39	0.0052
33.2	0.3132	0.297		3.60003e+06	0.3648	0.217		7.20003e+06	0.3912	0.0087
33.25	0.2592	0.3721		3.60003e+06	0.3204	0.2916		7.20003e+06	0.3888	0.0142
33.3	0.1908	0.4283		3.60003e+06	0.2652	0.3634		7.20003e+06	0.3888	0.0241
33.35	0.1344	0.46		3.60003e+06	0.2028	0.4214		7.20003e+06	0.3864	0.0365
33.4	0.0744	0.4625		3.60003e+06	0.144	0.4553		7.20003e+06	0.3924	0.0524
33.45	0.036	0.3887		3.60003e+06	0.0816	0.4632		7.20003e+06	0.3948	0.0778
33.5	0.012	0.2807		3.60003e+06	0.036	0.3999		7.20003e+06	0.3888	0.1102
33.55	0.0012	0.1926		3.60003e+06	0.0132	0.2956		7.20003e+06	0.3828	0.157
33.6	0.012	0.1293		3.60003e+06	0.0084	0.2067		7.20003e+06	0.3636	0.221
33.65	0.0288	0.0868		3.60003e+06	0.012	0.1382		7.20003e+06	0.3204	0.2933
33.7	0.0468	0.0639		3.60003e+06	0.024	0.0912		7.20003e+06	0.2688	0.3624
33.75	0.0672	0.05		3.60003e+06	0.0444	0.0686		7.20003e+06	0.2052	0.4201
33.8	0.0876	0.0437		3.60003e+06	0.0696	0.0535		7.20003e+06	0.1476	0.4526
33.85	0.1152	0.037		3.60003e+06	0.0936	0.0447		7.20003e+06	0.0888	0.4633
33.9	0.132	0.0337		3.60003e+06	0.1092	0.0369		7.20003e+06	0.042	0.4044
33.95	0.156	0.0307		3.60003e+06	0.132	0.0345		7.20003e+06	0.0144	0.3022
34	0.1764	0.0269		3600034	0.15	0.0299		7200034	0.0096	0.2129
34.05	0.1944	0.0253		3.60003e+06	0.1716	0.0289		7.20003e+06	0.0132	0.1423
34.1	0.2172	0.0229		3.60003e+06	0.192	0.0242		7.20003e+06	0.024	0.0954
34.15	0.2412	0.0197		3.60003e+06	0.2172	0.0233		7.20003e+06	0.0444	0.0707
34.2	0.2592	0.0171		3.60003e+06	0.2376	0.0219		7.20003e+06	0.0684	0.055
34.25	0.2856	0.0183		3.60003e+06	0.2556	0.0174		7.20003e+06	0.0912	0.0457
34.3	0.2988	0.0156		3.60003e+06	0.2808	0.0159		7.20003e+06	0.1068	0.0393
34.35	0.3204	0.0161		3.60003e+06	0.3012	0.0152		7.20003e+06	0.1284	0.0356
34.4	0.3336	0.0122		3.60003e+06	0.3132	0.014		7.20003e+06	0.1464	0.0323
34.45	0.3564	0.0113		3.60003e+06	0.3312	0.0149		7.20003e+06	0.1632	0.0265
34.5	0.366	0.0117		3.60003e+06	0.3504	0.0138		7.20003e+06	0.1884	0.0249
34.55	0.3768	0.0105		3.60003e+06	0.36	0.0116		7.20003e+06	0.204	0.022
34.6	0.3912	0.0082		3.60003e+06	0.3744	0.0106		7.20003e+06	0.2316	0.0219
34.65	0.3948	0.0068		3.60003e+06	0.3924	0.0075		7.20003e+06	0.252	0.0189
34.7	0.3984	0.0072		3.60003e+06	0.396	0.0066		7.20003e+06	0.2736	0.0175
34.75	0.39	0.0076		3.60003e+06	0.3996	0.0064		7.20003e+06	0.2916	0.0168
34.8	0.3912	0.0103		3.60003e+06	0.396	0.0054		7.20003e+06	0.3096	0.0144
34.85	0.3888	0.0187		3.60003e+06	0.3924	0.0086		7.20003e+06	0.3276	0.0132
34.9	0.3876	0.028		3.60003e+06	0.3864	0.0154		7.20003e+06	0.3396	0.0143
34.95	0.3876	0.0473		3.60003e+06	0.3912	0.0258		7.20003e+06	0.3552	0.0111
35	0.3876	0.0678		3600035	0.3924	0.0403		7200035	0.3696	0.0125
35.05	0.3948	0.098		3.60004e+06	0.3912	0.0596		7.20004e+06	0.3852	0.0093
35.1	0.3912	0.1374		3.60004e+06	0.3912	0.088		7.20004e+06	0.39	0.0083
35.15	0.3732	0.1902		3.60004e+06	0.3936	0.124		7.20004e+06	0.3924	0.0075
35.2	0.3372	0.2669		3.60004e+06	0.378	0.1744		7.20004e+06	0.3936	0.0049
35.25	0.2796	0.3436		3.60004e+06	0.3456	0.2433		7.20004e+06	0.3924	0.0067
35.3	0.2172	0.4096		3.60004e+06	0.3	0.3186		7.20004e+06	0.3888	0.0146
35.35	0.1584	0.4485		3.60004e+06	0.2424	0.3898		7.20004e+06	0.3864	0.0209
35.4	0.0984	0.4661		3.60004e+06	0.1764	0.4354		7.20004e+06	0.3864	0.0325
35.45	0.0444	0.4281		3.60004e+06	0.1188	0.4602		7.20004e+06	0.3864	0.05
35.5	0.0168	0.3234		3.60004e+06	0.0612	0.4534		7.20004e+06	0.3936	0.0724
35.55	0.0048	0.2277		3.60004e+06	0.024	0.3616		7.20004e+06	0.3936	0.1061
35.6	0.0048	0.1538		3.60004e+06	0.0084	0.2598		7.20004e+06	0.3864	0.1497
35.65	0.0204	0.101		3.60004e+06	0.0048	0.1776		7.20004e+06	0.3696	0.2087
35.7	0.036	0.0715		3.60004e+06	0.0156	0.1193		7.20004e+06	0.324	0.2848
35.75	0.0564	0.056		3.60004e+06	0.0336	0.0821		7.20004e+06	0.276	0.3567
35.8	0.0828	0.0464		3.60004e+06	0.0564	0.0605		7.20004e+06	0.2148	0.416
35.85	0.1056	0.0406		3.60004e+06	0.072	0.0505		7.20004e+06	0.156	0.4516
35.9	0.126	0.0338		3.60004e+06	0.0948	0.0401		7.20004e+06	0.096	0.4642
35.95	0.144	0.0324		3.60004e+06	0.1212	0.0361		7.20004e+06	0.0456	0.4175
36	0.1644	0.0278		3600036	0.1404	0.0326		7200036	0.0168	0.3135
36.05	0.1884	0.0241		3.60004e+06	0.1608	0.0308		7.20004e+06	0.0108	0.2216
36.1	0.2136	0.0227		3.60004e+06	0.1764	0.0269		7.20004e+06	0.0084	0.1481
36.15	0.2316	0.0216		3.60004e+06	0.204	0.0239		7.20004e+06	0.024	0.101
36.2	0.2544	0.019		3.60004e+06	0.2244	0.0213		7.20004e+06	0.0408	0.0719
36.25	0.2772	0.0182		3.60004e+06	0.2412	0.02		7.20004e+06	0.0624	0.0567
36.3	0.2964	0.0179		3.60004e+06	0.2676	0.0179		7.20004e+06	0.0828	0.0452
36.35	0.3096	0.0149		3.60004e+06	0.2868	0.017		7.20004e+06	0.1032	0.0382
36.4	0.3276	0.0155		3.60004e+06	0.3036	0.0157		7.20004e+06	0.1236	0.033
36.45	0.348	0.0133		3.60004e+06	0.3228	0.0159		7.20004e+06	0.1476	0.0308
36.5	0.3636	0.0109		3.60004e+06	0.336	0.0148		7.20004e+06	0.1656	0.0297
36.55	0.372	0.0091		3.60004e+06	0.354	0.0129		7.20004e+06	0.1884	0.0256
36.6	0.39	0.0095		3.60004e+06	0.3696	0.0102		7.20004e+06	0.2076	0.0233
36.65	0.3948	0.0048		3.60004e+06	0.3804	0.009		7.20004e+06	0.228	0.023
36.7	0.3972	0.0048		3.60004e+06	0.3936	0.0066		7.20004e+06	0.2484	0.0201
36.75	0.3972	0.0064		3.60004e+06	0.3984	0.0067		7.20004e+06	0.2664	0.0169
36.8	0.3888	0.011		3.60004e+06	0.3936	0.0044		7.20004e+06	0.2892	0.0186
36.85	0.3864	0.0156		3.60004e+06	0.3888	0.0065		7.20004e+06	0.306	0.0151
36.9	0.39	0.026		3.60004e+06	0.3912	0.0103		7.20004e+06	0.3252	0.0151
36.95	0.3888	0.0389		3.60004e+06	0.3864	0.0184		7.20004e+06	0.3408	0.0134
37	0.39	0.0584		3600037	0.39	0.0303		7200037	0.354	0.012
37.05	0.3912	0.0827		3.60004e+06	0.3876	0.0474		7.20004e+06	0.366	0.0097
37.1	0.3912	0.1206		3.60004e+06	0.3936	0.0671		7.20004e+06	0.3828	0.0078
37.15	0.3828	0.1675		3.60004e+06	0.3912	0.097		7.20004e+06	0.39	0.0081
37.2	0.3552	0.239		3.60004e+06	0.3912	0.14		7.20004e+06	0.3972	0.0066
37.25	0.3012	0.3129		3.60004e+06	0.3672	0.1961		7.20004e+06	0.3948	0.007
37.3	0.246	0.3879		3.60004e+06	0.3324	0.27		7.20004e+06	0.396	0.0093
37.35	0.18	0.4363		3.60004e+06	0.2772	0.3445		7.20004e+06	0.3864	0.0128
37.4	0.1248	0.4635		3.60004e+06	0.216	0.4077		7.20004e+06	0.384	0.0211
37.45	0.0624	0.4548		3.60004e+06	0.1608	0.4495		7.20004e+06	0.3912	0.0323
37.5	0.0288	0.368		3.60004e+06	0.1008	0.4645		7.20004e+06	0.3876	0.0479
37.55	0.0072	0.2636		3.60004e+06	0.0468	0.4302		7.20004e+06	0.39	0.0729
37.6	0.0012	0.1807		3.60004e+06	0.0204	0.3237		7.20004e+06	0.3912	0.1038
37.65	0.0132	0.1189		3.60004e+06	0.0108	0.2276		7.20004e+06	0.3852	0.1454
37.7	0.0276	0.0836		3.60004e+06	0.0108	0.1522		7.20004e+06	0.3708	0.2046
37.75	0.0504	0.0607		3.60004e+06	0.018	0.1036		7.20004e+06	0.3288	0.2791
37.8	0.0756	0.0511		3.60004e+06	0.036	0.0731		7.20004e+06	0.2772	0.3491
37.85	0.0924	0.0421		3.60004e+06	0.0636	0.0578		7.20004e+06	0.222	0.4134
37.9	0.1152	0.0363		3.60004e+06	0.0816	0.0471		7.20004e+06	0.156	0.4504
37.95	0.1392	0.0321		3.60004e+06	0.1044	0.0386		7.20004e+06	0.0948	0.4648
38	0.1584	0.0291		3600038	0.1224	0.0352		7200038	0.0456	0.428
38.05	0.1776	0.0251		3.60004e+06	0.144	0.0308		7.20004e+06	0.0168	0.323
38.1	0.1992	0.0234		3.60004e+06	0.1632	0.0285		7.20004e+06	0.0072	0.2302
38.15	0.222	0.0227		3.60004e+06	0.1836	0.0263		7.20004e+06	0.0096	0.1545
38.2	0.2436	0.0193		3.60004e+06	0.2088	0.0223		7.20004e+06	0.0192	0.1029
38.25	0.2652	0.017		3.60004e+06	0.2304	0.0218		7.20004e+06	0.0432	0.073
38.3	0.2892	0.0167		3.60004e+06	0.2544	0.0194		7.20004e+06	0.0612	0.056
38.35	0.3048	0.0158		3.60004e+06	0.2736	0.0168		7.20004e+06	0.0816	0.0472
38.4	0.3228	0.0148		3.60004e+06	0.2916	0.0155		7.20004e+06	0.1056	0.0406
38.45	0.3396	0.0121		3.60004e+06	0.306	0.0161		7.20004e+06	0.1296	0.0354
38.5	0.3564	0.0126		3.60004e+06	0.3276	0.0151		7.20004e+06	0.1476	0.0304
38.55	0.3708	0.0092		3.60004e+06	0.342	0.0139		7.20004e+06	0.1608	0.028
38.6	0.3864	0.0097		3.60004e+06	0.3624	0.0122		7.20004e+06	0.1812	0.025
38.65	0.39	0.0082		3.60004e+06	0.3756	0.0103		7.20004e+06	0.2052	0.0221
38.7	0.3972	0.0052		3.60004e+06	0.3852	0.0072		7.20004e+06	0.2244	0.02
38.75	0.3936	0.0047		3.60004e+06	0.396	0.0081		7.20004e+06	0.2484	0.02
38.8	0.3948	0.0071		3.60004e+06	0.3984	0.006		7.20004e+06	0.264	0.0185
38.85	0.39	0.0144		3.60004e+06	0.3936	0.0072		7.20004e+06	0.2868	0.0168
38.9	0.39	0.022		3.60004e+06	0.3924	0.0096		7.20004e+06	0.306	0.017
38.95	0.3864	0.032		3.60004e+06	0.3912	0.0127		7.20004e+06	0.3252	0.0151
39	0.3936	0.051		3600039	0.3864	0.0219		7200039	0.3372	0.0122
39.05	0.3912	0.0736		3.60004e+06	0.3876	0.0352		7.20004e+06	0.3552	0.0137
39.1	0.3912	0.1081		3.60004e+06	0.3888	0.0559		7.20004e+06	0.366	0.0106
39.15	0.3888	0.1503		3.60004e+06	0.3888	0.0808		7.20004e+06	0.384	0.011
39.2	0.36	0.213		3.60004e+06	0.39	0.1134		7.20004e+06	0.3888	0.0066
39.25	0.3216	0.2909		3.60004e+06	0.384	0.1586		7.20004e+06	0.396	0.0066
39.3	0.264	0.3639		3.60004e+06	0.3564	0.2232		7.20004e+06	0.3924	0.0045
39.35	0.1992	0.4247		3.60004e+06	0.3168	0.2992		7.20004e+06	0.39	0.0068
39.4	0.1404	0.4564		3.60004e+06	0.2556	0.3734		7.20004e+06	0.39	0.0113
39.45	0.078	0.4669		3.60004e+06	0.1992	0.4269		7.20004e+06	0.3852	0.0204
39.5	0.036	0.403		3.60004e+06	0.1356	0.4584		7.20004e+06	0.3924	0.032
39.55	0.0108	0.2965		3.60004e+06	0.0768	0.4599		7.20004e+06	0.3888	0.0494
39.6	0.0024	0.2043		3.60004e+06	0.0384	0.3909		7.20004e+06	0.3936	0.0713
39.65	0.0132	0.1346		3.60004e+06	0.0096	0.2846		7.20004e+06	0.396	0.1012
39.7	0.0204	0.0915		3.60004e+06	0.0048	0.1955		7.20004e+06	0.3912	0.1424
39.75	0.048	0.0677		3.60004e+06	0.0096	0.1308		7.20004e+06	0.3708	0.2
39.8	0.066	0.0525		3.60004e+06	0.03	0.0913		7.20004e+06	0.3312	0.2732
39.85	0.0864	0.0446		3.60004e+06	0.0492	0.0646		7.20004e+06	0.2868	0.3442
39.9	0.108	0.0386		3.60004e+06	0.0672	0.0522		7.20004e+06	0.2208	0.4084
39.95	0.1296	0.0335		3.60004e+06	0.0948	0.0439		7.20004e+06	0.162	0.4477
40	0.1512	0.029		3600040	0.1128	0.0369		7200040	0.1068	0.4641

## Sheet: Extended Data Fig. 8d-f
Time	V_mem	V_fire		Time	V_mem	V_fire		Time	V_mem	V_fire
ms	V	V		ms	V	V		ms	V	V
0	0.2294	0.1547		3600000	0.0151	0.47		7200000	0.3116	0.1478
0.05	0.3873	0.0756		3.6e+06	0.0311	0.3792		7.2e+06	0.378	0.0611
0.1	0.4512	0.006		3.6e+06	0.0899	0.25		7.2e+06	0.4334	0.0282
0.15	0.5083	0.0206		3.6e+06	0.2503	0.1488		7.2e+06	0.499	0.0437
0.2	0.5646	0.0606		3.6e+06	0.4402	0.0572		7.2e+06	0.5578	0.1004
0.25	0.5898	0.1425		3.6e+06	0.5267	0.0222		7.2e+06	0.5821	0.194
0.3	0.5226	0.3003		3.6e+06	0.5645	0.0564		7.2e+06	0.5636	0.2833
0.35	0.3672	0.4632		3.6e+06	0.5435	0.1922		7.2e+06	0.5065	0.3636
0.4	0.221	0.559		3.6e+06	0.4603	0.374		7.2e+06	0.4402	0.4335
0.45	0.1362	0.586		3.6e+06	0.3268	0.4957		7.2e+06	0.3553	0.4881
0.5	0.0908	0.5586		3.6e+06	0.236	0.5575		7.2e+06	0.2881	0.5275
0.55	0.0664	0.5177		3.6e+06	0.1646	0.5719		7.2e+06	0.2285	0.5452
0.6	0.0505	0.4986		3.6e+06	0.1117	0.5576		7.2e+06	0.1739	0.551
0.65	0.0354	0.489		3.6e+06	0.0748	0.5378		7.2e+06	0.1277	0.544
0.7	0.0202	0.4816		3.6e+06	0.0613	0.5185		7.2e+06	0.0932	0.5335
0.75	0.0102	0.4707		3.6e+06	0.0538	0.5109		7.2e+06	0.0731	0.522
0.8	0.0186	0.3779		3.6e+06	0.047	0.511		7.2e+06	0.0605	0.5196
0.85	0.0706	0.2549		3.6e+06	0.0412	0.5104		7.2e+06	0.0563	0.5216
0.9	0.2118	0.1622		3.6e+06	0.0294	0.5095		7.2e+06	0.0445	0.5236
0.95	0.3814	0.0824		3.6e+06	0.0185	0.4982		7.2e+06	0.0328	0.5284
1	0.4461	0.0096		3600001	0.0134	0.4628		7200001	0.0176	0.5233
1.05	0.4982	0.0138		3.6e+06	0.0353	0.3592		7.2e+06	0.0076	0.5052
1.1	0.5553	0.055		3.6e+06	0.1058	0.2289		7.2e+06	0.0109	0.4604
1.15	0.5898	0.1301		3.6e+06	0.2831	0.1332		7.2e+06	0.0361	0.3761
1.2	0.5402	0.2814		3.6e+06	0.4561	0.043		7.2e+06	0.1092	0.2842
1.25	0.3856	0.4537		3.6e+06	0.5309	0.0219		7.2e+06	0.2394	0.2057
1.3	0.2294	0.5573		3.6e+06	0.5628	0.0685		7.2e+06	0.3436	0.1098
1.35	0.1429	0.5879		3.6e+06	0.5334	0.2188		7.2e+06	0.3956	0.0413
1.4	0.095	0.5628		3.6e+06	0.441	0.3951		7.2e+06	0.4561	0.0268
1.45	0.0681	0.5186		3.6e+06	0.3125	0.5083		7.2e+06	0.525	0.0573
1.5	0.0538	0.4986		3.6e+06	0.2201	0.5628		7.2e+06	0.5737	0.1304
1.55	0.037	0.4914		3.6e+06	0.1537	0.5709		7.2e+06	0.583	0.224
1.6	0.0228	0.4849		3.6e+06	0.1016	0.5539		7.2e+06	0.5443	0.3135
1.65	0.0076	0.4751		3.6e+06	0.0689	0.5311		7.2e+06	0.4855	0.3883
1.7	0.0118	0.3924		3.6e+06	0.0538	0.5172		7.2e+06	0.4166	0.4513
1.75	0.0564	0.2649		3.6e+06	0.0521	0.509		7.2e+06	0.3352	0.5
1.8	0.1832	0.1692		3.6e+06	0.0454	0.5107		7.2e+06	0.2713	0.5346
1.85	0.3697	0.0918		3.6e+06	0.0378	0.5114		7.2e+06	0.2117	0.5485
1.9	0.447	0.0174		3.6e+06	0.026	0.5077		7.2e+06	0.1613	0.5517
1.95	0.4948	0.0102		3.6e+06	0.0134	0.4962		7.2e+06	0.1142	0.5407
2	0.5486	0.0477		3600002	0.0134	0.4507		7200002	0.0857	0.5281
2.05	0.5864	0.1133		3.6e+06	0.0412	0.3332		7.2e+06	0.0672	0.5208
2.1	0.5528	0.2512		3.6e+06	0.1218	0.2102		7.2e+06	0.0622	0.5179
2.15	0.415	0.4325		3.6e+06	0.3209	0.1176		7.2e+06	0.0529	0.5218
2.2	0.2496	0.5467		3.6e+06	0.4738	0.0326		7.2e+06	0.042	0.5285
2.25	0.1546	0.5885		3.6e+06	0.5401	0.022		7.2e+06	0.0277	0.5263
2.3	0.0984	0.5732		3.6e+06	0.5628	0.0853		7.2e+06	0.0168	0.5202
2.35	0.0681	0.5268		3.6e+06	0.5225	0.2503		7.2e+06	0.0101	0.4987
2.4	0.0522	0.5025		3.6e+06	0.4208	0.4184		7.2e+06	0.016	0.4419
2.45	0.0404	0.4899		3.6e+06	0.2906	0.521		7.2e+06	0.0504	0.3509
2.5	0.0295	0.4865		3.6e+06	0.2075	0.5664		7.2e+06	0.1369	0.2656
2.55	0.011	0.4787		3.6e+06	0.1445	0.5679		7.2e+06	0.2764	0.1812
2.6	0.006	0.4139		3.6e+06	0.0924	0.5526		7.2e+06	0.3578	0.0868
2.65	0.0446	0.2848		3.6e+06	0.068	0.5295		7.2e+06	0.4108	0.0328
2.7	0.1462	0.1847		3.6e+06	0.0538	0.5154		7.2e+06	0.4704	0.0315
2.75	0.3369	0.1053		3.6e+06	0.0504	0.5108		7.2e+06	0.5393	0.076
2.8	0.4411	0.0303		3.6e+06	0.0428	0.51		7.2e+06	0.5771	0.1576
2.85	0.4915	0.0015		3.6e+06	0.0336	0.5119		7.2e+06	0.5737	0.2537
2.9	0.5419	0.0382		3.6e+06	0.0227	0.5074		7.2e+06	0.53	0.3362
2.95	0.578	0.0967		3.6e+06	0.0134	0.4942		7.2e+06	0.4679	0.4094
3	0.5671	0.2139		3600003	0.0134	0.4338		7200003	0.3906	0.4679
3.05	0.4478	0.3991		3.6e+06	0.0529	0.3072		7.2e+06	0.3125	0.5128
3.1	0.2798	0.5264		3.6e+06	0.1487	0.1917		7.2e+06	0.2537	0.5415
3.15	0.1714	0.5842		3.6e+06	0.3612	0.0985		7.2e+06	0.1974	0.5521
3.2	0.1068	0.581		3.6e+06	0.4956	0.0226		7.2e+06	0.1478	0.5474
3.25	0.074	0.5354		3.6e+06	0.5485	0.0277		7.2e+06	0.1033	0.5374
3.3	0.0547	0.5049		3.6e+06	0.5611	0.1065		7.2e+06	0.0815	0.526
3.35	0.0412	0.4921		3.6e+06	0.5099	0.2878		7.2e+06	0.0647	0.5193
3.4	0.0312	0.4843		3.6e+06	0.3923	0.4425		7.2e+06	0.058	0.5194
3.45	0.0144	0.4825		3.6e+06	0.2764	0.5349		7.2e+06	0.0462	0.5238
3.5	0.0076	0.4386		3.6e+06	0.1949	0.5674		7.2e+06	0.0361	0.5277
3.55	0.0328	0.3091		3.6e+06	0.1285	0.567		7.2e+06	0.0227	0.5236
3.6	0.116	0.2052		3.6e+06	0.0882	0.548		7.2e+06	0.0109	0.5157
3.65	0.2983	0.1198		3.6e+06	0.0613	0.5256		7.2e+06	0.0067	0.4854
3.7	0.4268	0.0453		3.6e+06	0.0512	0.5131		7.2e+06	0.0235	0.4146
3.75	0.4755	0.0001		3.6e+06	0.0462	0.508		7.2e+06	0.0697	0.3196
3.8	0.5301	0.0294		3.6e+06	0.0412	0.51		7.2e+06	0.1798	0.2376
3.85	0.5763	0.0812		3.6e+06	0.0336	0.511		7.2e+06	0.3116	0.1513
3.9	0.578	0.1813		3.6e+06	0.021	0.5065		7.2e+06	0.378	0.063
3.95	0.478	0.3609		3.6e+06	0.0076	0.4851		7.2e+06	0.4318	0.0264
4	0.3109	0.5055		3600004	0.0168	0.4107		7200004	0.4964	0.0375
4.05	0.1874	0.5791		3.6e+06	0.0647	0.2834		7.2e+06	0.5544	0.0959
4.1	0.1185	0.5872		3.6e+06	0.1798	0.1696		7.2e+06	0.5838	0.1895
4.15	0.0782	0.5463		3.6e+06	0.3956	0.0807		7.2e+06	0.5645	0.2816
4.2	0.0555	0.5106		3.6e+06	0.509	0.0182		7.2e+06	0.5116	0.3623
4.25	0.0404	0.4939		3.6e+06	0.5544	0.0367		7.2e+06	0.4427	0.4291
4.3	0.0303	0.488		3.6e+06	0.5578	0.137		7.2e+06	0.3604	0.485
4.35	0.0202	0.4829		3.6e+06	0.4897	0.3216		7.2e+06	0.294	0.5244
4.4	0.0076	0.4551		3.6e+06	0.3654	0.4648		7.2e+06	0.2302	0.5477
4.45	0.0228	0.334		3.6e+06	0.257	0.5462		7.2e+06	0.1798	0.5523
4.5	0.0908	0.2224		3.6e+06	0.1781	0.5722		7.2e+06	0.1319	0.5478
4.55	0.2605	0.1378		3.6e+06	0.1201	0.5656		7.2e+06	0.0958	0.5334
4.6	0.4108	0.0613		3.6e+06	0.079	0.5446		7.2e+06	0.0731	0.5261
4.65	0.4663	0.002		3.6e+06	0.0605	0.5233		7.2e+06	0.063	0.5188
4.7	0.5209	0.0209		3.6e+06	0.0496	0.5098		7.2e+06	0.0563	0.5197
4.75	0.5696	0.0679		3.6e+06	0.047	0.5082		7.2e+06	0.0445	0.526
4.8	0.583	0.1571		3.6e+06	0.0445	0.5119		7.2e+06	0.0328	0.5269
4.85	0.5049	0.327		3.6e+06	0.0302	0.5121		7.2e+06	0.0176	0.5242
4.9	0.3386	0.4822		3.6e+06	0.0193	0.5064		7.2e+06	0.0109	0.5075
4.95	0.2076	0.5708		3.6e+06	0.0101	0.4788		7.2e+06	0.0118	0.4646
5	0.1261	0.5882		3600005	0.0193	0.3882		7200005	0.037	0.3816
5.05	0.0858	0.5533		3.60001e+06	0.0781	0.2577		7.20001e+06	0.1042	0.2893
5.1	0.0614	0.514		3.60001e+06	0.2218	0.1556		7.20001e+06	0.2344	0.2092
5.15	0.048	0.4982		3.60001e+06	0.4234	0.0606		7.20001e+06	0.341	0.1158
5.2	0.032	0.4883		3.60001e+06	0.5216	0.0168		7.20001e+06	0.3948	0.0423
5.25	0.0194	0.4841		3.60001e+06	0.5628	0.0456		7.20001e+06	0.4519	0.0238
5.3	0.0034	0.4661		3.60001e+06	0.5519	0.1696		7.20001e+06	0.5183	0.052
5.35	0.0177	0.36		3.60001e+06	0.4679	0.356		7.20001e+06	0.5695	0.126
5.4	0.0715	0.2425		3.60001e+06	0.3377	0.4875		7.20001e+06	0.5804	0.2175
5.45	0.2227	0.1517		3.60001e+06	0.2402	0.5518		7.20001e+06	0.551	0.3074
5.5	0.3907	0.076		3.60001e+06	0.1672	0.5714		7.20001e+06	0.4914	0.381
5.55	0.452	0.0045		3.60001e+06	0.1117	0.5599		7.20001e+06	0.4234	0.4464
5.6	0.5091	0.0171		3.60001e+06	0.0764	0.5368		7.20001e+06	0.3452	0.4942
5.65	0.5587	0.0563		3.60001e+06	0.0538	0.521		7.20001e+06	0.2797	0.5291
5.7	0.5847	0.1322		3.60001e+06	0.0512	0.5089		7.20001e+06	0.2192	0.5476
5.75	0.5293	0.2894		3.60001e+06	0.0437	0.5112		7.20001e+06	0.1655	0.5499
5.8	0.3756	0.4595		3.60001e+06	0.037	0.511		7.20001e+06	0.121	0.5407
5.85	0.2244	0.5592		3.60001e+06	0.0294	0.5114		7.20001e+06	0.0899	0.5289
5.9	0.137	0.587		3.60001e+06	0.0134	0.5023		7.20001e+06	0.0706	0.5227
5.95	0.09	0.565		3.60001e+06	0.0076	0.4645		7.20001e+06	0.0605	0.5191
6	0.0656	0.519		3600006	0.0302	0.3597		7200006	0.0538	0.5211
6.05	0.0505	0.4986		3.60001e+06	0.0974	0.2331		7.20001e+06	0.0412	0.524
6.1	0.037	0.4887		3.60001e+06	0.2705	0.1352		7.20001e+06	0.0311	0.5269
6.15	0.0253	0.4837		3.60001e+06	0.4519	0.0435		7.20001e+06	0.0168	0.522
6.2	0.0051	0.4747		3.60001e+06	0.5317	0.0166		7.20001e+06	0.0067	0.5048
6.25	0.0118	0.3897		3.60001e+06	0.5662	0.0622		7.20001e+06	0.0151	0.4563
6.3	0.053	0.2611		3.60001e+06	0.541	0.2095		7.20001e+06	0.042	0.3682
6.35	0.1798	0.1696		3.60001e+06	0.4444	0.3842		7.20001e+06	0.1134	0.2789
6.4	0.3646	0.0901		3.60001e+06	0.3125	0.5029		7.20001e+06	0.2495	0.1968
6.45	0.4478	0.0177		3.60001e+06	0.2243	0.561		7.20001e+06	0.3452	0.1053
6.5	0.4948	0.0078		3.60001e+06	0.1512	0.5706		7.20001e+06	0.4015	0.0398
6.55	0.5511	0.0469		3.60001e+06	0.1	0.5578		7.20001e+06	0.462	0.028
6.6	0.5864	0.1148		3.60001e+06	0.0689	0.5355		7.20001e+06	0.5284	0.0622
6.65	0.5528	0.2522		3.60001e+06	0.0563	0.5168		7.20001e+06	0.5729	0.1423
6.7	0.4134	0.4298		3.60001e+06	0.0496	0.5108		7.20001e+06	0.5804	0.2345
6.75	0.2479	0.5448		3.60001e+06	0.0428	0.5098		7.20001e+06	0.5401	0.3235
6.8	0.1538	0.5862		3.60001e+06	0.0353	0.5144		7.20001e+06	0.4763	0.3951
6.85	0.0975	0.5741		3.60001e+06	0.026	0.5092		7.20001e+06	0.4074	0.4584
6.9	0.069	0.5265		3.60001e+06	0.0143	0.4971		7.20001e+06	0.3276	0.5065
6.95	0.0522	0.5024		3.60001e+06	0.0076	0.4526		7.20001e+06	0.2663	0.5346
7	0.0387	0.4922		3600007	0.0403	0.3342		7200007	0.2066	0.5476
7.05	0.0236	0.4856		3.60001e+06	0.1193	0.2107		7.20001e+06	0.1546	0.5484
7.1	0.011	0.48		3.60001e+06	0.3133	0.1143		7.20001e+06	0.1134	0.5412
7.15	0.0076	0.4161		3.60001e+06	0.4729	0.0343		7.20001e+06	0.0832	0.5298
7.2	0.0429	0.2842		3.60001e+06	0.5426	0.0213		7.20001e+06	0.0655	0.5215
7.25	0.1454	0.1851		3.60001e+06	0.5653	0.0794		7.20001e+06	0.0571	0.519
7.3	0.3327	0.1073		3.60001e+06	0.525	0.2466		7.20001e+06	0.0487	0.5232
7.35	0.4369	0.0294		3.60001e+06	0.42	0.4147		7.20001e+06	0.0428	0.5263
7.4	0.4873	0.0042		3.60001e+06	0.2915	0.5193		7.20001e+06	0.0286	0.5249
7.45	0.5402	0.0371		3.60001e+06	0.2058	0.5637		7.20001e+06	0.0143	0.5175
7.5	0.5822	0.0965		3.60001e+06	0.142	0.5689		7.20001e+06	0.0101	0.4964
7.55	0.5688	0.2153		3.60001e+06	0.0949	0.554		7.20001e+06	0.0168	0.4385
7.6	0.4461	0.3989		3.60001e+06	0.0647	0.5283		7.20001e+06	0.0538	0.3457
7.65	0.279	0.5263		3.60001e+06	0.0521	0.5144		7.20001e+06	0.1445	0.2583
7.7	0.1698	0.5817		3.60001e+06	0.0504	0.5106		7.20001e+06	0.278	0.1769
7.75	0.1059	0.5805		3.60001e+06	0.0445	0.5113		7.20001e+06	0.3612	0.0846
7.8	0.074	0.5374		3.60001e+06	0.0344	0.5144		7.20001e+06	0.4141	0.0322
7.85	0.0513	0.5052		3.60001e+06	0.0252	0.5091		7.20001e+06	0.478	0.0324
7.9	0.0379	0.4938		3.60001e+06	0.0076	0.4941		7.20001e+06	0.541	0.0772
7.95	0.0286	0.4867		3.60001e+06	0.0143	0.4329		7.20001e+06	0.5796	0.1624
8	0.011	0.4843		3600008	0.0479	0.3054		7200008	0.5737	0.2555
8.05	0.0051	0.4382		3.60001e+06	0.1445	0.1904		7.20001e+06	0.5275	0.3393
8.1	0.0286	0.3111		3.60001e+06	0.357	0.0986		7.20001e+06	0.4628	0.4117
8.15	0.1118	0.2043		3.60001e+06	0.4948	0.0247		7.20001e+06	0.3881	0.4701
8.2	0.2899	0.1227		3.60001e+06	0.5477	0.025		7.20001e+06	0.3125	0.5149
8.25	0.4209	0.0479		3.60001e+06	0.5645	0.1066		7.20001e+06	0.2512	0.5396
8.3	0.473	0.0002		3.60001e+06	0.5074	0.2868		7.20001e+06	0.1982	0.5493
8.35	0.5268	0.029		3.60001e+06	0.3889	0.4401		7.20001e+06	0.1462	0.5492
8.4	0.573	0.0802		3.60001e+06	0.2722	0.5358		7.20001e+06	0.1042	0.5389
8.45	0.5797	0.1808		3.60001e+06	0.1949	0.5672		7.20001e+06	0.0773	0.5282
8.5	0.4797	0.3605		3.60001e+06	0.131	0.5686		7.20001e+06	0.0655	0.5213
8.55	0.3092	0.5061		3.60001e+06	0.0882	0.5473		7.20001e+06	0.0571	0.52
8.6	0.1916	0.5781		3.60001e+06	0.0638	0.5253		7.20001e+06	0.0487	0.5247
8.65	0.1168	0.5865		3.60001e+06	0.0496	0.5122		7.20001e+06	0.0353	0.5274
8.7	0.0765	0.5474		3.60001e+06	0.0454	0.5098		7.20001e+06	0.0252	0.523
8.75	0.0597	0.5118		3.60001e+06	0.0454	0.5137		7.20001e+06	0.0109	0.5139
8.8	0.0404	0.4938		3.60001e+06	0.0328	0.5131		7.20001e+06	0.0084	0.4838
8.85	0.0312	0.4879		3.60001e+06	0.0218	0.5068		7.20001e+06	0.021	0.418
8.9	0.0186	0.4856		3.60001e+06	0.0101	0.4861		7.20001e+06	0.0739	0.3201
8.95	0.006	0.4583		3.60001e+06	0.0143	0.4104		7.20001e+06	0.1798	0.2405
9	0.0202	0.3389		3600009	0.0613	0.2781		7200009	0.3058	0.1504
9.05	0.0866	0.2249		3.60001e+06	0.1865	0.1672		7.20001e+06	0.3763	0.0633
9.1	0.2538	0.1379		3.60001e+06	0.3948	0.0768		7.20001e+06	0.4284	0.026
9.15	0.4066	0.0644		3.60001e+06	0.5107	0.0189		7.20001e+06	0.4922	0.0367
9.2	0.4629	0.0024		3.60001e+06	0.5561	0.0332		7.20001e+06	0.5578	0.0944
9.25	0.5167	0.0194		3.60001e+06	0.5594	0.139		7.20001e+06	0.5804	0.1817
9.3	0.5671	0.0646		3.60001e+06	0.4906	0.324		7.20001e+06	0.567	0.2731
9.35	0.5847	0.1516		3.60001e+06	0.3612	0.467		7.20001e+06	0.5174	0.3554
9.4	0.51	0.3227		3.60001e+06	0.2528	0.5463		7.20001e+06	0.4536	0.4232
9.45	0.347	0.4815		3.60001e+06	0.1756	0.5701		7.20001e+06	0.3746	0.4806
9.5	0.2092	0.5695		3.60001e+06	0.1201	0.565		7.20001e+06	0.3016	0.5186
9.55	0.1278	0.5873		3.60001e+06	0.0806	0.5421		7.20001e+06	0.2402	0.5427
9.6	0.0841	0.5558		3.60001e+06	0.058	0.5203		7.20001e+06	0.1882	0.5492
9.65	0.0631	0.5162		3.60001e+06	0.0521	0.5102		7.20001e+06	0.1369	0.5464
9.7	0.0438	0.499		3.60001e+06	0.0479	0.5102		7.20001e+06	0.1008	0.5328
9.75	0.0337	0.4877		3.60001e+06	0.0428	0.514		7.20001e+06	0.0781	0.5256
9.8	0.0219	0.486		3.60001e+06	0.0294	0.512		7.20001e+06	0.063	0.5178
9.85	0.006	0.4704		3.60001e+06	0.016	0.5035		7.20001e+06	0.0546	0.5222
9.9	0.0135	0.3661		3.60001e+06	0.005	0.4744		7.20001e+06	0.0454	0.5246
9.95	0.0673	0.2442		3.60001e+06	0.0193	0.3816		7.20001e+06	0.037	0.5271
10	0.2076	0.154		3600010	0.0815	0.2528		7200010	0.0202	0.5246
10.05	0.384	0.0782		3.60001e+06	0.231	0.1502		7.20001e+06	0.0101	0.5111
10.1	0.4545	0.0068		3.60001e+06	0.4309	0.0579		7.20001e+06	0.0109	0.4811
10.15	0.5041	0.0132		3.60001e+06	0.5233	0.0156		7.20001e+06	0.026	0.4052
10.2	0.557	0.0541		3.60001e+06	0.5603	0.0458		7.20001e+06	0.0815	0.3131
10.25	0.5839	0.1289		3.60001e+06	0.5485	0.1731		7.20001e+06	0.1949	0.2322
10.3	0.536	0.2798		3.60001e+06	0.4637	0.3592		7.20001e+06	0.3175	0.1414
10.35	0.3823	0.4521		3.60001e+06	0.3318	0.4869		7.20001e+06	0.3814	0.0597
10.4	0.2294	0.5562		3.60001e+06	0.2344	0.554		7.20001e+06	0.4343	0.0271
10.45	0.1446	0.5879		3.60001e+06	0.163	0.5718		7.20001e+06	0.5015	0.0433
10.5	0.0916	0.5678		3.60001e+06	0.1092	0.5619		7.20001e+06	0.5628	0.1028
10.55	0.0639	0.5208		3.60001e+06	0.0714	0.5394		7.20001e+06	0.583	0.1941
10.6	0.0463	0.5002		3.60001e+06	0.0538	0.5168		7.20001e+06	0.5611	0.2848
10.65	0.0379	0.4911		3.60001e+06	0.0487	0.5102		7.20001e+06	0.509	0.3637
10.7	0.0219	0.4871		3.60001e+06	0.0445	0.5094		7.20001e+06	0.4452	0.4308
10.75	0.006	0.4768		3.60001e+06	0.0386	0.5112		7.20001e+06	0.3629	0.483
10.8	0.011	0.3944		3.60001e+06	0.0302	0.5109		7.20001e+06	0.2982	0.5242
10.85	0.053	0.269		3.60001e+06	0.0118	0.5018		7.20001e+06	0.2344	0.5441
10.9	0.1681	0.1735		3.60001e+06	0.0076	0.4642		7.20001e+06	0.1814	0.5506
10.95	0.3529	0.0958		3.60001e+06	0.0319	0.3546		7.20001e+06	0.1344	0.5435
11	0.4411	0.0211		3600011	0.1	0.2253		7200011	0.0958	0.5336
11.05	0.494	0.0064		3.60001e+06	0.2772	0.1273		7.20001e+06	0.0739	0.5247
11.1	0.5469	0.0428		3.60001e+06	0.4561	0.0433		7.20001e+06	0.0613	0.5183
11.15	0.5864	0.1085		3.60001e+06	0.5317	0.0159		7.20001e+06	0.0538	0.52
11.2	0.5562	0.2401		3.60001e+06	0.562	0.0624		7.20001e+06	0.0437	0.5241
11.25	0.4243	0.4234		3.60001e+06	0.5334	0.2137		7.20001e+06	0.0361	0.5269
11.3	0.258	0.5399		3.60001e+06	0.4385	0.3932		7.20001e+06	0.021	0.524
11.35	0.1588	0.5864		3.60001e+06	0.3091	0.5061		7.20001e+06	0.0101	0.5107
11.4	0.0975	0.576		3.60001e+06	0.2167	0.5619		7.20001e+06	0.0109	0.471
11.45	0.0706	0.5307		3.60001e+06	0.1487	0.5726		7.20001e+06	0.0336	0.3946
11.5	0.0513	0.5029		3.60001e+06	0.0983	0.5553		7.20001e+06	0.0899	0.3004
11.55	0.0354	0.4926		3.60001e+06	0.0655	0.5344		7.20001e+06	0.2117	0.2191
11.6	0.0253	0.4854		3.60001e+06	0.0546	0.5167		7.20001e+06	0.3242	0.1288
11.65	0.0102	0.4802		3.60001e+06	0.0504	0.5079		7.20001e+06	0.3864	0.0503
11.7	0.0043	0.4219		3.60001e+06	0.0437	0.5127		7.20001e+06	0.4444	0.0271
11.75	0.0387	0.291		3.60001e+06	0.0344	0.5126		7.20001e+06	0.5132	0.0483
11.8	0.1328	0.1923		3.60001e+06	0.0244	0.5098		7.20001e+06	0.567	0.1166
11.85	0.3201	0.1097		3.60001e+06	0.0109	0.4992		7.20001e+06	0.5821	0.2072
11.9	0.4318	0.0333		3.60001e+06	0.0118	0.4441		7.20001e+06	0.5552	0.2987
11.95	0.4789	-0.0002		3.60001e+06	0.0403	0.327		7.20001e+06	0.4973	0.3752
12	0.5368	0.0351		3600012	0.1226	0.204		7200012	0.4284	0.442
12.05	0.5805	0.0909		3.60001e+06	0.3259	0.1106		7.20001e+06	0.3461	0.4939
12.1	0.5696	0.2028		3.60001e+06	0.4805	0.0309		7.20001e+06	0.2814	0.5324
12.15	0.4587	0.389		3.60001e+06	0.5435	0.0195		7.20001e+06	0.2201	0.5484
12.2	0.2832	0.522		3.60001e+06	0.5662	0.0852		7.20001e+06	0.168	0.5522
12.25	0.1723	0.5809		3.60001e+06	0.5208	0.2564		7.20001e+06	0.1218	0.5415
12.3	0.1093	0.5818		3.60001e+06	0.4066	0.424		7.20001e+06	0.0899	0.5328
12.35	0.0748	0.5375		3.60001e+06	0.289	0.5228		7.20001e+06	0.0731	0.5236
12.4	0.0572	0.509		3.60001e+06	0.2016	0.5702		7.20001e+06	0.0622	0.5191
12.45	0.0396	0.4951		3.60001e+06	0.1352	0.5697		7.20001e+06	0.0512	0.5222
12.5	0.0295	0.4885		3.60001e+06	0.0907	0.5494		7.20001e+06	0.0445	0.5268
12.55	0.0152	0.4846		3.60001e+06	0.0596	0.5293		7.20001e+06	0.0302	0.5269
12.6	0.0043	0.4428		3.60001e+06	0.0504	0.5132		7.20001e+06	0.0185	0.52
12.65	0.027	0.3153		3.60001e+06	0.0454	0.509		7.20001e+06	0.0084	0.5028
12.7	0.1017	0.208		3.60001e+06	0.0437	0.5114		7.20001e+06	0.0118	0.4526
12.75	0.2832	0.1248		3.60001e+06	0.0361	0.5138		7.20001e+06	0.0445	0.3631
12.8	0.4184	0.0517		3.60001e+06	0.0202	0.5098		7.20001e+06	0.1201	0.2745
12.85	0.468	0.0002		3.60001e+06	0.0092	0.4924		7.20001e+06	0.2604	0.1945
12.9	0.5234	0.0256		3.60001e+06	0.0143	0.4215		7.20001e+06	0.3511	0.0997
12.95	0.5688	0.0734		3.60001e+06	0.0538	0.2925		7.20001e+06	0.4015	0.037
13	0.5822	0.1712		3600013	0.1621	0.1779		7200013	0.4645	0.0272
13.05	0.4864	0.351		3.60001e+06	0.3797	0.0854		7.20001e+06	0.53	0.065
13.1	0.3176	0.4979		3.60001e+06	0.5006	0.0202		7.20001e+06	0.5779	0.1409
13.15	0.1966	0.5751		3.60001e+06	0.5544	0.0277		7.20001e+06	0.5804	0.2361
13.2	0.1177	0.5876		3.60001e+06	0.562	0.1167		7.20001e+06	0.5393	0.3199
13.25	0.0774	0.5477		3.60001e+06	0.4973	0.3036		7.20001e+06	0.4763	0.3947
13.3	0.058	0.5123		3.60001e+06	0.3746	0.4528		7.20001e+06	0.4099	0.4571
13.35	0.0446	0.4968		3.60001e+06	0.2629	0.5382		7.20001e+06	0.3318	0.5024
13.4	0.0295	0.4894		3.60001e+06	0.1848	0.5714		7.20001e+06	0.268	0.534
13.45	0.0177	0.485		3.60001e+06	0.1252	0.5653		7.20001e+06	0.2134	0.5471
13.5	0.0043	0.4605		3.60001e+06	0.0832	0.5438		7.20001e+06	0.1579	0.5503
13.55	0.0177	0.3468		3.60001e+06	0.0605	0.5232		7.20001e+06	0.1126	0.54
13.6	0.0807	0.2326		3.60001e+06	0.0521	0.5131		7.20001e+06	0.0874	0.5266
13.65	0.2353	0.1429		3.60001e+06	0.0479	0.508		7.20001e+06	0.0672	0.5191
13.7	0.4008	0.0672		3.60001e+06	0.0412	0.5126		7.20001e+06	0.058	0.518
13.75	0.4579	0.0035		3.60001e+06	0.0311	0.5114		7.20001e+06	0.0529	0.5212
13.8	0.5142	0.0195		3.60001e+06	0.016	0.5054		7.20001e+06	0.0403	0.5241
13.85	0.5629	0.0623		3.60001e+06	0.0059	0.4827		7.20001e+06	0.0277	0.5247
13.9	0.5856	0.1433		3.60001e+06	0.016	0.3964		7.20001e+06	0.0168	0.5175
13.95	0.515	0.3086		3.60001e+06	0.0689	0.2644		7.20001e+06	0.0084	0.4985
14	0.3562	0.4722		3600014	0.2041	0.1573		7200014	0.0168	0.4425
14.05	0.2168	0.566		3.60001e+06	0.4158	0.0664		7.20001e+06	0.0504	0.3541
14.1	0.1336	0.5895		3.60001e+06	0.5183	0.017		7.20001e+06	0.1336	0.2657
14.15	0.0858	0.561		3.60001e+06	0.5561	0.0378		7.20001e+06	0.273	0.1853
14.2	0.0614	0.5172		3.60001e+06	0.5544	0.156		7.20001e+06	0.357	0.0889
14.25	0.0446	0.4992		3.60001e+06	0.478	0.3397		7.20001e+06	0.4082	0.0344
14.3	0.0354	0.4895		3.60001e+06	0.341	0.4786		7.20001e+06	0.4712	0.031
14.35	0.0228	0.4848		3.60001e+06	0.2461	0.5496		7.20001e+06	0.5401	0.0722
14.4	0.0068	0.4727		3.60001e+06	0.1697	0.5726		7.20001e+06	0.5779	0.1519
14.45	0.0127	0.3768		3.60001e+06	0.1126	0.5619		7.20001e+06	0.5779	0.2472
14.5	0.058	0.2543		3.60001e+06	0.0739	0.5398		7.20001e+06	0.5342	0.3315
14.55	0.1933	0.1627		3.60001e+06	0.0571	0.5206		7.20001e+06	0.4696	0.4
14.6	0.3722	0.0833		3.60001e+06	0.047	0.5108		7.20001e+06	0.4015	0.4632
14.65	0.447	0.013		3.60001e+06	0.0454	0.5121		7.20001e+06	0.3242	0.5086
14.7	0.5016	0.0101		3.60001e+06	0.0403	0.5114		7.20001e+06	0.2596	0.5396
14.75	0.5545	0.0488		3.60001e+06	0.0302	0.513		7.20001e+06	0.2066	0.5502
14.8	0.5872	0.1205		3.60001e+06	0.0151	0.5029		7.20001e+06	0.1504	0.547
14.85	0.541	0.266		3.60001e+06	0.005	0.4692		7.20001e+06	0.11	0.5369
14.9	0.3966	0.4419		3.60001e+06	0.0286	0.3685		7.20001e+06	0.0848	0.5284
14.95	0.2395	0.55		3.60001e+06	0.0899	0.2373		7.20001e+06	0.0689	0.5212
15	0.1488	0.5872		3600015	0.2554	0.1374		7200015	0.0613	0.5218
15.05	0.0916	0.5697		3.60002e+06	0.4477	0.0466		7.20002e+06	0.0487	0.5227
15.1	0.0648	0.5249		3.60002e+06	0.5326	0.0186		7.20002e+06	0.0395	0.5241
15.15	0.0513	0.5002		3.60002e+06	0.5611	0.0549		7.20002e+06	0.0252	0.5242
15.2	0.037	0.4914		3.60002e+06	0.5418	0.1964		7.20002e+06	0.0126	0.5182
15.25	0.0219	0.4847		3.60002e+06	0.4494	0.378		7.20002e+06	0.0092	0.4934
15.3	0.0093	0.48		3.60002e+06	0.3142	0.5012		7.20002e+06	0.0176	0.433
15.35	0.0076	0.407		3.60002e+06	0.226	0.5593		7.20002e+06	0.0596	0.3393
15.4	0.048	0.2743		3.60002e+06	0.1537	0.574		7.20002e+06	0.1554	0.2542
15.45	0.1513	0.1782		3.60002e+06	0.1033	0.5601		7.20002e+06	0.2856	0.1713
15.5	0.3386	0.1018		3.60002e+06	0.0714	0.5362		7.20002e+06	0.3646	0.0792
15.55	0.4411	0.0256		3.60002e+06	0.0538	0.5166		7.20002e+06	0.4166	0.031
15.6	0.489	0.0037		3.60002e+06	0.0496	0.5097		7.20002e+06	0.4796	0.0347
15.65	0.5436	0.0401		3.60002e+06	0.0445	0.5114		7.20002e+06	0.5477	0.081
15.7	0.5805	0.1003		3.60002e+06	0.0386	0.5156		7.20002e+06	0.5788	0.1679
15.75	0.5637	0.2263		3.60002e+06	0.0227	0.5107		7.20002e+06	0.5687	0.2614
15.8	0.4369	0.4092		3.60002e+06	0.0109	0.5		7.20002e+06	0.5233	0.3432
15.85	0.2622	0.5327		3.60002e+06	0.0092	0.4522		7.20002e+06	0.462	0.4149
15.9	0.1647	0.5834		3.60002e+06	0.0353	0.3361		7.20002e+06	0.383	0.4724
15.95	0.1026	0.5798		3.60002e+06	0.1159	0.2124		7.20002e+06	0.3133	0.5158
16	0.0715	0.5318		3600016	0.3074	0.1155		7200016	0.2512	0.5433
16.05	0.0522	0.5069		3.60002e+06	0.4729	0.0319		7.20002e+06	0.1957	0.5502
16.1	0.037	0.4922		3.60002e+06	0.5401	0.0207		7.20002e+06	0.1411	0.5491
16.15	0.0253	0.4855		3.60002e+06	0.5653	0.0783		7.20002e+06	0.1042	0.534
16.2	0.0085	0.4835		3.60002e+06	0.5258	0.2418		7.20002e+06	0.0764	0.5231
16.25	0.006	0.4331		3.60002e+06	0.4175	0.412		7.20002e+06	0.0647	0.5196
16.3	0.0345	0.3023		3.60002e+06	0.2915	0.518		7.20002e+06	0.0571	0.5209
16.35	0.1185	0.1993		3.60002e+06	0.2075	0.5652		7.20002e+06	0.0504	0.5236
16.4	0.3016	0.1185		3.60002e+06	0.142	0.5704		7.20002e+06	0.0344	0.5259
16.45	0.4243	0.0409		3.60002e+06	0.0907	0.5532		7.20002e+06	0.0218	0.5224
16.5	0.4738	0.0003		3.60002e+06	0.063	0.5293		7.20002e+06	0.0134	0.515
16.55	0.531	0.0291		3.60002e+06	0.0487	0.5133		7.20002e+06	0.0101	0.4854
16.6	0.5772	0.0827		3.60002e+06	0.0445	0.5101		7.20002e+06	0.0235	0.4157
16.65	0.5738	0.1884		3.60002e+06	0.0437	0.5112		7.20002e+06	0.0722	0.3226
16.7	0.4722	0.372		3.60002e+06	0.037	0.5156		7.20002e+06	0.1814	0.2383
16.75	0.2991	0.5125		3.60002e+06	0.0193	0.5115		7.20002e+06	0.3074	0.1514
16.8	0.1815	0.5784		3.60002e+06	0.0067	0.4951		7.20002e+06	0.3746	0.0659
16.85	0.116	0.5847		3.60002e+06	0.0126	0.4285		7.20002e+06	0.4276	0.0277
16.9	0.0774	0.5415		3.60002e+06	0.0487	0.301		7.20002e+06	0.4964	0.0384
16.95	0.0555	0.5096		3.60002e+06	0.1478	0.1864		7.20002e+06	0.5586	0.0969
17	0.0387	0.4941		3600017	0.3595	0.0958		7200017	0.5838	0.1861
17.05	0.0286	0.4889		3.60002e+06	0.4964	0.0211		7.20002e+06	0.5662	0.2764
17.1	0.0127	0.483		3.60002e+06	0.551	0.0266		7.20002e+06	0.5149	0.3564
17.15	0.0034	0.4519		3.60002e+06	0.5611	0.1078		7.20002e+06	0.4486	0.4259
17.2	0.0211	0.3287		3.60002e+06	0.5023	0.2894		7.20002e+06	0.3688	0.4812
17.25	0.0883	0.218		3.60002e+06	0.3864	0.4419		7.20002e+06	0.3016	0.5224
17.3	0.258	0.1355		3.60002e+06	0.2696	0.5376		7.20002e+06	0.2394	0.5427
17.35	0.4066	0.0587		3.60002e+06	0.1898	0.5686		7.20002e+06	0.184	0.551
17.4	0.4654	-0.0016		3.60002e+06	0.1285	0.567		7.20002e+06	0.1327	0.5461
17.45	0.5184	0.0226		3.60002e+06	0.084	0.5467		7.20002e+06	0.0966	0.5342
17.5	0.5688	0.0667		3.60002e+06	0.0613	0.5254		7.20002e+06	0.0764	0.524
17.55	0.583	0.1587		3.60002e+06	0.047	0.5108		7.20002e+06	0.0622	0.5213
17.6	0.5049	0.3312		3.60002e+06	0.0437	0.5104		7.20002e+06	0.0554	0.521
17.65	0.3378	0.487		3.60002e+06	0.0395	0.5136		7.20002e+06	0.047	0.5263
17.7	0.205	0.571		3.60002e+06	0.0336	0.5152		7.20002e+06	0.0336	0.5256
17.75	0.1269	0.589		3.60002e+06	0.016	0.5088		7.20002e+06	0.0202	0.523
17.8	0.0824	0.5519		3.60002e+06	0.0092	0.4848		7.20002e+06	0.0109	0.512
17.85	0.0597	0.5155		3.60002e+06	0.0143	0.4056		7.20002e+06	0.0076	0.4731
17.9	0.0463	0.4975		3.60002e+06	0.0664	0.2703		7.20002e+06	0.0294	0.3983
17.95	0.0337	0.4881		3.60002e+06	0.1907	0.1658		7.20002e+06	0.0882	0.3042
18	0.0169	0.486		3600018	0.4057	0.0733		7200018	0.2075	0.2242
18.05	0.0018	0.4692		3.60002e+06	0.5099	0.0157		7.20002e+06	0.3234	0.1322
18.1	0.0127	0.3598		3.60002e+06	0.5594	0.0358		7.20002e+06	0.3822	0.0525
18.15	0.0681	0.2406		3.60002e+06	0.5561	0.1444		7.20002e+06	0.4385	0.0256
18.2	0.2151	0.1525		3.60002e+06	0.4805	0.331		7.20002e+06	0.5099	0.0476
18.25	0.3873	0.0742		3.60002e+06	0.3511	0.4706		7.20002e+06	0.562	0.1145
18.3	0.4537	0.0074		3.60002e+06	0.2495	0.5497		7.20002e+06	0.5838	0.2065
18.35	0.5058	0.0152		3.60002e+06	0.1747	0.5706		7.20002e+06	0.5544	0.2948
18.4	0.5587	0.0552		3.60002e+06	0.1168	0.5624		7.20002e+06	0.4973	0.3712
18.45	0.5881	0.1311		3.60002e+06	0.0773	0.5414		7.20002e+06	0.4326	0.4371
18.5	0.5276	0.2871		3.60002e+06	0.0538	0.522		7.20002e+06	0.3545	0.4891
18.55	0.373	0.4587		3.60002e+06	0.0479	0.5112		7.20002e+06	0.2881	0.527
18.6	0.2277	0.5597		3.60002e+06	0.0428	0.5088		7.20002e+06	0.2293	0.5468
18.65	0.137	0.5886		3.60002e+06	0.0412	0.5131		7.20002e+06	0.1722	0.5519
18.7	0.0883	0.5653		3.60002e+06	0.0311	0.5146		7.20002e+06	0.1235	0.5425
18.75	0.0631	0.5213		3.60002e+06	0.0134	0.5038		7.20002e+06	0.0924	0.5298
18.8	0.0471	0.4991		3.60002e+06	0.0059	0.4735		7.20002e+06	0.0706	0.524
18.85	0.0354	0.4897		3.60002e+06	0.0244	0.3732		7.20002e+06	0.0605	0.5196
18.9	0.0194	0.4854		3.60002e+06	0.0823	0.2419		7.20002e+06	0.0538	0.523
18.95	0.0076	0.4768		3.60002e+06	0.2411	0.1417		7.20002e+06	0.047	0.5265
19	0.0076	0.3921		3600019	0.441	0.053		7200019	0.0319	0.5242
19.05	0.0538	0.2646		3.60002e+06	0.525	0.0177		7.20002e+06	0.0168	0.5232
19.1	0.174	0.1702		3.60002e+06	0.5628	0.0505		7.20002e+06	0.0109	0.5064
19.15	0.3604	0.0922		3.60002e+06	0.5452	0.185		7.20002e+06	0.0101	0.4608
19.2	0.447	0.0173		3.60002e+06	0.4536	0.3709		7.20002e+06	0.0378	0.3786
19.25	0.4965	0.0059		3.60002e+06	0.3192	0.4968		7.20002e+06	0.105	0.2858
19.3	0.5494	0.0429		3.60002e+06	0.231	0.5581		7.20002e+06	0.236	0.2044
19.35	0.5864	0.1089		3.60002e+06	0.1571	0.5732		7.20002e+06	0.3368	0.113
19.4	0.5545	0.2443		3.60002e+06	0.1058	0.558		7.20002e+06	0.3931	0.0427
19.45	0.415	0.4248		3.60002e+06	0.0697	0.537		7.20002e+06	0.4536	0.0264
19.5	0.2487	0.5418		3.60002e+06	0.0529	0.5175		7.20002e+06	0.5216	0.0568
19.55	0.1572	0.5871		3.60002e+06	0.0445	0.5115		7.20002e+06	0.5695	0.1302
19.6	0.0984	0.5753		3.60002e+06	0.0445	0.5113		7.20002e+06	0.5813	0.2226
19.65	0.0664	0.5296		3.60002e+06	0.0361	0.5185		7.20002e+06	0.5452	0.3122
19.7	0.0505	0.5042		3.60002e+06	0.0269	0.5127		7.20002e+06	0.4847	0.3884
19.75	0.0387	0.4916		3.60002e+06	0.0084	0.5012		7.20002e+06	0.4183	0.449
19.8	0.027	0.4875		3.60002e+06	0.0076	0.4546		7.20002e+06	0.336	0.5
19.85	0.0102	0.4815		3.60002e+06	0.0353	0.3387		7.20002e+06	0.2722	0.5325
19.9	0.0043	0.4181		3.60002e+06	0.1117	0.2155		7.20002e+06	0.2159	0.5483
19.95	0.037	0.288		3.60002e+06	0.3007	0.1184		7.20002e+06	0.1621	0.5485
20	0.137	0.1879		3600020	0.4679	0.0327		7200020	0.1151	0.542
20.05	0.3226	0.1082		3.60002e+06	0.5393	0.016		7.20002e+06	0.089	0.5303
20.1	0.4352	0.0312		3.60002e+06	0.562	0.0726		7.20002e+06	0.0672	0.5208
20.15	0.4831	0.0001		3.60002e+06	0.5258	0.2353		7.20002e+06	0.0596	0.5218
20.2	0.5385	0.0345		3.60002e+06	0.4259	0.4066		7.20002e+06	0.0512	0.5224
20.25	0.5772	0.0922		3.60002e+06	0.2982	0.5176		7.20002e+06	0.0428	0.5258
20.3	0.5688	0.2071		3.60002e+06	0.2125	0.5652		7.20002e+06	0.0277	0.5267
20.35	0.4562	0.3907		3.60002e+06	0.1403	0.5722		7.20002e+06	0.0143	0.5207
20.4	0.2823	0.5212		3.60002e+06	0.0958	0.5556		7.20002e+06	0.0092	0.4986
20.45	0.1714	0.5807		3.60002e+06	0.0664	0.5325		7.20002e+06	0.016	0.447
20.5	0.1051	0.5802		3.60002e+06	0.0504	0.5132		7.20002e+06	0.0504	0.3552
20.55	0.0732	0.5376		3.60002e+06	0.0462	0.5113		7.20002e+06	0.131	0.2674
20.6	0.0538	0.5078		3.60002e+06	0.0412	0.5113		7.20002e+06	0.2671	0.1865
20.65	0.0379	0.4926		3.60002e+06	0.0361	0.5151		7.20002e+06	0.3545	0.0911
20.7	0.0261	0.4859		3.60002e+06	0.0244	0.5118		7.20002e+06	0.4082	0.0368
20.75	0.0118	0.483		3.60002e+06	0.0067	0.4952		7.20002e+06	0.4696	0.0311
20.8	0.0001	0.444		3.60002e+06	0.0109	0.4368		7.20002e+06	0.5376	0.0703
20.85	0.0286	0.3168		3.60002e+06	0.0479	0.3085		7.20002e+06	0.5788	0.1501
20.9	0.1051	0.2081		3.60002e+06	0.1411	0.1928		7.20002e+06	0.5762	0.2463
20.95	0.2798	0.1275		3.60002e+06	0.3494	0.0997		7.20002e+06	0.5326	0.3299
21	0.4192	0.0498		3600021	0.4897	0.0229		7200021	0.4738	0.4035
21.05	0.4713	-0.0023		3.60002e+06	0.546	0.024		7.20002e+06	0.3998	0.464
21.1	0.5259	0.0246		3.60002e+06	0.5611	0.0979		7.20002e+06	0.3184	0.512
21.15	0.5696	0.0735		3.60002e+06	0.5057	0.2803		7.20002e+06	0.2604	0.5387
21.2	0.5797	0.1719		3.60002e+06	0.3881	0.437		7.20002e+06	0.2008	0.5527
21.25	0.4881	0.3505		3.60002e+06	0.2738	0.5314		7.20002e+06	0.152	0.5493
21.3	0.3168	0.4977		3.60002e+06	0.1949	0.5688		7.20002e+06	0.1067	0.5399
21.35	0.1924	0.5759		3.60002e+06	0.1285	0.567		7.20002e+06	0.0798	0.5273
21.4	0.121	0.5862		3.60002e+06	0.0823	0.5474		7.20002e+06	0.0655	0.5231
21.45	0.0774	0.5491		3.60002e+06	0.0588	0.5272		7.20002e+06	0.0563	0.5204
21.5	0.058	0.5135		3.60002e+06	0.0504	0.5144		7.20002e+06	0.0512	0.5231
21.55	0.0412	0.4962		3.60002e+06	0.0487	0.5101		7.20002e+06	0.0395	0.528
21.6	0.0328	0.4883		3.60002e+06	0.0412	0.5132		7.20002e+06	0.0277	0.5242
21.65	0.016	0.4848		3.60002e+06	0.0328	0.5134		7.20002e+06	0.0118	0.5154
21.7	0.0034	0.4616		3.60002e+06	0.0176	0.5079		7.20002e+06	0.0067	0.4877
21.75	0.0194	0.345		3.60002e+06	0.0084	0.4872		7.20002e+06	0.0227	0.4227
21.8	0.0807	0.2307		3.60002e+06	0.0134	0.4089		7.20002e+06	0.0664	0.3295
21.85	0.2378	0.1442		3.60002e+06	0.0622	0.2785		7.20002e+06	0.1672	0.2464
21.9	0.3957	0.0679		3.60002e+06	0.1814	0.1666		7.20002e+06	0.2965	0.1609
21.95	0.4587	0.0019		3.60002e+06	0.399	0.0757		7.20002e+06	0.3688	0.0713
22	0.5158	0.0193		3600022	0.5099	0.0169		7200022	0.4225	0.028
22.05	0.562	0.0622		3.60002e+06	0.5578	0.033		7.20002e+06	0.4889	0.0369
22.1	0.5839	0.1427		3.60002e+06	0.5536	0.1378		7.20002e+06	0.5494	0.089
22.15	0.5158	0.3069		3.60002e+06	0.483	0.3244		7.20002e+06	0.583	0.1787
22.2	0.3537	0.4724		3.60002e+06	0.3545	0.4662		7.20002e+06	0.567	0.2718
22.25	0.2134	0.5653		3.60002e+06	0.2528	0.5474		7.20002e+06	0.5158	0.3538
22.3	0.1303	0.5891		3.60002e+06	0.173	0.5706		7.20002e+06	0.4502	0.4243
22.35	0.0858	0.559		3.60002e+06	0.1193	0.5667		7.20002e+06	0.3713	0.482
22.4	0.0631	0.5194		3.60002e+06	0.0773	0.5419		7.20002e+06	0.3007	0.5204
22.45	0.048	0.5003		3.60002e+06	0.0563	0.5235		7.20002e+06	0.2377	0.5436
22.5	0.0337	0.488		3.60002e+06	0.0504	0.5109		7.20002e+06	0.184	0.5522
22.55	0.0177	0.4844		3.60002e+06	0.0428	0.5084		7.20002e+06	0.1336	0.5456
22.6	0.006	0.4733		3.60002e+06	0.0403	0.5115		7.20002e+06	0.0966	0.5367
22.65	0.0093	0.3759		3.60002e+06	0.0302	0.5149		7.20002e+06	0.0756	0.5261
22.7	0.0614	0.253		3.60002e+06	0.016	0.507		7.20002e+06	0.063	0.5194
22.75	0.1899	0.1604		3.60002e+06	0.0042	0.4725		7.20002e+06	0.0563	0.5216
22.8	0.3705	0.0833		3.60002e+06	0.0235	0.377		7.20002e+06	0.047	0.5239
22.85	0.4461	0.0133		3.60002e+06	0.0806	0.2456		7.20002e+06	0.037	0.5267
22.9	0.5024	0.0119		3.60002e+06	0.2327	0.1454		7.20002e+06	0.0185	0.5224
22.95	0.5545	0.0474		3.60002e+06	0.4368	0.054		7.20002e+06	0.0076	0.5102
23	0.5872	0.1202		3600023	0.5267	0.0144		7200023	0.0092	0.4736
23.05	0.541	0.2655		3.60002e+06	0.5645	0.048		7.20002e+06	0.0286	0.3925
23.1	0.3991	0.4395		3.60002e+06	0.5468	0.1807		7.20002e+06	0.0916	0.3001
23.15	0.2403	0.5495		3.60002e+06	0.4586	0.3674		7.20002e+06	0.2167	0.218
23.2	0.1471	0.586		3.60002e+06	0.3234	0.4953		7.20002e+06	0.3276	0.129
23.25	0.0967	0.5697		3.60002e+06	0.2335	0.5564		7.20002e+06	0.3864	0.0499
23.3	0.0664	0.526		3.60002e+06	0.1604	0.5706		7.20002e+06	0.4418	0.0295
23.35	0.0488	0.5011		3.60002e+06	0.105	0.5594		7.20002e+06	0.5132	0.0522
23.4	0.037	0.4924		3.60002e+06	0.0722	0.536		7.20002e+06	0.5662	0.1208
23.45	0.0244	0.4862		3.60002e+06	0.0538	0.5187		7.20002e+06	0.5779	0.2122
23.5	0.006	0.4811		3.60002e+06	0.047	0.5118		7.20002e+06	0.5527	0.3018
23.55	0.0068	0.4095		3.60002e+06	0.0445	0.5124		7.20002e+06	0.4914	0.3801
23.6	0.0438	0.2776		3.60002e+06	0.037	0.5145		7.20002e+06	0.4259	0.4449
23.65	0.1479	0.1821		3.60002e+06	0.0269	0.5138		7.20002e+06	0.3402	0.4959
23.7	0.3386	0.102		3.60002e+06	0.0101	0.5018		7.20002e+06	0.2772	0.5336
23.75	0.4386	0.0279		3.60002e+06	0.0042	0.4574		7.20002e+06	0.2192	0.5498
23.8	0.4881	0.0049		3.60002e+06	0.0319	0.3444		7.20002e+06	0.1672	0.5514
23.85	0.541	0.0363		3.60002e+06	0.1042	0.2162		7.20002e+06	0.121	0.542
23.9	0.5797	0.0988		3.60002e+06	0.2932	0.121		7.20002e+06	0.0882	0.5313
23.95	0.562	0.2212		3.60002e+06	0.4679	0.0366		7.20002e+06	0.068	0.5224
24	0.4386	0.4051		3600024	0.5359	0.0198		7200024	0.058	0.5191
24.05	0.2689	0.5304		3.60002e+06	0.5628	0.0684		7.20002e+06	0.0521	0.5226
24.1	0.1639	0.5834		3.60002e+06	0.53	0.2307		7.20002e+06	0.0454	0.5268
24.15	0.1042	0.5786		3.60002e+06	0.4276	0.4017		7.20002e+06	0.0328	0.5262
24.2	0.0681	0.5356		3.60002e+06	0.2999	0.5158		7.20002e+06	0.0193	0.5212
24.25	0.053	0.5072		3.60002e+06	0.21	0.5635		7.20002e+06	0.0067	0.5023
24.3	0.037	0.4924		3.60002e+06	0.1436	0.5715		7.20002e+06	0.0109	0.4508
24.35	0.0295	0.4884		3.60002e+06	0.0941	0.554		7.20002e+06	0.0487	0.36
24.4	0.0102	0.4825		3.60002e+06	0.063	0.5295		7.20002e+06	0.1252	0.2693
24.45	0.0009	0.4345		3.60002e+06	0.0521	0.5144		7.20002e+06	0.2663	0.1885
24.5	0.0295	0.3054		3.60002e+06	0.047	0.508		7.20002e+06	0.3553	0.0961
24.55	0.1152	0.2004		3.60002e+06	0.0412	0.5131		7.20002e+06	0.4082	0.0373
24.6	0.2958	0.1202		3.60002e+06	0.037	0.5146		7.20002e+06	0.4679	0.0294
24.65	0.4251	0.0437		3.60002e+06	0.0227	0.5101		7.20002e+06	0.5326	0.0657
24.7	0.4713	0.001		3.60002e+06	0.0059	0.4944		7.20002e+06	0.5788	0.1483
24.75	0.5284	0.0288		3.60002e+06	0.0076	0.4335		7.20002e+06	0.5754	0.2399
24.8	0.5755	0.0805		3.60002e+06	0.0462	0.3106		7.20002e+06	0.5351	0.3272
24.85	0.5788	0.186		3.60002e+06	0.1394	0.194		7.20002e+06	0.4729	0.4001
24.9	0.4722	0.3676		3.60002e+06	0.3478	0.0988		7.20002e+06	0.4015	0.4627
24.95	0.3025	0.5082		3.60002e+06	0.4889	0.0236		7.20002e+06	0.32	0.5091
25	0.1824	0.5768		3600025	0.5494	0.0249		7200025	0.2604	0.5381
25.05	0.1118	0.5857		3.60003e+06	0.5645	0.1		7.20003e+06	0.2016	0.55
25.1	0.0765	0.5441		3.60003e+06	0.5065	0.2776		7.20003e+06	0.1495	0.5498
25.15	0.0572	0.5097		3.60003e+06	0.3898	0.4377		7.20003e+06	0.1084	0.5411
25.2	0.0404	0.4954		3.60003e+06	0.2747	0.533		7.20003e+06	0.0823	0.5295
25.25	0.0312	0.4881		3.60003e+06	0.194	0.569		7.20003e+06	0.0664	0.5201
25.3	0.0144	0.4863		3.60003e+06	0.1294	0.5701		7.20003e+06	0.0571	0.5207
25.35	0.0026	0.4546		3.60003e+06	0.0848	0.5472		7.20003e+06	0.0479	0.5249
25.4	0.0186	0.3351		3.60003e+06	0.0613	0.5264		7.20003e+06	0.0386	0.5273
25.45	0.0849	0.2218		3.60003e+06	0.0504	0.5131		7.20003e+06	0.026	0.5252
25.5	0.2538	0.1372		3.60003e+06	0.0454	0.5095		7.20003e+06	0.016	0.5183
25.55	0.4083	0.0614		3.60003e+06	0.0403	0.5119		7.20003e+06	0.0067	0.4911
25.6	0.4638	0.0001		3.60003e+06	0.0319	0.5139		7.20003e+06	0.0185	0.4279
25.65	0.5192	0.0215		3.60003e+06	0.021	0.5086		7.20003e+06	0.0647	0.3313
25.7	0.5662	0.0654		3.60003e+06	0.0084	0.4857		7.20003e+06	0.1604	0.247
25.75	0.5822	0.1517		3.60003e+06	0.0134	0.4105		7.20003e+06	0.2974	0.1629
25.8	0.5066	0.3235		3.60003e+06	0.0622	0.279		7.20003e+06	0.3662	0.0721
25.85	0.3436	0.4814		3.60003e+06	0.1814	0.1677		7.20003e+06	0.4234	0.0293
25.9	0.2067	0.5701		3.60003e+06	0.3982	0.0787		7.20003e+06	0.4838	0.0325
25.95	0.1278	0.5872		3.60003e+06	0.5082	0.0188		7.20003e+06	0.5502	0.0829
26	0.0866	0.5551		3600026	0.5536	0.0322		7200026	0.5838	0.1715
26.05	0.058	0.5149		3.60003e+06	0.5544	0.1352		7.20003e+06	0.5737	0.2628
26.1	0.0429	0.4981		3.60003e+06	0.4864	0.3211		7.20003e+06	0.5242	0.3462
26.15	0.032	0.4875		3.60003e+06	0.357	0.4672		7.20003e+06	0.4628	0.4143
26.2	0.0211	0.4854		3.60003e+06	0.2545	0.5446		7.20003e+06	0.3839	0.4724
26.25	0.0018	0.4693		3.60003e+06	0.1764	0.5706		7.20003e+06	0.3091	0.5151
26.3	0.0135	0.367		3.60003e+06	0.1142	0.5647		7.20003e+06	0.2503	0.5404
26.35	0.0673	0.2467		3.60003e+06	0.0748	0.5412		7.20003e+06	0.1957	0.5519
26.4	0.2076	0.1548		3.60003e+06	0.0546	0.5208		7.20003e+06	0.1436	0.5485
26.45	0.3781	0.0797		3.60003e+06	0.0504	0.513		7.20003e+06	0.1042	0.5371
26.5	0.452	0.0096		3.60003e+06	0.0437	0.5089		7.20003e+06	0.0781	0.5263
26.55	0.5049	0.0137		3.60003e+06	0.0412	0.5134		7.20003e+06	0.0647	0.5212
26.6	0.5553	0.0509		3.60003e+06	0.0269	0.513		7.20003e+06	0.0554	0.522
26.65	0.583	0.1272		3.60003e+06	0.0134	0.5073		7.20003e+06	0.0504	0.5234
26.7	0.5318	0.2783		3.60003e+06	0.0034	0.4756		7.20003e+06	0.0395	0.5244
26.75	0.3806	0.4507		3.60003e+06	0.0227	0.3804		7.20003e+06	0.0252	0.526
26.8	0.2328	0.5541		3.60003e+06	0.0781	0.2467		7.20003e+06	0.0101	0.5166
26.85	0.1429	0.5892		3.60003e+06	0.231	0.1438		7.20003e+06	0.0076	0.4859
26.9	0.0908	0.5663		3.60003e+06	0.4368	0.0564		7.20003e+06	0.021	0.4166
26.95	0.0622	0.524		3.60003e+06	0.525	0.0171		7.20003e+06	0.0731	0.3248
27	0.0488	0.5033		3600027	0.5594	0.0471		7200027	0.1739	0.2394
27.05	0.037	0.4916		3.60003e+06	0.546	0.1827		7.20003e+06	0.3041	0.1529
27.1	0.0236	0.4876		3.60003e+06	0.4586	0.3657		7.20003e+06	0.3713	0.0657
27.15	0.0034	0.4781		3.60003e+06	0.3217	0.4929		7.20003e+06	0.4284	0.0294
27.2	0.0076	0.3964		3.60003e+06	0.2327	0.5553		7.20003e+06	0.4939	0.0393
27.25	0.0471	0.2677		3.60003e+06	0.1562	0.5738		7.20003e+06	0.5536	0.0957
27.3	0.1639	0.1735		3.60003e+06	0.1058	0.56		7.20003e+06	0.5813	0.1851
27.35	0.3495	0.0961		3.60003e+06	0.0672	0.5349		7.20003e+06	0.5636	0.2758
27.4	0.4436	0.0204		3.60003e+06	0.0538	0.5166		7.20003e+06	0.509	0.357
27.45	0.4906	0.0067		3.60003e+06	0.0462	0.5101		7.20003e+06	0.4486	0.4268
27.5	0.5469	0.0413		3.60003e+06	0.0462	0.5122		7.20003e+06	0.3662	0.4826
27.55	0.5822	0.1072		3.60003e+06	0.0395	0.513		7.20003e+06	0.2948	0.523
27.6	0.5578	0.2369		3.60003e+06	0.0244	0.5133		7.20003e+06	0.2369	0.5437
27.65	0.4209	0.4183		3.60003e+06	0.0126	0.5022		7.20003e+06	0.1798	0.5495
27.7	0.2563	0.5391		3.60003e+06	0.0059	0.4557		7.20003e+06	0.131	0.5461
27.75	0.1605	0.5845		3.60003e+06	0.0302	0.3417		7.20003e+06	0.0958	0.5355
27.8	0.1	0.5749		3.60003e+06	0.105	0.2163		7.20003e+06	0.0739	0.5245
27.85	0.0681	0.5311		3.60003e+06	0.2906	0.121		7.20003e+06	0.0655	0.5183
27.9	0.0513	0.5025		3.60003e+06	0.4687	0.0376		7.20003e+06	0.0563	0.5208
27.95	0.037	0.492		3.60003e+06	0.5351	0.0189		7.20003e+06	0.0445	0.5233
28	0.0261	0.4873		3600028	0.5628	0.0697		7200028	0.0353	0.5252
28.05	0.0085	0.4821		3.60003e+06	0.5284	0.2288		7.20003e+06	0.0185	0.5238
28.1	0.0043	0.4246		3.60003e+06	0.425	0.4035		7.20003e+06	0.0126	0.5101
28.15	0.0337	0.2945		3.60003e+06	0.2965	0.5149		7.20003e+06	0.0092	0.4733
28.2	0.1294	0.1931		3.60003e+06	0.21	0.5641		7.20003e+06	0.0328	0.3922
28.25	0.3134	0.1126		3.60003e+06	0.1453	0.5714		7.20003e+06	0.0899	0.2978
28.3	0.4285	0.0375		3.60003e+06	0.0949	0.555		7.20003e+06	0.2167	0.2165
28.35	0.4764	0.0019		3.60003e+06	0.0638	0.5306		7.20003e+06	0.3284	0.1259
28.4	0.5335	0.032		3.60003e+06	0.0529	0.5148		7.20003e+06	0.3872	0.0493
28.45	0.578	0.0883		3.60003e+06	0.0479	0.5077		7.20003e+06	0.4418	0.0273
28.5	0.5721	0.1996		3.60003e+06	0.042	0.5131		7.20003e+06	0.5132	0.0498
28.55	0.4612	0.3828		3.60003e+06	0.0378	0.5143		7.20003e+06	0.567	0.1172
28.6	0.2874	0.517		3.60003e+06	0.021	0.5102		7.20003e+06	0.5838	0.2092
28.65	0.1756	0.5818		3.60003e+06	0.0101	0.4976		7.20003e+06	0.5527	0.2983
28.7	0.1084	0.5823		3.60003e+06	0.0118	0.4363		7.20003e+06	0.4939	0.3773
28.75	0.0723	0.5404		3.60003e+06	0.0437	0.3109		7.20003e+06	0.4284	0.4411
28.8	0.0547	0.5072		3.60003e+06	0.1394	0.1933		7.20003e+06	0.3478	0.4942
28.85	0.0412	0.4959		3.60003e+06	0.3478	0.0985		7.20003e+06	0.2856	0.5276
28.9	0.0303	0.4887		3.60003e+06	0.4897	0.0216		7.20003e+06	0.226	0.5476
28.95	0.0135	0.4862		3.60003e+06	0.5477	0.0242		7.20003e+06	0.1705	0.5521
29	0.0001	0.4484		3600029	0.5636	0.1002		7200029	0.1218	0.5419
29.05	0.0236	0.3221		3.60003e+06	0.5065	0.2761		7.20003e+06	0.0916	0.5307
29.1	0.0975	0.213		3.60003e+06	0.3931	0.438		7.20003e+06	0.0722	0.5219
29.15	0.268	0.1286		3.60003e+06	0.2722	0.5323		7.20003e+06	0.0613	0.5212
29.2	0.4125	0.0537		3.60003e+06	0.1924	0.5682		7.20003e+06	0.0504	0.5226
29.25	0.468	0.0001		3.60003e+06	0.1285	0.5679		7.20003e+06	0.0454	0.5233
29.3	0.5242	0.0235		3.60003e+06	0.0874	0.549		7.20003e+06	0.0336	0.5258
29.35	0.5704	0.0702		3.60003e+06	0.058	0.5242		7.20003e+06	0.016	0.523
29.4	0.5814	0.1633		3.60003e+06	0.0487	0.5107		7.20003e+06	0.0076	0.5059
29.45	0.494	0.3415		3.60003e+06	0.0487	0.5101		7.20003e+06	0.0118	0.4607
29.5	0.3243	0.4918		3.60003e+06	0.0395	0.5115		7.20003e+06	0.0403	0.3748
29.55	0.1958	0.5722		3.60003e+06	0.0311	0.5146		7.20003e+06	0.1126	0.2825
29.6	0.1236	0.5864		3.60003e+06	0.0202	0.5097		7.20003e+06	0.2411	0.2041
29.65	0.0807	0.5524		3.60003e+06	0.0084	0.4873		7.20003e+06	0.3402	0.1084
29.7	0.0597	0.5134		3.60003e+06	0.0118	0.4074		7.20003e+06	0.3965	0.0405
29.75	0.0404	0.4959		3.60003e+06	0.0622	0.2756		7.20003e+06	0.4553	0.0282
29.8	0.0312	0.4886		3.60003e+06	0.1781	0.1696		7.20003e+06	0.5267	0.0564
29.85	0.0177	0.4861		3.60003e+06	0.399	0.0783		7.20003e+06	0.5729	0.134
29.9	0.0034	0.4661		3.60003e+06	0.5099	0.0172		7.20003e+06	0.5804	0.2281
29.95	0.0135	0.3536		3.60003e+06	0.5536	0.032		7.20003e+06	0.5443	0.3142
30	0.0757	0.2353		3600030	0.5561	0.1363		7200030	0.483	0.3911
30.05	0.2252	0.1483		3.60003e+06	0.4872	0.3249		7.20003e+06	0.4158	0.4531
30.1	0.3924	0.0711		3.60003e+06	0.3562	0.4677		7.20003e+06	0.3352	0.5039
30.15	0.4579	0.0047		3.60003e+06	0.2528	0.5464		7.20003e+06	0.2696	0.5361
30.2	0.5116	0.0151		3.60003e+06	0.1772	0.5701		7.20003e+06	0.2142	0.5478
30.25	0.5612	0.058		3.60003e+06	0.1151	0.5658		7.20003e+06	0.1604	0.5524
30.3	0.5856	0.1364		3.60003e+06	0.0781	0.5432		7.20003e+06	0.1151	0.5427
30.35	0.5217	0.2976		3.60003e+06	0.0554	0.521		7.20003e+06	0.0857	0.5288
30.4	0.3638	0.4659		3.60003e+06	0.0496	0.5097		7.20003e+06	0.0706	0.5219
30.45	0.2227	0.5631		3.60003e+06	0.0428	0.5101		7.20003e+06	0.0596	0.5202
30.5	0.1336	0.5881		3.60003e+06	0.037	0.5149		7.20003e+06	0.0496	0.5231
30.55	0.0866	0.5606		3.60003e+06	0.0302	0.5125		7.20003e+06	0.042	0.5244
30.6	0.0631	0.5208		3.60003e+06	0.0151	0.5059		7.20003e+06	0.0277	0.527
30.65	0.0454	0.5012		3.60003e+06	0.0034	0.4734		7.20003e+06	0.0168	0.5196
30.7	0.0337	0.4901		3.60003e+06	0.0202	0.3774		7.20003e+06	0.0059	0.4964
30.75	0.0194	0.4844		3.60003e+06	0.0832	0.2473		7.20003e+06	0.0143	0.4425
30.8	0.0034	0.4752		3.60003e+06	0.2369	0.1438		7.20003e+06	0.0504	0.3509
30.85	0.0102	0.3859		3.60003e+06	0.4326	0.0538		7.20003e+06	0.1344	0.2651
30.9	0.053	0.2577		3.60003e+06	0.5258	0.0175		7.20003e+06	0.2722	0.1803
30.95	0.179	0.1662		3.60003e+06	0.5586	0.0469		7.20003e+06	0.3562	0.0861
31	0.3646	0.0895		3600031	0.5443	0.1826		7200031	0.4082	0.034
31.05	0.4478	0.0153		3.60003e+06	0.4561	0.3651		7.20003e+06	0.4746	0.0295
31.1	0.4965	0.0076		3.60003e+06	0.3251	0.4944		7.20003e+06	0.5401	0.0717
31.15	0.552	0.0462		3.60003e+06	0.2302	0.5552		7.20003e+06	0.5788	0.1553
31.2	0.5839	0.1132		3.60003e+06	0.1579	0.571		7.20003e+06	0.5746	0.2462
31.25	0.5486	0.2543		3.60003e+06	0.1025	0.5611		7.20003e+06	0.5326	0.3306
31.3	0.4066	0.4323		3.60003e+06	0.0689	0.5359		7.20003e+06	0.4704	0.4059
31.35	0.2428	0.5448		3.60003e+06	0.0538	0.5181		7.20003e+06	0.3956	0.4661
31.4	0.153	0.5878		3.60003e+06	0.0454	0.5106		7.20003e+06	0.3184	0.5132
31.45	0.0942	0.571		3.60003e+06	0.0462	0.5101		7.20003e+06	0.2596	0.5396
31.5	0.0648	0.5267		3.60003e+06	0.0386	0.5127		7.20003e+06	0.1991	0.5517
31.55	0.0505	0.502		3.60003e+06	0.0252	0.514		7.20003e+06	0.1504	0.5495
31.6	0.0354	0.4913		3.60003e+06	0.0126	0.5023		7.20003e+06	0.1092	0.5376
31.65	0.0244	0.4879		3.60003e+06	0.0042	0.4576		7.20003e+06	0.079	0.5269
31.7	0.0051	0.4812		3.60003e+06	0.0302	0.3427		7.20003e+06	0.0689	0.5204
31.75	0.0068	0.4153		3.60003e+06	0.105	0.2185		7.20003e+06	0.058	0.522
31.8	0.0404	0.2826		3.60003e+06	0.294	0.1206		7.20003e+06	0.0496	0.5237
31.85	0.1404	0.185		3.60003e+06	0.4687	0.0357		7.20003e+06	0.0395	0.5261
31.9	0.3243	0.1078		3.60003e+06	0.5401	0.0196		7.20003e+06	0.0235	0.5237
31.95	0.4369	0.0301		3.60003e+06	0.5636	0.0712		7.20003e+06	0.0134	0.5155
32	0.4864	0.0023		3600032	0.525	0.2301		7200032	0.0076	0.4908
32.05	0.5385	0.0346		3.60003e+06	0.4242	0.4026		7.20003e+06	0.0227	0.425
32.1	0.5814	0.0936		3.60003e+06	0.2957	0.5158		7.20003e+06	0.0655	0.3334
32.15	0.5654	0.2114		3.60003e+06	0.21	0.5653		7.20003e+06	0.1596	0.2463
32.2	0.4495	0.3943		3.60003e+06	0.142	0.5713		7.20003e+06	0.2974	0.1643
32.25	0.2764	0.5257		3.60003e+06	0.0924	0.5552		7.20003e+06	0.3646	0.0721
32.3	0.1689	0.5821		3.60003e+06	0.0655	0.5294		7.20003e+06	0.4234	0.0303
32.35	0.1076	0.58		3.60003e+06	0.0496	0.5145		7.20003e+06	0.4872	0.0353
32.4	0.0732	0.5365		3.60003e+06	0.0454	0.5112		7.20003e+06	0.5485	0.088
32.45	0.0547	0.5078		3.60003e+06	0.0412	0.513		7.20003e+06	0.5813	0.1746
32.5	0.037	0.4929		3.60003e+06	0.0344	0.5152		7.20003e+06	0.5712	0.267
32.55	0.027	0.4884		3.60003e+06	0.0193	0.5098		7.20003e+06	0.5208	0.3479
32.6	0.0093	0.4831		3.60003e+06	0.0076	0.4962		7.20003e+06	0.4544	0.4224
32.65	0.0001	0.4395		3.60003e+06	0.0101	0.4327		7.20003e+06	0.3755	0.4784
32.7	0.0261	0.3106		3.60003e+06	0.0445	0.3082		7.20003e+06	0.3041	0.5201
32.75	0.1068	0.2063		3.60003e+06	0.1411	0.191		7.20003e+06	0.2386	0.5432
32.8	0.284	0.1245		3.60003e+06	0.3536	0.0968		7.20003e+06	0.1882	0.5532
32.85	0.4184	0.0498		3.60003e+06	0.4939	0.0231		7.20003e+06	0.1352	0.5459
32.9	0.4713	-0.0021		3.60003e+06	0.546	0.0222		7.20003e+06	0.0974	0.5357
32.95	0.5268	0.0254		3.60003e+06	0.5628	0.0993		7.20003e+06	0.0748	0.5263
33	0.573	0.0774		3600033	0.504	0.2788		7200033	0.063	0.5202
33.05	0.578	0.1757		3.60003e+06	0.3881	0.4395		7.20003e+06	0.0554	0.5234
33.1	0.4814	0.3551		3.60003e+06	0.2738	0.5329		7.20003e+06	0.0445	0.5245
33.15	0.3092	0.5025		3.60003e+06	0.1932	0.5686		7.20003e+06	0.037	0.5281
33.2	0.1891	0.5754		3.60003e+06	0.1285	0.5676		7.20003e+06	0.0218	0.5236
33.25	0.116	0.5864		3.60003e+06	0.0857	0.5493		7.20003e+06	0.0101	0.5118
33.3	0.0765	0.5472		3.60003e+06	0.0588	0.5276		7.20003e+06	0.0109	0.4765
33.35	0.058	0.5104		3.60003e+06	0.0462	0.5115		7.20003e+06	0.0302	0.396
33.4	0.0446	0.495		3.60003e+06	0.047	0.5101		7.20003e+06	0.0874	0.3041
33.45	0.0286	0.487		3.60003e+06	0.042	0.513		7.20003e+06	0.2058	0.2226
33.5	0.0144	0.4845		3.60003e+06	0.0336	0.5155		7.20003e+06	0.3293	0.1315
33.55	0.0009	0.46		3.60003e+06	0.0168	0.508		7.20003e+06	0.3847	0.0497
33.6	0.0177	0.3427		3.60003e+06	0.0076	0.4861		7.20003e+06	0.4385	0.0264
33.65	0.0816	0.2291		3.60003e+06	0.0151	0.4063		7.20003e+06	0.5107	0.0434
33.7	0.2395	0.1409		3.60003e+06	0.0613	0.2718		7.20003e+06	0.5662	0.1093
33.75	0.3991	0.0667		3.60003e+06	0.1873	0.1666		7.20003e+06	0.5872	0.2005
33.8	0.4604	0.0006		3.60003e+06	0.399	0.0734		7.20003e+06	0.562	0.2912
33.85	0.5142	0.0175		3.60003e+06	0.5124	0.0157		7.20003e+06	0.5015	0.3689
33.9	0.562	0.0625		3.60003e+06	0.5578	0.0322		7.20003e+06	0.441	0.4349
33.95	0.5839	0.1442		3.60003e+06	0.5569	0.1399		7.20003e+06	0.357	0.4894
34	0.515	0.313		3600034	0.4838	0.3258		7200034	0.2898	0.5251
34.05	0.3546	0.475		3.60003e+06	0.3528	0.4682		7.20003e+06	0.2318	0.5452
34.1	0.2126	0.5644		3.60003e+06	0.2512	0.5466		7.20003e+06	0.1747	0.5505
34.15	0.132	0.5879		3.60003e+06	0.1756	0.5721		7.20003e+06	0.1302	0.5452
34.2	0.0832	0.5588		3.60003e+06	0.1142	0.5673		7.20003e+06	0.0907	0.5324
34.25	0.0614	0.5198		3.60003e+06	0.0773	0.5422		7.20003e+06	0.0706	0.5213
34.3	0.0429	0.4988		3.60003e+06	0.0521	0.5203		7.20003e+06	0.063	0.5215
34.35	0.0337	0.489		3.60003e+06	0.0462	0.5095		7.20003e+06	0.0563	0.521
34.4	0.0177	0.486		3.60003e+06	0.0428	0.5112		7.20003e+06	0.0454	0.5244
34.45	0.0026	0.472		3.60003e+06	0.037	0.5121		7.20003e+06	0.0344	0.5271
34.5	0.0135	0.3729		3.60003e+06	0.0269	0.5144		7.20003e+06	0.0218	0.5234
34.55	0.0631	0.2513		3.60003e+06	0.0118	0.5066		7.20003e+06	0.0101	0.5063
34.6	0.1933	0.1603		3.60003e+06	0.0067	0.4706		7.20003e+06	0.0134	0.4652
34.65	0.3722	0.0824		3.60003e+06	0.0252	0.3686		7.20003e+06	0.0395	0.3844
34.7	0.452	0.0098		3.60003e+06	0.0832	0.2403		7.20003e+06	0.1016	0.2916
34.75	0.5007	0.0096		3.60003e+06	0.247	0.1374		7.20003e+06	0.2302	0.2102
34.8	0.5511	0.0508		3.60003e+06	0.441	0.0489		7.20003e+06	0.3352	0.1193
34.85	0.583	0.12		3.60003e+06	0.5275	0.0148		7.20003e+06	0.3931	0.046
34.9	0.5427	0.2681		3.60003e+06	0.562	0.0488		7.20003e+06	0.4486	0.0286
34.95	0.394	0.444		3.60003e+06	0.5418	0.1912		7.20003e+06	0.52	0.0536
35	0.237	0.5509		3600035	0.4494	0.373		7200035	0.5695	0.1267
35.05	0.1446	0.5877		3.60004e+06	0.32	0.4964		7.20004e+06	0.5804	0.2179
35.1	0.0958	0.5687		3.60004e+06	0.2276	0.5592		7.20004e+06	0.5477	0.3059
35.15	0.0631	0.5242		3.60004e+06	0.1571	0.5721		7.20004e+06	0.4922	0.3811
35.2	0.048	0.502		3.60004e+06	0.1008	0.5587		7.20004e+06	0.4234	0.4473
35.25	0.0379	0.4898		3.60004e+06	0.0689	0.5372		7.20004e+06	0.3419	0.4978
35.3	0.0244	0.4859		3.60004e+06	0.0538	0.5166		7.20004e+06	0.2747	0.5326
35.35	0.006	0.4805		3.60004e+06	0.0462	0.509		7.20004e+06	0.2209	0.5471
35.4	0.0034	0.4056		3.60004e+06	0.0445	0.5094		7.20004e+06	0.163	0.5499
35.45	0.0446	0.2751		3.60004e+06	0.0378	0.5145		7.20004e+06	0.1218	0.5413
35.5	0.1538	0.179		3.60004e+06	0.0269	0.5136		7.20004e+06	0.0882	0.5305
35.55	0.3386	0.1017		3.60004e+06	0.0109	0.5016		7.20004e+06	0.0697	0.5218
35.6	0.436	0.0261		3.60004e+06	0.0092	0.4531		7.20004e+06	0.0605	0.5198
35.65	0.489	0.0047		3.60004e+06	0.0353	0.3354		7.20004e+06	0.0521	0.523
35.7	0.5402	0.0396		3.60004e+06	0.1142	0.2113		7.20004e+06	0.0445	0.5251
35.75	0.5805	0.0994		3.60004e+06	0.3058	0.1179		7.20004e+06	0.0311	0.5236
35.8	0.5629	0.2264		3.60004e+06	0.4746	0.0338		7.20004e+06	0.0193	0.5198
35.85	0.4335	0.4075		3.60004e+06	0.5401	0.0195		7.20004e+06	0.0067	0.5026
35.9	0.263	0.5336		3.60004e+06	0.5636	0.0748		7.20004e+06	0.0168	0.4511
35.95	0.1656	0.5835		3.60004e+06	0.5216	0.2412		7.20004e+06	0.0487	0.36
36	0.1042	0.5802		3600036	0.4158	0.4089		7200036	0.1226	0.2732
36.05	0.069	0.5349		3.60004e+06	0.2915	0.519		7.20004e+06	0.2621	0.1927
36.1	0.0496	0.505		3.60004e+06	0.2083	0.5655		7.20004e+06	0.3503	0.0969
36.15	0.0396	0.4942		3.60004e+06	0.1403	0.5719		7.20004e+06	0.4024	0.0366
36.2	0.0253	0.4875		3.60004e+06	0.0899	0.5526		7.20004e+06	0.4637	0.0289
36.25	0.0093	0.4851		3.60004e+06	0.0647	0.5287		7.20004e+06	0.5359	0.0671
36.3	0.0009	0.4318		3.60004e+06	0.0521	0.5146		7.20004e+06	0.5754	0.1448
36.35	0.0312	0.3033		3.60004e+06	0.0445	0.5084		7.20004e+06	0.5771	0.24
36.4	0.1152	0.1984		3.60004e+06	0.042	0.5109		7.20004e+06	0.5376	0.3223
36.45	0.3008	0.119		3.60004e+06	0.0328	0.513		7.20004e+06	0.4754	0.398
36.5	0.4251	0.0412		3.60004e+06	0.0235	0.5101		7.20004e+06	0.4049	0.4598
36.55	0.473	-0.0006		3.60004e+06	0.0076	0.4929		7.20004e+06	0.3251	0.5072
36.6	0.5335	0.0283		3.60004e+06	0.0076	0.4261		7.20004e+06	0.2663	0.5381
36.65	0.5721	0.0835		3.60004e+06	0.0512	0.3001		7.20004e+06	0.2075	0.5486
36.7	0.5746	0.1873		3.60004e+06	0.147	0.1861		7.20004e+06	0.1554	0.5506
36.75	0.4688	0.3675		3.60004e+06	0.3629	0.0934		7.20004e+06	0.1134	0.5399
36.8	0.3	0.5113		3.60004e+06	0.4998	0.0216		7.20004e+06	0.0823	0.5291
36.85	0.1815	0.5803		3.60004e+06	0.551	0.0236		7.20004e+06	0.0664	0.5216
36.9	0.1126	0.585		3.60004e+06	0.5586	0.1078		7.20004e+06	0.0596	0.5187
36.95	0.0765	0.5437		3.60004e+06	0.5015	0.2887		7.20004e+06	0.0512	0.5238
37	0.0564	0.5108		3600037	0.383	0.4461		7200037	0.0403	0.5241
37.05	0.0412	0.4952		3.60004e+06	0.2654	0.5367		7.20004e+06	0.0286	0.5261
37.1	0.027	0.4867		3.60004e+06	0.189	0.5718		7.20004e+06	0.016	0.5164
37.15	0.016	0.4861		3.60004e+06	0.126	0.5692		7.20004e+06	0.0109	0.4961
37.2	0.0018	0.4546		3.60004e+06	0.0823	0.5487		7.20004e+06	0.0185	0.4377
37.25	0.0194	0.3332		3.60004e+06	0.0596	0.5239		7.20004e+06	0.0546	0.3486
37.3	0.09	0.2204		3.60004e+06	0.0479	0.5118		7.20004e+06	0.1403	0.2597
37.35	0.2521	0.1368		3.60004e+06	0.0437	0.5084		7.20004e+06	0.2797	0.1786
37.4	0.4066	0.0605		3.60004e+06	0.0412	0.5143		7.20004e+06	0.3612	0.0852
37.45	0.4596	0.0013		3.60004e+06	0.0328	0.5131		7.20004e+06	0.4124	0.0321
37.5	0.5209	0.0202		3.60004e+06	0.0185	0.5078		7.20004e+06	0.4746	0.0309
37.55	0.5646	0.0661		3.60004e+06	0.0059	0.4838		7.20004e+06	0.546	0.0751
37.6	0.583	0.1528		3.60004e+06	0.0176	0.4003		7.20004e+06	0.5779	0.1571
37.65	0.5049	0.3245		3.60004e+06	0.0647	0.2646		7.20004e+06	0.5771	0.2499
37.7	0.3403	0.4821		3.60004e+06	0.194	0.1611		7.20004e+06	0.5309	0.333
37.75	0.2076	0.5707		3.60004e+06	0.4099	0.07		7.20004e+06	0.467	0.4047
37.8	0.1286	0.5876		3.60004e+06	0.5183	0.0159		7.20004e+06	0.3973	0.4627
37.85	0.0832	0.5555		3.60004e+06	0.5561	0.0355		7.20004e+06	0.3242	0.511
37.9	0.0589	0.5152		3.60004e+06	0.5544	0.1519		7.20004e+06	0.2596	0.54
37.95	0.0463	0.4981		3.60004e+06	0.4754	0.3366		7.20004e+06	0.2041	0.5522
38	0.0295	0.4893		3600038	0.3436	0.4773		7200038	0.1504	0.5479
38.05	0.0202	0.4869		3.60004e+06	0.2461	0.5498		7.20004e+06	0.1117	0.5396
38.1	0.0018	0.4698		3.60004e+06	0.168	0.5743		7.20004e+06	0.079	0.5256
38.15	0.0127	0.3634		3.60004e+06	0.1092	0.5618		7.20004e+06	0.068	0.5208
38.2	0.0664	0.2441		3.60004e+06	0.0739	0.5403		7.20004e+06	0.0596	0.522
38.25	0.2076	0.1559		3.60004e+06	0.0546	0.5202		7.20004e+06	0.0512	0.5229
38.3	0.3798	0.0787		3.60004e+06	0.0496	0.5113		7.20004e+06	0.037	0.5269
38.35	0.4537	0.008		3.60004e+06	0.0454	0.5101		7.20004e+06	0.0227	0.526
38.4	0.5058	0.0149		3.60004e+06	0.0403	0.5125		7.20004e+06	0.016	0.5182
38.45	0.5545	0.0529		3.60004e+06	0.0294	0.5157		7.20004e+06	0.0067	0.4912
38.5	0.5847	0.1286		3.60004e+06	0.0126	0.5036		7.20004e+06	0.0202	0.4302
38.55	0.5352	0.2802		3.60004e+06	0.0076	0.4666		7.20004e+06	0.0647	0.337
38.6	0.3823	0.4521		3.60004e+06	0.0244	0.3643		7.20004e+06	0.1537	0.2543
38.65	0.2286	0.5565		3.60004e+06	0.0916	0.2323		7.20004e+06	0.2856	0.1692
38.7	0.1404	0.5884		3.60004e+06	0.2587	0.1369		7.20004e+06	0.3629	0.077
38.75	0.0916	0.5659		3.60004e+06	0.4511	0.0482		7.20004e+06	0.4183	0.0325
38.8	0.0606	0.5214		3.60004e+06	0.5342	0.015		7.20004e+06	0.4847	0.0325
38.85	0.048	0.5022		3.60004e+06	0.5628	0.0528		7.20004e+06	0.5468	0.0838
38.9	0.037	0.4914		3.60004e+06	0.5393	0.2012		7.20004e+06	0.5813	0.1691
38.95	0.0211	0.4874		3.60004e+06	0.4418	0.381		7.20004e+06	0.5729	0.2587
39	0.0068	0.4777		3600039	0.3133	0.5043		7200039	0.5225	0.3438
39.05	0.0093	0.3971		3.60004e+06	0.2234	0.5588		7.20004e+06	0.462	0.4129
39.1	0.0454	0.2675		3.60004e+06	0.1529	0.5733		7.20004e+06	0.3847	0.4727
39.15	0.1614	0.1742		3.60004e+06	0.1	0.5568		7.20004e+06	0.3091	0.518
39.2	0.3478	0.0974		3.60004e+06	0.0689	0.536		7.20004e+06	0.252	0.5437
39.25	0.4428	0.0225		3.60004e+06	0.0504	0.5158		7.20004e+06	0.194	0.5515
39.3	0.4906	0.0068		3.60004e+06	0.0462	0.5101		7.20004e+06	0.1445	0.5487
39.35	0.5452	0.0413		3.60004e+06	0.0462	0.5097		7.20004e+06	0.1042	0.5368
39.4	0.5839	0.1043		3.60004e+06	0.0361	0.5157		7.20004e+06	0.079	0.5263
39.45	0.5578	0.2355		3.60004e+06	0.0269	0.5112		7.20004e+06	0.068	0.5198
39.5	0.426	0.4159		3.60004e+06	0.0076	0.5012		7.20004e+06	0.0563	0.5213
39.55	0.2571	0.5378		3.60004e+06	0.005	0.446		7.20004e+06	0.0479	0.5236
39.6	0.1597	0.5868		3.60004e+06	0.0386	0.3289		7.20004e+06	0.0344	0.5263
39.65	0.1026	0.5769		3.60004e+06	0.1201	0.2056		7.20004e+06	0.0218	0.5252
39.7	0.0673	0.5316		3.60004e+06	0.3184	0.1106		7.20004e+06	0.0109	0.5149
39.75	0.0513	0.5042		3.60004e+06	0.4796	0.0295		7.20004e+06	0.0076	0.4859
39.8	0.0354	0.4936		3.60004e+06	0.5426	0.019		7.20004e+06	0.0227	0.4165
39.85	0.027	0.486		3.60004e+06	0.5628	0.0824		7.20004e+06	0.0722	0.3202
39.9	0.0093	0.4833		3.60004e+06	0.5174	0.2526		7.20004e+06	0.1814	0.2388
39.95	0.0018	0.4257		3.60004e+06	0.4074	0.4174		7.20004e+06	0.3066	0.1498
40	0.0328	0.2963		3600040	0.2839	0.5232		7200040	0.3763	0.0629
