# Supplementary material for: High-frequency, low-energy organic event-based sensors for closed-loop neurostimulation
Source: Nat Sens. 2026 Jan 15;1(1):63–72. doi: 10.1038/s44460-025-00007-x (PMC12863661; doi:10.1038/s44460-025-00007-x)
Supplement: Supplementary file 17 — Statistical source data. [file 44460_2025_7_MOESM17_ESM.xlsx]

## Sheet: Extended Data Fig. 9a
Time	I_in	V_men	V_fire
ms	μA	V	V
0.4	8.43	-0.0235	0
0.5	9.72	0.00819	0
0.6	8.88	-0.0122	0
0.7	9.38	-8.25e-05	0
0.8	9.09	-0.00731	0
0.9	9.23	-0.00371	0
1	9.17	-0.00513	0
1.1	9.17	-0.00506	0
1.2	9.15	-0.00506	0
1.3	9.14	-0.00517	0
1.4	9.13	-0.00543	0
1.5	9.11	-0.00572	0
1.6	9.1	-0.00589	0
1.7	9.1	-0.00593	0
1.8	9.09	-0.00591	0
1.9	9.1	-0.00593	0
2	9.1	-0.00605	0
2.1	9.1	-0.00634	0
2.2	9.11	-0.00675	0
2.3	9.11	-0.00711	0
2.4	9.1	-0.00725	0
2.5	9.09	-0.0074	0
2.6	9.06	-0.00744	0
2.7	9.02	-0.00743	0
2.8	8.98	-0.00758	0
2.9	8.96	-0.00795	0
3	8.94	-0.00824	0
3.1	8.93	-0.00853	0
3.2	8.93	-0.00873	0
3.3	8.92	-0.00877	0
3.4	8.9	-0.00878	0
3.5	8.86	-0.00869	0
3.6	8.83	-0.00881	0
3.7	8.79	-0.00927	0
3.8	8.77	-0.00981	0
3.9	8.77	-0.0103	0
4	8.77	-0.0108	0
4.1	8.77	-0.011	0
4.2	8.77	-0.011	0
4.3	8.76	-0.0108	0
4.4	8.74	-0.0108	0
4.5	8.72	-0.0108	0
4.6	8.7	-0.0109	0
4.7	8.67	-0.0111	0
4.8	8.65	-0.0112	0
4.9	8.64	-0.0111	0
5	8.63	-0.0107	0
5.1	8.64	-0.0105	0
5.2	8.64	-0.0103	0
5.3	8.65	-0.0102	0
5.4	8.66	-0.0104	0
5.5	8.65	-0.0107	0
5.6	8.65	-0.011	0
5.7	8.65	-0.0112	0
5.8	8.65	-0.0113	0
5.9	8.66	-0.0111	0
6	8.68	-0.0107	0
6.1	8.7	-0.0101	0
6.2	8.72	-0.00943	0
6.3	8.74	-0.00882	0
6.4	8.75	-0.00831	0
6.5	8.77	-0.0081	0
6.6	8.78	-0.00822	0
6.7	8.79	-0.00841	0
6.8	8.8	-0.0085	0
6.9	8.81	-0.0084	0
7	8.82	-0.00792	0
7.1	8.82	-0.00676	0
7.2	8.82	-0.00526	0
7.3	8.82	-0.00427	0
7.4	8.85	-0.00382	0
7.5	8.88	-0.00377	0
7.6	8.93	-0.00473	0
7.7	8.98	-0.00627	0
7.8	9.01	-0.00718	0
7.9	9	-0.00753	0
8	8.99	-0.00768	0
8.1	8.97	-0.00723	0
8.2	8.95	-0.00656	0
8.3	8.95	-0.00622	0
8.4	8.98	-0.0062	0
8.5	9	-0.00628	0
8.6	9.02	-0.00655	0
8.7	9.04	-0.00671	0
8.8	9.05	-0.00678	0
8.9	9.05	-0.00661	0
9	9.05	-0.00632	0
9.1	9.05	-0.0059	0
9.2	9.04	-0.00556	0
9.3	9.04	-0.00533	0
9.4	9.04	-0.00526	0
9.5	9.03	-0.00542	0
9.6	9.04	-0.00578	0
9.7	9.04	-0.00599	0
9.8	9.03	-0.00608	0
9.9	9.03	-0.00616	0
10	9.04	-0.00604	0
10.1	9.03	-0.00563	0
10.2	9.03	-0.00549	0
10.3	9.04	-0.0054	0
10.4	9.04	-0.00521	0
10.5	9.05	-0.00503	0
10.6	9.07	-0.00499	0
10.7	9.08	-0.0048	0
10.8	9.1	-0.00466	0
10.9	9.11	-0.00465	0
11	9.12	-0.00467	0
11.1	9.13	-0.00473	0
11.2	9.14	-0.0048	0
11.3	9.16	-0.00468	0
11.4	9.18	-0.0044	0
11.5	9.22	-0.00421	0
11.6	9.26	-0.00395	0
11.7	9.29	-0.00363	0
11.8	9.3	-0.00352	0
11.9	9.31	-0.00351	0
12	9.31	-0.00325	0
12.1	9.3	-0.00294	0
12.2	9.3	-0.00264	0
12.3	9.32	-0.00224	0
12.4	9.34	-0.00187	0
12.5	9.36	-0.00168	0
12.6	9.38	-0.00161	0
12.7	9.39	-0.00159	0
12.8	9.4	-0.00152	0
12.9	9.41	-0.00134	0
13	9.42	-0.00104	0
13.1	9.46	-0.000717	0
13.2	9.51	-0.000334	0
13.3	9.55	0.000106	0
13.4	9.59	0.000334	0
13.5	9.61	0.000297	0
13.6	9.61	0.000236	0
13.7	9.59	2.88e-06	0
13.8	9.57	-0.000556	0
13.9	9.56	-0.00102	0
14	9.54	-0.00131	0
14.1	9.54	-0.0016	0
14.2	9.54	-0.0018	0
14.3	9.54	-0.00173	0
14.4	9.54	-0.00158	0
14.5	9.55	-0.00149	0
14.6	9.55	-0.00143	0
14.7	9.54	-0.00133	0
14.8	9.54	-0.00138	0
14.9	9.53	-0.00152	0
15	9.52	-0.0016	0
15.1	9.52	-0.00164	0
15.2	9.51	-0.00164	0
15.3	9.51	-0.00155	0
15.4	9.5	-0.00147	0
15.5	9.5	-0.00146	0
15.6	9.49	-0.00155	0
15.7	9.49	-0.00182	0
15.8	9.49	-0.0021	0
15.9	9.49	-0.0024	0
16	9.48	-0.00261	0
16.1	9.47	-0.00263	0
16.2	9.45	-0.00252	0
16.3	9.42	-0.00252	0
16.4	9.4	-0.00257	0
16.5	9.37	-0.0028	0
16.6	9.35	-0.0032	0
16.7	9.35	-0.00354	0
16.8	9.35	-0.00375	0
16.9	9.34	-0.00381	0
17	9.34	-0.00366	0
17.1	9.33	-0.00357	0
17.2	9.31	-0.00373	0
17.3	9.29	-0.004	0
17.4	9.27	-0.00432	0
17.5	9.25	-0.00471	0
17.6	9.24	-0.00485	0
17.7	9.24	-0.00477	0
17.8	9.23	-0.00469	0
17.9	9.23	-0.00473	0
18	9.22	-0.0049	0
18.1	9.22	-0.0052	0
18.2	9.21	-0.00545	0
18.3	9.22	-0.00555	0
18.4	9.22	-0.00535	0
18.5	9.23	-0.00486	0
18.6	9.23	-0.00434	0
18.7	9.23	-0.00401	0
18.8	9.24	-0.00379	0
18.9	9.24	-0.00374	0
19	9.24	-0.00389	0
19.1	9.24	-0.00401	0
19.2	9.24	-0.00398	0
19.3	9.23	-0.00391	0
19.4	9.23	-0.00396	0
19.5	9.23	-0.00407	0
19.6	9.23	-0.00425	0
19.7	9.24	-0.00439	0
19.8	9.24	-0.00456	0
19.9	9.24	-0.00457	0
20	9.23	-0.00445	0
20.1	9.22	-0.00439	0
20.2	9.21	-0.00452	0
20.3	9.19	-0.00465	0
20.4	9.17	-0.00481	0
20.5	9.16	-0.00499	0
20.6	9.16	-0.00502	0
20.7	9.15	-0.00495	0
20.8	9.15	-0.00479	0
20.9	9.15	-0.00453	0
21	9.14	-0.00429	0
21.1	9.14	-0.00412	0
21.2	9.13	-0.00397	0
21.3	9.13	-0.00404	0
21.4	9.13	-0.00435	0
21.5	9.13	-0.00467	0
21.6	9.13	-0.00491	0
21.7	9.13	-0.00504	0
21.8	9.11	-0.00502	0
21.9	9.09	-0.00491	0
22	9.07	-0.0048	0
22.1	9.04	-0.00481	0
22.2	9.02	-0.00501	0
22.3	9.01	-0.00525	0
22.4	9	-0.00529	0
22.5	9	-0.00536	0
22.6	9	-0.00539	0
22.7	9	-0.00531	0
22.8	9	-0.00528	0
22.9	9	-0.00552	0
23	9	-0.00567	0
23.1	8.99	-0.00575	0
23.2	8.99	-0.00586	0
23.3	8.98	-0.00587	0
23.4	8.97	-0.00586	0
23.5	8.95	-0.00604	0
23.6	8.94	-0.00639	0
23.7	8.93	-0.00679	0
23.8	8.92	-0.00732	0
23.9	8.91	-0.0076	0
24	8.91	-0.00761	0
24.1	8.9	-0.00752	0
24.2	8.89	-0.0073	0
24.3	8.88	-0.00687	0
24.4	8.87	-0.00664	0
24.5	8.87	-0.0066	0
24.6	8.86	-0.00649	0
24.7	8.85	-0.00644	0
24.8	8.84	-0.00654	0
24.9	8.82	-0.00654	0
25	8.81	-0.00653	0
25.1	8.8	-0.0066	0
25.2	8.8	-0.00675	0
25.3	8.8	-0.00692	0
25.4	8.8	-0.00722	0
25.5	8.81	-0.00754	0
25.6	8.81	-0.00788	0
25.7	8.82	-0.00823	0
25.8	8.82	-0.00851	0
25.9	8.84	-0.00859	0
26	8.85	-0.00858	0
26.1	8.86	-0.00848	0
26.2	8.86	-0.00824	0
26.3	8.86	-0.00807	0
26.4	8.86	-0.00811	0
26.5	8.85	-0.00818	0
26.6	8.85	-0.00832	0
26.7	8.84	-0.00839	0
26.8	8.85	-0.00842	0
26.9	8.86	-0.00841	0
27	8.87	-0.00841	0
27.1	8.88	-0.0084	0
27.2	8.88	-0.00858	0
27.3	8.88	-0.00881	0
27.4	8.88	-0.00905	0
27.5	8.86	-0.00919	0
27.6	8.85	-0.00921	0
27.7	8.84	-0.00908	0
27.8	8.83	-0.00869	0
27.9	8.83	-0.00815	0
28	8.82	-0.00768	0
28.1	8.82	-0.00731	0
28.2	8.82	-0.00704	0
28.3	8.81	-0.00707	0
28.4	8.8	-0.00715	0
28.5	8.79	-0.00719	0
28.6	8.78	-0.00734	0
28.7	8.76	-0.00738	0
28.8	8.74	-0.00723	0
28.9	8.73	-0.0072	0
29	8.71	-0.00726	0
29.1	8.69	-0.00732	0
29.2	8.69	-0.00748	0
29.3	8.69	-0.00776	0
29.4	8.69	-0.00794	0
29.5	8.7	-0.00804	0
29.6	8.71	-0.00792	0
29.7	8.7	-0.0076	0
29.8	8.69	-0.00753	0
29.9	8.68	-0.00734	0
30	8.68	-0.00708	0
30.1	8.7	-0.00717	0
30.2	8.74	-0.00752	0
30.3	8.78	-0.00748	0
30.4	8.8	-0.00788	0
30.5	8.81	-0.0085	0
30.6	8.79	-0.00912	0
30.7	8.76	-0.01	0
30.8	8.74	-0.0107	0
30.9	8.72	-0.011	0
31	8.71	-0.011	0
31.1	8.73	-0.0105	0
31.2	8.74	-0.0093	0
31.3	8.75	-0.00848	0
31.4	8.77	-0.00786	0
31.5	8.79	-0.00755	0
31.6	8.79	-0.00768	0
31.7	8.78	-0.00807	0
31.8	8.77	-0.00832	0
31.9	8.76	-0.00857	0
32	8.74	-0.00852	0
32.1	8.75	-0.00825	0
32.2	8.78	-0.00808	0
32.3	8.81	-0.00793	0
32.4	8.84	-0.00774	0
32.5	8.88	-0.00772	0
32.6	8.9	-0.00775	0
32.7	8.91	-0.00766	0
32.8	8.92	-0.00758	0
32.9	8.93	-0.00741	0
33	8.94	-0.00717	0
33.1	8.95	-0.00698	0
33.2	8.97	-0.00675	0
33.3	8.99	-0.00645	0
33.4	9.01	-0.00633	0
33.5	9.02	-0.00625	0
33.6	9.04	-0.00624	0
33.7	9.05	-0.00638	0
33.8	9.06	-0.00652	0
33.9	9.07	-0.00641	0
34	9.09	-0.00611	0
34.1	9.1	-0.0057	0
34.2	9.11	-0.00522	0
34.3	9.11	-0.00485	0
34.4	9.1	-0.00464	0
34.5	9.09	-0.00461	0
34.6	9.08	-0.00469	0
34.7	9.07	-0.00481	0
34.8	9.07	-0.00482	0
34.9	9.07	-0.00484	0
35	9.08	-0.00486	0
35.1	9.09	-0.00481	0
35.2	9.1	-0.00478	0
35.3	9.11	-0.00489	0
35.4	9.11	-0.00502	0
35.5	9.11	-0.00519	0
35.6	9.11	-0.00533	0
35.7	9.09	-0.00531	0
35.8	9.08	-0.0051	0
35.9	9.07	-0.00489	0
36	9.06	-0.00462	0
36.1	9.05	-0.00434	0
36.2	9.05	-0.00411	0
36.3	9.05	-0.00403	0
36.4	9.05	-0.00404	0
36.5	9.06	-0.00415	0
36.6	9.07	-0.0044	0
36.7	9.08	-0.00477	0
36.8	9.09	-0.00511	0
36.9	9.09	-0.00534	0
37	9.08	-0.00558	0
37.1	9.07	-0.00568	0
37.2	9.05	-0.00576	0
37.3	9.03	-0.00583	0
37.4	9.02	-0.00586	0
37.5	9.02	-0.00577	0
37.6	9.02	-0.00585	0
37.7	9.02	-0.00598	0
37.8	9.02	-0.00619	0
37.9	9.01	-0.00642	0
38	9	-0.00662	0
38.1	8.98	-0.00665	0
38.2	8.97	-0.00657	0
38.3	8.96	-0.0063	0
38.4	8.95	-0.00599	0
38.5	8.95	-0.00575	0
38.6	8.95	-0.00551	0
38.7	8.95	-0.00523	0
38.8	8.95	-0.00511	0
38.9	8.95	-0.00515	0
39	8.94	-0.0052	0
39.1	8.93	-0.00529	0
39.2	8.92	-0.00554	0
39.3	8.92	-0.00581	0
39.4	8.92	-0.00599	0
39.5	8.93	-0.00614	0
39.6	8.93	-0.00631	0
39.7	8.94	-0.00637	0
39.8	8.94	-0.00638	0
39.9	8.94	-0.00633	0
40	8.94	-0.00631	0
40.1	8.94	-0.00629	0
40.2	8.95	-0.0063	0
40.3	8.96	-0.00636	0
40.4	8.97	-0.0065	0
40.5	8.98	-0.00668	0
40.6	8.99	-0.0068	0
40.7	9	-0.00681	0
40.8	9	-0.0067	0
40.9	9.01	-0.00653	0
41	9.01	-0.00618	0
41.1	9.02	-0.00575	0
41.2	9.03	-0.00541	0
41.3	9.04	-0.00504	0
41.4	9.06	-0.00458	0
41.5	9.07	-0.00421	0
41.6	9.08	-0.00399	0
41.7	9.09	-0.00387	0
41.8	9.09	-0.00381	0
41.9	9.09	-0.00391	0
42	9.09	-0.0041	0
42.1	9.09	-0.00429	0
42.2	9.1	-0.00436	0
42.3	9.1	-0.00441	0
42.4	9.11	-0.00449	0
42.5	9.11	-0.00454	0
42.6	9.11	-0.00451	0
42.7	9.11	-0.00452	0
42.8	9.11	-0.00456	0
42.9	9.11	-0.00461	0
43	9.11	-0.00456	0
43.1	9.1	-0.00453	0
43.2	9.09	-0.00452	0
43.3	9.08	-0.00452	0
43.4	9.07	-0.00442	0
43.5	9.07	-0.00438	0
43.6	9.06	-0.00427	0
43.7	9.06	-0.00407	0
43.8	9.05	-0.00386	0
43.9	9.04	-0.0038	0
44	9.03	-0.00374	0
44.1	9.03	-0.00389	0
44.2	9.03	-0.00427	0
44.3	9.03	-0.00463	0
44.4	9.03	-0.00479	0
44.5	9.04	-0.00487	0
44.6	9.06	-0.00485	0
44.7	9.07	-0.00474	0
44.8	9.08	-0.00466	0
44.9	9.09	-0.0046	0
45	9.1	-0.00464	0
45.1	9.1	-0.00455	0
45.2	9.11	-0.00423	0
45.3	9.11	-0.00381	0
45.4	9.11	-0.00359	0
45.5	9.11	-0.00333	0
45.6	9.12	-0.00322	0
45.7	9.13	-0.00333	0
45.8	9.15	-0.00353	0
45.9	9.17	-0.00356	0
46	9.19	-0.00356	0
46.1	9.21	-0.00349	0
46.2	9.22	-0.0034	0
46.3	9.23	-0.00332	0
46.4	9.24	-0.00337	0
46.5	9.24	-0.00347	0
46.6	9.25	-0.0036	0
46.7	9.25	-0.0036	0
46.8	9.26	-0.00353	0
46.9	9.27	-0.00322	0
47	9.27	-0.00285	0
47.1	9.27	-0.00257	0
47.2	9.28	-0.00244	0
47.3	9.29	-0.00243	0
47.4	9.31	-0.00262	0
47.5	9.33	-0.00295	0
47.6	9.35	-0.00326	0
47.7	9.36	-0.00353	0
47.8	9.35	-0.00374	0
47.9	9.35	-0.00378	0
48	9.34	-0.00361	0
48.1	9.35	-0.00344	0
48.2	9.36	-0.00328	0
48.3	9.38	-0.00316	0
48.4	9.41	-0.00319	0
48.5	9.43	-0.00334	0
48.6	9.44	-0.00334	0
48.7	9.45	-0.00317	0
48.8	9.45	-0.00277	0
48.9	9.45	-0.00219	0
49	9.46	-0.00145	0
49.1	9.48	-0.00074	0
49.2	9.51	-0.000255	0
49.3	9.53	9.32e-06	0
49.4	9.55	6.27e-05	0
49.5	9.56	-0.000149	0
49.6	9.56	-0.000456	0
49.7	9.56	-0.000544	0
49.8	9.58	-0.000363	0
49.9	9.6	5.34e-05	0
50	9.63	0.000755	0
50.1	9.66	0.00163	0
50.2	9.68	0.00245	0
50.3	9.67	0.00296	0
50.4	9.67	0.00356	0
50.5	9.66	0.00411	0
50.6	9.64	0.0048	0
50.7	9.64	0.00542	0
50.8	9.63	0.00603	0
50.9	9.63	0.00573	0
51	9.63	0.00506	0
51.1	9.65	0.0038	0
51.2	9.67	0.00243	0
51.3	9.72	0.000798	0
51.4	9.74	0.00012	0
51.5	9.76	-0.000266	0
51.6	9.76	-0.000327	0
51.7	9.75	-0.000303	0
51.8	9.73	0.000269	0
51.9	9.73	0.000511	0
52	9.72	0.000605	0
52.1	9.71	0.000534	0
52.2	9.69	0.000296	0
52.3	9.65	-0.0002	0
52.4	9.62	-0.000596	0
52.5	9.59	-0.000991	0
52.6	9.57	-0.00118	0
52.7	9.56	-0.00112	0
52.8	9.56	-0.00106	0
52.9	9.56	-0.00111	0
53	9.56	-0.00108	0
53.1	9.56	-0.00115	0
53.2	9.56	-0.0013	0
53.3	9.55	-0.00141	0
53.4	9.54	-0.00154	0
53.5	9.53	-0.00163	0
53.6	9.52	-0.00172	0
53.7	9.52	-0.00176	0
53.8	9.53	-0.00182	0
53.9	9.53	-0.00167	0
54	9.53	-0.0015	0
54.1	9.53	-0.00129	0
54.2	9.52	-0.00109	0
54.3	9.51	-0.000843	0
54.4	9.5	-0.000799	0
54.5	9.49	-0.000906	0
54.6	9.49	-0.000896	0
54.7	9.5	-0.00088	0
54.8	9.52	-0.000914	0
54.9	9.53	-0.000873	0
55	9.54	-0.000655	0
55.1	9.54	-0.000475	0
55.2	9.54	-0.0003	0
55.3	9.55	-9.71e-05	0
55.4	9.55	0.00023	0
55.5	9.57	0.000476	0
55.6	9.59	0.000592	0
55.7	9.62	0.000702	0
55.8	9.63	0.000707	0
55.9	9.64	0.000525	0
56	9.64	0.000271	0
56.1	9.64	4.54e-06	0
56.2	9.64	-0.000266	0
56.3	9.65	-0.000398	0
56.4	9.68	-0.000408	0
56.5	9.7	-0.000313	0
56.6	9.72	-0.000133	0
56.7	9.73	1.75e-06	0
56.8	9.74	0.000132	0
56.9	9.74	0.000267	0
57	9.74	0.00038	0
57.1	9.75	0.000588	0
57.2	9.76	0.00092	0
57.3	9.78	0.00123	0
57.4	9.79	0.00153	0
57.5	9.8	0.00172	0
57.6	9.81	0.00174	0
57.7	9.82	0.00165	0
57.8	9.83	0.0015	0
57.9	9.84	0.00125	0
58	9.84	0.00121	0
58.1	9.85	0.00128	0
58.2	9.85	0.0013	0
58.3	9.85	0.00135	0
58.4	9.85	0.00153	0
58.5	9.85	0.00158	0
58.6	9.85	0.00159	0
58.7	9.85	0.00173	0
58.8	9.85	0.00187	0
58.9	9.84	0.00184	0
59	9.84	0.00171	0
59.1	9.84	0.00158	0
59.2	9.84	0.00147	0
59.3	9.85	0.00141	0
59.4	9.85	0.00148	0
59.5	9.85	0.00169	0
59.6	9.85	0.00185	0
59.7	9.85	0.00184	0
59.8	9.85	0.00172	0
59.9	9.85	0.00147	0
60	9.85	0.00116	0
60.1	9.86	0.000961	0
60.2	9.85	0.000861	0
60.3	9.85	0.000823	0
60.4	9.84	0.000918	0
60.5	9.84	0.00109	0
60.6	9.84	0.00122	0
60.7	9.84	0.00135	0
60.8	9.85	0.00154	0
60.9	9.85	0.00169	0
61	9.86	0.00182	0
61.1	9.86	0.00193	0
61.2	9.86	0.00199	0
61.3	9.86	0.00197	0
61.4	9.87	0.00203	0
61.5	9.88	0.00204	0
61.6	9.89	0.002	0
61.7	9.89	0.00205	0
61.8	9.89	0.00225	0
61.9	9.89	0.00237	0
62	9.89	0.00247	0
62.1	9.89	0.0027	0
62.2	9.89	0.00281	0
62.3	9.9	0.00261	0
62.4	9.9	0.00244	0
62.5	9.89	0.00236	0
62.6	9.88	0.00224	0
62.7	9.87	0.00217	0
62.8	9.85	0.00232	0
62.9	9.83	0.0024	0
63	9.81	0.00235	0
63.1	9.8	0.0022	0
63.2	9.79	0.00204	0
63.3	9.79	0.00175	0
63.4	9.79	0.00151	0
63.5	9.79	0.00141	0
63.6	9.78	0.0014	0
63.7	9.77	0.00134	0
63.8	9.75	0.00132	0
63.9	9.74	0.00129	0
64	9.73	0.00115	0
64.1	9.73	0.000913	0
64.2	9.72	0.000767	0
64.3	9.72	0.000671	0
64.4	9.71	0.00054	0
64.5	9.7	0.000514	0
64.6	9.7	0.000612	0
64.7	9.69	0.000598	0
64.8	9.68	0.00047	0
64.9	9.68	0.000355	0
65	9.68	0.000133	0
65.1	9.68	-0.000164	0
65.2	9.69	-0.000312	0
65.3	9.69	-0.000325	0
65.4	9.69	-0.000383	0
65.5	9.7	-0.000493	0
65.6	9.7	-0.000614	0
65.7	9.69	-0.000776	0
65.8	9.68	-0.000981	0
65.9	9.68	-0.00111	0
66	9.67	-0.00111	0
66.1	9.67	-0.00105	0
66.2	9.68	-0.00105	0
66.3	9.68	-0.00108	0
66.4	9.69	-0.00112	0
66.5	9.71	-0.0011	0
66.6	9.73	-0.00103	0
66.7	9.75	-0.000792	0
66.8	9.76	-0.000497	0
66.9	9.78	-0.000226	0
67	9.79	-2.58e-05	0
67.1	9.79	8.67e-06	0
67.2	9.78	-0.000189	0
67.3	9.77	-0.000431	0
67.4	9.76	-0.00062	0
67.5	9.73	-0.000841	0
67.6	9.7	-0.000939	0
67.7	9.68	-0.000989	0
67.8	9.66	-0.00109	0
67.9	9.65	-0.00123	0
68	9.64	-0.0013	0
68.1	9.63	-0.00144	0
68.2	9.62	-0.00139	0
68.3	9.61	-0.00122	0
68.4	9.59	-0.00107	0
68.5	9.58	-0.000924	0
68.6	9.56	-0.000694	0
68.7	9.55	-0.000572	0
68.8	9.54	-0.000537	0
68.9	9.52	-0.000546	0
69	9.51	-0.000594	0
69.1	9.49	-0.000667	0
69.2	9.47	-0.000808	0
69.3	9.45	-0.000917	0
69.4	9.44	-0.0008	0
69.5	9.43	-0.000636	0
69.6	9.43	-0.000457	0
69.7	9.42	5.99e-06	0
69.8	9.41	0.000784	0
69.9	9.39	0.00121	0
70	9.35	0.00173	0
70.1	9.29	0.00278	0
70.2	9.2	0.00382	0
70.3	9.11	0.00422	0
70.4	9.02	0.00472	0
70.5	8.96	0.00482	0
70.6	8.97	0.00359	0
70.7	9.02	0.00166	0
70.8	9.09	3.26e-05	0
70.9	9.16	-0.00135	0
71	9.21	-0.00246	0
71.1	9.23	-0.00285	0
71.2	9.23	-0.00276	0
71.3	9.24	-0.00273	0
71.4	9.26	-0.00288	0
71.5	9.28	-0.00309	0
71.6	9.31	-0.00333	0
71.7	9.33	-0.00364	0
71.8	9.34	-0.00385	0
71.9	9.35	-0.004	0
72	9.34	-0.00407	0
72.1	9.32	-0.00402	0
72.2	9.31	-0.00365	0
72.3	9.3	-0.0032	0
72.4	9.29	-0.00275	0
72.5	9.3	-0.00228	0
72.6	9.3	-0.00192	0
72.7	9.32	-0.00201	0
72.8	9.35	-0.00225	0
72.9	9.37	-0.00249	0
73	9.38	-0.0027	0
73.1	9.38	-0.00282	0
73.2	9.37	-0.00257	0
73.3	9.36	-0.00225	0
73.4	9.35	-0.00204	0
73.5	9.35	-0.00196	0
73.6	9.36	-0.00195	0
73.7	9.37	-0.00209	0
73.8	9.37	-0.00229	0
73.9	9.38	-0.0024	0
74	9.38	-0.00253	0
74.1	9.38	-0.00272	0
74.2	9.38	-0.00292	0
74.3	9.38	-0.00309	0
74.4	9.38	-0.00318	0
74.5	9.37	-0.00307	0
74.6	9.36	-0.00275	0
74.7	9.36	-0.00236	0
74.8	9.35	-0.00198	0
74.9	9.35	-0.00171	0
75	9.36	-0.00166	0
75.1	9.36	-0.00178	0
75.2	9.35	-0.00204	0
75.3	9.34	-0.00231	0
75.4	9.33	-0.00246	0
75.5	9.32	-0.00242	0
75.6	9.31	-0.00225	0
75.7	9.31	-0.00202	0
75.8	9.32	-0.00178	0
75.9	9.32	-0.0017	0
76	9.33	-0.00181	0
76.1	9.34	-0.00207	0
76.2	9.35	-0.00228	0
76.3	9.34	-0.00243	0
76.4	9.33	-0.00248	0
76.5	9.32	-0.00247	0
76.6	9.31	-0.00239	0
76.7	9.3	-0.00225	0
76.8	9.31	-0.00216	0
76.9	9.32	-0.00217	0
77	9.34	-0.00219	0
77.1	9.35	-0.00215	0
77.2	9.37	-0.00215	0
77.3	9.36	-0.00214	0
77.4	9.36	-0.00201	0
77.5	9.35	-0.00179	0
77.6	9.35	-0.00171	0
77.7	9.34	-0.00185	0
77.8	9.34	-0.00199	0
77.9	9.35	-0.00221	0
78	9.34	-0.00255	0
78.1	9.34	-0.00277	0
78.2	9.35	-0.0027	0
78.3	9.35	-0.00254	0
78.4	9.35	-0.00229	0
78.5	9.36	-0.00194	0
78.6	9.37	-0.00158	0
78.7	9.37	-0.00144	0
78.8	9.36	-0.00149	0
78.9	9.35	-0.0016	0
79	9.34	-0.00171	0
79.1	9.33	-0.00195	0
79.2	9.32	-0.00216	0
79.3	9.31	-0.00227	0
79.4	9.3	-0.00262	0
79.5	9.29	-0.00314	0
79.6	9.29	-0.00353	0
79.7	9.3	-0.00388	0
79.8	9.3	-0.00422	0
79.9	9.31	-0.00414	0
80	9.32	-0.00389	0
80.1	9.33	-0.00367	0
80.2	9.33	-0.0034	0
80.3	9.33	-0.00304	0
80.4	9.32	-0.00283	0
80.5	9.32	-0.00263	0
80.6	9.31	-0.00235	0
80.7	9.31	-0.00204	0
80.8	9.31	-0.00174	0
80.9	9.32	-0.00152	0
81	9.35	-0.00139	0
81.1	9.38	-0.00147	0
81.2	9.41	-0.00167	0
81.3	9.43	-0.00196	0
81.4	9.45	-0.00215	0
81.5	9.45	-0.00219	0
81.6	9.45	-0.00199	0
81.7	9.45	-0.00165	0
81.8	9.46	-0.00128	0
81.9	9.47	-0.000944	0
82	9.5	-0.000604	0
82.1	9.52	-0.000421	0
82.2	9.53	-0.000424	0
82.3	9.55	-0.000373	0
82.4	9.56	-0.000368	0
82.5	9.56	-0.000463	0
82.6	9.57	-0.000422	0
82.7	9.57	-0.000262	0
82.8	9.58	-0.00023	0
82.9	9.59	-0.000299	0
83	9.61	-0.000481	0
83.1	9.62	-0.000866	0
83.2	9.62	-0.00132	0
83.3	9.63	-0.00169	0
83.4	9.63	-0.00184	0
83.5	9.63	-0.00172	0
83.6	9.63	-0.00146	0
83.7	9.63	-0.00112	0
83.8	9.63	-0.00086	0
83.9	9.64	-0.000858	0
84	9.63	-0.00109	0
84.1	9.62	-0.00138	0
84.2	9.61	-0.00173	0
84.3	9.6	-0.00197	0
84.4	9.59	-0.00189	0
84.5	9.59	-0.00162	0
84.6	9.61	-0.0013	0
84.7	9.62	-0.000952	0
84.8	9.64	-0.000752	0
84.9	9.66	-0.000796	0
85	9.68	-0.00088	0
85.1	9.69	-0.000916	0
85.2	9.68	-0.000903	0
85.3	9.68	-0.000701	0
85.4	9.67	-0.000395	0
85.5	9.65	-0.000228	0
85.6	9.65	-0.000128	0
85.7	9.65	-4.43e-05	0
85.8	9.66	-8.21e-06	0
85.9	9.67	9.74e-05	0
86	9.69	0.000379	0
86.1	9.71	0.000639	0
86.2	9.73	0.000783	0
86.3	9.73	0.000834	0
86.4	9.73	0.000672	0
86.5	9.72	0.000287	0
86.6	9.71	-9.93e-05	0
86.7	9.7	-0.000407	0
86.8	9.7	-0.000663	0
86.9	9.69	-0.000695	0
87	9.67	-0.000472	0
87.1	9.66	-0.000241	0
87.2	9.65	-0.000112	0
87.3	9.64	-1.07e-05	0
87.4	9.64	-0.000139	0
87.5	9.63	-0.000444	0
87.6	9.62	-0.000696	0
87.7	9.61	-0.000841	0
87.8	9.61	-0.000953	0
87.9	9.6	-0.000946	0
88	9.59	-0.0009	0
88.1	9.58	-0.00101	0
88.2	9.57	-0.00122	0
88.3	9.55	-0.00161	0
88.4	9.52	-0.00204	0
88.5	9.5	-0.00252	0
88.6	9.48	-0.00289	0
88.7	9.48	-0.00311	0
88.8	9.47	-0.0031	0
88.9	9.48	-0.00301	0
89	9.47	-0.00283	0
89.1	9.46	-0.00261	0
89.2	9.44	-0.00246	0
89.3	9.42	-0.00249	0
89.4	9.39	-0.00261	0
89.5	9.37	-0.00275	0
89.6	9.35	-0.00298	0
89.7	9.32	-0.00313	0
89.8	9.3	-0.00314	0
89.9	9.29	-0.00314	0
90	9.27	-0.0032	0
90.1	9.25	-0.00314	0
90.2	9.24	-0.00314	0
90.3	9.23	-0.0032	0
90.4	9.22	-0.00326	0
90.5	9.24	-0.00324	0
90.6	9.25	-0.00303	0
90.7	9.26	-0.00273	0
90.8	9.27	-0.0024	0
90.9	9.28	-0.0019	0
91	9.26	-0.0013	0
91.1	9.24	-0.000896	0
91.2	9.22	-0.00051	0
91.3	9.23	-0.000214	0
91.4	9.25	-0.000279	0
91.5	9.31	-0.000785	0
91.6	9.36	-0.00146	0
91.7	9.41	-0.00241	0
91.8	9.42	-0.00324	0
91.9	9.4	-0.00365	0
92	9.36	-0.00354	0
92.1	9.32	-0.00344	0
92.2	9.29	-0.00316	0
92.3	9.28	-0.00282	0
92.4	9.27	-0.00274	0
92.5	9.27	-0.00291	0
92.6	9.26	-0.003	0
92.7	9.27	-0.00304	0
92.8	9.27	-0.00323	0
92.9	9.27	-0.00342	0
93	9.27	-0.00354	0
93.1	9.27	-0.00351	0
93.2	9.27	-0.00355	0
93.3	9.28	-0.00354	0
93.4	9.28	-0.00337	0
93.5	9.28	-0.00316	0
93.6	9.28	-0.00294	0
93.7	9.28	-0.0026	0
93.8	9.27	-0.00224	0
93.9	9.26	-0.00204	0
94	9.26	-0.00191	0
94.1	9.26	-0.00205	0
94.2	9.26	-0.00243	0
94.3	9.26	-0.00286	0
94.4	9.26	-0.00318	0
94.5	9.25	-0.00352	0
94.6	9.24	-0.00374	0
94.7	9.23	-0.00383	0
94.8	9.21	-0.00385	0
94.9	9.19	-0.00397	0
95	9.18	-0.00404	0
95.1	9.17	-0.00403	0
95.2	9.16	-0.00399	0
95.3	9.16	-0.00403	0
95.4	9.16	-0.00387	0
95.5	9.15	-0.00366	0
95.6	9.13	-0.00365	0
95.7	9.12	-0.00358	0
95.8	9.1	-0.00344	0
95.9	9.09	-0.00357	0
96	9.09	-0.00372	0
96.1	9.1	-0.00363	0
96.2	9.1	-0.00369	0
96.3	9.11	-0.00374	0
96.4	9.1	-0.00365	0
96.5	9.1	-0.00375	0
96.6	9.1	-0.00398	0
96.7	9.09	-0.00405	0
96.8	9.09	-0.00422	0
96.9	9.08	-0.00444	0
97	9.08	-0.00456	0
97.1	9.07	-0.00471	0
97.2	9.06	-0.00496	0
97.3	9.06	-0.00513	0
97.4	9.06	-0.00524	0
97.5	9.07	-0.0053	0
97.6	9.08	-0.00525	0
97.7	9.09	-0.00511	0
97.8	9.09	-0.00512	0
97.9	9.09	-0.00523	0
98	9.08	-0.0053	0
98.1	9.07	-0.00541	0
98.2	9.05	-0.00566	0
98.3	9.04	-0.00586	0
98.4	9.03	-0.00594	0
98.5	9.02	-0.00603	0
98.6	9.01	-0.00609	0
98.7	9.01	-0.00594	0
98.8	9.01	-0.00559	0
98.9	9.02	-0.00519	0
99	9.04	-0.00489	0
99.1	9.06	-0.00465	0
99.2	9.07	-0.00455	0
99.3	9.08	-0.00468	0
99.4	9.08	-0.00503	0
99.5	9.07	-0.00537	0
99.6	9.06	-0.00563	0
99.7	9.06	-0.00596	0
99.8	9.05	-0.00622	0
99.9	9.06	-0.00619	0
100	9.06	-0.006	0
100.1	9.07	-0.00583	0
100.2	9.07	-0.00556	0
100.3	9.07	-0.00522	0
100.4	9.07	-0.00502	0
100.5	9.08	-0.00501	0
100.6	9.08	-0.00506	0
100.7	9.08	-0.00501	0
100.8	9.08	-0.0049	0
100.9	9.09	-0.00477	0
101	9.09	-0.00451	0
101.1	9.1	-0.00406	0
101.2	9.11	-0.00379	0
101.3	9.12	-0.00376	0
101.4	9.14	-0.00384	0
101.5	9.15	-0.00399	0
101.6	9.15	-0.00436	0
101.7	9.15	-0.00467	0
101.8	9.14	-0.00478	0
101.9	9.13	-0.00472	0
102	9.12	-0.00465	0
102.1	9.12	-0.00456	0
102.2	9.12	-0.00447	0
102.3	9.13	-0.00443	0
102.4	9.14	-0.00453	0
102.5	9.15	-0.00477	0
102.6	9.15	-0.00498	0
102.7	9.16	-0.00513	0
102.8	9.17	-0.0053	0
102.9	9.18	-0.00536	0
103	9.18	-0.00519	0
103.1	9.18	-0.00495	0
103.2	9.18	-0.00477	0
103.3	9.17	-0.00471	0
103.4	9.18	-0.00477	0
103.5	9.18	-0.00495	0
103.6	9.18	-0.00528	0
103.7	9.19	-0.00567	0
103.8	9.18	-0.00592	0
103.9	9.17	-0.00601	0
104	9.15	-0.00601	0
104.1	9.15	-0.0059	0
104.2	9.14	-0.00561	0
104.3	9.14	-0.00529	0
104.4	9.16	-0.00517	0
104.5	9.17	-0.00511	0
104.6	9.19	-0.00504	0
104.7	9.2	-0.00509	0
104.8	9.2	-0.0052	0
104.9	9.19	-0.00513	0
105	9.18	-0.00498	0
105.1	9.16	-0.00483	0
105.2	9.15	-0.00466	0
105.3	9.15	-0.00446	0
105.4	9.15	-0.0043	0
105.5	9.17	-0.00411	0
105.6	9.18	-0.00389	0
105.7	9.19	-0.00373	0
105.8	9.2	-0.00364	0
105.9	9.19	-0.00358	0
106	9.17	-0.0037	0
106.1	9.14	-0.00402	0
106.2	9.12	-0.00432	0
106.3	9.1	-0.00455	0
106.4	9.08	-0.00481	0
106.5	9.08	-0.00502	0
106.6	9.08	-0.00511	0
106.7	9.08	-0.00511	0
106.8	9.08	-0.00505	0
106.9	9.08	-0.00495	0
107	9.08	-0.00483	0
107.1	9.08	-0.00467	0
107.2	9.08	-0.00463	0
107.3	9.08	-0.00472	0
107.4	9.07	-0.0049	0
107.5	9.07	-0.00505	0
107.6	9.07	-0.00517	0
107.7	9.07	-0.00526	0
107.8	9.07	-0.00526	0
107.9	9.07	-0.00507	0
108	9.08	-0.00487	0
108.1	9.08	-0.00478	0
108.2	9.09	-0.00466	0
108.3	9.09	-0.00455	0
108.4	9.1	-0.00464	0
108.5	9.1	-0.00476	0
108.6	9.11	-0.00462	0
108.7	9.11	-0.00444	0
108.8	9.12	-0.00426	0
108.9	9.13	-0.00392	0
109	9.16	-0.00352	0
109.1	9.19	-0.00333	0
109.2	9.22	-0.00324	0
109.3	9.25	-0.00316	0
109.4	9.26	-0.00307	0
109.5	9.26	-0.00303	0
109.6	9.26	-0.00293	0
109.7	9.26	-0.00277	0
109.8	9.26	-0.00267	0
109.9	9.27	-0.00267	0
110	9.29	-0.00262	0
110.1	9.31	-0.00255	0
110.2	9.32	-0.00245	0
110.3	9.34	-0.00238	0
110.4	9.34	-0.00244	0
110.5	9.35	-0.00263	0
110.6	9.36	-0.00291	0
110.7	9.38	-0.0032	0
110.8	9.39	-0.00339	0
110.9	9.4	-0.00329	0
111	9.41	-0.00303	0
111.1	9.42	-0.00277	0
111.2	9.41	-0.00262	0
111.3	9.39	-0.00249	0
111.4	9.38	-0.00247	0
111.5	9.37	-0.00256	0
111.6	9.35	-0.00263	0
111.7	9.35	-0.0026	0
111.8	9.36	-0.0026	0
111.9	9.36	-0.00263	0
112	9.36	-0.00268	0
112.1	9.36	-0.00271	0
112.2	9.34	-0.00284	0
112.3	9.32	-0.00308	0
112.4	9.3	-0.0034	0
112.5	9.28	-0.00376	0
112.6	9.27	-0.00422	0
112.7	9.26	-0.00451	0
112.8	9.26	-0.00459	0
112.9	9.25	-0.00446	0
113	9.25	-0.00412	0
113.1	9.25	-0.00361	0
113.2	9.24	-0.00316	0
113.3	9.24	-0.00278	0
113.4	9.25	-0.00251	0
113.5	9.26	-0.00236	0
113.6	9.27	-0.00231	0
113.7	9.28	-0.00226	0
113.8	9.27	-0.00236	0
113.9	9.26	-0.00257	0
114	9.25	-0.00267	0
114.1	9.24	-0.0028	0
114.2	9.23	-0.00298	0
114.3	9.23	-0.00298	0
114.4	9.24	-0.00289	0
114.5	9.24	-0.00289	0
114.6	9.25	-0.00263	0
114.7	9.25	-0.00226	0
114.8	9.26	-0.00189	0
114.9	9.27	-0.00132	0
115	9.29	-0.000603	0
115.1	9.3	-3.35e-05	0
115.2	9.31	0.000523	0
115.3	9.31	0.00125	0
115.4	9.28	0.00223	0
115.5	9.22	0.0034	0
115.6	9.16	0.0048	0
115.7	9.09	0.00576	0
115.8	9.03	0.00568	0
115.9	9	0.00438	0
116	9	0.00191	0
116.1	9	-0.00136	0
116.2	9	-0.00427	0
116.3	9	-0.00606	0
116.4	8.98	-0.00704	0
116.5	8.95	-0.00719	0
116.6	8.94	-0.00698	0
116.7	8.93	-0.00677	0
116.8	8.94	-0.00693	0
116.9	8.93	-0.00715	0
117	8.92	-0.00753	0
117.1	8.89	-0.00779	0
117.2	8.86	-0.00813	0
117.3	8.82	-0.00847	0
117.4	8.8	-0.00881	0
117.5	8.8	-0.009	0
117.6	8.79	-0.00913	0
117.7	8.79	-0.00906	0
117.8	8.78	-0.009	0
117.9	8.76	-0.009	0
118	8.73	-0.00911	0
118.1	8.7	-0.00932	0
118.2	8.67	-0.00975	0
118.3	8.65	-0.0102	0
118.4	8.64	-0.0106	0
118.5	8.63	-0.0108	0
118.6	8.62	-0.0108	0
118.7	8.61	-0.0109	0
118.8	8.61	-0.0108	0
118.9	8.6	-0.0108	0
119	8.61	-0.0109	0
119.1	8.61	-0.011	0
119.2	8.62	-0.0111	0
119.3	8.64	-0.0113	0
119.4	8.65	-0.0114	0
119.5	8.67	-0.0115	0
119.6	8.68	-0.0116	0
119.7	8.69	-0.0117	0
119.8	8.7	-0.0116	0
119.9	8.7	-0.0115	0
120	8.71	-0.0115	0
120.1	8.71	-0.0114	0
120.2	8.72	-0.0112	0
120.3	8.74	-0.011	0
120.4	8.76	-0.0107	0
120.5	8.77	-0.0103	0
120.6	8.79	-0.00995	0
120.7	8.8	-0.00953	0
120.8	8.8	-0.00922	0
120.9	8.8	-0.00906	0
121	8.81	-0.00897	0
121.1	8.82	-0.00893	0
121.2	8.83	-0.00893	0
121.3	8.84	-0.00892	0
121.4	8.85	-0.00884	0
121.5	8.84	-0.00879	0
121.6	8.81	-0.00867	0
121.7	8.78	-0.00859	0
121.8	8.75	-0.00841	0
121.9	8.73	-0.0082	0
122	8.74	-0.0079	0
122.1	8.78	-0.00766	0
122.2	8.81	-0.00741	0
122.3	8.85	-0.00729	0
122.4	8.88	-0.00733	0
122.5	8.9	-0.0074	0
122.6	8.89	-0.00747	0
122.7	8.9	-0.00763	0
122.8	8.89	-0.00777	0
122.9	8.88	-0.00783	0
123	8.88	-0.00794	0
123.1	8.87	-0.008	0
123.2	8.87	-0.00785	0
123.3	8.86	-0.00773	0
123.4	8.86	-0.00776	0
123.5	8.85	-0.00778	0
123.6	8.84	-0.00786	0
123.7	8.83	-0.00827	0
123.8	8.84	-0.00869	0
123.9	8.84	-0.00888	0
124	8.84	-0.00904	0
124.1	8.84	-0.00918	0
124.2	8.83	-0.00909	0
124.3	8.8	-0.00893	0
124.4	8.78	-0.00895	0
124.5	8.76	-0.00898	0
124.6	8.75	-0.00896	0
124.7	8.74	-0.00899	0
124.8	8.74	-0.00912	0
124.9	8.74	-0.00913	0
125	8.73	-0.0092	0
125.1	8.72	-0.00936	0
125.2	8.71	-0.00936	0
125.3	8.7	-0.00915	0
125.4	8.69	-0.00907	0
125.5	8.69	-0.00898	0
125.6	8.68	-0.00898	0
125.7	8.67	-0.00938	0
125.8	8.65	-0.01	0
125.9	8.64	-0.0104	0
126	8.62	-0.0108	0
126.1	8.6	-0.0109	0
126.2	8.59	-0.0107	0
126.3	8.59	-0.0104	0
126.4	8.58	-0.0102	0
126.5	8.58	-0.00994	0
126.6	8.58	-0.00976	0
126.7	8.57	-0.00985	0
126.8	8.55	-0.00985	0
126.9	8.54	-0.00988	0
127	8.52	-0.00999	0
127.1	8.51	-0.0101	0
127.2	8.5	-0.0102	0
127.3	8.51	-0.0104	0
127.4	8.52	-0.0105	0
127.5	8.53	-0.0106	0
127.6	8.54	-0.0107	0
127.7	8.55	-0.0109	0
127.8	8.56	-0.0112	0
127.9	8.57	-0.0114	0
128	8.58	-0.0118	0
128.1	8.59	-0.012	0
128.2	8.61	-0.012	0
128.3	8.63	-0.0118	0
128.4	8.65	-0.0114	0
128.5	8.66	-0.0108	0
128.6	8.67	-0.01	0
128.7	8.67	-0.00913	0
128.8	8.68	-0.00839	0
128.9	8.68	-0.00783	0
129	8.69	-0.00754	0
129.1	8.7	-0.0075	0
129.2	8.72	-0.00765	0
129.3	8.74	-0.00764	0
129.4	8.75	-0.00768	0
129.5	8.76	-0.00761	0
129.6	8.76	-0.00742	0
129.7	8.76	-0.00727	0
129.8	8.76	-0.00727	0
129.9	8.77	-0.00716	0
130	8.78	-0.00704	0
130.1	8.79	-0.0071	0
130.2	8.8	-0.00722	0
130.3	8.8	-0.00727	0
130.4	8.8	-0.00733	0
130.5	8.79	-0.00741	0
130.6	8.77	-0.00736	0
130.7	8.76	-0.00726	0
130.8	8.74	-0.00735	0
130.9	8.73	-0.00754	0
131	8.73	-0.00779	0
131.1	8.74	-0.00815	0
131.2	8.75	-0.00851	0
131.3	8.74	-0.00874	0
131.4	8.73	-0.00903	0
131.5	8.71	-0.00937	0
131.6	8.67	-0.00962	0
131.7	8.63	-0.00982	0
131.8	8.6	-0.0101	0
131.9	8.58	-0.0103	0
132	8.57	-0.0106	0
132.1	8.58	-0.0108	0
132.2	8.59	-0.011	0
132.3	8.6	-0.0112	0
132.4	8.62	-0.011	0
132.5	8.62	-0.0108	0
132.6	8.62	-0.0106	0
132.7	8.61	-0.0106	0
132.8	8.6	-0.0106	0
132.9	8.62	-0.0106	0
133	8.65	-0.0104	0
133.1	8.71	-0.00998	0
133.2	8.78	-0.00927	0
133.3	8.86	-0.00839	0
133.4	8.92	-0.00743	0
133.5	8.95	-0.00653	0
133.6	9	-0.00583	0
133.7	9.07	-0.00527	0
133.8	9.17	-0.00469	0
133.9	9.3	-0.00403	0
134	9.49	-0.00328	0
134.1	9.65	-0.0021	0
134.2	9.78	-0.000787	0
134.3	9.86	0.000265	0
134.4	9.95	0.00106	0
134.5	10.1	0.00173	0
134.6	10.2	0.00218	0
134.7	10.4	0.00268	0
134.8	10.6	0.0037	0
134.9	10.8	0.00512	0
135	11	0.00652	0
135.1	11.1	0.00776	0
135.2	11.2	0.00874	0
135.3	11.3	0.00928	0
135.4	11.4	0.00958	0
135.5	11.5	0.00989	0
135.6	11.6	0.0103	0
135.7	11.7	0.0109	0
135.8	11.8	0.0116	0
135.9	11.8	0.0121	0
136	11.9	0.0125	0
136.1	11.8	0.0124	0
136.2	11.7	0.012	0
136.3	11.5	0.0114	0
136.4	11.4	0.0107	0
136.5	11.2	0.00986	0
136.6	11.1	0.00914	0
136.7	11	0.0086	0
136.8	10.8	0.00814	0
136.9	10.7	0.00737	0
137	10.4	0.00607	0
137.1	10.1	0.00414	0
137.2	9.61	0.00152	0
137.3	9.21	-0.00168	0
137.4	8.91	-0.00484	0
137.5	8.7	-0.00735	0
137.6	8.53	-0.00928	0
137.7	8.38	-0.0109	0
137.8	8.18	-0.0128	0
137.9	7.89	-0.015	0
138	7.53	-0.0179	0
138.1	7.19	-0.0215	0
138.2	6.93	-0.0252	0
138.3	6.75	-0.0281	0
138.4	6.64	-0.0304	0
138.5	6.58	-0.032	0
138.6	6.54	-0.0329	0
138.7	6.48	-0.0336	0
138.8	6.41	-0.0343	0
138.9	6.35	-0.0351	0
139	6.32	-0.0359	0
139.1	6.31	-0.0367	0
139.2	6.33	-0.0373	0
139.3	6.41	-0.0375	0
139.4	6.53	-0.0372	0
139.5	6.67	-0.0361	0
139.6	6.85	-0.0347	0
139.7	7.01	-0.0329	0
139.8	7.13	-0.0309	0
139.9	7.22	-0.0294	0
140	7.33	-0.0283	0
140.1	7.49	-0.0272	0
140.2	7.72	-0.0256	0
140.3	8.03	-0.0232	0
140.4	8.42	-0.0199	0
140.5	8.78	-0.0158	0
140.6	9.06	-0.0113	0
140.7	9.25	-0.0075	0
140.8	9.45	-0.0046	0
140.9	9.69	-0.00235	0
141	10	-0.000221	0
141.1	10.5	0.00202	0
141.2	11	0.00474	0
141.3	11.6	0.00823	0
141.4	12	0.0122	0
141.5	12.2	0.0156	0
141.6	12.5	0.0181	0
141.7	12.8	0.0214	0
141.8	13.1	0.03	0
141.9	13.6	0.0462	0
142	14.2	0.0718	0
142.1	14.8	0.108	0
142.2	15.2	0.153	-9.23e-23
142.3	15.4	0.197	-5.51e-07
142.4	15.7	0.239	-1.8e-06
142.5	16	0.276	-5.2e-06
142.6	16.3	0.309	-1.14e-05
142.7	16.7	0.341	-2.2e-05
142.8	17.3	0.374	-3.49e-05
142.9	17.8	0.41	-5.29e-05
143	18.1	0.448	-6.76e-05
143.1	18.4	0.482	-9.25e-05
143.2	18.5	0.511	2.99e-05
143.3	18.7	0.533	0.00128
143.4	18.8	0.55	0.00544
143.5	19	0.56	0.0154
143.6	19.3	0.567	0.0358
143.7	19.5	0.572	0.0697
143.8	19.7	0.575	0.118
143.9	19.8	0.572	0.177
144	19.9	0.56	0.244
144.1	19.9	0.535	0.309
144.2	20	0.494	0.366
144.3	20.1	0.439	0.41
144.4	20.2	0.374	0.443
144.5	20.3	0.309	0.463
144.6	20.4	0.248	0.477
144.7	20.4	0.197	0.486
144.8	20.4	0.157	0.492
144.9	20.5	0.127	0.497
145	20.6	0.106	0.5
145.1	20.6	0.09	0.503
145.2	20.7	0.0782	0.504
145.3	20.8	0.0693	0.501
145.4	20.9	0.0623	0.494
145.5	20.9	0.0569	0.48
145.6	21	0.0525	0.457
145.7	21	0.0491	0.426
145.8	21	0.0468	0.386
145.9	21	0.0462	0.339
146	21.1	0.0485	0.29
146.1	21.2	0.0555	0.241
146.2	21.2	0.0706	0.196
146.3	21.3	0.0972	0.156
146.4	21.3	0.137	0.122
146.5	21.3	0.19	0.0927
146.6	21.3	0.254	0.0682
146.7	21.3	0.322	0.0481
146.8	21.3	0.387	0.0331
146.9	21.3	0.444	0.0248
147	21.3	0.489	0.0254
147.1	21.2	0.522	0.0387
147.2	21.2	0.544	0.0671
147.3	21.2	0.557	0.111
147.4	21.2	0.56	0.168
147.5	21.2	0.55	0.233
147.6	21.1	0.525	0.299
147.7	21.1	0.484	0.357
147.8	21	0.427	0.405
147.9	21	0.361	0.439
148	21	0.294	0.462
148.1	20.9	0.232	0.477
148.2	20.9	0.181	0.486
148.3	20.8	0.142	0.493
148.4	20.7	0.114	0.498
148.5	20.7	0.0937	0.502
148.6	20.6	0.0788	0.505
148.7	20.6	0.0676	0.505
148.8	20.6	0.059	0.502
148.9	20.6	0.0523	0.493
149	20.5	0.047	0.478
149.1	20.4	0.0428	0.454
149.2	20.3	0.0393	0.421
149.3	20.2	0.0367	0.38
149.4	20.2	0.0353	0.332
149.5	20.1	0.036	0.283
149.6	20.1	0.0401	0.234
149.7	20	0.05	0.189
149.8	19.9	0.0686	0.15
149.9	19.9	0.0977	0.117
150	19.8	0.138	0.0887
150.1	19.7	0.189	0.0654
150.2	19.6	0.246	0.0461
150.3	19.5	0.305	0.0308
150.4	19.5	0.36	0.0197
150.5	19.5	0.408	0.0134
150.6	19.4	0.447	0.0134
150.7	19.4	0.478	0.0218
150.8	19.2	0.502	0.0418
150.9	19.1	0.519	0.0754
151	19.1	0.53	0.123
151.1	19	0.53	0.181
151.2	18.9	0.515	0.246
151.3	18.9	0.484	0.309
151.4	18.8	0.436	0.365
151.5	18.7	0.374	0.409
151.6	18.6	0.307	0.442
151.7	18.5	0.242	0.463
151.8	18.5	0.185	0.476
151.9	18.4	0.14	0.485
152	18.4	0.108	0.492
152.1	18.4	0.0846	0.497
152.2	18.3	0.0679	0.499
152.3	18.2	0.0557	0.499
152.4	18.1	0.0464	0.496
152.5	18.1	0.0393	0.486
152.6	18	0.0336	0.47
152.7	17.9	0.0289	0.444
152.8	17.9	0.0249	0.409
152.9	17.9	0.0216	0.367
153	17.8	0.0188	0.319
153.1	17.7	0.017	0.269
153.2	17.6	0.0169	0.221
153.3	17.6	0.0194	0.177
153.4	17.5	0.0261	0.139
153.5	17.5	0.0395	0.108
153.6	17.4	0.0609	0.0816
153.7	17.4	0.0911	0.0604
153.8	17.3	0.129	0.0431
153.9	17.3	0.173	0.0293
154	17.2	0.219	0.0187
154.1	17.1	0.263	0.0108
154.2	17	0.302	0.00554
154.3	17	0.337	0.0024
154.4	16.9	0.366	0.00101
154.5	16.9	0.39	0.00156
154.6	16.8	0.41	0.00483
154.7	16.7	0.426	0.0122
154.8	16.6	0.439	0.0263
154.9	16.5	0.449	0.0506
155	16.4	0.456	0.0867
155.1	16.4	0.458	0.135
155.2	16.3	0.45	0.192
155.3	16.3	0.431	0.254
155.4	16.2	0.397	0.314
155.5	16.1	0.349	0.366
155.6	16	0.292	0.407
155.7	16	0.233	0.437
155.8	15.9	0.178	0.457
155.9	15.8	0.131	0.47
156	15.8	0.0961	0.478
156.1	15.7	0.071	0.483
156.2	15.7	0.0531	0.485
156.3	15.6	0.0403	0.482
156.4	15.5	0.0308	0.474
156.5	15.4	0.0234	0.458
156.6	15.3	0.0172	0.432
156.7	15.3	0.012	0.398
156.8	15.2	0.00735	0.356
156.9	15.2	0.00309	0.309
157	15.1	-0.00069	0.26
157.1	14.9	-0.00378	0.212
157.2	14.8	-0.00612	0.169
157.3	14.7	-0.00759	0.132
157.4	14.6	-0.00768	0.101
157.5	14.5	-0.00577	0.0756
157.6	14.4	-0.00133	0.0555
157.7	14.4	0.0064	0.0396
157.8	14.3	0.0175	0.0274
157.9	14.2	0.0315	0.0183
158	14	0.0475	0.0115
158.1	13.9	0.0642	0.00674
158.2	13.8	0.08	0.00359
158.3	13.8	0.0944	0.00169
158.4	13.7	0.108	0.00063
158.5	13.7	0.119	0.000151
158.6	13.6	0.129	2.64e-06
158.7	13.5	0.138	-1.32e-05
158.8	13.4	0.146	-7.34e-06
158.9	13.3	0.151	-5.81e-06
159	13.2	0.156	-3.26e-06
159.1	13.2	0.159	-2.24e-06
159.2	13.1	0.161	-1.06e-06
159.3	13.1	0.163	-6.1e-07
159.4	13	0.164	-1.99e-07
159.5	13	0.165	-7.62e-08
159.6	12.9	0.165	-1.15e-23
159.7	12.9	0.164	0
159.8	12.8	0.162	0
159.9	12.8	0.16	0
160	12.7	0.157	0
160.1	12.7	0.153	0
160.2	12.6	0.149	0
160.3	12.5	0.145	0
160.4	12.5	0.14	0
160.5	12.4	0.135	0
160.6	12.4	0.13	0
160.7	12.4	0.124	0
160.8	12.3	0.119	0
160.9	12.3	0.113	0
161	12.2	0.107	0
161.1	12.2	0.0991	0
161.2	12.1	0.0904	0
161.3	12	0.0804	0
161.4	12	0.0685	0
161.5	12	0.0554	0
161.6	12	0.0421	0
161.7	12	0.0293	0
161.8	12	0.0179	0
161.9	11.9	0.00836	0
162	11.9	0.00126	0
162.1	11.8	-0.00363	0
162.2	11.8	-0.00668	0
162.3	11.8	-0.00848	0
162.4	11.7	-0.00943	0
162.5	11.7	-0.00993	0
162.6	11.7	-0.0103	0
162.7	11.6	-0.0108	0
162.8	11.5	-0.0113	0
162.9	11.5	-0.0112	0
163	11.4	-0.0111	0
163.1	11.4	-0.0111	0
163.2	11.3	-0.0113	0
163.3	11.3	-0.0118	0
163.4	11.3	-0.013	0
163.5	11.3	-0.0147	0
163.6	11.2	-0.0162	0
163.7	11.2	-0.0172	0
163.8	11.1	-0.0177	0
163.9	11	-0.0176	0
164	10.9	-0.017	0
164.1	10.8	-0.0162	0
164.2	10.7	-0.0157	0
164.3	10.6	-0.0154	0
164.4	10.5	-0.0156	0
164.5	10.4	-0.0164	0
164.6	10.4	-0.0173	0
164.7	10.4	-0.0181	0
164.8	10.4	-0.0188	0
164.9	10.3	-0.0191	0
165	10.3	-0.0192	0
165.1	10.2	-0.0193	0
165.2	10.1	-0.0196	0
165.3	10.1	-0.0201	0
165.4	10	-0.0207	0
165.5	9.98	-0.0212	0
165.6	9.94	-0.0215	0
165.7	9.92	-0.0217	0
165.8	9.88	-0.0218	0
165.9	9.84	-0.0221	0
166	9.78	-0.0224	0
166.1	9.74	-0.0229	0
166.2	9.7	-0.0234	0
166.3	9.68	-0.0239	0
166.4	9.66	-0.0242	0
166.5	9.65	-0.0244	0
166.6	9.62	-0.0244	0
166.7	9.58	-0.0245	0
166.8	9.53	-0.0248	0
166.9	9.49	-0.0253	0
167	9.46	-0.0259	0
167.1	9.45	-0.0267	0
167.2	9.44	-0.0273	0
167.3	9.44	-0.0278	0
167.4	9.44	-0.0281	0
167.5	9.42	-0.0281	0
167.6	9.39	-0.028	0
167.7	9.36	-0.0279	0
167.8	9.34	-0.0278	0
167.9	9.32	-0.0276	0
168	9.31	-0.0275	0
168.1	9.31	-0.0275	0
168.2	9.32	-0.0277	0
168.3	9.32	-0.0279	0
168.4	9.31	-0.0282	0
168.5	9.31	-0.0285	0
168.6	9.29	-0.0284	0
168.7	9.28	-0.0282	0
168.8	9.27	-0.028	0
168.9	9.26	-0.0277	0
169	9.25	-0.0274	0
169.1	9.24	-0.0274	0
169.2	9.24	-0.0274	0
169.3	9.23	-0.0272	0
169.4	9.23	-0.0272	0
169.5	9.23	-0.0271	0
169.6	9.22	-0.027	0
169.7	9.21	-0.0271	0
169.8	9.2	-0.0276	0
169.9	9.18	-0.028	0
170	9.16	-0.0286	0
170.1	9.15	-0.0292	0
170.2	9.14	-0.0295	0
170.3	9.13	-0.0296	0
170.4	9.12	-0.0296	0
170.5	9.1	-0.0294	0
170.6	9.08	-0.0293	0
170.7	9.05	-0.0293	0
170.8	9.03	-0.0295	0
170.9	9.01	-0.0298	0
171	9	-0.0301	0
171.1	8.99	-0.0305	0
171.2	8.98	-0.0308	0
171.3	8.95	-0.0311	0
171.4	8.92	-0.0313	0
171.5	8.88	-0.0314	0
171.6	8.83	-0.0316	0
171.7	8.79	-0.0319	0
171.8	8.77	-0.0321	0
171.9	8.75	-0.0327	0
172	8.74	-0.0331	0
172.1	8.74	-0.0332	0
172.2	8.72	-0.0332	0
172.3	8.7	-0.0332	0
172.4	8.67	-0.033	0
172.5	8.65	-0.033	0
172.6	8.63	-0.0332	0
172.7	8.61	-0.0335	0
172.8	8.61	-0.0337	0
172.9	8.61	-0.0341	0
173	8.6	-0.0342	0
173.1	8.6	-0.0341	0
173.2	8.59	-0.034	0
173.3	8.58	-0.034	0
173.4	8.56	-0.0338	0
173.5	8.54	-0.0339	0
173.6	8.52	-0.0343	0
173.7	8.5	-0.0347	0
173.8	8.48	-0.0351	0
173.9	8.47	-0.0356	0
174	8.46	-0.0358	0
174.1	8.46	-0.0359	0
174.2	8.45	-0.0359	0
174.3	8.44	-0.0358	0
174.4	8.44	-0.0358	0
174.5	8.43	-0.0356	0
174.6	8.41	-0.0355	0
174.7	8.4	-0.0355	0
174.8	8.39	-0.0354	0
174.9	8.38	-0.0355	0
175	8.38	-0.0358	0
175.1	8.37	-0.0361	0
175.2	8.37	-0.0361	0
175.3	8.36	-0.0362	0
175.4	8.34	-0.0362	0
175.5	8.32	-0.0361	0
175.6	8.29	-0.036	0
175.7	8.26	-0.0362	0
175.8	8.25	-0.0366	0
175.9	8.24	-0.0371	0
176	8.23	-0.0377	0
176.1	8.23	-0.0383	0
176.2	8.21	-0.0388	0
176.3	8.19	-0.0392	0
176.4	8.17	-0.0394	0
176.5	8.14	-0.0396	0
176.6	8.13	-0.0398	0
176.7	8.12	-0.0398	0
176.8	8.11	-0.0397	0
176.9	8.11	-0.0394	0
177	8.1	-0.039	0
177.1	8.08	-0.0384	0
177.2	8.05	-0.0381	0
177.3	8.02	-0.038	0
177.4	7.99	-0.0382	0
177.5	7.97	-0.0387	0
177.6	7.95	-0.0393	0
177.7	7.93	-0.0399	0
177.8	7.92	-0.0403	0
177.9	7.9	-0.0406	0
178	7.89	-0.0407	0
178.1	7.88	-0.0408	0
178.2	7.87	-0.0409	0
178.3	7.86	-0.0411	0
178.4	7.84	-0.0413	0
178.5	7.82	-0.0416	0
178.6	7.8	-0.0418	0
178.7	7.78	-0.0419	0
178.8	7.76	-0.0421	0
178.9	7.76	-0.0425	0
179	7.76	-0.0429	0
179.1	7.76	-0.0435	0
179.2	7.77	-0.0441	0
179.3	7.78	-0.0445	0
179.4	7.79	-0.0444	0
179.5	7.79	-0.044	0
179.6	7.79	-0.0435	0
179.7	7.79	-0.043	0
179.8	7.78	-0.0427	0
179.9	7.77	-0.0428	0
180	7.76	-0.0431	0
180.1	7.76	-0.0436	0
180.2	7.75	-0.044	0
180.3	7.75	-0.0442	0
180.4	7.74	-0.0442	0
180.5	7.73	-0.0442	0
180.6	7.72	-0.0443	0
180.7	7.71	-0.0443	0
180.8	7.7	-0.0443	0
180.9	7.69	-0.0442	0
181	7.67	-0.0441	0
181.1	7.65	-0.044	0
181.2	7.63	-0.0441	0
181.3	7.62	-0.0444	0
181.4	7.61	-0.0448	0
181.5	7.61	-0.0451	0
181.6	7.6	-0.0454	0
181.7	7.58	-0.0456	0
181.8	7.55	-0.0456	0
181.9	7.53	-0.0456	0
182	7.49	-0.0456	0
182.1	7.47	-0.0456	0
182.2	7.46	-0.0455	0
182.3	7.46	-0.0455	0
182.4	7.46	-0.0455	0
182.5	7.46	-0.0455	0
182.6	7.45	-0.0456	0
182.7	7.43	-0.0457	0
182.8	7.4	-0.0458	0
182.9	7.38	-0.0458	0
183	7.35	-0.0461	0
183.1	7.32	-0.0463	0
183.2	7.3	-0.0463	0
183.3	7.28	-0.0465	0
183.4	7.26	-0.0464	0
183.5	7.26	-0.0463	0
183.6	7.27	-0.0465	0
183.7	7.29	-0.0471	0
183.8	7.33	-0.0481	0
183.9	7.35	-0.0493	0
184	7.36	-0.0506	0
184.1	7.36	-0.0515	0
184.2	7.33	-0.0518	0
184.3	7.27	-0.0513	0
184.4	7.23	-0.051	0
184.5	7.19	-0.0503	0
184.6	7.15	-0.0497	0
184.7	7.14	-0.0495	0
184.8	7.13	-0.0496	0
184.9	7.1	-0.0493	0
185	7.1	-0.0492	0
185.1	7.09	-0.0491	0
185.2	7.08	-0.0489	0
185.3	7.08	-0.0487	0
185.4	7.08	-0.0487	0
185.5	7.07	-0.0489	0
185.6	7.05	-0.049	0
185.7	7.03	-0.0491	0
185.8	7	-0.0491	0
185.9	6.96	-0.0491	0
186	6.92	-0.0491	0
186.1	6.9	-0.0493	0
186.2	6.89	-0.0496	0
186.3	6.88	-0.0501	0
186.4	6.87	-0.0505	0
186.5	6.85	-0.051	0
186.6	6.82	-0.0514	0
186.7	6.78	-0.0518	0
186.8	6.74	-0.0522	0
186.9	6.7	-0.0525	0
187	6.68	-0.0529	0
187.1	6.67	-0.0529	0
187.2	6.65	-0.0528	0
187.3	6.63	-0.0527	0
187.4	6.6	-0.0525	0
187.5	6.57	-0.0523	0
187.6	6.55	-0.0523	0
187.7	6.53	-0.0525	0
187.8	6.53	-0.0527	0
187.9	6.53	-0.0529	0
188	6.54	-0.0531	0
188.1	6.55	-0.0533	0
188.2	6.55	-0.0534	0
188.3	6.54	-0.0535	0
188.4	6.53	-0.0536	0
188.5	6.49	-0.0539	0
188.6	6.47	-0.054	0
188.7	6.45	-0.054	0
188.8	6.44	-0.0539	0
188.9	6.43	-0.0539	0
189	6.43	-0.0537	0
189.1	6.42	-0.0537	0
189.2	6.41	-0.0538	0
189.3	6.4	-0.054	0
189.4	6.39	-0.0541	0
189.5	6.39	-0.0542	0
189.6	6.39	-0.0541	0
189.7	6.4	-0.054	0
189.8	6.41	-0.054	0
189.9	6.43	-0.0538	0
190	6.45	-0.0536	0
190.1	6.46	-0.0537	0
190.2	6.46	-0.0534	0
190.3	6.46	-0.0531	0
190.4	6.46	-0.053	0
190.5	6.45	-0.053	0
190.6	6.46	-0.053	0
190.7	6.47	-0.0531	0
190.8	6.48	-0.0531	0
190.9	6.5	-0.053	0
191	6.51	-0.053	0
191.1	6.53	-0.0529	0
191.2	6.54	-0.053	0
191.3	6.57	-0.0531	0
191.4	6.6	-0.0532	0
191.5	6.63	-0.0528	0
191.6	6.66	-0.0523	0
191.7	6.69	-0.0517	0
191.8	6.7	-0.0512	0
191.9	6.71	-0.0508	0
192	6.72	-0.0508	0
192.1	6.73	-0.0509	0
192.2	6.75	-0.0508	0
192.3	6.78	-0.0506	0
192.4	6.81	-0.0503	0
192.5	6.84	-0.0497	0
192.6	6.86	-0.049	0
192.7	6.88	-0.0485	0
192.8	6.89	-0.0483	0
192.9	6.91	-0.0483	0
193	6.94	-0.0485	0
193.1	6.97	-0.0488	0
193.2	7	-0.049	0
193.3	7.02	-0.0488	0
193.4	7.03	-0.0485	0
193.5	7.03	-0.048	0
193.6	7.03	-0.0474	0
193.7	7.03	-0.0469	0
193.8	7.03	-0.0468	0
193.9	7.04	-0.0468	0
194	7.05	-0.047	0
194.1	7.06	-0.0472	0
194.2	7.07	-0.0474	0
194.3	7.08	-0.0474	0
194.4	7.08	-0.0473	0
194.5	7.07	-0.0472	0
194.6	7.06	-0.0469	0
194.7	7.04	-0.0467	0
194.8	7.03	-0.0466	0
194.9	7.02	-0.0464	0
195	7.02	-0.0463	0
195.1	7.03	-0.0463	0
195.2	7.04	-0.0461	0
195.3	7.04	-0.0457	0
195.4	7.04	-0.0454	0
195.5	7.03	-0.0452	0
195.6	7.02	-0.045	0
195.7	7.02	-0.045	0
195.8	7.02	-0.0451	0
195.9	7.03	-0.0452	0
196	7.03	-0.0451	0
196.1	7.04	-0.0449	0
196.2	7.03	-0.0448	0
196.3	7.03	-0.0444	0
196.4	7.03	-0.0442	0
196.5	7.04	-0.0444	0
196.6	7.05	-0.0452	0
196.7	7.06	-0.0461	0
196.8	7.07	-0.0471	0
196.9	7.09	-0.048	0
197	7.08	-0.0484	0
197.1	7.08	-0.048	0
197.2	7.06	-0.0475	0
197.3	7.04	-0.0471	0
197.4	7.02	-0.0467	0
197.5	7	-0.0465	0
197.6	6.98	-0.0469	0
197.7	6.96	-0.0473	0
197.8	6.94	-0.0476	0
197.9	6.93	-0.0478	0
198	6.92	-0.048	0
198.1	6.92	-0.0479	0
198.2	6.93	-0.0475	0
198.3	6.95	-0.047	0
198.4	6.96	-0.0467	0
198.5	6.98	-0.0465	0
198.6	6.98	-0.0464	0
198.7	6.98	-0.0466	0
198.8	6.97	-0.0468	0
198.9	6.96	-0.0469	0
199	6.96	-0.047	0
199.1	6.96	-0.0471	0
199.2	6.97	-0.0472	0
199.3	6.98	-0.0473	0
199.4	6.99	-0.0474	0
199.5	7	-0.0476	0
199.6	7	-0.0477	0
199.7	7	-0.0477	0
199.8	7	-0.0475	0
199.9	7	-0.0473	0
200	7.01	-0.0469	0
200.1	7.03	-0.0464	0
[truncated: 7,994 more rows]

## Sheet: Extended Data Fig. 9b
Time	I_in
ms	μA
0.4	8.43
0.5	9.72
0.6	8.88
0.7	9.38
0.8	9.09
0.9	9.23
1	9.17
1.1	9.17
1.2	9.15
1.3	9.14
1.4	9.13
1.5	9.11
1.6	9.1
1.7	9.1
1.8	9.09
1.9	9.1
2	9.1
2.1	9.1
2.2	9.11
2.3	9.11
2.4	9.1
2.5	9.09
2.6	9.06
2.7	9.02
2.8	8.98
2.9	8.96
3	8.94
3.1	8.93
3.2	8.93
3.3	8.92
3.4	8.9
3.5	8.86
3.6	8.83
3.7	8.79
3.8	8.77
3.9	8.77
4	8.77
4.1	8.77
4.2	8.77
4.3	8.76
4.4	8.74
4.5	8.72
4.6	8.7
4.7	8.67
4.8	8.65
4.9	8.64
5	8.63
5.1	8.64
5.2	8.64
5.3	8.65
5.4	8.66
5.5	8.65
5.6	8.65
5.7	8.65
5.8	8.65
5.9	8.66
6	8.68
6.1	8.7
6.2	8.72
6.3	8.74
6.4	8.75
6.5	8.77
6.6	8.78
6.7	8.79
6.8	8.8
6.9	8.81
7	8.82
7.1	8.82
7.2	8.82
7.3	8.82
7.4	8.85
7.5	8.88
7.6	8.93
7.7	8.98
7.8	9.01
7.9	9
8	8.99
8.1	8.97
8.2	8.95
8.3	8.95
8.4	8.98
8.5	9
8.6	9.02
8.7	9.04
8.8	9.05
8.9	9.05
9	9.05
9.1	9.05
9.2	9.04
9.3	9.04
9.4	9.04
9.5	9.03
9.6	9.04
9.7	9.04
9.8	9.03
9.9	9.03
10	9.04
10.1	9.03
10.2	9.03
10.3	9.04
10.4	9.04
10.5	9.05
10.6	9.07
10.7	9.08
10.8	9.1
10.9	9.11
11	9.12
11.1	9.13
11.2	9.14
11.3	9.16
11.4	9.18
11.5	9.22
11.6	9.26
11.7	9.29
11.8	9.3
11.9	9.31
12	9.31
12.1	9.3
12.2	9.3
12.3	9.32
12.4	9.34
12.5	9.36
12.6	9.38
12.7	9.39
12.8	9.4
12.9	9.41
13	9.42
13.1	9.46
13.2	9.51
13.3	9.55
13.4	9.59
13.5	9.61
13.6	9.61
13.7	9.59
13.8	9.57
13.9	9.56
14	9.54
14.1	9.54
14.2	9.54
14.3	9.54
14.4	9.54
14.5	9.55
14.6	9.55
14.7	9.54
14.8	9.54
14.9	9.53
15	9.52
15.1	9.52
15.2	9.51
15.3	9.51
15.4	9.5
15.5	9.5
15.6	9.49
15.7	9.49
15.8	9.49
15.9	9.49
16	9.48
16.1	9.47
16.2	9.45
16.3	9.42
16.4	9.4
16.5	9.37
16.6	9.35
16.7	9.35
16.8	9.35
16.9	9.34
17	9.34
17.1	9.33
17.2	9.31
17.3	9.29
17.4	9.27
17.5	9.25
17.6	9.24
17.7	9.24
17.8	9.23
17.9	9.23
18	9.22
18.1	9.22
18.2	9.21
18.3	9.22
18.4	9.22
18.5	9.23
18.6	9.23
18.7	9.23
18.8	9.24
18.9	9.24
19	9.24
19.1	9.24
19.2	9.24
19.3	9.23
19.4	9.23
19.5	9.23
19.6	9.23
19.7	9.24
19.8	9.24
19.9	9.24
20	9.23
20.1	9.22
20.2	9.21
20.3	9.19
20.4	9.17
20.5	9.16
20.6	9.16
20.7	9.15
20.8	9.15
20.9	9.15
21	9.14
21.1	9.14
21.2	9.13
21.3	9.13
21.4	9.13
21.5	9.13
21.6	9.13
21.7	9.13
21.8	9.11
21.9	9.09
22	9.07
22.1	9.04
22.2	9.02
22.3	9.01
22.4	9
22.5	9
22.6	9
22.7	9
22.8	9
22.9	9
23	9
23.1	8.99
23.2	8.99
23.3	8.98
23.4	8.97
23.5	8.95
23.6	8.94
23.7	8.93
23.8	8.92
23.9	8.91
24	8.91
24.1	8.9
24.2	8.89
24.3	8.88
24.4	8.87
24.5	8.87
24.6	8.86
24.7	8.85
24.8	8.84
24.9	8.82
25	8.81
25.1	8.8
25.2	8.8
25.3	8.8
25.4	8.8
25.5	8.81
25.6	8.81
25.7	8.82
25.8	8.82
25.9	8.84
26	8.85
26.1	8.86
26.2	8.86
26.3	8.86
26.4	8.86
26.5	8.85
26.6	8.85
26.7	8.84
26.8	8.85
26.9	8.86
27	8.87
27.1	8.88
27.2	8.88
27.3	8.88
27.4	8.88
27.5	8.86
27.6	8.85
27.7	8.84
27.8	8.83
27.9	8.83
28	8.82
28.1	8.82
28.2	8.82
28.3	8.81
28.4	8.8
28.5	8.79
28.6	8.78
28.7	8.76
28.8	8.74
28.9	8.73
29	8.71
29.1	8.69
29.2	8.69
29.3	8.69
29.4	8.69
29.5	8.7
29.6	8.71
29.7	8.7
29.8	8.69
29.9	8.68
30	8.68
30.1	8.7
30.2	8.74
30.3	8.78
30.4	8.8
30.5	8.81
30.6	8.79
30.7	8.76
30.8	8.74
30.9	8.72
31	8.71
31.1	8.73
31.2	8.74
31.3	8.75
31.4	8.77
31.5	8.79
31.6	8.79
31.7	8.78
31.8	8.77
31.9	8.76
32	8.74
32.1	8.75
32.2	8.78
32.3	8.81
32.4	8.84
32.5	8.88
32.6	8.9
32.7	8.91
32.8	8.92
32.9	8.93
33	8.94
33.1	8.95
33.2	8.97
33.3	8.99
33.4	9.01
33.5	9.02
33.6	9.04
33.7	9.05
33.8	9.06
33.9	9.07
34	9.09
34.1	9.1
34.2	9.11
34.3	9.11
34.4	9.1
34.5	9.09
34.6	9.08
34.7	9.07
34.8	9.07
34.9	9.07
35	9.08
35.1	9.09
35.2	9.1
35.3	9.11
35.4	9.11
35.5	9.11
35.6	9.11
35.7	9.09
35.8	9.08
35.9	9.07
36	9.06
36.1	9.05
36.2	9.05
36.3	9.05
36.4	9.05
36.5	9.06
36.6	9.07
36.7	9.08
36.8	9.09
36.9	9.09
37	9.08
37.1	9.07
37.2	9.05
37.3	9.03
37.4	9.02
37.5	9.02
37.6	9.02
37.7	9.02
37.8	9.02
37.9	9.01
38	9
38.1	8.98
38.2	8.97
38.3	8.96
38.4	8.95
38.5	8.95
38.6	8.95
38.7	8.95
38.8	8.95
38.9	8.95
39	8.94
39.1	8.93
39.2	8.92
39.3	8.92
39.4	8.92
39.5	8.93
39.6	8.93
39.7	8.94
39.8	8.94
39.9	8.94
40	8.94
40.1	8.94
40.2	8.95
40.3	8.96
40.4	8.97
40.5	8.98
40.6	8.99
40.7	9
40.8	9
40.9	9.01
41	9.01
41.1	9.02
41.2	9.03
41.3	9.04
41.4	9.06
41.5	9.07
41.6	9.08
41.7	9.09
41.8	9.09
41.9	9.09
42	9.09
42.1	9.09
42.2	9.1
42.3	9.1
42.4	9.11
42.5	9.11
42.6	9.11
42.7	9.11
42.8	9.11
42.9	9.11
43	9.11
43.1	9.1
43.2	9.09
43.3	9.08
43.4	9.07
43.5	9.07
43.6	9.06
43.7	9.06
43.8	9.05
43.9	9.04
44	9.03
44.1	9.03
44.2	9.03
44.3	9.03
44.4	9.03
44.5	9.04
44.6	9.06
44.7	9.07
44.8	9.08
44.9	9.09
45	9.1
45.1	9.1
45.2	9.11
45.3	9.11
45.4	9.11
45.5	9.11
45.6	9.12
45.7	9.13
45.8	9.15
45.9	9.17
46	9.19
46.1	9.21
46.2	9.22
46.3	9.23
46.4	9.24
46.5	9.24
46.6	9.25
46.7	9.25
46.8	9.26
46.9	9.27
47	9.27
47.1	9.27
47.2	9.28
47.3	9.29
47.4	9.31
47.5	9.33
47.6	9.35
47.7	9.36
47.8	9.35
47.9	9.35
48	9.34
48.1	9.35
48.2	9.36
48.3	9.38
48.4	9.41
48.5	9.43
48.6	9.44
48.7	9.45
48.8	9.45
48.9	9.45
49	9.46
49.1	9.48
49.2	9.51
49.3	9.53
49.4	9.55
49.5	9.56
49.6	9.56
49.7	9.56
49.8	9.58
49.9	9.6
50	9.63
50.1	9.66
50.2	9.68
50.3	9.67
50.4	9.67
50.5	9.66
50.6	9.64
50.7	9.64
50.8	9.63
50.9	9.63
51	9.63
51.1	9.65
51.2	9.67
51.3	9.72
51.4	9.74
51.5	9.76
51.6	9.76
51.7	9.75
51.8	9.73
51.9	9.73
52	9.72
52.1	9.71
52.2	9.69
52.3	9.65
52.4	9.62
52.5	9.59
52.6	9.57
52.7	9.56
52.8	9.56
52.9	9.56
53	9.56
53.1	9.56
53.2	9.56
53.3	9.55
53.4	9.54
53.5	9.53
53.6	9.52
53.7	9.52
53.8	9.53
53.9	9.53
54	9.53
54.1	9.53
54.2	9.52
54.3	9.51
54.4	9.5
54.5	9.49
54.6	9.49
54.7	9.5
54.8	9.52
54.9	9.53
55	9.54
55.1	9.54
55.2	9.54
55.3	9.55
55.4	9.55
55.5	9.57
55.6	9.59
55.7	9.62
55.8	9.63
55.9	9.64
56	9.64
56.1	9.64
56.2	9.64
56.3	9.65
56.4	9.68
56.5	9.7
56.6	9.72
56.7	9.73
56.8	9.74
56.9	9.74
57	9.74
57.1	9.75
57.2	9.76
57.3	9.78
57.4	9.79
57.5	9.8
57.6	9.81
57.7	9.82
57.8	9.83
57.9	9.84
58	9.84
58.1	9.85
58.2	9.85
58.3	9.85
58.4	9.85
58.5	9.85
58.6	9.85
58.7	9.85
58.8	9.85
58.9	9.84
59	9.84
59.1	9.84
59.2	9.84
59.3	9.85
59.4	9.85
59.5	9.85
59.6	9.85
59.7	9.85
59.8	9.85
59.9	9.85
60	9.85
60.1	9.86
60.2	9.85
60.3	9.85
60.4	9.84
60.5	9.84
60.6	9.84
60.7	9.84
60.8	9.85
60.9	9.85
61	9.86
61.1	9.86
61.2	9.86
61.3	9.86
61.4	9.87
61.5	9.88
61.6	9.89
61.7	9.89
61.8	9.89
61.9	9.89
62	9.89
62.1	9.89
62.2	9.89
62.3	9.9
62.4	9.9
62.5	9.89
62.6	9.88
62.7	9.87
62.8	9.85
62.9	9.83
63	9.81
63.1	9.8
63.2	9.79
63.3	9.79
63.4	9.79
63.5	9.79
63.6	9.78
63.7	9.77
63.8	9.75
63.9	9.74
64	9.73
64.1	9.73
64.2	9.72
64.3	9.72
64.4	9.71
64.5	9.7
64.6	9.7
64.7	9.69
64.8	9.68
64.9	9.68
65	9.68
65.1	9.68
65.2	9.69
65.3	9.69
65.4	9.69
65.5	9.7
65.6	9.7
65.7	9.69
65.8	9.68
65.9	9.68
66	9.67
66.1	9.67
66.2	9.68
66.3	9.68
66.4	9.69
66.5	9.71
66.6	9.73
66.7	9.75
66.8	9.76
66.9	9.78
67	9.79
67.1	9.79
67.2	9.78
67.3	9.77
67.4	9.76
67.5	9.73
67.6	9.7
67.7	9.68
67.8	9.66
67.9	9.65
68	9.64
68.1	9.63
68.2	9.62
68.3	9.61
68.4	9.59
68.5	9.58
68.6	9.56
68.7	9.55
68.8	9.54
68.9	9.52
69	9.51
69.1	9.49
69.2	9.47
69.3	9.45
69.4	9.44
69.5	9.43
69.6	9.43
69.7	9.42
69.8	9.41
69.9	9.39
70	9.35
70.1	9.29
70.2	9.2
70.3	9.11
70.4	9.02
70.5	8.96
70.6	8.97
70.7	9.02
70.8	9.09
70.9	9.16
71	9.21
71.1	9.23
71.2	9.23
71.3	9.24
71.4	9.26
71.5	9.28
71.6	9.31
71.7	9.33
71.8	9.34
71.9	9.35
72	9.34
72.1	9.32
72.2	9.31
72.3	9.3
72.4	9.29
72.5	9.3
72.6	9.3
72.7	9.32
72.8	9.35
72.9	9.37
73	9.38
73.1	9.38
73.2	9.37
73.3	9.36
73.4	9.35
73.5	9.35
73.6	9.36
73.7	9.37
73.8	9.37
73.9	9.38
74	9.38
74.1	9.38
74.2	9.38
74.3	9.38
74.4	9.38
74.5	9.37
74.6	9.36
74.7	9.36
74.8	9.35
74.9	9.35
75	9.36
75.1	9.36
75.2	9.35
75.3	9.34
75.4	9.33
75.5	9.32
75.6	9.31
75.7	9.31
75.8	9.32
75.9	9.32
76	9.33
76.1	9.34
76.2	9.35
76.3	9.34
76.4	9.33
76.5	9.32
76.6	9.31
76.7	9.3
76.8	9.31
76.9	9.32
77	9.34
77.1	9.35
77.2	9.37
77.3	9.36
77.4	9.36
77.5	9.35
77.6	9.35
77.7	9.34
77.8	9.34
77.9	9.35
78	9.34
78.1	9.34
78.2	9.35
78.3	9.35
78.4	9.35
78.5	9.36
78.6	9.37
78.7	9.37
78.8	9.36
78.9	9.35
79	9.34
79.1	9.33
79.2	9.32
79.3	9.31
79.4	9.3
79.5	9.29
79.6	9.29
79.7	9.3
79.8	9.3
79.9	9.31
80	9.32
80.1	9.33
80.2	9.33
80.3	9.33
80.4	9.32
80.5	9.32
80.6	9.31
80.7	9.31
80.8	9.31
80.9	9.32
81	9.35
81.1	9.38
81.2	9.41
81.3	9.43
81.4	9.45
81.5	9.45
81.6	9.45
81.7	9.45
81.8	9.46
81.9	9.47
82	9.5
82.1	9.52
82.2	9.53
82.3	9.55
82.4	9.56
82.5	9.56
82.6	9.57
82.7	9.57
82.8	9.58
82.9	9.59
83	9.61
83.1	9.62
83.2	9.62
83.3	9.63
83.4	9.63
83.5	9.63
83.6	9.63
83.7	9.63
83.8	9.63
83.9	9.64
84	9.63
84.1	9.62
84.2	9.61
84.3	9.6
84.4	9.59
84.5	9.59
84.6	9.61
84.7	9.62
84.8	9.64
84.9	9.66
85	9.68
85.1	9.69
85.2	9.68
85.3	9.68
85.4	9.67
85.5	9.65
85.6	9.65
85.7	9.65
85.8	9.66
85.9	9.67
86	9.69
86.1	9.71
86.2	9.73
86.3	9.73
86.4	9.73
86.5	9.72
86.6	9.71
86.7	9.7
86.8	9.7
86.9	9.69
87	9.67
87.1	9.66
87.2	9.65
87.3	9.64
87.4	9.64
87.5	9.63
87.6	9.62
87.7	9.61
87.8	9.61
87.9	9.6
88	9.59
88.1	9.58
88.2	9.57
88.3	9.55
88.4	9.52
88.5	9.5
88.6	9.48
88.7	9.48
88.8	9.47
88.9	9.48
89	9.47
89.1	9.46
89.2	9.44
89.3	9.42
89.4	9.39
89.5	9.37
89.6	9.35
89.7	9.32
89.8	9.3
89.9	9.29
90	9.27
90.1	9.25
90.2	9.24
90.3	9.23
90.4	9.22
90.5	9.24
90.6	9.25
90.7	9.26
90.8	9.27
90.9	9.28
91	9.26
91.1	9.24
91.2	9.22
91.3	9.23
91.4	9.25
91.5	9.31
91.6	9.36
91.7	9.41
91.8	9.42
91.9	9.4
92	9.36
92.1	9.32
92.2	9.29
92.3	9.28
92.4	9.27
92.5	9.27
92.6	9.26
92.7	9.27
92.8	9.27
92.9	9.27
93	9.27
93.1	9.27
93.2	9.27
93.3	9.28
93.4	9.28
93.5	9.28
93.6	9.28
93.7	9.28
93.8	9.27
93.9	9.26
94	9.26
94.1	9.26
94.2	9.26
94.3	9.26
94.4	9.26
94.5	9.25
94.6	9.24
94.7	9.23
94.8	9.21
94.9	9.19
95	9.18
95.1	9.17
95.2	9.16
95.3	9.16
95.4	9.16
95.5	9.15
95.6	9.13
95.7	9.12
95.8	9.1
95.9	9.09
96	9.09
96.1	9.1
96.2	9.1
96.3	9.11
96.4	9.1
96.5	9.1
96.6	9.1
96.7	9.09
96.8	9.09
96.9	9.08
97	9.08
97.1	9.07
97.2	9.06
97.3	9.06
97.4	9.06
97.5	9.07
97.6	9.08
97.7	9.09
97.8	9.09
97.9	9.09
98	9.08
98.1	9.07
98.2	9.05
98.3	9.04
98.4	9.03
98.5	9.02
98.6	9.01
98.7	9.01
98.8	9.01
98.9	9.02
99	9.04
99.1	9.06
99.2	9.07
99.3	9.08
99.4	9.08
99.5	9.07
99.6	9.06
99.7	9.06
99.8	9.05
99.9	9.06
100	9.06
100.1	9.07
100.2	9.07
100.3	9.07
100.4	9.07
100.5	9.08
100.6	9.08
100.7	9.08
100.8	9.08
100.9	9.09
101	9.09
101.1	9.1
101.2	9.11
101.3	9.12
101.4	9.14
101.5	9.15
101.6	9.15
101.7	9.15
101.8	9.14
101.9	9.13
102	9.12
102.1	9.12
102.2	9.12
102.3	9.13
102.4	9.14
102.5	9.15
102.6	9.15
102.7	9.16
102.8	9.17
102.9	9.18
103	9.18
103.1	9.18
103.2	9.18
103.3	9.17
103.4	9.18
103.5	9.18
103.6	9.18
103.7	9.19
103.8	9.18
103.9	9.17
104	9.15
104.1	9.15
104.2	9.14
104.3	9.14
104.4	9.16
104.5	9.17
104.6	9.19
104.7	9.2
104.8	9.2
104.9	9.19
105	9.18
105.1	9.16
105.2	9.15
105.3	9.15
105.4	9.15
105.5	9.17
105.6	9.18
105.7	9.19
105.8	9.2
105.9	9.19
106	9.17
106.1	9.14
106.2	9.12
106.3	9.1
106.4	9.08
106.5	9.08
106.6	9.08
106.7	9.08
106.8	9.08
106.9	9.08
107	9.08
107.1	9.08
107.2	9.08
107.3	9.08
107.4	9.07
107.5	9.07
107.6	9.07
107.7	9.07
107.8	9.07
107.9	9.07
108	9.08
108.1	9.08
108.2	9.09
108.3	9.09
108.4	9.1
108.5	9.1
108.6	9.11
108.7	9.11
108.8	9.12
108.9	9.13
109	9.16
109.1	9.19
109.2	9.22
109.3	9.25
109.4	9.26
109.5	9.26
109.6	9.26
109.7	9.26
109.8	9.26
109.9	9.27
110	9.29
110.1	9.31
110.2	9.32
110.3	9.34
110.4	9.34
110.5	9.35
110.6	9.36
110.7	9.38
110.8	9.39
110.9	9.4
111	9.41
111.1	9.42
111.2	9.41
111.3	9.39
111.4	9.38
111.5	9.37
111.6	9.35
111.7	9.35
111.8	9.36
111.9	9.36
112	9.36
112.1	9.36
112.2	9.34
112.3	9.32
112.4	9.3
112.5	9.28
112.6	9.27
112.7	9.26
112.8	9.26
112.9	9.25
113	9.25
113.1	9.25
113.2	9.24
113.3	9.24
113.4	9.25
113.5	9.26
113.6	9.27
113.7	9.28
113.8	9.27
113.9	9.26
114	9.25
114.1	9.24
114.2	9.23
114.3	9.23
114.4	9.24
114.5	9.24
114.6	9.25
114.7	9.25
114.8	9.26
114.9	9.27
115	9.29
115.1	9.3
115.2	9.31
115.3	9.31
115.4	9.28
115.5	9.22
115.6	9.16
115.7	9.09
115.8	9.03
115.9	9
116	9
116.1	9
116.2	9
116.3	9
116.4	8.98
116.5	8.95
116.6	8.94
116.7	8.93
116.8	8.94
116.9	8.93
117	8.92
117.1	8.89
117.2	8.86
117.3	8.82
117.4	8.8
117.5	8.8
117.6	8.79
117.7	8.79
117.8	8.78
117.9	8.76
118	8.73
118.1	8.7
118.2	8.67
118.3	8.65
118.4	8.64
118.5	8.63
118.6	8.62
118.7	8.61
118.8	8.61
118.9	8.6
119	8.61
119.1	8.61
119.2	8.62
119.3	8.64
119.4	8.65
119.5	8.67
119.6	8.68
119.7	8.69
119.8	8.7
119.9	8.7
120	8.71
120.1	8.71
120.2	8.72
120.3	8.74
120.4	8.76
120.5	8.77
120.6	8.79
120.7	8.8
120.8	8.8
120.9	8.8
121	8.81
121.1	8.82
121.2	8.83
121.3	8.84
121.4	8.85
121.5	8.84
121.6	8.81
121.7	8.78
121.8	8.75
121.9	8.73
122	8.74
122.1	8.78
122.2	8.81
122.3	8.85
122.4	8.88
122.5	8.9
122.6	8.89
122.7	8.9
122.8	8.89
122.9	8.88
123	8.88
123.1	8.87
123.2	8.87
123.3	8.86
123.4	8.86
123.5	8.85
123.6	8.84
123.7	8.83
123.8	8.84
123.9	8.84
124	8.84
124.1	8.84
124.2	8.83
124.3	8.8
124.4	8.78
124.5	8.76
124.6	8.75
124.7	8.74
124.8	8.74
124.9	8.74
125	8.73
125.1	8.72
125.2	8.71
125.3	8.7
125.4	8.69
125.5	8.69
125.6	8.68
125.7	8.67
125.8	8.65
125.9	8.64
126	8.62
126.1	8.6
126.2	8.59
126.3	8.59
126.4	8.58
126.5	8.58
126.6	8.58
126.7	8.57
126.8	8.55
126.9	8.54
127	8.52
127.1	8.51
127.2	8.5
127.3	8.51
127.4	8.52
127.5	8.53
127.6	8.54
127.7	8.55
127.8	8.56
127.9	8.57
128	8.58
128.1	8.59
128.2	8.61
128.3	8.63
128.4	8.65
128.5	8.66
128.6	8.67
128.7	8.67
128.8	8.68
128.9	8.68
129	8.69
129.1	8.7
129.2	8.72
129.3	8.74
129.4	8.75
129.5	8.76
129.6	8.76
129.7	8.76
129.8	8.76
129.9	8.77
130	8.78
130.1	8.79
130.2	8.8
130.3	8.8
130.4	8.8
130.5	8.79
130.6	8.77
130.7	8.76
130.8	8.74
130.9	8.73
131	8.73
131.1	8.74
131.2	8.75
131.3	8.74
131.4	8.73
131.5	8.71
131.6	8.67
131.7	8.63
131.8	8.6
131.9	8.58
132	8.57
132.1	8.58
132.2	8.59
132.3	8.6
132.4	8.62
132.5	8.62
132.6	8.62
132.7	8.61
132.8	8.6
132.9	8.62
133	8.65
133.1	8.71
133.2	8.78
133.3	8.86
133.4	8.92
133.5	8.95
133.6	9
133.7	9.07
133.8	9.17
133.9	9.3
134	9.49
134.1	9.65
134.2	9.78
134.3	9.86
134.4	9.95
134.5	10.1
134.6	10.2
134.7	10.4
134.8	10.6
134.9	10.8
135	11
135.1	11.1
135.2	11.2
135.3	11.3
135.4	11.4
135.5	11.5
135.6	11.6
135.7	11.7
135.8	11.8
135.9	11.8
136	11.9
136.1	11.8
136.2	11.7
136.3	11.5
136.4	11.4
136.5	11.2
136.6	11.1
136.7	11
136.8	10.8
136.9	10.7
137	10.4
137.1	10.1
137.2	9.61
137.3	9.21
137.4	8.91
137.5	8.7
137.6	8.53
137.7	8.38
137.8	8.18
137.9	7.89
138	7.53
138.1	7.19
138.2	6.93
138.3	6.75
138.4	6.64
138.5	6.58
138.6	6.54
138.7	6.48
138.8	6.41
138.9	6.35
139	6.32
139.1	6.31
139.2	6.33
139.3	6.41
139.4	6.53
139.5	6.67
139.6	6.85
139.7	7.01
139.8	7.13
139.9	7.22
140	7.33
140.1	7.49
140.2	7.72
140.3	8.03
140.4	8.42
140.5	8.78
140.6	9.06
140.7	9.25
140.8	9.45
140.9	9.69
141	10
141.1	10.5
141.2	11
141.3	11.6
141.4	12
141.5	12.2
141.6	12.5
141.7	12.8
141.8	13.1
141.9	13.6
142	14.2
142.1	14.8
142.2	15.2
142.3	15.4
142.4	15.7
142.5	16
142.6	16.3
142.7	16.7
142.8	17.3
142.9	17.8
143	18.1
143.1	18.4
143.2	18.5
143.3	18.7
143.4	18.8
143.5	19
143.6	19.3
143.7	19.5
143.8	19.7
143.9	19.8
144	19.9
144.1	19.9
144.2	20
144.3	20.1
144.4	20.2
144.5	20.3
144.6	20.4
144.7	20.4
144.8	20.4
144.9	20.5
145	20.6
145.1	20.6
145.2	20.7
145.3	20.8
145.4	20.9
145.5	20.9
145.6	21
145.7	21
145.8	21
145.9	21
146	21.1
146.1	21.2
146.2	21.2
146.3	21.3
146.4	21.3
146.5	21.3
146.6	21.3
146.7	21.3
146.8	21.3
146.9	21.3
147	21.3
147.1	21.2
147.2	21.2
147.3	21.2
147.4	21.2
147.5	21.2
147.6	21.1
147.7	21.1
147.8	21
147.9	21
148	21
148.1	20.9
148.2	20.9
148.3	20.8
148.4	20.7
148.5	20.7
148.6	20.6
148.7	20.6
148.8	20.6
148.9	20.6
149	20.5
149.1	20.4
149.2	20.3
149.3	20.2
149.4	20.2
149.5	20.1
149.6	20.1
149.7	20
149.8	19.9
149.9	19.9
150	19.8
150.1	19.7
150.2	19.6
150.3	19.5
150.4	19.5
150.5	19.5
150.6	19.4
150.7	19.4
150.8	19.2
150.9	19.1
151	19.1
151.1	19
151.2	18.9
151.3	18.9
151.4	18.8
151.5	18.7
151.6	18.6
151.7	18.5
151.8	18.5
151.9	18.4
152	18.4
152.1	18.4
152.2	18.3
152.3	18.2
152.4	18.1
152.5	18.1
152.6	18
152.7	17.9
152.8	17.9
152.9	17.9
153	17.8
153.1	17.7
153.2	17.6
153.3	17.6
153.4	17.5
153.5	17.5
153.6	17.4
153.7	17.4
153.8	17.3
153.9	17.3
154	17.2
154.1	17.1
154.2	17
154.3	17
154.4	16.9
154.5	16.9
154.6	16.8
154.7	16.7
154.8	16.6
154.9	16.5
155	16.4
155.1	16.4
155.2	16.3
155.3	16.3
155.4	16.2
155.5	16.1
155.6	16
155.7	16
155.8	15.9
155.9	15.8
156	15.8
156.1	15.7
156.2	15.7
156.3	15.6
156.4	15.5
156.5	15.4
156.6	15.3
156.7	15.3
156.8	15.2
156.9	15.2
157	15.1
157.1	14.9
157.2	14.8
157.3	14.7
157.4	14.6
157.5	14.5
157.6	14.4
157.7	14.4
157.8	14.3
157.9	14.2
158	14
158.1	13.9
158.2	13.8
158.3	13.8
158.4	13.7
158.5	13.7
158.6	13.6
158.7	13.5
158.8	13.4
158.9	13.3
159	13.2
159.1	13.2
159.2	13.1
159.3	13.1
159.4	13
159.5	13
159.6	12.9
159.7	12.9
159.8	12.8
159.9	12.8
160	12.7
160.1	12.7
160.2	12.6
160.3	12.5
160.4	12.5
160.5	12.4
160.6	12.4
160.7	12.4
160.8	12.3
160.9	12.3
161	12.2
161.1	12.2
161.2	12.1
161.3	12
161.4	12
161.5	12
161.6	12
161.7	12
161.8	12
161.9	11.9
162	11.9
162.1	11.8
162.2	11.8
162.3	11.8
162.4	11.7
162.5	11.7
162.6	11.7
162.7	11.6
162.8	11.5
162.9	11.5
163	11.4
163.1	11.4
163.2	11.3
163.3	11.3
163.4	11.3
163.5	11.3
163.6	11.2
163.7	11.2
163.8	11.1
163.9	11
164	10.9
164.1	10.8
164.2	10.7
164.3	10.6
164.4	10.5
164.5	10.4
164.6	10.4
164.7	10.4
164.8	10.4
164.9	10.3
165	10.3
165.1	10.2
165.2	10.1
165.3	10.1
165.4	10
165.5	9.98
165.6	9.94
165.7	9.92
165.8	9.88
165.9	9.84
166	9.78
166.1	9.74
166.2	9.7
166.3	9.68
166.4	9.66
166.5	9.65
166.6	9.62
166.7	9.58
166.8	9.53
166.9	9.49
167	9.46
167.1	9.45
167.2	9.44
167.3	9.44
167.4	9.44
167.5	9.42
167.6	9.39
167.7	9.36
167.8	9.34
167.9	9.32
168	9.31
168.1	9.31
168.2	9.32
168.3	9.32
168.4	9.31
168.5	9.31
168.6	9.29
168.7	9.28
168.8	9.27
168.9	9.26
169	9.25
169.1	9.24
169.2	9.24
169.3	9.23
169.4	9.23
169.5	9.23
169.6	9.22
169.7	9.21
169.8	9.2
169.9	9.18
170	9.16
170.1	9.15
170.2	9.14
170.3	9.13
170.4	9.12
170.5	9.1
170.6	9.08
170.7	9.05
170.8	9.03
170.9	9.01
171	9
171.1	8.99
171.2	8.98
171.3	8.95
171.4	8.92
171.5	8.88
171.6	8.83
171.7	8.79
171.8	8.77
171.9	8.75
172	8.74
172.1	8.74
172.2	8.72
172.3	8.7
172.4	8.67
172.5	8.65
172.6	8.63
172.7	8.61
172.8	8.61
172.9	8.61
173	8.6
173.1	8.6
173.2	8.59
173.3	8.58
173.4	8.56
173.5	8.54
173.6	8.52
173.7	8.5
173.8	8.48
173.9	8.47
174	8.46
174.1	8.46
174.2	8.45
174.3	8.44
174.4	8.44
174.5	8.43
174.6	8.41
174.7	8.4
174.8	8.39
174.9	8.38
175	8.38
175.1	8.37
175.2	8.37
175.3	8.36
175.4	8.34
175.5	8.32
175.6	8.29
175.7	8.26
175.8	8.25
175.9	8.24
176	8.23
176.1	8.23
176.2	8.21
176.3	8.19
176.4	8.17
176.5	8.14
176.6	8.13
176.7	8.12
176.8	8.11
176.9	8.11
177	8.1
177.1	8.08
177.2	8.05
177.3	8.02
177.4	7.99
177.5	7.97
177.6	7.95
177.7	7.93
177.8	7.92
177.9	7.9
178	7.89
178.1	7.88
178.2	7.87
178.3	7.86
178.4	7.84
178.5	7.82
178.6	7.8
178.7	7.78
178.8	7.76
178.9	7.76
179	7.76
179.1	7.76
179.2	7.77
179.3	7.78
179.4	7.79
179.5	7.79
179.6	7.79
179.7	7.79
179.8	7.78
179.9	7.77
180	7.76
180.1	7.76
180.2	7.75
180.3	7.75
180.4	7.74
180.5	7.73
180.6	7.72
180.7	7.71
180.8	7.7
180.9	7.69
181	7.67
181.1	7.65
181.2	7.63
181.3	7.62
181.4	7.61
181.5	7.61
181.6	7.6
181.7	7.58
181.8	7.55
181.9	7.53
182	7.49
182.1	7.47
182.2	7.46
182.3	7.46
182.4	7.46
182.5	7.46
182.6	7.45
182.7	7.43
182.8	7.4
182.9	7.38
183	7.35
183.1	7.32
183.2	7.3
183.3	7.28
183.4	7.26
183.5	7.26
183.6	7.27
183.7	7.29
183.8	7.33
183.9	7.35
184	7.36
184.1	7.36
184.2	7.33
184.3	7.27
184.4	7.23
184.5	7.19
184.6	7.15
184.7	7.14
184.8	7.13
184.9	7.1
185	7.1
185.1	7.09
185.2	7.08
185.3	7.08
185.4	7.08
185.5	7.07
185.6	7.05
185.7	7.03
185.8	7
185.9	6.96
186	6.92
186.1	6.9
186.2	6.89
186.3	6.88
186.4	6.87
186.5	6.85
186.6	6.82
186.7	6.78
186.8	6.74
186.9	6.7
187	6.68
187.1	6.67
187.2	6.65
187.3	6.63
187.4	6.6
187.5	6.57
187.6	6.55
187.7	6.53
187.8	6.53
187.9	6.53
188	6.54
188.1	6.55
188.2	6.55
188.3	6.54
188.4	6.53
188.5	6.49
188.6	6.47
188.7	6.45
188.8	6.44
188.9	6.43
189	6.43
189.1	6.42
189.2	6.41
189.3	6.4
189.4	6.39
189.5	6.39
189.6	6.39
189.7	6.4
189.8	6.41
189.9	6.43
190	6.45
190.1	6.46
190.2	6.46
190.3	6.46
190.4	6.46
190.5	6.45
190.6	6.46
190.7	6.47
190.8	6.48
190.9	6.5
191	6.51
191.1	6.53
191.2	6.54
191.3	6.57
191.4	6.6
191.5	6.63
191.6	6.66
191.7	6.69
191.8	6.7
191.9	6.71
192	6.72
192.1	6.73
192.2	6.75
192.3	6.78
192.4	6.81
192.5	6.84
192.6	6.86
192.7	6.88
192.8	6.89
192.9	6.91
193	6.94
193.1	6.97
193.2	7
193.3	7.02
193.4	7.03
193.5	7.03
193.6	7.03
193.7	7.03
193.8	7.03
193.9	7.04
194	7.05
194.1	7.06
194.2	7.07
194.3	7.08
194.4	7.08
194.5	7.07
194.6	7.06
194.7	7.04
194.8	7.03
194.9	7.02
195	7.02
195.1	7.03
195.2	7.04
195.3	7.04
195.4	7.04
195.5	7.03
195.6	7.02
195.7	7.02
195.8	7.02
195.9	7.03
196	7.03
196.1	7.04
196.2	7.03
196.3	7.03
196.4	7.03
196.5	7.04
196.6	7.05
196.7	7.06
196.8	7.07
196.9	7.09
197	7.08
197.1	7.08
197.2	7.06
197.3	7.04
197.4	7.02
197.5	7
197.6	6.98
197.7	6.96
197.8	6.94
197.9	6.93
198	6.92
198.1	6.92
198.2	6.93
198.3	6.95
198.4	6.96
198.5	6.98
198.6	6.98
198.7	6.98
198.8	6.97
198.9	6.96
199	6.96
199.1	6.96
199.2	6.97
199.3	6.98
199.4	6.99
199.5	7
199.6	7
199.7	7
199.8	7
199.9	7
200	7.01
200.1	7.03
[truncated: 7,994 more rows]

## Sheet: Extended Data Fig. 9c
Time	V_fire_1	V_fire_2	V_fire_3	I_in_1	I_in_2	I_in_3
ms	V	V	V	μA	μA	μA
-10	-0.00524	-0.00669	-0.00571	2.42	0.933	0.636
-9.9	-0.00523	-0.00667	-0.0057	2.4	0.946	0.638
-9.8	-0.00522	-0.00666	-0.00568	2.37	0.957	0.638
-9.7	-0.00521	-0.00665	-0.00567	2.35	0.966	0.637
-9.6	-0.0052	-0.00663	-0.00566	2.32	0.973	0.635
-9.5	-0.00519	-0.00662	-0.00565	2.3	0.978	0.631
-9.4	-0.00518	-0.00661	-0.00564	2.27	0.979	0.626
-9.3	-0.00517	-0.00659	-0.00563	2.24	0.977	0.62
-9.2	-0.00515	-0.00658	-0.00561	2.21	0.971	0.612
-9.1	-0.00514	-0.00657	-0.0056	2.18	0.961	0.604
-9	-0.00513	-0.00655	-0.00559	2.15	0.948	0.595
-8.9	-0.00512	-0.00654	-0.00558	2.13	0.934	0.585
-8.8	-0.00511	-0.00653	-0.00557	2.11	0.918	0.575
-8.7	-0.0051	-0.00651	-0.00556	2.1	0.901	0.565
-8.6	-0.00509	-0.0065	-0.00555	2.08	0.884	0.556
-8.5	-0.00508	-0.00649	-0.00553	2.07	0.866	0.55
-8.4	-0.00507	-0.00647	-0.00552	2.07	0.85	0.546
-8.3	-0.00506	-0.00646	-0.00551	2.07	0.836	0.545
-8.2	-0.00505	-0.00644	-0.0055	2.07	0.824	0.549
-8.1	-0.00504	-0.00643	-0.00549	2.09	0.817	0.557
-8	-0.00503	-0.00642	-0.00548	2.11	0.814	0.57
-7.9	-0.00502	-0.0064	-0.00546	2.14	0.816	0.588
-7.8	-0.00501	-0.00639	-0.00545	2.18	0.824	0.611
-7.7	-0.005	-0.00638	-0.00544	2.23	0.838	0.639
-7.6	-0.00498	-0.00636	-0.00543	2.3	0.858	0.671
-7.5	-0.00497	-0.00635	-0.00542	2.37	0.885	0.709
-7.4	-0.00496	-0.00633	-0.00541	2.45	0.919	0.754
-7.3	-0.00495	-0.00632	-0.00539	2.55	0.962	0.81
-7.2	-0.00494	-0.00631	-0.00538	2.67	1.02	0.878
-7.1	-0.00493	-0.00629	-0.00537	2.81	1.08	0.96
-7	-0.00492	-0.00628	-0.00536	2.95	1.16	1.05
-6.9	-0.00491	-0.00627	-0.00535	3.11	1.25	1.16
-6.8	-0.0049	-0.00625	-0.00534	3.28	1.36	1.27
-6.7	-0.00489	-0.00624	-0.00532	3.45	1.47	1.39
-6.6	-0.00488	-0.00622	-0.00531	3.63	1.59	1.53
-6.5	-0.00487	-0.00621	-0.0053	3.83	1.72	1.67
-6.4	-0.00485	-0.0062	-0.00529	4.03	1.86	1.84
-6.3	-0.00484	-0.00618	-0.00528	4.25	2.01	2.02
-6.2	-0.00483	-0.00617	-0.00526	4.48	2.18	2.21
-6.1	-0.00482	-0.00616	-0.00525	4.71	2.36	2.42
-6	-0.00481	-0.00614	-0.00524	4.93	2.55	2.63
-5.9	-0.0048	-0.00613	-0.00523	5.14	2.75	2.83
-5.8	-0.00479	-0.00611	-0.00522	5.34	2.94	3.03
-5.7	-0.00478	-0.0061	-0.0052	5.52	3.13	3.24
-5.6	-0.00477	-0.00609	-0.00519	5.69	3.31	3.44
-5.5	-0.00476	-0.00607	-0.00518	5.84	3.49	3.65
-5.4	-0.00475	-0.00606	-0.00517	5.97	3.66	3.85
-5.3	-0.00473	-0.00604	-0.00516	6.07	3.83	4.04
-5.2	-0.00472	-0.00603	-0.00515	6.13	3.99	4.21
-5.1	-0.00471	-0.00602	-0.00513	6.14	4.13	4.36
-5	-0.0047	-0.006	-0.00512	6.11	4.25	4.47
-4.9	-0.00469	-0.00599	-0.00511	6	4.34	4.54
-4.8	-0.00468	-0.00597	-0.0051	5.83	4.39	4.58
-4.7	-0.00467	-0.00596	-0.00508	5.6	4.4	4.58
-4.6	-0.00466	-0.00594	-0.00507	5.3	4.37	4.54
-4.5	-0.00465	-0.00593	-0.00506	4.94	4.3	4.46
-4.4	-0.00463	-0.00592	-0.00505	4.53	4.18	4.34
-4.3	-0.00462	-0.0059	-0.00504	4.08	4.03	4.17
-4.2	-0.00461	-0.00589	-0.00502	3.57	3.83	3.95
-4.1	-0.0046	-0.00587	-0.00501	3	3.59	3.67
-4	-0.00459	-0.00586	-0.005	2.36	3.29	3.33
-3.9	-0.00458	-0.00585	-0.00499	1.65	2.93	2.93
-3.8	-0.00457	-0.00583	-0.00498	0.884	2.51	2.48
-3.7	-0.00456	-0.00582	-0.00496	0.0992	2.03	1.99
-3.6	-0.00455	-0.0058	-0.00495	-0.676	1.5	1.48
-3.5	-0.00453	-0.00579	-0.00494	-1.42	0.951	0.956
-3.4	-0.00452	-0.00577	-0.00493	-2.13	0.39	0.424
-3.3	-0.00451	-0.00576	-0.00491	-2.82	-0.173	-0.121
-3.2	-0.0045	-0.00575	-0.0049	-3.49	-0.74	-0.684
-3.1	-0.00449	-0.00573	-0.00489	-4.14	-1.32	-1.27
-3	-0.00448	-0.00572	-0.00488	-4.77	-1.91	-1.85
-2.9	-0.00447	-0.0057	-0.00487	-5.34	-2.51	-2.43
-2.8	-0.00445	-0.00569	-0.00485	-5.85	-3.11	-2.96
-2.7	-0.00444	-0.00567	-0.00484	-6.26	-3.67	-3.44
-2.6	-0.00443	-0.00566	-0.00483	-6.56	-4.17	-3.85
-2.5	-0.00442	-0.00564	-0.00482	-6.76	-4.61	-4.2
-2.4	-0.00441	-0.00563	-0.0048	-6.86	-4.98	-4.49
-2.3	-0.0044	-0.00561	-0.00479	-6.87	-5.28	-4.72
-2.2	-0.00439	-0.0056	-0.00478	-6.8	-5.51	-4.9
-2.1	-0.00438	-0.00559	-0.00477	-6.65	-5.69	-5.02
-2	-0.00436	-0.00557	-0.00475	-6.43	-5.81	-5.09
-1.9	-0.00435	-0.00556	-0.00474	-6.15	-5.87	-5.09
-1.8	-0.00434	-0.00554	-0.00473	-5.81	-5.87	-5.02
-1.7	-0.00434	-0.00553	-0.00472	-5.4	-5.8	-4.89
-1.6	-0.00433	-0.00552	-0.00471	-4.92	-5.65	-4.7
-1.5	-0.00432	-0.0055	-0.0047	-4.37	-5.44	-4.44
-1.4	-0.00431	-0.00549	-0.00469	-3.77	-5.16	-4.14
-1.3	-0.00431	-0.00548	-0.00468	-3.14	-4.83	-3.81
-1.2	-0.0043	-0.00547	-0.00467	-2.52	-4.45	-3.46
-1.1	-0.00429	-0.00546	-0.00467	-1.9	-4.04	-3.1
-1	-0.00428	-0.00545	-0.00466	-1.31	-3.62	-2.74
-0.9	-0.00427	-0.00544	-0.00465	-0.732	-3.2	-2.37
-0.8	-0.00425	-0.00543	-0.00464	-0.158	-2.78	-1.98
-0.7	-0.00423	-0.00541	-0.00462	0.416	-2.35	-1.58
-0.6	-0.0042	-0.0054	-0.0046	0.988	-1.91	-1.16
-0.5	-0.00416	-0.00538	-0.00457	1.54	-1.45	-0.734
-0.4	-0.00411	-0.00535	-0.00453	2.07	-0.993	-0.32
-0.3	-0.00405	-0.00532	-0.00448	2.55	-0.541	0.0766
-0.2	-0.00397	-0.00527	-0.00442	2.99	-0.109	0.459
-0.1	-0.00388	-0.00522	-0.00435	3.41	0.302	0.835
0	-0.00378	-0.00515	-0.00426	3.81	0.695	1.21
0.1	-0.00367	-0.00506	-0.00416	4.2	1.08	1.6
0.2	-0.00357	-0.00497	-0.00405	4.58	1.46	1.99
0.3	-0.00348	-0.00486	-0.00394	4.96	1.85	2.4
0.4	-0.00342	-0.00475	-0.00385	5.33	2.24	2.79
0.5	-0.00342	-0.00464	-0.00378	5.68	2.63	3.18
0.6	-0.00351	-0.00455	-0.00377	6.03	3.02	3.57
0.7	-0.00373	-0.0045	-0.00384	6.38	3.41	3.97
0.8	-0.00411	-0.00452	-0.00402	6.75	3.82	4.39
0.9	-0.0047	-0.00463	-0.00437	7.13	4.25	4.83
1	-0.00555	-0.00487	-0.00491	7.54	4.71	5.29
1.1	-0.00668	-0.00529	-0.0057	7.95	5.21	5.77
1.2	-0.00811	-0.00593	-0.00677	8.37	5.75	6.24
1.3	-0.00984	-0.00683	-0.00815	8.79	6.29	6.72
1.4	-0.0118	-0.00802	-0.00981	9.2	6.85	7.2
1.5	-0.0139	-0.00952	-0.0117	9.63	7.41	7.68
1.6	-0.0159	-0.0113	-0.0138	10.1	7.98	8.18
1.7	-0.0175	-0.0133	-0.0158	10.5	8.57	8.7
1.8	-0.0184	-0.0154	-0.0176	11	9.19	9.24
1.9	-0.018	-0.0173	-0.0186	11.5	9.84	9.78
2	-0.0156	-0.0189	-0.0185	12	10.5	10.3
2.1	-0.0103	-0.0195	-0.0165	12.4	11.2	10.8
2.2	-0.00141	-0.0187	-0.0119	12.8	11.8	11.3
2.3	0.0122	-0.0158	-0.00383	13.3	12.4	11.8
2.4	0.0313	-0.00982	0.00873	13.7	13	12.2
2.5	0.0566	5.36e-06	0.0267	14.1	13.6	12.7
2.6	0.0885	0.0147	0.0507	14.5	14.2	13.1
2.7	0.127	0.0351	0.0813	14.9	14.8	13.6
2.8	0.17	0.0618	0.118	15.3	15.3	14
2.9	0.217	0.0951	0.161	15.6	15.9	14.4
3	0.265	0.134	0.207	15.9	16.3	14.8
3.1	0.312	0.179	0.255	16.2	16.8	15.1
3.2	0.356	0.226	0.303	16.5	17.2	15.5
3.3	0.396	0.274	0.347	16.8	17.6	15.8
3.4	0.43	0.321	0.387	17	18	16.1
3.5	0.458	0.364	0.422	17.3	18.3	16.4
3.6	0.48	0.402	0.451	17.5	18.7	16.6
3.7	0.498	0.434	0.475	17.7	19	16.9
3.8	0.511	0.461	0.494	17.9	19.3	17.1
3.9	0.52	0.482	0.507	18	19.6	17.3
4	0.525	0.499	0.517	18.2	19.8	17.5
4.1	0.526	0.511	0.524	18.3	20	17.7
4.2	0.523	0.52	0.526	18.5	20.2	17.8
4.3	0.517	0.526	0.526	18.6	20.4	18
4.4	0.506	0.528	0.521	18.7	20.6	18.1
4.5	0.49	0.528	0.513	18.8	20.8	18.2
4.6	0.469	0.525	0.501	18.9	21	18.3
4.7	0.442	0.518	0.484	18.9	21.1	18.4
4.8	0.411	0.508	0.462	19	21.2	18.4
4.9	0.375	0.493	0.435	19	21.3	18.5
5	0.336	0.474	0.402	19.1	21.4	18.5
5.1	0.295	0.45	0.366	19.1	21.5	18.5
5.2	0.253	0.421	0.327	19.2	21.6	18.5
5.3	0.213	0.387	0.286	19.2	21.7	18.5
5.4	0.177	0.35	0.246	19.2	21.7	18.5
5.5	0.146	0.311	0.208	19.2	21.8	18.5
5.6	0.122	0.272	0.174	19.2	21.8	18.4
5.7	0.107	0.234	0.146	19.2	21.8	18.4
5.8	0.101	0.2	0.125	19.2	21.8	18.3
5.9	0.106	0.171	0.114	19.1	21.8	18.2
6	0.121	0.15	0.112	19.1	21.7	18.1
6.1	0.146	0.138	0.121	19.1	21.7	18
6.2	0.181	0.136	0.141	19	21.6	17.9
6.3	0.221	0.144	0.17	19	21.6	17.8
6.4	0.265	0.163	0.207	18.9	21.5	17.7
6.5	0.31	0.192	0.248	18.8	21.4	17.6
6.6	0.353	0.228	0.292	18.8	21.3	17.5
6.7	0.392	0.268	0.336	18.7	21.2	17.3
6.8	0.427	0.31	0.376	18.6	21.1	17.2
6.9	0.456	0.351	0.412	18.5	21	17
7	0.479	0.389	0.443	18.4	20.9	16.9
7.1	0.498	0.423	0.469	18.3	20.7	16.8
7.2	0.511	0.452	0.49	18.2	20.6	16.6
7.3	0.521	0.475	0.506	18.1	20.5	16.5
7.4	0.526	0.494	0.517	18	20.3	16.3
7.5	0.527	0.508	0.524	17.8	20.2	16.2
7.6	0.523	0.519	0.526	17.7	20.1	16
7.7	0.516	0.526	0.525	17.6	19.9	15.9
7.8	0.504	0.529	0.519	17.5	19.8	15.8
7.9	0.486	0.529	0.508	17.3	19.6	15.6
8	0.463	0.525	0.493	17.2	19.5	15.5
8.1	0.435	0.517	0.472	17	19.4	15.3
8.2	0.402	0.505	0.446	16.9	19.2	15.2
8.3	0.364	0.489	0.415	16.7	19.1	15
8.4	0.323	0.467	0.379	16.6	19	14.9
8.5	0.28	0.44	0.339	16.4	18.8	14.8
8.6	0.237	0.408	0.296	16.2	18.7	14.6
8.7	0.195	0.372	0.253	16.1	18.6	14.5
8.8	0.157	0.332	0.211	15.9	18.5	14.4
8.9	0.123	0.291	0.171	15.7	18.4	14.3
9	0.094	0.25	0.135	15.5	18.3	14.1
9.1	0.0723	0.21	0.105	15.3	18.1	14
9.2	0.0586	0.173	0.0806	15.2	18	13.9
9.3	0.0537	0.142	0.0639	15	17.9	13.8
9.4	0.0583	0.117	0.0558	14.8	17.8	13.6
9.5	0.0727	0.101	0.057	14.7	17.6	13.5
9.6	0.0967	0.0935	0.068	14.5	17.5	13.4
9.7	0.13	0.0964	0.0888	14.3	17.4	13.3
9.8	0.17	0.11	0.119	14.1	17.3	13.2
9.9	0.215	0.133	0.157	13.9	17.2	13.1
10	0.263	0.166	0.201	13.7	17	13
10.1	0.31	0.205	0.248	13.6	16.9	12.8
10.2	0.355	0.249	0.295	13.4	16.7	12.7
10.3	0.395	0.294	0.341	13.2	16.6	12.6
10.4	0.43	0.339	0.383	13	16.5	12.5
10.5	0.459	0.38	0.419	12.9	16.3	12.4
10.6	0.481	0.416	0.45	12.7	16.2	12.3
10.7	0.498	0.447	0.475	12.5	16	12.1
10.8	0.508	0.472	0.493	12.3	15.9	12
10.9	0.513	0.492	0.507	12.1	15.7	11.9
11	0.512	0.507	0.514	12	15.5	11.8
11.1	0.506	0.516	0.517	11.8	15.4	11.7
11.2	0.494	0.522	0.514	11.6	15.2	11.6
11.3	0.476	0.523	0.506	11.5	15.1	11.5
11.4	0.452	0.519	0.493	11.3	14.9	11.3
11.5	0.423	0.511	0.474	11.1	14.8	11.2
11.6	0.389	0.497	0.449	11	14.6	11.1
11.7	0.351	0.478	0.419	10.8	14.5	11
11.8	0.31	0.454	0.384	10.7	14.3	10.9
11.9	0.268	0.425	0.345	10.5	14.2	10.8
12	0.227	0.39	0.304	10.4	14.1	10.7
12.1	0.188	0.352	0.262	10.2	13.9	10.6
12.2	0.151	0.31	0.219	10.1	13.8	10.5
12.3	0.118	0.267	0.179	9.93	13.7	10.4
12.4	0.0892	0.225	0.141	9.79	13.5	10.3
12.5	0.0644	0.183	0.106	9.65	13.3	10.2
12.6	0.0436	0.145	0.0758	9.52	13.2	10.1
12.7	0.0265	0.11	0.0499	9.39	13	10
12.8	0.0129	0.0799	0.0288	9.26	12.9	9.94
12.9	0.00231	0.0558	0.0129	9.12	12.8	9.85
13	-0.00574	0.0381	0.00239	8.99	12.6	9.75
13.1	-0.0116	0.0277	-0.00225	8.85	12.4	9.65
13.2	-0.0158	0.0252	-0.000653	8.72	12.3	9.55
13.3	-0.0185	0.0313	0.0076	8.59	12.1	9.46
13.4	-0.0198	0.0461	0.0229	8.47	12	9.36
13.5	-0.0198	0.0697	0.0453	8.36	11.9	9.27
13.6	-0.0184	0.102	0.075	8.24	11.7	9.17
13.7	-0.0152	0.141	0.111	8.12	11.6	9.07
13.8	-0.0098	0.185	0.153	8	11.4	8.97
13.9	-0.00153	0.233	0.2	7.87	11.3	8.86
14	0.0102	0.282	0.248	7.75	11.2	8.76
14.1	0.026	0.329	0.296	7.63	11	8.66
14.2	0.0464	0.372	0.341	7.51	10.9	8.56
14.3	0.0716	0.409	0.382	7.39	10.8	8.47
14.4	0.102	0.441	0.417	7.28	10.7	8.37
14.5	0.136	0.467	0.447	7.15	10.6	8.27
14.6	0.174	0.486	0.469	7.03	10.4	8.17
14.7	0.214	0.499	0.485	6.9	10.3	8.08
14.8	0.255	0.506	0.494	6.78	10.2	7.98
14.9	0.294	0.507	0.496	6.66	10.1	7.88
15	0.329	0.502	0.492	6.54	9.98	7.79
15.1	0.359	0.491	0.481	6.42	9.88	7.7
15.2	0.382	0.474	0.464	6.31	9.77	7.6
15.3	0.396	0.452	0.44	6.19	9.66	7.5
15.4	0.402	0.423	0.411	6.07	9.54	7.39
15.5	0.399	0.39	0.376	5.95	9.42	7.28
15.6	0.387	0.352	0.338	5.83	9.3	7.17
15.7	0.368	0.312	0.297	5.72	9.17	7.07
15.8	0.341	0.27	0.256	5.62	9.05	6.97
15.9	0.31	0.229	0.215	5.52	8.94	6.87
16	0.274	0.189	0.176	5.42	8.83	6.76
16.1	0.237	0.152	0.141	5.32	8.72	6.66
16.2	0.199	0.119	0.109	5.22	8.61	6.56
16.3	0.163	0.0903	0.0815	5.13	8.49	6.45
16.4	0.13	0.0656	0.0583	5.04	8.38	6.35
16.5	0.0995	0.0451	0.0394	4.95	8.26	6.24
16.6	0.0734	0.0286	0.0244	4.87	8.15	6.15
16.7	0.0513	0.0157	0.0129	4.8	8.04	6.05
16.8	0.0333	0.00593	0.00456	4.73	7.92	5.95
16.9	0.0192	-0.00111	-0.00125	4.66	7.81	5.86
17	0.00858	-0.00595	-0.00498	4.58	7.7	5.76
17.1	0.000963	-0.00908	-0.00711	4.51	7.58	5.67
17.2	-0.00414	-0.011	-0.00805	4.44	7.46	5.59
17.3	-0.00723	-0.012	-0.00816	4.37	7.34	5.52
17.4	-0.00879	-0.0125	-0.00775	4.29	7.22	5.44
17.5	-0.00923	-0.0127	-0.00702	4.22	7.11	5.36
17.6	-0.00893	-0.0127	-0.00616	4.13	7.01	5.28
17.7	-0.00817	-0.0126	-0.00527	4.04	6.9	5.2
17.8	-0.00717	-0.0124	-0.00444	3.94	6.79	5.11
17.9	-0.0061	-0.0117	-0.00371	3.85	6.68	5.02
18	-0.00507	-0.0104	-0.0031	3.76	6.57	4.94
18.1	-0.00415	-0.00812	-0.00261	3.67	6.46	4.86
18.2	-0.00336	-0.00441	-0.00225	3.6	6.35	4.78
18.3	-0.00273	0.00121	-0.00199	3.53	6.26	4.71
18.4	-0.00225	0.00922	-0.00181	3.46	6.16	4.64
18.5	-0.0019	0.0201	-0.00171	3.39	6.07	4.57
18.6	-0.00165	0.0342	-0.00165	3.32	5.98	4.51
18.7	-0.0015	0.0518	-0.00164	3.26	5.89	4.44
18.8	-0.00142	0.0729	-0.00164	3.19	5.8	4.38
18.9	-0.00139	0.0976	-0.00166	3.13	5.72	4.32
19	-0.00139	0.125	-0.00168	3.07	5.64	4.27
19.1	-0.00142	0.156	-0.00171	3.01	5.56	4.21
19.2	-0.00145	0.187	-0.00173	2.95	5.49	4.16
19.3	-0.00148	0.219	-0.00175	2.88	5.42	4.1
19.4	-0.00152	0.249	-0.00176	2.82	5.35	4.04
19.5	-0.00154	0.276	-0.00177	2.75	5.29	3.98
19.6	-0.00156	0.297	-0.00177	2.69	5.22	3.92
19.7	-0.00158	0.312	-0.00176	2.63	5.15	3.86
19.8	-0.00158	0.32	-0.00175	2.56	5.09	3.8
19.9	-0.00159	0.319	-0.00174	2.5	5.03	3.74
20	-0.00158	0.31	-0.00173	2.44	4.96	3.68
20.1	-0.00157	0.294	-0.00171	2.37	4.9	3.61
20.2	-0.00156	0.272	-0.0017	2.3	4.84	3.54
20.3	-0.00155	0.245	-0.00168	2.24	4.78	3.47
20.4	-0.00153	0.215	-0.00166	2.17	4.72	3.41
20.5	-0.00152	0.183	-0.00165	2.11	4.65	3.34
20.6	-0.0015	0.152	-0.00163	2.05	4.6	3.28
20.7	-0.00149	0.122	-0.00161	2	4.54	3.21
20.8	-0.00147	0.0953	-0.0016	1.94	4.49	3.15
20.9	-0.00145	0.0714	-0.00158	1.89	4.43	3.08
21	-0.00144	0.0509	-0.00156	1.84	4.38	3.01
21.1	-0.00142	0.034	-0.00155	1.8	4.33	2.94
21.2	-0.00141	0.0206	-0.00153	1.75	4.27	2.86
21.3	-0.00139	0.0103	-0.00152	1.71	4.22	2.8
21.4	-0.00138	0.00274	-0.0015	1.67	4.16	2.73
21.5	-0.00136	-0.00243	-0.00149	1.63	4.11	2.66
21.6	-0.00135	-0.00569	-0.00147	1.59	4.05	2.6
21.7	-0.00134	-0.00746	-0.00146	1.55	4	2.53
21.8	-0.00132	-0.00813	-0.00144	1.51	3.94	2.46
21.9	-0.00131	-0.00804	-0.00142	1.47	3.89	2.39
22	-0.00129	-0.00746	-0.00141	1.43	3.83	2.32
22.1	-0.00128	-0.00662	-0.00139	1.39	3.77	2.25
22.2	-0.00126	-0.00567	-0.00138	1.35	3.71	2.18
22.3	-0.00125	-0.00473	-0.00136	1.31	3.65	2.11
22.4	-0.00124	-0.00387	-0.00135	1.28	3.6	2.05
22.5	-0.00122	-0.00313	-0.00133	1.24	3.54	1.98
22.6	-0.00121	-0.00252	-0.00132	1.2	3.48	1.91
22.7	-0.00119	-0.00204	-0.0013	1.16	3.43	1.84
22.8	-0.00118	-0.00169	-0.00128	1.13	3.37	1.77
22.9	-0.00117	-0.00144	-0.00127	1.1	3.31	1.7
23	-0.00115	-0.00128	-0.00125	1.07	3.25	1.63
23.1	-0.00114	-0.00118	-0.00124	1.05	3.19	1.57
23.2	-0.00112	-0.00114	-0.00122	1.03	3.14	1.5
23.3	-0.00111	-0.00112	-0.00121	1.01	3.08	1.44
23.4	-0.00109	-0.00113	-0.00119	0.982	3.01	1.37
23.5	-0.00108	-0.00115	-0.00118	0.957	2.94	1.31
23.6	-0.00106	-0.00118	-0.00116	0.931	2.87	1.25
23.7	-0.00105	-0.0012	-0.00114	0.907	2.8	1.19
23.8	-0.00104	-0.00122	-0.00113	0.883	2.72	1.14
23.9	-0.00102	-0.00123	-0.00111	0.86	2.65	1.09
24	-0.00101	-0.00124	-0.0011	0.839	2.57	1.04
24.1	-0.000992	-0.00124	-0.00108	0.817	2.49	1
24.2	-0.000978	-0.00124	-0.00106	0.796	2.41	0.964
24.3	-0.000963	-0.00123	-0.00105	0.775	2.33	0.926
24.4	-0.000949	-0.00122	-0.00103	0.755	2.24	0.889
24.5	-0.000934	-0.00121	-0.00102	0.736	2.15	0.852
24.6	-0.000919	-0.00119	-0.001	0.718	2.07	0.817
24.7	-0.000905	-0.00117	-0.000986	0.701	1.99	0.783
24.8	-0.00089	-0.00115	-0.00097	0.681	1.92	0.75
24.9	-0.000876	-0.00113	-0.000954	0.66	1.84	0.717
25	-0.000861	-0.00111	-0.000938	0.636	1.77	0.686
25.1	-0.000847	-0.00109	-0.000922	0.61	1.7	0.658
25.2	-0.000832	-0.00107	-0.000906	0.583	1.64	0.632
25.3	-0.000817	-0.00105	-0.00089	0.555	1.57	0.611
25.4	-0.000803	-0.00103	-0.000874	0.526	1.51	0.593
25.5	-0.000788	-0.00101	-0.000858	0.494	1.45	0.579
25.6	-0.000773	-0.000988	-0.000842	0.457	1.39	0.567
25.7	-0.000759	-0.000968	-0.000826	0.417	1.33	0.557
25.8	-0.000744	-0.000949	-0.00081	0.374	1.26	0.548
25.9	-0.000729	-0.00093	-0.000794	0.33	1.2	0.541
26	-0.000714	-0.000912	-0.000778	0.286	1.14	0.534
26.1	-0.0007	-0.000893	-0.000762	0.244	1.09	0.528
26.2	-0.000685	-0.000874	-0.000746	0.203	1.04	0.522
26.3	-0.00067	-0.000855	-0.00073	0.165	0.992	0.515
26.4	-0.000655	-0.000836	-0.000714	0.129	0.953	0.507
26.5	-0.000641	-0.000818	-0.000698	0.097	0.917	0.499
26.6	-0.000626	-0.000799	-0.000682	0.0685	0.884	0.491
26.7	-0.000611	-0.00078	-0.000666	0.0441	0.853	0.482
26.8	-0.000596	-0.000761	-0.000649	0.0242	0.824	0.474
26.9	-0.000581	-0.000742	-0.000633	0.00814	0.798	0.467
27	-0.000566	-0.000723	-0.000617	-0.00543	0.773	0.46
27.1	-0.000552	-0.000704	-0.000601	-0.0182	0.751	0.454
27.2	-0.000537	-0.000685	-0.000585	-0.0315	0.731	0.449
27.3	-0.000522	-0.000666	-0.000568	-0.0461	0.711	0.445
27.4	-0.000507	-0.000647	-0.000552	-0.0625	0.692	0.441
27.5	-0.000492	-0.000628	-0.000536	-0.0802	0.671	0.437
27.6	-0.000477	-0.000609	-0.00052	-0.0986	0.649	0.434
27.7	-0.000462	-0.00059	-0.000503	-0.117	0.626	0.431
27.8	-0.000447	-0.000571	-0.000487	-0.134	0.602	0.429
27.9	-0.000432	-0.000552	-0.000471	-0.15	0.58	0.426
28	-0.000417	-0.000533	-0.000455	-0.165	0.558	0.422
28.1	-0.000402	-0.000514	-0.000438	-0.179	0.537	0.416
28.2	-0.000387	-0.000495	-0.000422	-0.19	0.517	0.409
28.3	-0.000372	-0.000476	-0.000406	-0.2	0.498	0.401
28.4	-0.000357	-0.000456	-0.000389	-0.206	0.48	0.393
28.5	-0.000342	-0.000437	-0.000373	-0.209	0.466	0.383
28.6	-0.000327	-0.000418	-0.000357	-0.21	0.454	0.372
28.7	-0.000312	-0.000399	-0.00034	-0.208	0.447	0.359
28.8	-0.000297	-0.00038	-0.000324	-0.204	0.445	0.344
28.9	-0.000282	-0.00036	-0.000307	-0.198	0.445	0.329
29	-0.000267	-0.000341	-0.000291	-0.19	0.444	0.314
29.1	-0.000252	-0.000321	-0.000274	-0.181	0.442	0.299
29.2	-0.000236	-0.000302	-0.000258	-0.17	0.436	0.285
29.3	-0.000221	-0.000282	-0.000241	-0.159	0.427	0.272
29.4	-0.000206	-0.000262	-0.000224	-0.147	0.413	0.258
29.5	-0.00019	-0.000243	-0.000207	-0.135	0.395	0.243
29.6	-0.000174	-0.000222	-0.00019	-0.123	0.373	0.226
29.7	-0.000158	-0.000202	-0.000173	-0.111	0.345	0.206
29.8	-0.000142	-0.000182	-0.000155	-0.0999	0.312	0.183
29.9	-0.000127	-0.000162	-0.000138	-0.0888	0.274	0.157
30	-0.000111	-0.000141	-0.000121	-0.0781	0.234	0.13

## Sheet: Extended Data Fig. 9d
Time	V_fire	S.D.	V_fire	S.D.
ms	V	V	V	V
	Slow neuron		Fast neuron
-5	0	8.6e-05	0	0.00068
-4.95	0	8.4e-05	0	0.00075
-4.9	0	8.6e-05	0	0.00082
-4.85	0	8.7e-05	0	0.0009
-4.8	0	8.4e-05	0	0.00099
-4.75	0	8.6e-05	0	0.0011
-4.7	0	8.4e-05	0	0.0012
-4.65	0	8.4e-05	0	0.0013
-4.6	0	9.2e-05	0	0.0014
-4.55	0	7.8e-05	0	0.0015
-4.5	0	8.4e-05	0	0.0016
-4.45	0	8e-05	0	0.0017
-4.4	0	8e-05	0	0.0018
-4.35	0	8.2e-05	0	0.002
-4.3	0	8.1e-05	0	0.0021
-4.25	0	8.1e-05	0	0.0023
-4.2	0	8.4e-05	0	0.0024
-4.15	0	8.3e-05	0	0.0026
-4.1	0	8.2e-05	0	0.0027
-4.05	0	7.9e-05	0	0.0029
-4	0	7.9e-05	0	0.0031
-3.95	0	8.2e-05	0	0.0033
-3.9	0	8e-05	0	0.0035
-3.85	0	7.8e-05	0	0.0037
-3.8	0	8.1e-05	0	0.0039
-3.75	0	7.9e-05	0	0.0041
-3.7	0	7.8e-05	0	0.0043
-3.65	0	7.8e-05	0	0.0045
-3.6	0	7.7e-05	0	0.0047
-3.55	0	7.8e-05	0	0.0048
-3.5	0	7.6e-05	0	0.005
-3.45	0	7.5e-05	0	0.0052
-3.4	0	7.8e-05	0	0.0053
-3.35	0	7.7e-05	0	0.0055
-3.3	0	8.1e-05	0	0.0056
-3.25	0	7.4e-05	0	0.0057
-3.2	0	7.4e-05	0	0.0058
-3.15	0	7.3e-05	0	0.0059
-3.1	0	7.4e-05	0	0.006
-3.05	0	7.4e-05	0	0.0061
-3	0	6.6e-05	0	0.0062
-2.95	0	7.4e-05	0	0.0063
-2.9	0	7.2e-05	0	0.0064
-2.85	0	7.2e-05	0	0.0064
-2.8	0	7.3e-05	0	0.0065
-2.75	0	6.7e-05	0	0.0066
-2.7	0	6.9e-05	0	0.0066
-2.65	0	6.6e-05	0	0.0066
-2.6	0	6.5e-05	0	0.0067
-2.55	0	6.6e-05	0	0.0067
-2.5	0	6.6e-05	0	0.0067
-2.45	0	6.7e-05	0	0.0068
-2.4	0	6.6e-05	0	0.0068
-2.35	0	6.7e-05	0	0.0068
-2.3	0	6.4e-05	0	0.0068
-2.25	0	6.5e-05	0	0.0068
-2.2	0	6.3e-05	0	0.0068
-2.15	0	6.1e-05	0	0.0068
-2.1	0	6.2e-05	0	0.0068
-2.05	0	6.3e-05	0	0.0068
-2	0	6.2e-05	0	0.0068
-1.95	0	6.2e-05	0	0.0067
-1.9	0	6.1e-05	0	0.0067
-1.85	0	6.1e-05	0	0.0066
-1.8	0	6e-05	0	0.0066
-1.75	0	6e-05	0	0.0065
-1.7	0	6.1e-05	0	0.0065
-1.65	0	6e-05	0	0.0064
-1.6	0	6.1e-05	0	0.0063
-1.55	0	5.7e-05	0	0.0063
-1.5	0	6e-05	0	0.0062
-1.45	0	5.9e-05	0	0.0061
-1.4	0	5.9e-05	0	0.006
-1.35	0	6.2e-05	0	0.0059
-1.3	0	5.7e-05	0	0.0058
-1.25	0	6e-05	0	0.0057
-1.2	0	5.8e-05	0	0.0056
-1.15	0	5.6e-05	0	0.0055
-1.1	0	5.6e-05	0	0.0054
-1.05	0	5.6e-05	0	0.0053
-1	0	5.7e-05	0	0.0052
-0.95	0	5.8e-05	0	0.005
-0.9	0	5.7e-05	0	0.0049
-0.85	0	5.6e-05	0	0.0048
-0.8	0	5.6e-05	0	0.0047
-0.75	0	5.9e-05	0	0.0046
-0.7	0	5.6e-05	0	0.0045
-0.65	0	5.6e-05	0	0.0044
-0.6	0	5.7e-05	0	0.0043
-0.55	0	5.7e-05	0	0.0042
-0.5	0	5.5e-05	0	0.0041
-0.45	0	5.6e-05	0	0.004
-0.4	0	5.4e-05	0	0.0039
-0.35	0	5.6e-05	0	0.0038
-0.3	0	6.4e-05	0	0.0037
-0.25	0	5.1e-05	0	0.0036
-0.2	0	5.6e-05	0	0.0035
-0.15	0	5.3e-05	0	0.0034
-0.1	0	6e-05	0	0.0033
-0.05	0	5.2e-05	0	0.0032
0	0	5.6e-05	0	0.003
0.05	0	5e-05	0	0.0029
0.1	0	5.6e-05	0	0.0028
0.15	0	5.2e-05	0	0.0027
0.2	0	5.2e-05	0	0.0026
0.25	0	5.8e-05	0	0.0025
0.3	0	5.7e-05	0	0.0024
0.35	0	5.1e-05	0	0.0023
0.4	0	6.1e-05	0	0.0022
0.45	0	5.6e-05	0	0.0021
0.5	0	5.5e-05	0	0.002
0.55	0	5.1e-05	0	0.0019
0.6	0	6.2e-05	0	0.0019
0.65	0	5.9e-05	0.00403	0.0019
0.7	0	5.9e-05	0.00987	0.0019
0.75	0	6.8e-05	0.0153	0.002
0.8	0	6.6e-05	0.0209	0.0021
0.85	0	6.5e-05	0.0298	0.0022
0.9	0	6.6e-05	0.0409	0.0024
0.95	0	6.7e-05	0.0532	0.0027
1	0	7.2e-05	0.0649	0.0031
1.05	0	6.9e-05	0.0798	0.0034
1.1	0	7.4e-05	0.0983	0.0038
1.15	0	8.3e-05	0.12	0.0041
1.2	0	8e-05	0.143	0.0044
1.25	0	8.8e-05	0.175	0.0046
1.3	0	8.9e-05	0.209	0.0048
1.35	0	0.0001	0.244	0.0049
1.4	0	0.0001	0.277	0.0048
1.45	0	0.00011	0.306	0.0047
1.5	0	0.00012	0.334	0.0046
1.55	0	0.00012	0.357	0.0043
1.6	0	0.00013	0.375	0.004
1.65	0	0.00014	0.393	0.0037
1.7	0	0.00015	0.406	0.0034
1.75	0	0.00017	0.416	0.003
1.8	0	0.00017	0.424	0.0027
1.85	0	0.00019	0.432	0.0024
1.9	0	0.0002	0.438	0.0021
1.95	0	0.00022	0.445	0.0019
2	0	0.00023	0.45	0.0016
2.05	0	0.00025	0.454	0.0015
2.1	0	0.00027	0.458	0.0013
2.15	0	0.00029	0.461	0.0012
2.2	0	0.00032	0.465	0.0012
2.25	0	0.00033	0.469	0.0012
2.3	0	0.00036	0.471	0.0013
2.35	0	0.00039	0.474	0.0014
2.4	0	0.00042	0.477	0.0015
2.45	0	0.00045	0.479	0.0016
2.5	0	0.00048	0.48	0.0018
2.55	0	0.00052	0.483	0.002
2.6	0	0.00056	0.484	0.0021
2.65	0	0.00059	0.485	0.0023
2.7	0	0.00063	0.487	0.0025
2.75	0	0.00068	0.488	0.0027
2.8	0	0.00072	0.49	0.0029
2.85	0	0.00077	0.49	0.0031
2.9	0	0.00082	0.49	0.0033
2.95	0	0.00087	0.491	0.0035
3	0	0.00093	0.491	0.0037
3.05	0	0.00099	0.491	0.0039
3.1	0	0.001	0.49	0.0042
3.15	0	0.0011	0.488	0.0043
3.2	0	0.0012	0.484	0.0045
3.25	0	0.0012	0.481	0.0047
3.3	0	0.0013	0.477	0.0049
3.35	0	0.0014	0.471	0.0051
3.4	0	0.0015	0.464	0.0053
3.45	0	0.0016	0.459	0.0054
3.5	0	0.0016	0.451	0.0056
3.55	0	0.0017	0.442	0.0058
3.6	0	0.0018	0.432	0.0059
3.65	0	0.0019	0.42	0.006
3.7	0	0.002	0.407	0.0061
3.75	0	0.0022	0.392	0.0063
3.8	0	0.0023	0.374	0.0063
3.85	0	0.0024	0.356	0.0064
3.9	0	0.0025	0.337	0.0065
3.95	0	0.0026	0.316	0.0065
4	0	0.0028	0.297	0.0066
4.05	0	0.0029	0.28	0.0066
4.1	0	0.003	0.26	0.0066
4.15	0	0.0031	0.244	0.0066
4.2	0	0.0033	0.227	0.0066
4.25	0.000403	0.0034	0.214	0.0066
4.3	0.000806	0.0036	0.196	0.0065
4.35	0.00161	0.0037	0.18	0.0065
4.4	0.00322	0.0038	0.168	0.0064
4.45	0.00322	0.004	0.155	0.0064
4.5	0.00403	0.0041	0.143	0.0063
4.55	0.00645	0.0043	0.132	0.0062
4.6	0.00806	0.0044	0.119	0.0061
4.65	0.0129	0.0045	0.11	0.006
4.7	0.0161	0.0047	0.0991	0.0058
4.75	0.0226	0.0048	0.0908	0.0057
4.8	0.029	0.0049	0.0838	0.0056
4.85	0.0359	0.005	0.0761	0.0055
4.9	0.0435	0.0052	0.0681	0.0053
4.95	0.0536	0.0053	0.0606	0.0052
5	0.0645	0.0054	0.0544	0.005
5.05	0.0757	0.0055	0.0483	0.0049
5.1	0.0838	0.0056	0.0435	0.0047
5.15	0.0967	0.0057	0.0387	0.0045
5.2	0.11	0.0057	0.0338	0.0044
5.25	0.122	0.0058	0.0314	0.0042
5.3	0.137	0.0059	0.0274	0.0041
5.35	0.155	0.0059	0.0234	0.0039
5.4	0.174	0.006	0.0226	0.0038
5.45	0.193	0.006	0.0193	0.0036
5.5	0.215	0.006	0.0173	0.0035
5.55	0.238	0.006	0.0145	0.0033
5.6	0.258	0.006	0.0137	0.0032
5.65	0.274	0.006	0.0129	0.0031
5.7	0.294	0.006	0.0129	0.003
5.75	0.312	0.006	0.0113	0.0029
5.8	0.33	0.0059	0.0105	0.0028
5.85	0.342	0.0059	0.00967	0.0028
5.9	0.357	0.0058	0.00967	0.0027
5.95	0.368	0.0057	0.00806	0.0027
6	0.378	0.0056	0.00765	0.0027
6.05	0.387	0.0055	0.00665	0.0028
6.1	0.394	0.0054	0.00645	0.0028
6.15	0.401	0.0052	0.00645	0.0029
6.2	0.406	0.0051	0.00645	0.003
6.25	0.413	0.005	0.00483	0.0032
6.3	0.417	0.0048	0.00483	0.0033
6.35	0.421	0.0047	0.00403	0.0035
6.4	0.425	0.0045	0.00322	0.0037
6.45	0.429	0.0043	0.00322	0.0038
6.5	0.433	0.0041	0.00242	0.004
6.55	0.436	0.004	0.00242	0.0042
6.6	0.438	0.0038	0.00161	0.0044
6.65	0.442	0.0036	0.00161	0.0045
6.7	0.445	0.0034	0.00161	0.0047
6.75	0.448	0.0033	0.00161	0.0048
6.8	0.451	0.0031	0.000806	0.005
6.85	0.454	0.0029	0.000806	0.0051
6.9	0.455	0.0027	0	0.0053
6.95	0.458	0.0026	0	0.0054
7	0.46	0.0024	0	0.0055
7.05	0.462	0.0023	0	0.0057
7.1	0.464	0.0022	0	0.0058
7.15	0.466	0.002	0	0.0059
7.2	0.467	0.0019	0	0.0061
7.25	0.469	0.0018	0	0.0062
7.3	0.471	0.0017	0	0.0063
7.35	0.472	0.0016	0	0.0064
7.4	0.475	0.0015	0	0.0065
7.45	0.477	0.0014	0	0.0066
7.5	0.478	0.0013	0	0.0067
7.55	0.479	0.0013	0	0.0068
7.6	0.481	0.0012	0	0.0069
7.65	0.483	0.0011	0	0.007
7.7	0.484	0.0011	0	0.0071
7.75	0.487	0.0011	0	0.0072
7.8	0.487	0.001	0	0.0073
7.85	0.49	0.00099	0	0.0073
7.9	0.49	0.00097	0	0.0074
7.95	0.491	0.00095	0	0.0074
8	0.493	0.00094	0	0.0074
8.05	0.493	0.00094	0	0.0075
8.1	0.495	0.00094	0	0.0075
8.15	0.496	0.00094	0	0.0075
8.2	0.497	0.00095	0	0.0075
8.25	0.498	0.00097	0	0.0075
8.3	0.5	0.00098	0	0.0075
8.35	0.5	0.001	0	0.0075
8.4	0.5	0.001	0	0.0075
8.45	0.503	0.001	0	0.0074
8.5	0.503	0.0011	0	0.0074
8.55	0.503	0.0011	0	0.0074
8.6	0.504	0.0011	0	0.0074
8.65	0.504	0.0011	0	0.0073
8.7	0.504	0.0012	0	0.0073
8.75	0.506	0.0012	0	0.0073
8.8	0.506	0.0012	0	0.0072
8.85	0.506	0.0013	0	0.0072
8.9	0.507	0.0013	0	0.0072
8.95	0.508	0.0013	0	0.0071
9	0.508	0.0014	0	0.0071
9.05	0.508	0.0014	0	0.0071
9.1	0.509	0.0015	0	0.007
9.15	0.509	0.0015	0	0.007
9.2	0.51	0.0015	0	0.0069
9.25	0.51	0.0016	0	0.0069
9.3	0.51	0.0016	0	0.0068
9.35	0.511	0.0017	0	0.0068
9.4	0.511	0.0017	0	0.0068
9.45	0.511	0.0018	0	0.0067
9.5	0.511	0.0018	0	0.0067
9.55	0.512	0.0018	0	0.0066
9.6	0.512	0.0019	0	0.0065
9.65	0.512	0.0019	0	0.0065
9.7	0.512	0.002	0	0.0064
9.75	0.512	0.002	0	0.0064
9.8	0.512	0.0021	0	0.0063
9.85	0.512	0.0021	0	0.0062
9.9	0.512	0.0022	0	0.0061
9.95	0.512	0.0022	0	0.006
10	0.512	0.0023	0	0.0059
10.05	0.512	0.0023	0	0.0058
10.1	0.513	0.0024	0	0.0057
10.15	0.512	0.0024	0	0.0056
10.2	0.512	0.0024	0	0.0055
10.25	0.512	0.0025	0	0.0054
10.3	0.512	0.0025	0	0.0053
10.35	0.512	0.0026	0	0.0052
10.4	0.511	0.0026	0	0.005
10.45	0.511	0.0027	0	0.0049
10.5	0.511	0.0027	0	0.0048
10.55	0.51	0.0028	0	0.0047
10.6	0.509	0.0028	0	0.0045
10.65	0.509	0.0029	0	0.0044
10.7	0.508	0.0029	0	0.0043
10.75	0.507	0.003	0	0.0042
10.8	0.506	0.003	0	0.0041
10.85	0.505	0.003	0	0.0039
10.9	0.504	0.0031	0	0.0038
10.95	0.503	0.0031	0	0.0037
11	0.503	0.0032	0	0.0036
11.05	0.502	0.0032	0	0.0035
11.1	0.5	0.0033	0	0.0034
11.15	0.5	0.0033	0	0.0033
11.2	0.498	0.0033	0	0.0032
11.25	0.497	0.0034	0	0.0032
11.3	0.495	0.0034	0	0.0031
11.35	0.494	0.0035	0	0.003
11.4	0.493	0.0035	0	0.003
11.45	0.491	0.0035	0	0.003
11.5	0.49	0.0036	0	0.0029
11.55	0.488	0.0036	0	0.0029
11.6	0.487	0.0037	0	0.0029
11.65	0.485	0.0037	0	0.0028
11.7	0.484	0.0037	0	0.0028
11.75	0.483	0.0038	0	0.0028
11.8	0.481	0.0038	0	0.0028
11.85	0.479	0.0038	0	0.0028
11.9	0.478	0.0039	0	0.0028
11.95	0.475	0.0039	0	0.0029
12	0.473	0.0039	0	0.0029
12.05	0.471	0.004	0	0.0029
12.1	0.468	0.004	0	0.0029
12.15	0.467	0.004	0	0.003
12.2	0.464	0.0041	0	0.003
12.25	0.461	0.0041	0	0.0031
12.3	0.459	0.0041	0	0.0031
12.35	0.458	0.0042	0	0.0031
12.4	0.456	0.0042	0	0.0032
12.45	0.453	0.0042	0	0.0032
12.5	0.451	0.0042	0	0.0032
12.55	0.449	0.0043	0	0.0032
12.6	0.446	0.0043	0	0.0033
12.65	0.443	0.0043	0	0.0033
12.7	0.442	0.0043	0	0.0033
12.75	0.438	0.0043	0	0.0033
12.8	0.435	0.0044	0	0.0033
12.85	0.432	0.0044	0	0.0034
12.9	0.429	0.0044	0	0.0034
12.95	0.425	0.0044	0	0.0034
13	0.422	0.0044	0	0.0034
13.05	0.421	0.0045	0	0.0034
13.1	0.417	0.0045	0	0.0034
13.15	0.414	0.0045	0	0.0034
13.2	0.409	0.0045	0	0.0034
13.25	0.406	0.0045	0	0.0034
13.3	0.403	0.0045	0	0.0034
13.35	0.4	0.0045	0	0.0034
13.4	0.395	0.0046	0	0.0035
13.45	0.393	0.0046	0	0.0034
13.5	0.388	0.0046	0	0.0034
13.55	0.385	0.0046	0	0.0034
13.6	0.38	0.0046	0	0.0034
13.65	0.377	0.0046	0	0.0034
13.7	0.374	0.0046	0	0.0034
13.75	0.368	0.0046	0	0.0034
13.8	0.364	0.0046	0	0.0033
13.85	0.363	0.0046	0	0.0033
13.9	0.358	0.0046	0	0.0033
13.95	0.352	0.0046	0	0.0033
14	0.346	0.0046	0	0.0033
14.05	0.343	0.0046	0	0.0033
14.1	0.339	0.0046	0	0.0033
14.15	0.335	0.0046	0	0.0033
14.2	0.329	0.0046	0	0.0032
14.25	0.325	0.0046	0	0.0032
14.3	0.32	0.0046	0	0.0032
14.35	0.317	0.0046	0	0.0032
14.4	0.313	0.0045	0	0.0032
14.45	0.309	0.0045	0	0.0032
14.5	0.303	0.0045	0	0.0032
14.55	0.298	0.0045	0	0.0032
14.6	0.296	0.0045	0	0.0032
14.65	0.29	0.0045	0	0.0032
14.7	0.286	0.0045	0	0.0032
14.75	0.281	0.0044	0	0.0032
14.8	0.277	0.0044	0	0.0033
14.85	0.274	0.0044	0	0.0033
14.9	0.269	0.0044	0	0.0033
14.95	0.265	0.0044	0	0.0033
15	0.261	0.0043	0	0.0033
15.05	0.258	0.0043	0	0.0033
15.1	0.252	0.0043	0	0.0033
15.15	0.249	0.0043	0	0.0033
15.2	0.247	0.0042	0	0.0033
15.25	0.242	0.0042	0	0.0034
15.3	0.239	0.0042	0	0.0034
15.35	0.236	0.0042	0	0.0034
15.4	0.234	0.0041	0	0.0034
15.45	0.232	0.0041	0	0.0034
15.5	0.227	0.0041	0	0.0034
15.55	0.224	0.004	0	0.0034
15.6	0.222	0.004	0	0.0034
15.65	0.216	0.004	0	0.0034
15.7	0.214	0.004	0	0.0034
15.75	0.211	0.0039	0	0.0034
15.8	0.209	0.0039	0	0.0034
15.85	0.206	0.0039	0	0.0034
15.9	0.203	0.0038	0	0.0034
15.95	0.201	0.0038	0	0.0034
16	0.197	0.0037	0	0.0034
16.05	0.197	0.0037	0	0.0034
16.1	0.193	0.0037	0	0.0034
16.15	0.192	0.0036	0	0.0034
16.2	0.188	0.0036	0	0.0033
16.25	0.187	0.0036	0	0.0033
16.3	0.184	0.0035	0	0.0033
16.35	0.181	0.0035	0	0.0033
16.4	0.18	0.0035	0	0.0032
16.45	0.178	0.0034	0	0.0032
16.5	0.175	0.0034	0	0.0032
16.55	0.174	0.0033	0	0.0031
16.6	0.171	0.0033	0	0.0031
16.65	0.171	0.0033	0	0.0031
16.7	0.168	0.0032	0	0.003
16.75	0.166	0.0032	0	0.003
16.8	0.164	0.0031	0	0.003
16.85	0.163	0.0031	0	0.0029
16.9	0.161	0.0031	0	0.0029
16.95	0.16	0.003	0	0.0029
17	0.158	0.003	0	0.0028
17.05	0.156	0.0029	0	0.0028
17.1	0.155	0.0029	0	0.0028
17.15	0.155	0.0029	0	0.0027
17.2	0.152	0.0028	0	0.0027
17.25	0.15	0.0028	0	0.0027
17.3	0.149	0.0028	0	0.0027
17.35	0.148	0.0027	0	0.0026
17.4	0.147	0.0027	0	0.0026
17.45	0.145	0.0027	0	0.0026
17.5	0.143	0.0026	0	0.0026
17.55	0.142	0.0026	0	0.0026
17.6	0.142	0.0026	0	0.0026
17.65	0.14	0.0025	0	0.0026
17.7	0.139	0.0025	0	0.0026
17.75	0.137	0.0024	0	0.0026
17.8	0.135	0.0024	0	0.0026
17.85	0.135	0.0024	0	0.0026
17.9	0.134	0.0024	0	0.0026
17.95	0.132	0.0023	0	0.0027
18	0.131	0.0023	0	0.0027
18.05	0.13	0.0023	0	0.0027
18.1	0.129	0.0022	0	0.0027
18.15	0.129	0.0022	0	0.0028
18.2	0.129	0.0022	0	0.0028
18.25	0.126	0.0021	0	0.0028
18.3	0.124	0.0021	0	0.0028
18.35	0.124	0.0021	0	0.0028
18.4	0.122	0.0021	0	0.0028
18.45	0.121	0.002	0	0.0028
18.5	0.121	0.002	0	0.0028
18.55	0.119	0.002	0	0.0028
18.6	0.119	0.002	0	0.0028
18.65	0.118	0.0019	0	0.0028
18.7	0.117	0.0019	0	0.0028
18.75	0.116	0.0019	0	0.0028
18.8	0.116	0.0019	0	0.0028
18.85	0.114	0.0019	0	0.0028
18.9	0.113	0.0018	0	0.0028
18.95	0.111	0.0018	0	0.0028
19	0.111	0.0018	0	0.0028
19.05	0.11	0.0018	0	0.0028
19.1	0.11	0.0018	0	0.0028
19.15	0.11	0.0017	0	0.0028
19.2	0.108	0.0017	0	0.0028
19.25	0.106	0.0017	0	0.0028
19.3	0.106	0.0017	0	0.0027
19.35	0.105	0.0017	0	0.0027
19.4	0.105	0.0016	0	0.0027
19.45	0.103	0.0016	0	0.0027
19.5	0.103	0.0016	0	0.0027
19.55	0.103	0.0016	0	0.0026
19.6	0.103	0.0016	0	0.0026
19.65	0.0999	0.0016	0	0.0026
19.7	0.0999	0.0016	0	0.0025
19.75	0.0987	0.0016	0	0.0025
19.8	0.0983	0.0015	0	0.0025
19.85	0.0983	0.0015	0	0.0024
19.9	0.0975	0.0015	0	0.0024
19.95	0.0967	0.0015	0	0.0024
20	0.0967	0.0015	0	0.0023
20.05	0.0951	0.0015	0	0.0023
20.1	0.0967	0.0015	0	0.0023
20.15	0.0943	0.0014	0	0.0023
20.2	0.0943	0.0014	0	0.0023
20.25	0.0935	0.0014	0	0.0023
20.3	0.0935	0.0014	0	0.0023
20.35	0.0935	0.0014	0	0.0023
20.4	0.0918	0.0014	0	0.0023
20.45	0.091	0.0014	0	0.0023
20.5	0.0902	0.0014	0	0.0023
20.55	0.0902	0.0014	0	0.0023
20.6	0.0886	0.0014	0	0.0023
20.65	0.0886	0.0013	0	0.0023
20.7	0.0878	0.0013	0	0.0023
20.75	0.087	0.0013	0	0.0023
20.8	0.087	0.0013	0	0.0023
20.85	0.087	0.0013	0	0.0023
20.9	0.087	0.0013	0	0.0023
20.95	0.0854	0.0013	0	0.0023
21	0.0854	0.0013	0	0.0023
21.05	0.0838	0.0013	0	0.0023
21.1	0.0838	0.0013	0	0.0023
21.15	0.0838	0.0013	0	0.0023
21.2	0.0838	0.0013	0	0.0023
21.25	0.0822	0.0013	0	0.0023
21.3	0.081	0.0013	0	0.0023
21.35	0.0814	0.0012	0	0.0023
21.4	0.0806	0.0012	0	0.0023
21.45	0.0806	0.0012	0	0.0023
21.5	0.079	0.0012	0	0.0023
21.55	0.079	0.0012	0	0.0023
21.6	0.079	0.0012	0	0.0022
21.65	0.0782	0.0012	0	0.0022
21.7	0.0782	0.0012	0	0.0022
21.75	0.0773	0.0012	0	0.0021
21.8	0.0773	0.0012	0	0.0021
21.85	0.0773	0.0012	0	0.002
21.9	0.0773	0.0012	0	0.002
21.95	0.0757	0.0012	0	0.002
22	0.0757	0.0012	0	0.0019
22.05	0.0749	0.0012	0	0.0019
22.1	0.0741	0.0012	0	0.0019
22.15	0.0741	0.0012	0	0.0018
22.2	0.0733	0.0011	0	0.0018
22.25	0.0725	0.0011	0	0.0017
22.3	0.0725	0.0011	0	0.0017
22.35	0.0725	0.0011	0	0.0017
22.4	0.0709	0.0011	0	0.0016
22.45	0.0709	0.0011	0	0.0016
22.5	0.0709	0.0011	0	0.0016
22.55	0.0709	0.0011	0	0.0016
22.6	0.0693	0.0011	0	0.0015
22.65	0.0709	0.0011	0	0.0015
22.7	0.0693	0.0011	0	0.0015
22.75	0.0685	0.0011	0	0.0015
22.8	0.0685	0.0011	0	0.0015
22.85	0.0677	0.0011	0	0.0015
22.9	0.0677	0.0011	0	0.0016
22.95	0.0677	0.0011	0	0.0016
23	0.0677	0.0011	0	0.0016
23.05	0.0677	0.0011	0	0.0017
23.1	0.0661	0.0011	0	0.0017
23.15	0.0661	0.0011	0	0.0017
23.2	0.0653	0.0011	0	0.0018
23.25	0.0645	0.0011	0	0.0018
23.3	0.0645	0.001	0	0.0018
23.35	0.0645	0.001	0	0.0018
23.4	0.0645	0.001	0	0.0019
23.45	0.0645	0.001	0	0.0019
23.5	0.0628	0.001	0	0.0019
23.55	0.0645	0.001	0	0.0019
23.6	0.0628	0.001	0	0.0019
23.65	0.062	0.001	0	0.0019
23.7	0.062	0.001	0	0.0019
23.75	0.0612	0.001	0	0.002
23.8	0.0612	0.001	0	0.002
23.85	0.0612	0.001	0	0.002
23.9	0.0612	0.001	0	0.002
23.95	0.0596	0.001	0	0.002
24	0.06	0.001	0	0.002
24.05	0.0596	0.001	0	0.002
24.1	0.0596	0.001	0	0.002
24.15	0.0588	0.001	0	0.0019
24.2	0.0596	0.001	0	0.0019
24.25	0.0584	0.001	0	0.0019
24.3	0.0584	0.001	0	0.0019
24.35	0.058	0.001	0	0.0019
24.4	0.058	0.001	0	0.0018
24.45	0.058	0.001	0	0.0018
24.5	0.058	0.001	0	0.0018
24.55	0.058	0.001	0	0.0018
24.6	0.058	0.001	0	0.0017
24.65	0.0564	0.001	0	0.0017
24.7	0.0564	0.001	0	0.0017
24.75	0.0556	0.001	0	0.0016
24.8	0.0552	0.001	0	0.0016
24.85	0.0548	0.001	0	0.0016
24.9	0.0548	0.001	0	0.0016
24.95	0.0548	0.001	0	0.0015
25	0.0536	0.001	0	0.0015
25.05	0.0548	0.001	0	0.0015
25.1	0.0532	0.001	0	0.0015
25.15	0.0532	0.001	0	0.0014
25.2	0.0532	0.001	0	0.0014
25.25	0.0532	0.001	0	0.0014
25.3	0.0524	0.001	0	0.0014
25.35	0.0524	0.001	0	0.0014
25.4	0.0524	0.001	0	0.0014
25.45	0.0516	0.001	0	0.0014
25.5	0.0516	0.001	0	0.0014
25.55	0.0516	0.001	0	0.0014
25.6	0.0516	0.001	0	0.0014
25.65	0.0516	0.001	0	0.0014
25.7	0.0516	0.001	0	0.0014
25.75	0.0516	0.001	0	0.0014
25.8	0.0516	0.0011	0	0.0014
25.85	0.05	0.001	0	0.0014
25.9	0.05	0.001	0	0.0014
25.95	0.0491	0.0011	0	0.0014
26	0.0491	0.0011	0	0.0014
26.05	0.0483	0.0011	0	0.0014
26.1	0.0483	0.0011	0	0.0014
26.15	0.0483	0.0011	0	0.0015
26.2	0.0483	0.0011	0	0.0014
26.25	0.0483	0.0011	0	0.0014
26.3	0.0467	0.0011	0	0.0014
26.35	0.0475	0.0011	0	0.0014
26.4	0.0467	0.0011	0	0.0014
26.45	0.0467	0.0011	0	0.0014
26.5	0.0467	0.0011	0	0.0014
26.55	0.0467	0.0011	0	0.0014
26.6	0.0467	0.0011	0	0.0014
26.65	0.0459	0.0011	0	0.0013
26.7	0.0451	0.0011	0	0.0013
26.75	0.0459	0.0011	0	0.0013
26.8	0.0451	0.0011	0	0.0013
26.85	0.0451	0.0011	0	0.0012
26.9	0.0451	0.0011	0	0.0012
26.95	0.0451	0.0011	0	0.0012
27	0.0451	0.0011	0	0.0012
27.05	0.0451	0.0011	0	0.0011
27.1	0.0451	0.0012	0	0.0011
27.15	0.0435	0.0012	0	0.0011
27.2	0.0435	0.0012	0	0.0011
27.25	0.0435	0.0012	0	0.0011
27.3	0.0435	0.0012	0	0.0011
27.35	0.0435	0.0012	0	0.0011
27.4	0.0423	0.0012	0	0.0011
27.45	0.0435	0.0012	0	0.0011
27.5	0.0423	0.0012	0	0.0011
27.55	0.0427	0.0012	0	0.0011
27.6	0.0419	0.0012	0	0.0011
27.65	0.0419	0.0012	0	0.001
27.7	0.0419	0.0012	0	0.001
27.75	0.0419	0.0012	0	0.001
27.8	0.0419	0.0012	0	0.001
27.85	0.0407	0.0012	0	0.001
27.9	0.0407	0.0012	0	0.001
27.95	0.0403	0.0012	0	0.001
28	0.0403	0.0012	0	0.0011
28.05	0.0403	0.0012	0	0.0011
28.1	0.0403	0.0012	0	0.0011
28.15	0.0395	0.0012	0	0.0011
28.2	0.0403	0.0012	0	0.0011
28.25	0.0395	0.0013	0	0.0011
28.3	0.0395	0.0012	0	0.0012
28.35	0.0395	0.0013	0	0.0012
28.4	0.0387	0.0013	0	0.0012
28.45	0.0387	0.0013	0	0.0012
28.5	0.0387	0.0013	0	0.0013
28.55	0.0387	0.0013	0	0.0013
28.6	0.0387	0.0013	0	0.0013
28.65	0.0387	0.0013	0	0.0014
28.7	0.0387	0.0013	0	0.0014
28.75	0.0387	0.0013	0	0.0014
28.8	0.0387	0.0013	0	0.0014
28.85	0.0371	0.0013	0	0.0014
28.9	0.0371	0.0013	0	0.0014
28.95	0.0363	0.0013	0	0.0014
29	0.0363	0.0013	0	0.0014
29.05	0.0363	0.0013	0	0.0015
29.1	0.0354	0.0013	0	0.0015
29.15	0.0354	0.0013	0	0.0015
29.2	0.0354	0.0013	0	0.0015
29.25	0.0354	0.0013	0	0.0015
29.3	0.0354	0.0013	0	0.0015
29.35	0.0354	0.0013	0	0.0015
29.4	0.0354	0.0013	0	0.0015
29.45	0.0346	0.0013	0	0.0015
29.5	0.0338	0.0013	0	0.0015
29.55	0.0338	0.0014	0	0.0015
29.6	0.0338	0.0014	0	0.0015
29.65	0.0338	0.0014	0	0.0015
29.7	0.0338	0.0014	0	0.0015
29.75	0.0338	0.0014	0	0.0015
29.8	0.0338	0.0014	0	0.0015
29.85	0.0338	0.0014	0	0.0015
29.9	0.0338	0.0014	0	0.0015
29.95	0.0338	0.0014	0	0.0015
30	0.0322	0.0014	0	0.0015
30.05	0.0322	0.0014	0	0.0015
30.1	0.0322	0.0014	0	0.0015
30.15	0.0322	0.0014	0	0.0014
30.2	0.0322	0.0014	0	0.0014
30.25	0.0322	0.0014	0	0.0014
30.3	0.0322	0.0014	0	0.0014
30.35	0.0322	0.0014	0	0.0013
30.4	0.0322	0.0014	0	0.0013
30.45	0.0322	0.0014	0	0.0013
30.5	0.0306	0.0015	0	0.0013
30.55	0.0306	0.0015	0	0.0012
30.6	0.0306	0.0015	0	0.0012
30.65	0.0306	0.0015	0	0.0012
30.7	0.0306	0.0015	0	0.0012
30.75	0.0306	0.0015	0	0.0012
30.8	0.0306	0.0015	0	0.0011
30.85	0.0298	0.0015	0	0.0011
30.9	0.029	0.0015	0	0.0011
30.95	0.029	0.0015	0	0.0011
31	0.0294	0.0016	0	0.0011
31.05	0.029	0.0016	0	0.0011
31.1	0.029	0.0016	0	0.001
31.15	0.029	0.0016	0	0.001
31.2	0.029	0.0016	0	0.001
31.25	0.029	0.0016	0	0.001
31.3	0.029	0.0016	0	0.001
31.35	0.029	0.0016	0	0.001
31.4	0.029	0.0016	0	0.001
31.45	0.029	0.0016	0	0.001
31.5	0.029	0.0016	0	0.0011
31.55	0.0274	0.0016	0	0.0011
31.6	0.0274	0.0016	0	0.0011
31.65	0.0274	0.0016	0	0.0012
31.7	0.0274	0.0016	0	0.0012
31.75	0.0274	0.0016	0	0.0012
31.8	0.0274	0.0016	0	0.0012
31.85	0.0274	0.0016	0	0.0012
31.9	0.0274	0.0017	0	0.0012
31.95	0.0274	0.0017	0	0.0012
32	0.0274	0.0017	0	0.0012
32.05	0.0266	0.0017	0	0.0012
32.1	0.0266	0.0017	0	0.0012
32.15	0.0258	0.0017	0	0.0012
32.2	0.0266	0.0017	0	0.0012
32.25	0.0258	0.0017	0	0.0012
32.3	0.0258	0.0017	0	0.0012
32.35	0.0258	0.0017	0	0.0012
32.4	0.0258	0.0017	0	0.0012
32.45	0.0258	0.0017	0	0.0012
32.5	0.0258	0.0017	0	0.0012
32.55	0.0258	0.0017	0	0.0013
32.6	0.0258	0.0017	0	0.0013
32.65	0.0258	0.0017	0	0.0013
32.7	0.0258	0.0017	0	0.0013
32.75	0.0258	0.0017	0	0.0014
32.8	0.0258	0.0017	0	0.0014
32.85	0.0258	0.0017	0	0.0014
32.9	0.0258	0.0017	0	0.0014
32.95	0.0258	0.0017	0	0.0014
33	0.0258	0.0017	0	0.0015
33.05	0.0258	0.0017	0	0.0015
33.1	0.0242	0.0017	0	0.0015
33.15	0.0242	0.0017	0	0.0015
33.2	0.0242	0.0016	0	0.0015
33.25	0.0234	0.0017	0	0.0015
33.3	0.0234	0.0016	0	0.0015
33.35	0.0234	0.0016	0	0.0015
33.4	0.0226	0.0016	0	0.0015
33.45	0.023	0.0016	0	0.0015
33.5	0.023	0.0016	0	0.0015
33.55	0.0226	0.0016	0	0.0015
33.6	0.0226	0.0016	0	0.0015
33.65	0.0226	0.0016	0	0.0015
33.7	0.0226	0.0016	0	0.0015
33.75	0.0226	0.0016	0	0.0015
33.8	0.0226	0.0016	0	0.0015
33.85	0.0226	0.0016	0	0.0015
33.9	0.0226	0.0016	0	0.0015
33.95	0.0226	0.0016	0	0.0015
34	0.0226	0.0016	0	0.0015
34.05	0.0214	0.0016	0	0.0015
34.1	0.0226	0.0016	0	0.0015
34.15	0.0226	0.0016	0	0.0015
34.2	0.0214	0.0016	0	0.0015
34.25	0.0218	0.0016	0	0.0015
34.3	0.0209	0.0016	0	0.0015
34.35	0.0214	0.0015	0	0.0015
34.4	0.0209	0.0015	0	0.0015
34.45	0.0209	0.0015	0	0.0015
34.5	0.0209	0.0015	0	0.0016
34.55	0.0209	0.0015	0	0.0016
34.6	0.0209	0.0015	0	0.0015
34.65	0.0209	0.0015	0	0.0016
34.7	0.0209	0.0015	0	0.0015
34.75	0.0201	0.0015	0	0.0015
34.8	0.0201	0.0015	0	0.0015
34.85	0.0201	0.0015	0	0.0015
34.9	0.0201	0.0015	0	0.0015
34.95	0.0201	0.0015	0	0.0015
35	0.0193	0.0015	0	0.0015
35.05	0.0193	0.0015	0	0.0015
35.1	0.0193	0.0015	0	0.0015
35.15	0.0193	0.0015	0	0.0015
35.2	0.0193	0.0014	0	0.0015
35.25	0.0193	0.0014	0	0.0015
35.3	0.0193	0.0014	0	0.0015
35.35	0.0193	0.0014	0	0.0015
35.4	0.0193	0.0014	0	0.0014
35.45	0.0193	0.0014	0	0.0014
35.5	0.0193	0.0014	0	0.0014
35.55	0.0193	0.0014	0	0.0014
35.6	0.0193	0.0014	0	0.0014
35.65	0.0193	0.0014	0	0.0014
35.7	0.0193	0.0014	0	0.0014
35.75	0.0193	0.0014	0	0.0014
35.8	0.0193	0.0014	0	0.0014
35.85	0.0193	0.0014	0	0.0013
35.9	0.0193	0.0014	0	0.0013
35.95	0.0177	0.0014	0	0.0013
36	0.0177	0.0014	0	0.0013
36.05	0.0177	0.0014	0	0.0013
36.1	0.0177	0.0014	0	0.0013
36.15	0.0177	0.0014	0	0.0012
36.2	0.0177	0.0014	0	0.0012
36.25	0.0177	0.0014	0	0.0012
36.3	0.0177	0.0014	0	0.0012
36.35	0.0169	0.0014	0	0.0012
36.4	0.0169	0.0014	0	0.0012
36.45	0.0169	0.0014	0	0.0012
36.5	0.0177	0.0014	0	0.0012
36.55	0.0169	0.0014	0	0.0012
36.6	0.0177	0.0014	0	0.0012
36.65	0.0169	0.0014	0	0.0013
36.7	0.0169	0.0014	0	0.0013
36.75	0.0169	0.0014	0	0.0013
36.8	0.0169	0.0014	0	0.0013
36.85	0.0161	0.0014	0	0.0014
36.9	0.0161	0.0014	0	0.0014
36.95	0.0161	0.0014	0	0.0014
37	0.0161	0.0014	0	0.0015
37.05	0.0161	0.0014	0	0.0015
37.1	0.0161	0.0014	0	0.0015
37.15	0.0161	0.0014	0	0.0016
37.2	0.0161	0.0014	0	0.0016
37.25	0.0161	0.0014	0	0.0016
37.3	0.0161	0.0014	0	0.0016
37.35	0.0161	0.0014	0	0.0016
37.4	0.0161	0.0014	0	0.0017
37.45	0.0161	0.0014	0	0.0017
37.5	0.0161	0.0014	0	0.0017
37.55	0.0145	0.0014	0	0.0017
37.6	0.0145	0.0014	0	0.0017
37.65	0.0161	0.0014	0	0.0017
37.7	0.0153	0.0014	0	0.0017
37.75	0.0153	0.0014	0	0.0017
37.8	0.0153	0.0014	0	0.0018
37.85	0.0153	0.0014	0	0.0018
37.9	0.0145	0.0014	0	0.0018
37.95	0.0145	0.0014	0	0.0018
38	0.0145	0.0014	0	0.0018
38.05	0.0145	0.0014	0	0.0019
38.1	0.0145	0.0014	0	0.0019
38.15	0.0145	0.0014	0	0.0019
38.2	0.0145	0.0014	0	0.0019
38.25	0.0145	0.0014	0	0.0019
38.3	0.0145	0.0014	0	0.0019
38.35	0.0145	0.0014	0	0.0019
38.4	0.0145	0.0014	0	0.0019
38.45	0.0145	0.0014	0	0.0019
38.5	0.0145	0.0014	0	0.0019
38.55	0.0137	0.0014	0	0.0019
38.6	0.0137	0.0014	0	0.0019
38.65	0.0137	0.0014	0	0.0019
38.7	0.0129	0.0014	0	0.0019
38.75	0.0133	0.0014	0	0.0019
38.8	0.0133	0.0014	0	0.0019
38.85	0.0137	0.0014	0	0.0019
38.9	0.0131	0.0014	0	0.0019
38.95	0.0133	0.0014	0	0.0019
39	0.0129	0.0014	0	0.0019
39.05	0.0129	0.0014	0	0.0018
39.1	0.0129	0.0014	0	0.0018
39.15	0.0129	0.0014	0	0.0018
39.2	0.0129	0.0014	0	0.0018
39.25	0.0129	0.0014	0	0.0018
39.3	0.0129	0.0014	0	0.0018
39.35	0.0129	0.0014	0	0.0018
39.4	0.0129	0.0014	0	0.0018
39.45	0.0129	0.0014	0	0.0018
39.5	0.0129	0.0014	0	0.0018
39.55	0.0129	0.0014	0	0.0018
39.6	0.0129	0.0014	0	0.0018
39.65	0.0129	0.0014	0	0.0018
39.7	0.0129	0.0014	0	0.0018
39.75	0.0129	0.0014	0	0.0018
39.8	0.0129	0.0014	0	0.0018
39.85	0.0129	0.0014	0	0.0018
39.9	0.0129	0.0014	0	0.0017
39.95	0.0129	0.0014	0	0.0017
40	0.0129	0.0014	0	0.0017
40.05	0.0129	0.0014	0	0.0017
40.1	0.0129	0.0014	0	0.0017
40.15	0.0129	0.0014	0	0.0017
40.2	0.0129	0.0014	0	0.0017
40.25	0.0129	0.0014	0	0.0016
40.3	0.0113	0.0014	0	0.0016
40.35	0.0129	0.0014	0	0.0016
40.4	0.0113	0.0014	0	0.0016
40.45	0.0113	0.0014	0	0.0016
40.5	0.0113	0.0014	0	0.0015
40.55	0.0113	0.0014	0	0.0015
40.6	0.0129	0.0014	0	0.0015
40.65	0.0113	0.0014	0	0.0015
40.7	0.0113	0.0014	0	0.0014
40.75	0.0113	0.0013	0	0.0014
40.8	0.0113	0.0013	0	0.0014
40.85	0.0113	0.0013	0	0.0014
40.9	0.0113	0.0013	0	0.0013
40.95	0.0105	0.0013	0	0.0013
41	0.0113	0.0013	0	0.0013
41.05	0.0113	0.0013	0	0.0013
41.1	0.0113	0.0013	0	0.0012
41.15	0.0101	0.0013	0	0.0012
41.2	0.0105	0.0013	0	0.0012
41.25	0.00967	0.0013	0	0.0011
41.3	0.0101	0.0013	0	0.0011
41.35	0.0105	0.0013	0	0.0011
41.4	0.00967	0.0013	0	0.0011
41.45	0.0105	0.0013	0	0.0011
41.5	0.00967	0.0013	0	0.0011
41.55	0.00967	0.0013	0	0.0011
41.6	0.00967	0.0013	0	0.0011
41.65	0.00967	0.0013	0	0.0011
41.7	0.0105	0.0013	0	0.0011
41.75	0.00967	0.0013	0	0.0012
41.8	0.00967	0.0013	0	0.0012
41.85	0.00967	0.0013	0	0.0012
41.9	0.00967	0.0013	0	0.0012
41.95	0.00967	0.0013	0	0.0012
42	0.00967	0.0012	0	0.0012
42.05	0.00967	0.0012	0	0.0013
42.1	0.00967	0.0012	0	0.0013
42.15	0.00967	0.0012	0	0.0013
42.2	0.00967	0.0012	0	0.0013
42.25	0.00967	0.0012	0	0.0013
42.3	0.00967	0.0012	0	0.0013
42.35	0.00967	0.0012	0	0.0013
42.4	0.00967	0.0012	0	0.0014
42.45	0.00967	0.0012	0	0.0014
42.5	0.00967	0.0012	0	0.0014
42.55	0.00967	0.0012	0	0.0014
42.6	0.00967	0.0012	0	0.0014
42.65	0.00967	0.0012	0	0.0014
42.7	0.00967	0.0012	0	0.0014
42.75	0.00967	0.0012	0	0.0014
42.8	0.00846	0.0012	0	0.0014
42.85	0.00886	0.0012	0	0.0014
42.9	0.00886	0.0012	0	0.0014
42.95	0.00967	0.0012	0	0.0014
43	0.00886	0.0012	0	0.0014
43.05	0.00886	0.0012	0	0.0014
43.1	0.00967	0.0012	0	0.0014
43.15	0.00806	0.0012	0	0.0014
43.2	0.00806	0.0011	0	0.0014
43.25	0.00806	0.0011	0	0.0014
43.3	0.00806	0.0011	0	0.0014
43.35	0.00806	0.0011	0	0.0014
43.4	0.00806	0.0011	0	0.0014
43.45	0.00806	0.0011	0	0.0014
43.5	0.00806	0.0011	0	0.0014
43.55	0.00806	0.0011	0	0.0014
43.6	0.00806	0.0011	0	0.0014
43.65	0.00806	0.0011	0	0.0014
43.7	0.00806	0.0011	0	0.0014
43.75	0.00806	0.0011	0	0.0014
43.8	0.00806	0.0011	0	0.0014
43.85	0.00806	0.0011	0	0.0013
43.9	0.00806	0.0011	0	0.0013
43.95	0.00806	0.0011	0	0.0013
44	0.00806	0.0011	0	0.0013
44.05	0.00806	0.0011	0	0.0012
44.1	0.00806	0.0011	0	0.0012
44.15	0.00806	0.0011	0	0.0012
44.2	0.00725	0.0011	0	0.0012
44.25	0.00806	0.0011	0	0.0011
44.3	0.00725	0.001	0	0.0011
44.35	0.00806	0.001	0	0.0011
44.4	0.00725	0.001	0	0.0011
44.45	0.00806	0.001	0	0.0011
44.5	0.00725	0.001	0	0.0011
44.55	0.00685	0.001	0	0.0011
44.6	0.00725	0.001	0	0.0011
44.65	0.00645	0.001	0	0.0011
44.7	0.00645	0.001	0	0.0011
44.75	0.00685	0.001	0	0.0011
44.8	0.00685	0.001	0	0.0011
44.85	0.00725	0.001	0	0.0011
44.9	0.00685	0.001	0	0.0011
44.95	0.00685	0.00099	0	0.0011
45	0.00645	0.00099	0	0.0011
45.05	0.00645	0.00099	0	0.0011
45.1	0.00685	0.00099	0	0.0011
45.15	0.00645	0.00098	0	0.0011
45.2	0.00645	0.00098	0	0.0011
45.25	0.00645	0.00097	0	0.0011
45.3	0.00685	0.00097	0	0.0011
45.35	0.00645	0.00097	0	0.0012
45.4	0.00645	0.00097	0	0.0012
45.45	0.00645	0.00097	0	0.0012
45.5	0.00645	0.00097	0	0.0012
45.55	0.00645	0.00098	0	0.0012
45.6	0.00645	0.00098	0	0.0012
45.65	0.00645	0.00098	0	0.0012
45.7	0.00645	0.00098	0	0.0013
45.75	0.00645	0.00099	0	0.0013
45.8	0.00645	0.00099	0	0.0013
45.85	0.00645	0.001	0	0.0013
45.9	0.00645	0.001	0	0.0013
45.95	0.00645	0.001	0	0.0013
46	0.00645	0.001	0	0.0013
46.05	0.00645	0.001	0	0.0013
46.1	0.00645	0.001	0	0.0013
46.15	0.00645	0.001	0	0.0013
46.2	0.00645	0.001	0	0.0013
46.25	0.00645	0.001	0	0.0013
46.3	0.00645	0.001	0	0.0014
46.35	0.00645	0.001	0	0.0013
46.4	0.00645	0.001	0	0.0013
46.45	0.00645	0.001	0	0.0013
46.5	0.00645	0.001	0	0.0014
46.55	0.00645	0.001	0	0.0014
46.6	0.00645	0.001	0	0.0014
46.65	0.00645	0.001	0	0.0014
46.7	0.00645	0.001	0	0.0014
46.75	0.00645	0.001	0	0.0014
46.8	0.00645	0.001	0	0.0015
46.85	0.00483	0.001	0	0.0015
46.9	0.00645	0.001	0	0.0015
46.95	0.00645	0.001	0	0.0015
47	0.00645	0.001	0	0.0015
47.05	0.00645	0.001	0	0.0015
47.1	0.00483	0.001	0	0.0015
47.15	0.00645	0.001	0	0.0015
47.2	0.00483	0.001	0	0.0015
47.25	0.00483	0.001	0	0.0014
47.3	0.00483	0.001	0	0.0014
47.35	0.00483	0.001	0	0.0014
47.4	0.00483	0.001	0	0.0014
47.45	0.00645	0.001	0	0.0014
47.5	0.00483	0.001	0	0.0014
47.55	0.00483	0.001	0	0.0014
47.6	0.00645	0.001	0	0.0014
47.65	0.00483	0.001	0	0.0013
47.7	0.00483	0.001	0	0.0013
47.75	0.00483	0.001	0	0.0013
47.8	0.00483	0.001	0	0.0013
47.85	0.00483	0.001	0	0.0013
47.9	0.00483	0.001	0	0.0013
47.95	0.00483	0.001	0	0.0013
48	0.00483	0.001	0	0.0013
48.05	0.00483	0.001	0	0.0013
48.1	0.00483	0.001	0	0.0013
48.15	0.00483	0.001	0	0.0013
48.2	0.00483	0.001	0	0.0013
48.25	0.00483	0.001	0	0.0013
48.3	0.00403	0.001	0	0.0013
48.35	0.00483	0.001	0	0.0013
48.4	0.00483	0.001	0	0.0013
48.45	0.00483	0.001	0	0.0013
48.5	0.00483	0.001	0	0.0013
48.55	0.00483	0.001	0	0.0013
48.6	0.00403	0.001	0	0.0013
48.65	0.00483	0.001	0	0.0013
48.7	0.00483	0.001	0	0.0013
48.75	0.00403	0.001	0	0.0013
48.8	0.00403	0.001	0	0.0014
48.85	0.00403	0.001	0	0.0014
48.9	0.00403	0.001	0	0.0014
48.95	0.00403	0.001	0	0.0014
49	0.00403	0.001	0	0.0014
49.05	0.00403	0.001	0	0.0014
49.1	0.00403	0.001	0	0.0014
49.15	0.00403	0.001	0	0.0014
49.2	0.00403	0.001	0	0.0014
49.25	0.00363	0.001	0	0.0014
49.3	0.00403	0.001	0	0.0014
49.35	0.00363	0.001	0	0.0014
49.4	0.00403	0.001	0	0.0014
49.45	0.00403	0.0011	0	0.0014
49.5	0.00322	0.0011	0	0.0014
49.55	0.00363	0.0011	0	0.0014
49.6	0.00322	0.0011	0	0.0014
49.65	0.00322	0.0011	0	0.0014
49.7	0.00322	0.0011	0	0.0014
49.75	0.00322	0.0011	0	0.0014
49.8	0.00322	0.0011	0	0.0013
49.85	0.00322	0.0011	0	0.0013
49.9	0.00322	0.0011	0	0.0013
49.95	0.00322	0.0011	0	0.0013
50	0.00322	0.0011	0	0.0013

## Sheet: Extended Data Fig. 9e
Time	Zscore	S.D.	Zscore	S.D.
ms	Z	Z	Z	Z
	Slow neuron		Fast neuron
-50	-0.4147	0.0369	-0.3799	0.039
-49.5	-0.4149	0.0368	-0.3799	0.039
-49	-0.4149	0.0368	-0.3798	0.039
-48.5	-0.4149	0.0368	-0.3803	0.039
-48	-0.4149	0.0368	-0.3808	0.0389
-47.5	-0.4151	0.0368	-0.3807	0.0389
-47	-0.4151	0.0368	-0.3807	0.0389
-46.5	-0.4151	0.0367	-0.3807	0.0389
-46	-0.4149	0.0367	-0.3807	0.0389
-45.5	-0.4149	0.0367	-0.3811	0.0389
-45	-0.4149	0.0367	-0.3815	0.0388
-44.5	-0.4149	0.0367	-0.3815	0.0388
-44	-0.4149	0.0366	-0.3815	0.0388
-43.5	-0.4149	0.0366	-0.3815	0.0388
-43	-0.4149	0.0366	-0.3816	0.0388
-42.5	-0.4149	0.0366	-0.3815	0.0387
-42	-0.4149	0.0366	-0.3815	0.0387
-41.5	-0.4151	0.0365	-0.3815	0.0387
-41	-0.4151	0.0365	-0.3815	0.0387
-40.5	-0.4151	0.0365	-0.3815	0.0386
-40	-0.4151	0.0365	-0.3803	0.0386
-39.5	-0.4157	0.0364	-0.3803	0.0386
-39	-0.4161	0.0364	-0.3804	0.0386
-38.5	-0.4161	0.0364	-0.3811	0.0385
-38	-0.4161	0.0364	-0.3814	0.0385
-37.5	-0.4161	0.0363	-0.3814	0.0385
-37	-0.4161	0.0363	-0.3814	0.0384
-36.5	-0.4161	0.0363	-0.3814	0.0384
-36	-0.4161	0.0362	-0.3838	0.0384
-35.5	-0.4161	0.0362	-0.3849	0.0384
-35	-0.4161	0.0362	-0.3863	0.0383
-34.5	-0.4166	0.0362	-0.387	0.0383
-34	-0.4166	0.0361	-0.3879	0.0383
-33.5	-0.4171	0.0361	-0.3882	0.0382
-33	-0.4181	0.0361	-0.3882	0.0382
-32.5	-0.4181	0.036	-0.3882	0.0382
-32	-0.4189	0.036	-0.3884	0.0381
-31.5	-0.4189	0.036	-0.3884	0.0381
-31	-0.4187	0.0359	-0.3884	0.0381
-30.5	-0.4181	0.0359	-0.3884	0.038
-30	-0.4181	0.0359	-0.3884	0.038
-29.5	-0.4181	0.0358	-0.3884	0.0379
-29	-0.4181	0.0358	-0.3891	0.0379
-28.5	-0.4181	0.0358	-0.3898	0.0379
-28	-0.4181	0.0357	-0.3898	0.0378
-27.5	-0.4181	0.0357	-0.3904	0.0378
-27	-0.4181	0.0356	-0.391	0.0377
-26.5	-0.4181	0.0356	-0.391	0.0377
-26	-0.4174	0.0356	-0.391	0.0377
-25.5	-0.4181	0.0355	-0.391	0.0376
-25	-0.4181	0.0355	-0.3905	0.0376
-24.5	-0.4187	0.0354	-0.3898	0.0375
-24	-0.4181	0.0354	-0.3898	0.0375
-23.5	-0.4181	0.0354	-0.3903	0.0374
-23	-0.4181	0.0353	-0.391	0.0374
-22.5	-0.4181	0.0353	-0.391	0.0373
-22	-0.4181	0.0352	-0.391	0.0373
-21.5	-0.4186	0.0352	-0.3913	0.0372
-21	-0.4186	0.0351	-0.3913	0.0372
-20.5	-0.4185	0.0351	-0.3916	0.0371
-20	-0.4185	0.035	-0.3912	0.0371
-19.5	-0.4185	0.035	-0.3912	0.037
-19	-0.4185	0.035	-0.3912	0.037
-18.5	-0.4197	0.0349	-0.3911	0.0369
-18	-0.4196	0.0349	-0.3911	0.0369
-17.5	-0.4196	0.0348	-0.3914	0.0368
-17	-0.4196	0.0348	-0.3921	0.0368
-16.5	-0.4196	0.0347	-0.3921	0.0367
-16	-0.4203	0.0347	-0.3921	0.0366
-15.5	-0.4207	0.0346	-0.3921	0.0366
-15	-0.4211	0.0346	-0.3921	0.0365
-14.5	-0.4211	0.0345	-0.3921	0.0365
-14	-0.4211	0.0345	-0.3921	0.0364
-13.5	-0.4211	0.0344	-0.3921	0.0364
-13	-0.4211	0.0344	-0.3921	0.0363
-12.5	-0.4212	0.0343	-0.3922	0.0362
-12	-0.4212	0.0343	-0.3925	0.0362
-11.5	-0.4212	0.0342	-0.3925	0.0361
-11	-0.4212	0.0342	-0.3925	0.0361
-10.5	-0.4214	0.0341	-0.3925	0.036
-10	-0.4214	0.0341	-0.3926	0.0359
-9.5	-0.422	0.034	-0.3925	0.0359
-9	-0.422	0.034	-0.3932	0.0358
-8.5	-0.422	0.0339	-0.3947	0.0358
-8	-0.422	0.0338	-0.3963	0.0357
-7.5	-0.422	0.0338	-0.3968	0.0356
-7	-0.4221	0.0337	-0.397	0.0356
-6.5	-0.4221	0.0337	-0.3972	0.0355
-6	-0.4226	0.0336	-0.3977	0.0355
-5.5	-0.4226	0.0336	-0.3987	0.0354
-5	-0.4226	0.0335	-0.3989	0.0353
-4.5	-0.4226	0.0335	-0.3991	0.0353
-4	-0.4226	0.0334	-0.3993	0.0352
-3.5	-0.4226	0.0333	-0.3994	0.0351
-3	-0.4226	0.0333	-0.3992	0.0351
-2.5	-0.4226	0.0332	-0.3993	0.035
-2	-0.4226	0.0332	-0.3994	0.035
-1.5	-0.4231	0.0331	-0.397	0.0349
-1	-0.4231	0.033	-0.3955	0.0349
-0.5	-0.424	0.033	-0.3922	0.0348
0	-0.424	0.0329	-0.3906	0.0348
0.5	-0.4252	0.0328	-0.3884	0.0347
1	-0.4252	0.0328	-0.3864	0.0347
1.5	-0.4252	0.0327	-0.379	0.0347
2	-0.4252	0.0327	-0.371	0.0346
2.5	-0.4253	0.0326	-0.3596	0.0346
3	-0.4252	0.0325	-0.346	0.0346
3.5	-0.4252	0.0325	-0.3309	0.0346
4	-0.4252	0.0324	-0.315	0.0346
4.5	-0.4248	0.0323	-0.2958	0.0346
5	-0.4238	0.0323	-0.2731	0.0346
5.5	-0.4219	0.0322	-0.2484	0.0346
6	-0.4205	0.0321	-0.2273	0.0347
6.5	-0.4179	0.0321	-0.2042	0.0347
7	-0.4133	0.032	-0.1822	0.0348
7.5	-0.4059	0.0319	-0.1627	0.0349
8	-0.3965	0.0318	-0.1415	0.035
8.5	-0.3846	0.0317	-0.1263	0.0351
9	-0.3716	0.0317	-0.0956	0.0352
9.5	-0.3569	0.0316	-0.0712	0.0353
10	-0.3429	0.0315	-0.0465	0.0354
10.5	-0.3242	0.0314	-0.0145	0.0355
11	-0.3056	0.0314	0.0103	0.0357
11.5	-0.2868	0.0313	0.0349	0.0358
12	-0.2636	0.0313	0.0643	0.036
12.5	-0.2419	0.0312	0.0851	0.0361
13	-0.219	0.0312	0.1132	0.0363
13.5	-0.1944	0.0311	0.1363	0.0365
14	-0.1693	0.0311	0.1552	0.0367
14.5	-0.1443	0.031	0.1779	0.0369
15	-0.1163	0.031	0.2074	0.0371
15.5	-0.0866	0.031	0.2299	0.0373
16	-0.0586	0.031	0.2503	0.0375
16.5	-0.028	0.031	0.2838	0.0377
17	0.0045	0.0309	0.3068	0.0379
17.5	0.0382	0.0309	0.3266	0.0382
18	0.0697	0.0309	0.3515	0.0384
18.5	0.1027	0.031	0.3723	0.0386
19	0.1332	0.031	0.3967	0.0389
19.5	0.1662	0.031	0.4239	0.0391
20	0.1935	0.031	0.4492	0.0394
20.5	0.2236	0.031	0.4703	0.0396
21	0.2557	0.0311	0.497	0.0399
21.5	0.2871	0.0311	0.5247	0.0402
22	0.315	0.0311	0.5448	0.0404
22.5	0.3465	0.0312	0.5673	0.0407
23	0.3771	0.0312	0.5842	0.041
23.5	0.411	0.0313	0.5989	0.0413
24	0.4419	0.0314	0.6207	0.0416
24.5	0.4742	0.0314	0.6442	0.0418
25	0.5058	0.0315	0.6644	0.0421
25.5	0.5336	0.0316	0.6758	0.0424
26	0.5651	0.0316	0.6986	0.0427
26.5	0.5975	0.0317	0.7254	0.043
27	0.6296	0.0318	0.7459	0.0433
27.5	0.6613	0.0319	0.7691	0.0436
28	0.6931	0.032	0.782	0.0439
28.5	0.7247	0.0321	0.7952	0.0442
29	0.7555	0.0322	0.8155	0.0445
29.5	0.7865	0.0323	0.8358	0.0448
30	0.8179	0.0324	0.8573	0.0451
30.5	0.8469	0.0325	0.8702	0.0454
31	0.8772	0.0326	0.8901	0.0457
31.5	0.9041	0.0327	0.9041	0.046
32	0.9337	0.0328	0.919	0.0463
32.5	0.9645	0.0329	0.9359	0.0466
33	0.9933	0.033	0.9461	0.0468
33.5	1.0186	0.0332	0.9613	0.0471
34	1.0511	0.0333	0.975	0.0474
34.5	1.078	0.0334	0.992	0.0477
35	1.1063	0.0335	1.007	0.048
35.5	1.1364	0.0337	1.018	0.0483
36	1.1637	0.0338	1.0285	0.0486
36.5	1.1897	0.0339	1.0397	0.0489
37	1.2161	0.034	1.0482	0.0492
37.5	1.2441	0.0342	1.0617	0.0495
38	1.2691	0.0343	1.0776	0.0497
38.5	1.2936	0.0344	1.0952	0.05
39	1.3191	0.0346	1.1104	0.0503
39.5	1.3439	0.0347	1.1194	0.0506
40	1.3681	0.0349	1.1281	0.0509
40.5	1.3951	0.035	1.1412	0.0511
41	1.4213	0.0351	1.1547	0.0514
41.5	1.4456	0.0353	1.1642	0.0517
42	1.4695	0.0354	1.1775	0.0519
42.5	1.4952	0.0356	1.1894	0.0522
43	1.5189	0.0357	1.2035	0.0525
43.5	1.5417	0.0358	1.2163	0.0527
44	1.5678	0.036	1.2282	0.053
44.5	1.5918	0.0361	1.2336	0.0532
45	1.6157	0.0363	1.237	0.0535
45.5	1.6374	0.0364	1.245	0.0537
46	1.6583	0.0366	1.2523	0.054
46.5	1.6813	0.0367	1.2631	0.0542
47	1.7048	0.0368	1.275	0.0545
47.5	1.7263	0.037	1.2868	0.0547
48	1.7477	0.0371	1.2944	0.0549
48.5	1.7694	0.0373	1.3017	0.0552
49	1.7909	0.0374	1.3137	0.0554
49.5	1.8118	0.0376	1.3279	0.0556
50	1.8326	0.0377	1.3419	0.0558
50.5	1.8537	0.0378	1.3489	0.0561
51	1.8742	0.038	1.3539	0.0563
51.5	1.8936	0.0381	1.3641	0.0565
52	1.9136	0.0383	1.3741	0.0567
52.5	1.934	0.0384	1.3839	0.0569
53	1.9534	0.0385	1.3989	0.0571
53.5	1.9726	0.0387	1.4062	0.0573
54	1.9915	0.0388	1.4122	0.0575
54.5	2.0102	0.0389	1.4197	0.0577
55	2.0292	0.0391	1.43	0.0579
55.5	2.0468	0.0392	1.4424	0.0581
56	2.0648	0.0393	1.4453	0.0583
56.5	2.084	0.0394	1.4491	0.0585
57	2.0999	0.0396	1.4574	0.0587
57.5	2.1171	0.0397	1.4672	0.0588
58	2.1336	0.0398	1.474	0.059
58.5	2.1532	0.04	1.4811	0.0592
59	2.1725	0.0401	1.4884	0.0594
59.5	2.1911	0.0402	1.4945	0.0595
60	2.2018	0.0403	1.4971	0.0597
60.5	2.2185	0.0404	1.4997	0.0598
61	2.2344	0.0405	1.5021	0.06
61.5	2.2484	0.0407	1.5044	0.0602
62	2.2655	0.0408	1.51	0.0603
62.5	2.2827	0.0409	1.5212	0.0605
63	2.2968	0.041	1.5273	0.0606
63.5	2.3094	0.0411	1.5338	0.0608
64	2.3223	0.0412	1.5379	0.0609
64.5	2.3372	0.0413	1.5464	0.061
65	2.3531	0.0414	1.5525	0.0612
65.5	2.3682	0.0415	1.5585	0.0613
66	2.3834	0.0416	1.5632	0.0614
66.5	2.3961	0.0418	1.5709	0.0616
67	2.4085	0.0419	1.5823	0.0617
67.5	2.4177	0.042	1.5884	0.0618
68	2.4303	0.0421	1.5956	0.0619
68.5	2.4427	0.0421	1.6035	0.0621
69	2.455	0.0422	1.6111	0.0622
69.5	2.4669	0.0423	1.6215	0.0623
70	2.4787	0.0424	1.6272	0.0624
70.5	2.4896	0.0425	1.633	0.0625
71	2.5003	0.0426	1.6388	0.0626
71.5	2.5117	0.0427	1.6445	0.0627
72	2.5219	0.0428	1.65	0.0628
72.5	2.5312	0.0429	1.6565	0.0629
73	2.5411	0.043	1.6672	0.063
73.5	2.5512	0.0431	1.6736	0.0631
74	2.5606	0.0431	1.6787	0.0632
74.5	2.5698	0.0432	1.6825	0.0632
75	2.579	0.0433	1.6838	0.0633
75.5	2.5884	0.0434	1.684	0.0634
76	2.5975	0.0435	1.6842	0.0635
76.5	2.6064	0.0435	1.6843	0.0635
77	2.6171	0.0436	1.685	0.0636
77.5	2.6261	0.0437	1.6967	0.0637
78	2.6338	0.0437	1.6973	0.0637
78.5	2.6427	0.0438	1.7023	0.0638
79	2.6506	0.0439	1.7023	0.0639
79.5	2.6586	0.0439	1.7036	0.0639
80	2.6668	0.044	1.7048	0.064
80.5	2.674	0.0441	1.7059	0.064
81	2.6792	0.0441	1.7069	0.0641
81.5	2.6854	0.0442	1.7075	0.0641
82	2.6915	0.0443	1.7043	0.0642
82.5	2.698	0.0443	1.7016	0.0642
83	2.704	0.0444	1.7032	0.0643
83.5	2.7093	0.0444	1.7046	0.0643
84	2.7156	0.0445	1.7033	0.0643
84.5	2.7211	0.0445	1.6989	0.0644
85	2.7264	0.0446	1.695	0.0644
85.5	2.7316	0.0446	1.6953	0.0644
86	2.7365	0.0447	1.7004	0.0645
86.5	2.7414	0.0447	1.6992	0.0645
87	2.7429	0.0448	1.7003	0.0645
87.5	2.7459	0.0448	1.7013	0.0645
88	2.7512	0.0448	1.7022	0.0645
88.5	2.7563	0.0449	1.7033	0.0646
89	2.7612	0.0449	1.7055	0.0646
89.5	2.7659	0.045	1.7077	0.0646
90	2.7704	0.045	1.71	0.0646
90.5	2.7739	0.045	1.7117	0.0646
91	2.7776	0.0451	1.7179	0.0646
91.5	2.7804	0.0451	1.7149	0.0646
92	2.7834	0.0451	1.7126	0.0646
92.5	2.7874	0.0451	1.7087	0.0646
93	2.7903	0.0452	1.706	0.0646
93.5	2.7944	0.0452	1.7059	0.0646
94	2.7982	0.0452	1.7056	0.0646
94.5	2.802	0.0452	1.7054	0.0646
95	2.8053	0.0453	1.705	0.0646
95.5	2.8089	0.0453	1.7069	0.0646
96	2.8121	0.0453	1.7049	0.0646
96.5	2.8101	0.0453	1.7033	0.0646
97	2.8079	0.0453	1.7026	0.0645
97.5	2.8117	0.0453	1.7011	0.0645
98	2.8101	0.0453	1.6968	0.0645
98.5	2.8107	0.0454	1.6926	0.0645
99	2.8102	0.0454	1.6882	0.0644
99.5	2.8112	0.0454	1.6866	0.0644
100	2.8116	0.0454	1.6854	0.0644
100.5	2.8122	0.0454	1.6841	0.0644
101	2.8127	0.0454	1.6827	0.0643
101.5	2.8142	0.0454	1.6813	0.0643
102	2.8146	0.0454	1.6798	0.0643
102.5	2.8119	0.0454	1.6782	0.0642
103	2.807	0.0454	1.6766	0.0642
103.5	2.8057	0.0454	1.6749	0.0641
104	2.8054	0.0454	1.6731	0.0641
104.5	2.8049	0.0454	1.6712	0.0641
105	2.8043	0.0454	1.6693	0.064
105.5	2.8036	0.0454	1.6673	0.064
106	2.8027	0.0453	1.6652	0.0639
106.5	2.8024	0.0453	1.6631	0.0639
107	2.8028	0.0453	1.6609	0.0638
107.5	2.8032	0.0453	1.6587	0.0637
108	2.8016	0.0453	1.6563	0.0637
108.5	2.7994	0.0453	1.654	0.0636
109	2.7972	0.0453	1.6515	0.0636
109.5	2.7948	0.0452	1.649	0.0635
110	2.7923	0.0452	1.6486	0.0634
110.5	2.7901	0.0452	1.6509	0.0634
111	2.7882	0.0452	1.6469	0.0633
111.5	2.7862	0.0452	1.643	0.0632
112	2.7841	0.0451	1.6389	0.0632
112.5	2.7819	0.0451	1.6349	0.0631
113	2.7796	0.0451	1.6347	0.063
113.5	2.7773	0.0451	1.6334	0.0629
114	2.7749	0.045	1.6272	0.0628
114.5	2.7725	0.045	1.6228	0.0628
115	2.7699	0.045	1.6199	0.0627
115.5	2.7672	0.0449	1.6169	0.0626
116	2.7645	0.0449	1.6139	0.0625
116.5	2.7616	0.0449	1.6109	0.0624
117	2.7594	0.0448	1.6077	0.0624
117.5	2.7564	0.0448	1.6046	0.0623
118	2.7533	0.0448	1.6013	0.0622
118.5	2.7496	0.0447	1.598	0.0621
119	2.7469	0.0447	1.5947	0.062
119.5	2.7438	0.0446	1.5913	0.0619
120	2.7404	0.0446	1.5878	0.0618
120.5	2.7372	0.0446	1.5843	0.0617
121	2.7338	0.0445	1.5893	0.0616
121.5	2.729	0.0445	1.5855	0.0615
122	2.7252	0.0444	1.5818	0.0614
122.5	2.7212	0.0444	1.5779	0.0613
123	2.7172	0.0443	1.5741	0.0612
123.5	2.7134	0.0443	1.5785	0.0611
124	2.7088	0.0442	1.5759	0.061
124.5	2.7045	0.0442	1.5718	0.0609
125	2.7001	0.0441	1.5789	0.0608
125.5	2.6956	0.0441	1.5837	0.0607
126	2.6895	0.044	1.5838	0.0606
126.5	2.6839	0.044	1.5758	0.0605
127	2.6801	0.0439	1.5677	0.0604
127.5	2.6753	0.0439	1.5616	0.0603
128	2.6698	0.0438	1.5559	0.0602
128.5	2.6654	0.0438	1.5501	0.0601
129	2.6604	0.0437	1.5443	0.06
129.5	2.6565	0.0437	1.5385	0.0599
130	2.6513	0.0436	1.5326	0.0598
130.5	2.646	0.0435	1.5267	0.0597
131	2.6405	0.0435	1.5256	0.0595
131.5	2.6351	0.0434	1.5223	0.0594
132	2.6304	0.0434	1.5137	0.0593
132.5	2.6231	0.0433	1.5076	0.0592
133	2.615	0.0432	1.5015	0.0591
133.5	2.6073	0.0432	1.5004	0.059
134	2.6014	0.0431	1.5057	0.0588
134.5	2.5954	0.0431	1.5021	0.0587
135	2.5943	0.043	1.5054	0.0586
135.5	2.5884	0.0429	1.4984	0.0585
136	2.5823	0.0429	1.4914	0.0584
136.5	2.5714	0.0428	1.4885	0.0582
137	2.5698	0.0427	1.4835	0.0581
137.5	2.564	0.0427	1.4823	0.058
138	2.5577	0.0426	1.4854	0.0579
138.5	2.5514	0.0426	1.479	0.0577
139	2.545	0.0425	1.4726	0.0576
139.5	2.5386	0.0424	1.4662	0.0575
140	2.5321	0.0423	1.4668	0.0574
140.5	2.5255	0.0423	1.4594	0.0573
141	2.5189	0.0422	1.4512	0.0571
141.5	2.5123	0.0421	1.4429	0.057
142	2.5077	0.0421	1.4371	0.0569
142.5	2.5048	0.042	1.4297	0.0568
143	2.4987	0.0419	1.4222	0.0566
143.5	2.4917	0.0419	1.4147	0.0565
144	2.4846	0.0418	1.4074	0.0564
144.5	2.4775	0.0417	1.4006	0.0563
145	2.4705	0.0417	1.3937	0.0561
145.5	2.4632	0.0416	1.388	0.056
146	2.4558	0.0415	1.3837	0.0559
146.5	2.4485	0.0414	1.3875	0.0558
147	2.4448	0.0414	1.4036	0.0557
147.5	2.4344	0.0413	1.4066	0.0556
148	2.4262	0.0412	1.3992	0.0554
148.5	2.4181	0.0412	1.3987	0.0553
149	2.4109	0.0411	1.3927	0.0552
149.5	2.4035	0.041	1.3937	0.0551
150	2.3959	0.041	1.3892	0.055
150.5	2.3897	0.0409	1.3829	0.0549
151	2.3826	0.0408	1.3767	0.0548
151.5	2.3754	0.0408	1.3703	0.0546
152	2.3681	0.0407	1.3671	0.0545
152.5	2.3636	0.0406	1.3638	0.0544
153	2.3573	0.0406	1.3563	0.0543
153.5	2.3495	0.0405	1.3488	0.0542
154	2.3417	0.0404	1.3413	0.0541
154.5	2.3336	0.0404	1.3339	0.054
155	2.3242	0.0403	1.3287	0.0539
155.5	2.3167	0.0402	1.322	0.0538
156	2.3086	0.0402	1.3157	0.0537
156.5	2.301	0.0401	1.3077	0.0536
157	2.2934	0.0401	1.3004	0.0535
157.5	2.2856	0.04	1.2951	0.0534
158	2.2767	0.0399	1.2909	0.0533
158.5	2.2663	0.0399	1.2842	0.0532
159	2.2566	0.0398	1.2775	0.0531
159.5	2.2514	0.0398	1.2708	0.053
160	2.2443	0.0397	1.2641	0.0529
160.5	2.2362	0.0396	1.2576	0.0528
161	2.2277	0.0396	1.2562	0.0527
161.5	2.2189	0.0395	1.2605	0.0526
162	2.2091	0.0395	1.255	0.0526
162.5	2.2019	0.0394	1.2476	0.0525
163	2.1933	0.0394	1.2449	0.0524
163.5	2.1846	0.0393	1.2382	0.0523
164	2.1768	0.0393	1.2316	0.0522
164.5	2.1682	0.0392	1.2305	0.0521
165	2.1596	0.0392	1.2308	0.052
165.5	2.1509	0.0391	1.2282	0.052
166	2.1422	0.0391	1.2214	0.0519
166.5	2.1335	0.039	1.2146	0.0518
167	2.1248	0.039	1.2079	0.0517
167.5	2.1228	0.0389	1.2086	0.0516
168	2.1125	0.0389	1.2065	0.0516
168.5	2.1021	0.0388	1.1998	0.0515
169	2.0917	0.0388	1.1969	0.0514
169.5	2.0813	0.0387	1.1906	0.0513
170	2.0719	0.0387	1.1843	0.0513
170.5	2.0654	0.0387	1.1807	0.0512
171	2.0637	0.0386	1.1746	0.0511
171.5	2.0545	0.0386	1.1689	0.051
172	2.0468	0.0385	1.1634	0.051
172.5	2.0377	0.0385	1.1594	0.0509
173	2.0312	0.0384	1.1587	0.0508
173.5	2.0226	0.0384	1.1522	0.0508
174	2.0153	0.0384	1.1457	0.0507
174.5	2.0064	0.0383	1.1392	0.0507
175	2.0024	0.0383	1.1327	0.0506
175.5	1.9947	0.0383	1.1262	0.0505
176	1.9852	0.0382	1.1197	0.0505
176.5	1.9757	0.0382	1.1132	0.0504
177	1.9662	0.0382	1.1109	0.0504
177.5	1.9567	0.0381	1.1067	0.0503
178	1.9467	0.0381	1.1009	0.0503
178.5	1.9376	0.0381	1.1066	0.0502
179	1.9286	0.038	1.1029	0.0502
179.5	1.9195	0.038	1.103	0.0501
180	1.9105	0.038	1.0995	0.0501
180.5	1.9014	0.038	1.0972	0.05
181	1.8924	0.0379	1.0954	0.05
181.5	1.8833	0.0379	1.0944	0.0499
182	1.8743	0.0379	1.0883	0.0499
182.5	1.8652	0.0379	1.0803	0.0498
183	1.8559	0.0378	1.0726	0.0498
183.5	1.847	0.0378	1.0645	0.0497
184	1.8379	0.0378	1.0575	0.0497
184.5	1.8288	0.0378	1.0514	0.0496
185	1.8202	0.0378	1.0507	0.0496
185.5	1.8118	0.0377	1.0511	0.0495
186	1.8054	0.0377	1.0439	0.0495
186.5	1.7961	0.0377	1.0364	0.0494
187	1.7877	0.0377	1.029	0.0494
187.5	1.7781	0.0377	1.0249	0.0493
188	1.7685	0.0376	1.0166	0.0493
188.5	1.7589	0.0376	1.0083	0.0492
189	1.7515	0.0376	1.0021	0.0492
189.5	1.7418	0.0376	0.9953	0.0492
190	1.7313	0.0376	0.9896	0.0491
190.5	1.7215	0.0376	0.9821	0.0491
191	1.7125	0.0375	0.9806	0.049
191.5	1.7035	0.0375	0.9728	0.049
192	1.6919	0.0375	0.9729	0.049
192.5	1.6828	0.0375	0.9649	0.0489
193	1.6731	0.0375	0.9566	0.0489
193.5	1.6628	0.0375	0.9483	0.0488
194	1.653	0.0375	0.94	0.0488
194.5	1.6434	0.0375	0.9427	0.0488
195	1.6364	0.0374	0.937	0.0487
195.5	1.6272	0.0374	0.9381	0.0487
196	1.618	0.0374	0.942	0.0486
196.5	1.6087	0.0374	0.9347	0.0486
197	1.5997	0.0374	0.9274	0.0486
197.5	1.5905	0.0374	0.9201	0.0485
198	1.5817	0.0374	0.9123	0.0485
198.5	1.5722	0.0374	0.9041	0.0485
199	1.5681	0.0374	0.8958	0.0484
199.5	1.5587	0.0374	0.8899	0.0484
200	1.5501	0.0373	0.8865	0.0484
200.5	1.541	0.0373	0.8833	0.0483
201	1.532	0.0373	0.8756	0.0483
201.5	1.523	0.0373	0.868	0.0483
202	1.514	0.0373	0.8603	0.0482
202.5	1.505	0.0373	0.8527	0.0482
203	1.4958	0.0373	0.8498	0.0482
203.5	1.4868	0.0373	0.8441	0.0482
204	1.4779	0.0373	0.8399	0.0481
204.5	1.4687	0.0373	0.8356	0.0481
205	1.4586	0.0373	0.8303	0.0481
205.5	1.4492	0.0373	0.8225	0.048
206	1.4398	0.0373	0.8147	0.048
206.5	1.4294	0.0373	0.8069	0.048
207	1.42	0.0373	0.7991	0.048
207.5	1.4117	0.0373	0.7955	0.0479
208	1.4021	0.0373	0.7899	0.0479
208.5	1.3904	0.0373	0.7818	0.0479
209	1.381	0.0373	0.7743	0.0479
209.5	1.3722	0.0373	0.7677	0.0478
210	1.3632	0.0373	0.7645	0.0478
210.5	1.3592	0.0373	0.7604	0.0478
211	1.3502	0.0373	0.759	0.0478
211.5	1.3411	0.0373	0.752	0.0477
212	1.3313	0.0373	0.7511	0.0477
212.5	1.3212	0.0373	0.7435	0.0477
213	1.3112	0.0373	0.7373	0.0477
213.5	1.3012	0.0373	0.7331	0.0476
214	1.2912	0.0373	0.7288	0.0476
214.5	1.2819	0.0373	0.7223	0.0476
215	1.2727	0.0373	0.7173	0.0476
215.5	1.2649	0.0373	0.7127	0.0476
216	1.2551	0.0373	0.7081	0.0475
216.5	1.2453	0.0373	0.7064	0.0475
217	1.2384	0.0374	0.6987	0.0475
217.5	1.2287	0.0374	0.6923	0.0475
218	1.218	0.0374	0.6856	0.0475
218.5	1.208	0.0374	0.6779	0.0474
219	1.1985	0.0374	0.6771	0.0474
219.5	1.1908	0.0374	0.6728	0.0474
220	1.1818	0.0374	0.6672	0.0474
220.5	1.1729	0.0374	0.6609	0.0474
221	1.1638	0.0374	0.6543	0.0474
221.5	1.1549	0.0374	0.6513	0.0474
222	1.1459	0.0374	0.6444	0.0474
222.5	1.1356	0.0374	0.6376	0.0473
223	1.1258	0.0374	0.6305	0.0473
223.5	1.1165	0.0374	0.6255	0.0473
224	1.1072	0.0374	0.6171	0.0473
224.5	1.0983	0.0375	0.6087	0.0473
225	1.0896	0.0375	0.6068	0.0473
225.5	1.0809	0.0375	0.6053	0.0473
226	1.0749	0.0375	0.5989	0.0472
226.5	1.0661	0.0375	0.5912	0.0472
227	1.0574	0.0375	0.5836	0.0472
227.5	1.0486	0.0375	0.5796	0.0472
228	1.0399	0.0375	0.5778	0.0472
228.5	1.0312	0.0375	0.571	0.0472
229	1.0222	0.0375	0.5641	0.0472
229.5	1.013	0.0375	0.5571	0.0472
230	1.0038	0.0375	0.5493	0.0471
230.5	0.9951	0.0375	0.5469	0.0471
231	0.9866	0.0376	0.5403	0.0471
231.5	0.9781	0.0376	0.538	0.0471
232	0.9707	0.0376	0.5359	0.0471
232.5	0.9622	0.0376	0.532	0.0471
233	0.9536	0.0376	0.5261	0.0471
233.5	0.9451	0.0376	0.5168	0.047
234	0.9366	0.0376	0.5119	0.047
234.5	0.9343	0.0376	0.5058	0.047
235	0.9288	0.0376	0.4997	0.047
235.5	0.9198	0.0376	0.4937	0.047
236	0.9108	0.0376	0.4977	0.047
236.5	0.9018	0.0376	0.4956	0.047
237	0.8929	0.0376	0.4894	0.0469
237.5	0.884	0.0376	0.4828	0.0469
238	0.8751	0.0377	0.4778	0.0469
238.5	0.8701	0.0377	0.4708	0.0469
239	0.8616	0.0377	0.4653	0.0469
239.5	0.8531	0.0377	0.4605	0.0469
240	0.8446	0.0377	0.4557	0.0468
240.5	0.8362	0.0377	0.4497	0.0468
241	0.8278	0.0377	0.4432	0.0468
241.5	0.8183	0.0377	0.442	0.0468
242	0.811	0.0377	0.4356	0.0468
242.5	0.806	0.0377	0.4283	0.0468
243	0.8008	0.0377	0.421	0.0467
243.5	0.7925	0.0377	0.4138	0.0467
244	0.7843	0.0377	0.4069	0.0467
244.5	0.7786	0.0377	0.4059	0.0467
245	0.7705	0.0377	0.4031	0.0467
245.5	0.7625	0.0377	0.3991	0.0467
246	0.7566	0.0377	0.3926	0.0466
246.5	0.7484	0.0377	0.3883	0.0466
247	0.7408	0.0377	0.3823	0.0466
247.5	0.7331	0.0377	0.3764	0.0466
248	0.7255	0.0377	0.3741	0.0466
248.5	0.7179	0.0377	0.3716	0.0465
249	0.7103	0.0377	0.374	0.0465
249.5	0.7018	0.0377	0.3677	0.0465
250	0.6933	0.0377	0.3636	0.0465
250.5	0.6847	0.0377	0.3605	0.0465
251	0.6762	0.0377	0.3575	0.0465
251.5	0.6681	0.0377	0.3528	0.0465
252	0.6634	0.0377	0.3466	0.0464
252.5	0.6578	0.0377	0.3427	0.0464
253	0.6502	0.0377	0.3371	0.0464
253.5	0.6427	0.0377	0.3308	0.0464
254	0.6357	0.0377	0.3241	0.0464
254.5	0.6278	0.0377	0.3217	0.0464
255	0.6197	0.0377	0.3156	0.0463
255.5	0.6117	0.0377	0.3097	0.0463
256	0.604	0.0377	0.3074	0.0463
256.5	0.5993	0.0377	0.3014	0.0463
257	0.5921	0.0377	0.2938	0.0463
257.5	0.5844	0.0377	0.2862	0.0463
258	0.5759	0.0377	0.2836	0.0462
258.5	0.5674	0.0377	0.2762	0.0462
259	0.5594	0.0377	0.2688	0.0462
259.5	0.5522	0.0377	0.2661	0.0462
260	0.545	0.0377	0.2589	0.0462
260.5	0.5411	0.0377	0.2518	0.0462
261	0.5333	0.0377	0.2475	0.0462
261.5	0.5256	0.0377	0.2436	0.0461
262	0.5178	0.0377	0.239	0.0461
262.5	0.5101	0.0377	0.2347	0.0461
263	0.5024	0.0377	0.2309	0.0461
263.5	0.4955	0.0377	0.2289	0.0461
264	0.4922	0.0377	0.2226	0.0461
264.5	0.4841	0.0377	0.2158	0.046
265	0.476	0.0377	0.2091	0.046
265.5	0.4678	0.0377	0.2049	0.046
266	0.4607	0.0377	0.1979	0.046
266.5	0.4524	0.0377	0.1909	0.046
267	0.4459	0.0377	0.1843	0.0459
267.5	0.4384	0.0376	0.1783	0.0459
268	0.4309	0.0376	0.1725	0.0459
268.5	0.4236	0.0376	0.1667	0.0459
269	0.4173	0.0376	0.1643	0.0459
269.5	0.4109	0.0376	0.1587	0.0458
270	0.4046	0.0376	0.1532	0.0458
270.5	0.3975	0.0376	0.1477	0.0458
271	0.3903	0.0376	0.1424	0.0458
271.5	0.383	0.0376	0.1386	0.0458
272	0.3758	0.0376	0.1332	0.0457
272.5	0.3687	0.0376	0.1293	0.0457
273	0.3615	0.0376	0.1238	0.0457
273.5	0.3549	0.0375	0.1187	0.0457
274	0.3479	0.0375	0.1129	0.0456
274.5	0.3408	0.0375	0.1071	0.0456
275	0.3344	0.0375	0.1044	0.0456
275.5	0.3278	0.0375	0.1022	0.0456
276	0.3213	0.0375	0.098	0.0455
276.5	0.315	0.0375	0.0932	0.0455
277	0.3092	0.0375	0.0901	0.0455
277.5	0.3019	0.0375	0.085	0.0454
278	0.2976	0.0374	0.0807	0.0454
278.5	0.2961	0.0374	0.0765	0.0454
279	0.2899	0.0374	0.0722	0.0454
279.5	0.2824	0.0374	0.068	0.0453
280	0.275	0.0374	0.0673	0.0453
280.5	0.2676	0.0374	0.0626	0.0453
281	0.2603	0.0374	0.0579	0.0452
281.5	0.2577	0.0374	0.0525	0.0452
282	0.2511	0.0373	0.0468	0.0452
282.5	0.2449	0.0373	0.0419	0.0451
283	0.2385	0.0373	0.0369	0.0451
283.5	0.2316	0.0373	0.0327	0.0451
284	0.2246	0.0373	0.031	0.045
284.5	0.219	0.0373	0.0265	0.045
285	0.2125	0.0373	0.0215	0.0449
285.5	0.2055	0.0373	0.0165	0.0449
286	0.1994	0.0372	0.0112	0.0449
286.5	0.1939	0.0372	0.0081	0.0448
287	0.1885	0.0372	0.0062	0.0448
287.5	0.1831	0.0372	0.0006	0.0448
288	0.1777	0.0372	-0.0037	0.0447
288.5	0.1724	0.0372	-0.0031	0.0447
289	0.1669	0.0372	-0.0064	0.0446
289.5	0.1616	0.0372	-0.0103	0.0446
290	0.156	0.0372	-0.0149	0.0446
290.5	0.1501	0.0372	-0.02	0.0445
291	0.1442	0.0372	-0.0248	0.0445
291.5	0.1384	0.0372	-0.0293	0.0444
292	0.1326	0.0371	-0.0335	0.0444
292.5	0.1268	0.0371	-0.0377	0.0444
293	0.121	0.0371	-0.0391	0.0443
293.5	0.1153	0.0371	-0.0411	0.0443
294	0.1096	0.0371	-0.0453	0.0442
294.5	0.1039	0.0371	-0.0477	0.0442
295	0.0982	0.0371	-0.0523	0.0441
295.5	0.0926	0.0371	-0.0575	0.0441
296	0.0883	0.0371	-0.0618	0.044
296.5	0.0815	0.0371	-0.0651	0.044
297	0.0751	0.0371	-0.0683	0.0439
297.5	0.0704	0.0371	-0.07	0.0439
298	0.0649	0.0371	-0.0734	0.0438
298.5	0.0595	0.0371	-0.0775	0.0438
299	0.0542	0.0371	-0.0815	0.0437
299.5	0.0519	0.0371	-0.0858	0.0437
300	0.0513	0.0371	-0.0873	0.0436
300.5	0.0465	0.037	-0.0909	0.0436
301	0.0412	0.037	-0.0948	0.0435
301.5	0.0379	0.037	-0.0994	0.0435
302	0.0329	0.037	-0.1019	0.0434
302.5	0.0275	0.037	-0.1059	0.0434
303	0.0222	0.037	-0.1089	0.0434
303.5	0.0168	0.037	-0.1137	0.0433
304	0.0115	0.037	-0.1178	0.0433
304.5	0.0057	0.037	-0.1204	0.0432
305	-0.0005	0.037	-0.125	0.0432
305.5	-0.0046	0.037	-0.13	0.0431
306	-0.0085	0.037	-0.1347	0.0431
306.5	-0.0116	0.037	-0.1385	0.043
307	-0.015	0.037	-0.143	0.043
307.5	-0.0192	0.037	-0.1446	0.0429
308	-0.0244	0.037	-0.1484	0.0429
308.5	-0.0305	0.037	-0.1517	0.0428
309	-0.036	0.037	-0.1546	0.0428
309.5	-0.0408	0.037	-0.1579	0.0427
310	-0.0455	0.037	-0.162	0.0427
310.5	-0.0483	0.037	-0.165	0.0426
311	-0.053	0.037	-0.1693	0.0426
311.5	-0.0577	0.037	-0.1734	0.0425
312	-0.0624	0.037	-0.1764	0.0425
312.5	-0.067	0.037	-0.18	0.0424
313	-0.0717	0.037	-0.1831	0.0424
313.5	-0.0763	0.037	-0.1866	0.0423
314	-0.081	0.037	-0.1904	0.0423
314.5	-0.0857	0.037	-0.1942	0.0423
315	-0.0905	0.037	-0.1973	0.0422
315.5	-0.0952	0.037	-0.2008	0.0422
316	-0.0999	0.037	-0.2039	0.0421
316.5	-0.1045	0.037	-0.2071	0.0421
317	-0.1091	0.037	-0.2078	0.042
317.5	-0.1136	0.037	-0.2097	0.042
318	-0.1174	0.037	-0.2129	0.042
318.5	-0.1219	0.037	-0.2171	0.0419
319	-0.1265	0.037	-0.2207	0.0419
319.5	-0.1308	0.037	-0.2248	0.0418
320	-0.1348	0.037	-0.2283	0.0418
320.5	-0.1382	0.037	-0.2307	0.0417
321	-0.1417	0.037	-0.2331	0.0417
321.5	-0.1459	0.037	-0.2366	0.0417
322	-0.15	0.037	-0.2405	0.0416
322.5	-0.1541	0.037	-0.2444	0.0416
323	-0.1582	0.0371	-0.2474	0.0415
323.5	-0.1623	0.0371	-0.2501	0.0415
324	-0.1662	0.0371	-0.2547	0.0415
324.5	-0.1704	0.0371	-0.2573	0.0414
325	-0.1744	0.0371	-0.2595	0.0414
325.5	-0.1786	0.0371	-0.2625	0.0413
326	-0.183	0.0371	-0.2633	0.0413
326.5	-0.1873	0.0371	-0.2671	0.0413
327	-0.1907	0.0371	-0.2717	0.0412
327.5	-0.195	0.0371	-0.2753	0.0412
328	-0.1986	0.0371	-0.2773	0.0411
328.5	-0.2028	0.0371	-0.2796	0.0411
329	-0.206	0.0371	-0.2827	0.0411
329.5	-0.2093	0.0371	-0.2855	0.041
330	-0.2131	0.0371	-0.2884	0.041
330.5	-0.2166	0.0371	-0.2901	0.0409
331	-0.2202	0.0371	-0.2919	0.0409
331.5	-0.2232	0.0371	-0.2944	0.0409
332	-0.2268	0.0372	-0.2986	0.0408
332.5	-0.2303	0.0372	-0.302	0.0408
333	-0.233	0.0372	-0.3051	0.0408
333.5	-0.2366	0.0372	-0.3081	0.0407
334	-0.2392	0.0372	-0.3102	0.0407
334.5	-0.2429	0.0372	-0.3117	0.0406
335	-0.2465	0.0372	-0.3128	0.0406
335.5	-0.2501	0.0372	-0.3104	0.0406
336	-0.2537	0.0372	-0.312	0.0405
336.5	-0.2573	0.0372	-0.3149	0.0405
337	-0.2606	0.0372	-0.3174	0.0405
337.5	-0.2624	0.0372	-0.3198	0.0404
338	-0.2658	0.0372	-0.3197	0.0404
338.5	-0.2671	0.0372	-0.3208	0.0404
339	-0.2704	0.0372	-0.3219	0.0403
339.5	-0.2737	0.0372	-0.3236	0.0403
340	-0.277	0.0372	-0.326	0.0403
340.5	-0.2803	0.0372	-0.3293	0.0402
341	-0.2841	0.0372	-0.3312	0.0402
341.5	-0.2875	0.0372	-0.3326	0.0402
342	-0.29	0.0373	-0.3344	0.0401
342.5	-0.2931	0.0373	-0.3374	0.0401
343	-0.2963	0.0373	-0.3377	0.0401
343.5	-0.2992	0.0373	-0.3393	0.04
344	-0.3025	0.0373	-0.3421	0.04
344.5	-0.3041	0.0373	-0.3443	0.04
345	-0.3067	0.0373	-0.3469	0.0399
345.5	-0.3092	0.0373	-0.3483	0.0399
346	-0.3119	0.0373	-0.3501	0.0399
346.5	-0.315	0.0373	-0.3502	0.0398
347	-0.3179	0.0373	-0.3532	0.0398
347.5	-0.3204	0.0373	-0.3554	0.0398
348	-0.3234	0.0373	-0.3563	0.0397
348.5	-0.3267	0.0373	-0.3581	0.0397
349	-0.3292	0.0373	-0.3591	0.0397
349.5	-0.3321	0.0373	-0.3596	0.0396
350	-0.3345	0.0373	-0.3597	0.0396
350.5	-0.3366	0.0373	-0.3623	0.0396
351	-0.3395	0.0373	-0.3648	0.0395
351.5	-0.342	0.0373	-0.3642	0.0395
352	-0.3438	0.0373	-0.3633	0.0395
352.5	-0.3464	0.0373	-0.3646	0.0394
353	-0.3485	0.0373	-0.3661	0.0394
353.5	-0.3515	0.0373	-0.3684	0.0394
354	-0.3545	0.0373	-0.3663	0.0393
354.5	-0.3572	0.0373	-0.368	0.0393
355	-0.3591	0.0373	-0.3691	0.0393
355.5	-0.3615	0.0373	-0.3696	0.0393
356	-0.3643	0.0373	-0.3713	0.0392
356.5	-0.3673	0.0373	-0.3745	0.0392
357	-0.3684	0.0373	-0.3779	0.0392
357.5	-0.3714	0.0373	-0.381	0.0391
358	-0.3744	0.0373	-0.3833	0.0391
358.5	-0.3766	0.0373	-0.3856	0.0391
359	-0.3793	0.0373	-0.3862	0.0391
359.5	-0.3817	0.0373	-0.3866	0.039
360	-0.3836	0.0373	-0.3871	0.039
360.5	-0.3857	0.0373	-0.3878	0.039
361	-0.3889	0.0373	-0.389	0.0389
361.5	-0.3918	0.0373	-0.3903	0.0389
362	-0.3939	0.0373	-0.3915	0.0389
362.5	-0.3958	0.0373	-0.3931	0.0389
363	-0.398	0.0373	-0.3942	0.0388
363.5	-0.4	0.0373	-0.3962	0.0388
364	-0.402	0.0373	-0.3963	0.0388
364.5	-0.4039	0.0373	-0.3995	0.0387
365	-0.406	0.0373	-0.401	0.0387
365.5	-0.4084	0.0373	-0.4025	0.0387
366	-0.4109	0.0373	-0.4043	0.0387
366.5	-0.4132	0.0373	-0.4063	0.0386
367	-0.4157	0.0373	-0.4077	0.0386
367.5	-0.4184	0.0373	-0.4093	0.0386
368	-0.421	0.0373	-0.4109	0.0385
368.5	-0.4229	0.0373	-0.4127	0.0385
369	-0.4243	0.0373	-0.4143	0.0385
369.5	-0.4268	0.0373	-0.4163	0.0385
370	-0.4291	0.0373	-0.4174	0.0384
370.5	-0.4308	0.0373	-0.4192	0.0384
371	-0.4329	0.0373	-0.4189	0.0384
371.5	-0.435	0.0373	-0.4194	0.0383
372	-0.4367	0.0373	-0.4211	0.0383
372.5	-0.4386	0.0373	-0.4235	0.0383
373	-0.44	0.0373	-0.4253	0.0383
373.5	-0.4417	0.0373	-0.4254	0.0382
374	-0.443	0.0373	-0.426	0.0382
374.5	-0.4444	0.0373	-0.427	0.0382
375	-0.4458	0.0373	-0.4278	0.0381
375.5	-0.448	0.0373	-0.4288	0.0381
376	-0.4494	0.0373	-0.4298	0.0381
376.5	-0.4506	0.0373	-0.4296	0.0381
377	-0.4531	0.0373	-0.4292	0.038
377.5	-0.455	0.0373	-0.4305	0.038
378	-0.4559	0.0373	-0.432	0.038
378.5	-0.457	0.0373	-0.433	0.0379
379	-0.4592	0.0373	-0.4339	0.0379
379.5	-0.4612	0.0372	-0.435	0.0379
380	-0.4634	0.0372	-0.4353	0.0379
380.5	-0.4652	0.0372	-0.4357	0.0378
381	-0.4667	0.0372	-0.4368	0.0378
381.5	-0.4682	0.0372	-0.4381	0.0378
382	-0.4695	0.0372	-0.4394	0.0377
382.5	-0.4707	0.0372	-0.4407	0.0377
383	-0.4719	0.0372	-0.4431	0.0377
383.5	-0.4731	0.0372	-0.4449	0.0377
384	-0.4743	0.0372	-0.446	0.0376
384.5	-0.4755	0.0372	-0.4469	0.0376
385	-0.4768	0.0372	-0.447	0.0376
385.5	-0.4782	0.0371	-0.4482	0.0375
386	-0.4795	0.0371	-0.4488	0.0375
386.5	-0.4808	0.0371	-0.4493	0.0375
387	-0.4821	0.0371	-0.4497	0.0374
387.5	-0.4834	0.0371	-0.4501	0.0374
388	-0.4846	0.0371	-0.4507	0.0374
388.5	-0.4859	0.0371	-0.4514	0.0374
389	-0.4871	0.0371	-0.4535	0.0373
389.5	-0.4884	0.037	-0.4548	0.0373
390	-0.4899	0.037	-0.4556	0.0373
390.5	-0.4908	0.037	-0.4557	0.0372
391	-0.492	0.037	-0.4576	0.0372
391.5	-0.4914	0.037	-0.4594	0.0372
392	-0.493	0.037	-0.4598	0.0371
392.5	-0.4946	0.037	-0.4606	0.0371
393	-0.4959	0.0369	-0.4607	0.0371
393.5	-0.4968	0.0369	-0.4611	0.037
394	-0.4976	0.0369	-0.4615	0.037
394.5	-0.4984	0.0369	-0.4614	0.037
395	-0.4992	0.0369	-0.462	0.037
395.5	-0.5001	0.0369	-0.4626	0.0369
396	-0.5022	0.0368	-0.463	0.0369
396.5	-0.5038	0.0368	-0.4633	0.0369
397	-0.504	0.0368	-0.4637	0.0368
397.5	-0.5062	0.0368	-0.4637	0.0368
398	-0.5076	0.0368	-0.4643	0.0368
398.5	-0.5082	0.0368	-0.4647	0.0367
399	-0.5098	0.0367	-0.4655	0.0367
399.5	-0.5114	0.0367	-0.4662	0.0367
400	-0.5124	0.0367	-0.4676	0.0367
400.5	-0.5133	0.0367	-0.4685	0.0366
401	-0.5143	0.0367	-0.4697	0.0366
401.5	-0.5146	0.0366	-0.4688	0.0366
402	-0.516	0.0366	-0.4699	0.0365
402.5	-0.517	0.0366	-0.4683	0.0365
403	-0.5184	0.0366	-0.4698	0.0365
403.5	-0.5199	0.0366	-0.472	0.0365
404	-0.5208	0.0366	-0.4727	0.0364
404.5	-0.5216	0.0365	-0.4734	0.0364
405	-0.5223	0.0365	-0.4743	0.0364
405.5	-0.5229	0.0365	-0.4756	0.0363
406	-0.5238	0.0365	-0.4767	0.0363
406.5	-0.5245	0.0365	-0.4777	0.0363
407	-0.5252	0.0364	-0.4789	0.0363
407.5	-0.5259	0.0364	-0.4803	0.0362
408	-0.5266	0.0364	-0.4806	0.0362
408.5	-0.5273	0.0364	-0.4814	0.0362
409	-0.528	0.0364	-0.4819	0.0361
409.5	-0.5287	0.0363	-0.4827	0.0361
410	-0.5294	0.0363	-0.4833	0.0361
410.5	-0.5305	0.0363	-0.4832	0.0361
411	-0.5311	0.0363	-0.4836	0.036
411.5	-0.532	0.0363	-0.4838	0.036
412	-0.533	0.0362	-0.4849	0.036
412.5	-0.5337	0.0362	-0.4871	0.0359
413	-0.535	0.0362	-0.4873	0.0359
413.5	-0.5359	0.0362	-0.4876	0.0359
414	-0.5366	0.0362	-0.4871	0.0359
414.5	-0.5374	0.0361	-0.4879	0.0358
415	-0.5382	0.0361	-0.4869	0.0358
415.5	-0.5388	0.0361	-0.4872	0.0358
416	-0.5381	0.0361	-0.4875	0.0358
416.5	-0.5385	0.036	-0.4878	0.0357
417	-0.5389	0.036	-0.4879	0.0357
417.5	-0.5393	0.036	-0.4884	0.0357
418	-0.5396	0.036	-0.4891	0.0357
418.5	-0.5406	0.0359	-0.4898	0.0356
419	-0.542	0.0359	-0.4896	0.0356
419.5	-0.5415	0.0359	-0.4902	0.0356
420	-0.5422	0.0359	-0.4903	0.0356
420.5	-0.5428	0.0358	-0.4911	0.0355
421	-0.5428	0.0358	-0.4916	0.0355
421.5	-0.5432	0.0358	-0.492	0.0355
422	-0.5434	0.0358	-0.4924	0.0355
422.5	-0.5437	0.0357	-0.4928	0.0354
423	-0.5443	0.0357	-0.4931	0.0354
423.5	-0.5449	0.0357	-0.4927	0.0354
424	-0.5467	0.0357	-0.4938	0.0354
424.5	-0.5469	0.0356	-0.4941	0.0354
425	-0.5471	0.0356	-0.4944	0.0353
425.5	-0.5473	0.0356	-0.4932	0.0353
426	-0.5478	0.0356	-0.4935	0.0353
426.5	-0.5483	0.0356	-0.4938	0.0353
427	-0.5488	0.0355	-0.4941	0.0353
427.5	-0.5493	0.0355	-0.4944	0.0353
428	-0.5498	0.0355	-0.4942	0.0352
428.5	-0.5494	0.0355	-0.4948	0.0352
429	-0.5501	0.0355	-0.4953	0.0352
429.5	-0.5502	0.0354	-0.4954	0.0352
430	-0.5507	0.0354	-0.495	0.0352
430.5	-0.5511	0.0354	-0.4953	0.0352
431	-0.5516	0.0354	-0.4956	0.0352
431.5	-0.552	0.0354	-0.4963	0.0352
432	-0.5523	0.0354	-0.4961	0.0352
432.5	-0.553	0.0354	-0.4962	0.0351
433	-0.5534	0.0353	-0.4963	0.0351
433.5	-0.5531	0.0353	-0.4964	0.0351
434	-0.5534	0.0353	-0.4965	0.0351
434.5	-0.5536	0.0353	-0.4967	0.0351
435	-0.5538	0.0353	-0.4977	0.0351
435.5	-0.5541	0.0353	-0.4987	0.0351
436	-0.5543	0.0353	-0.4987	0.0351
436.5	-0.5545	0.0353	-0.4985	0.0351
437	-0.5548	0.0352	-0.4983	0.0351
437.5	-0.555	0.0352	-0.4986	0.0351
438	-0.5559	0.0352	-0.4992	0.0351
438.5	-0.5561	0.0352	-0.4995	0.0351
439	-0.5563	0.0352	-0.4983	0.0351
439.5	-0.5565	0.0352	-0.4983	0.0351
440	-0.5567	0.0352	-0.498	0.0351
440.5	-0.5568	0.0352	-0.4987	0.0351
441	-0.5562	0.0352	-0.4985	0.0351
441.5	-0.5564	0.0352	-0.4976	0.0351
442	-0.556	0.0352	-0.4986	0.0351
442.5	-0.5563	0.0352	-0.4995	0.0351
443	-0.5565	0.0352	-0.4994	0.0351
443.5	-0.5567	0.0352	-0.4988	0.0351
444	-0.5568	0.0352	-0.4992	0.0351
444.5	-0.557	0.0352	-0.4998	0.0351
445	-0.5573	0.0352	-0.4999	0.0351
445.5	-0.5574	0.0352	-0.4999	0.0351
446	-0.5575	0.0352	-0.4998	0.0351
446.5	-0.5576	0.0352	-0.4998	0.0351
447	-0.5582	0.0352	-0.4998	0.0351
447.5	-0.5583	0.0352	-0.4999	0.0351
448	-0.5584	0.0352	-0.5015	0.0351
448.5	-0.5584	0.0352	-0.5014	0.0351
449	-0.5584	0.0352	-0.5019	0.0352
449.5	-0.5585	0.0352	-0.5019	0.0352
450	-0.5586	0.0352	-0.5017	0.0352
450.5	-0.5587	0.0352	-0.5015	0.0352
451	-0.5588	0.0352	-0.5013	0.0352
451.5	-0.5589	0.0352	-0.5005	0.0352
452	-0.5588	0.0353	-0.5008	0.0352
452.5	-0.5588	0.0353	-0.4996	0.0352
453	-0.5588	0.0353	-0.5002	0.0352
453.5	-0.5588	0.0353	-0.5001	0.0352
454	-0.5589	0.0353	-0.5	0.0352
454.5	-0.5589	0.0353	-0.4987	0.0352
455	-0.5589	0.0353	-0.4985	0.0353
455.5	-0.5588	0.0353	-0.498	0.0353
456	-0.5589	0.0354	-0.4974	0.0353
456.5	-0.5589	0.0354	-0.4971	0.0353
457	-0.5589	0.0354	-0.4969	0.0353
457.5	-0.5589	0.0354	-0.4968	0.0353
458	-0.5588	0.0354	-0.4966	0.0353
458.5	-0.5587	0.0354	-0.4964	0.0353
459	-0.5588	0.0354	-0.4954	0.0353
459.5	-0.5584	0.0355	-0.4953	0.0353
460	-0.5584	0.0355	-0.4942	0.0354
460.5	-0.5583	0.0355	-0.494	0.0354
461	-0.5585	0.0355	-0.4937	0.0354
461.5	-0.5585	0.0355	-0.4937	0.0354
462	-0.5584	0.0355	-0.4944	0.0354
462.5	-0.5581	0.0356	-0.4942	0.0354
463	-0.558	0.0356	-0.494	0.0354
463.5	-0.5579	0.0356	-0.4935	0.0354
464	-0.5578	0.0356	-0.4931	0.0354
464.5	-0.5575	0.0356	-0.4928	0.0354
465	-0.5573	0.0356	-0.4933	0.0354
465.5	-0.557	0.0357	-0.4941	0.0355
466	-0.5568	0.0357	-0.4942	0.0355
466.5	-0.557	0.0357	-0.494	0.0355
467	-0.5567	0.0357	-0.4943	0.0355
467.5	-0.5563	0.0357	-0.495	0.0355
468	-0.556	0.0357	-0.4955	0.0355
468.5	-0.5559	0.0357	-0.4949	0.0355
469	-0.5558	0.0358	-0.4937	0.0355
469.5	-0.5556	0.0358	-0.4936	0.0355
470	-0.5555	0.0358	-0.4934	0.0355
470.5	-0.5554	0.0358	-0.4933	0.0355
471	-0.5552	0.0358	-0.4931	0.0355
471.5	-0.5551	0.0358	-0.4932	0.0355
472	-0.5556	0.0358	-0.4934	0.0355
472.5	-0.5554	0.0358	-0.4933	0.0355
473	-0.5546	0.0359	-0.4928	0.0355
473.5	-0.5545	0.0359	-0.4936	0.0355
474	-0.5547	0.0359	-0.4933	0.0355
474.5	-0.5545	0.0359	-0.4923	0.0355
475	-0.5543	0.0359	-0.4936	0.0355
475.5	-0.5541	0.0359	-0.4941	0.0355
476	-0.5538	0.0359	-0.4944	0.0355
476.5	-0.5534	0.0359	-0.4941	0.0355
477	-0.5533	0.0359	-0.4938	0.0355
477.5	-0.5531	0.036	-0.4925	0.0355
478	-0.5528	0.036	-0.4929	0.0355
478.5	-0.5516	0.036	-0.4924	0.0355
479	-0.5508	0.036	-0.4919	0.0355
479.5	-0.5507	0.036	-0.4916	0.0355
480	-0.5505	0.036	-0.4917	0.0355
480.5	-0.55	0.036	-0.4913	0.0355
481	-0.5501	0.036	-0.4911	0.0355
481.5	-0.5499	0.036	-0.4909	0.0355
482	-0.5497	0.036	-0.4905	0.0355
482.5	-0.5504	0.036	-0.49	0.0355
483	-0.5502	0.0361	-0.4896	0.0355
483.5	-0.5501	0.0361	-0.4896	0.0355
484	-0.5498	0.0361	-0.4896	0.0355
484.5	-0.5494	0.0361	-0.4888	0.0355
485	-0.5491	0.0361	-0.4893	0.0354
485.5	-0.5487	0.0361	-0.489	0.0354
486	-0.5483	0.0361	-0.488	0.0354
486.5	-0.5494	0.0361	-0.4873	0.0354
487	-0.5491	0.0361	-0.4867	0.0354
487.5	-0.5488	0.0361	-0.4859	0.0354
488	-0.5471	0.0361	-0.4852	0.0354
488.5	-0.5467	0.0361	-0.4858	0.0354
489	-0.5466	0.0361	-0.4866	0.0354
489.5	-0.5464	0.0361	-0.4841	0.0354
490	-0.5463	0.0362	-0.4841	0.0354
490.5	-0.5465	0.0362	-0.4841	0.0354
491	-0.546	0.0362	-0.4839	0.0354
491.5	-0.5458	0.0362	-0.4838	0.0354
492	-0.5456	0.0362	-0.4837	0.0354
492.5	-0.545	0.0362	-0.4837	0.0354
493	-0.5447	0.0362	-0.4833	0.0354
493.5	-0.5445	0.0362	-0.483	0.0354
494	-0.5449	0.0362	-0.4834	0.0354
494.5	-0.5445	0.0362	-0.4826	0.0354
495	-0.5437	0.0362	-0.4811	0.0354
495.5	-0.5434	0.0362	-0.4824	0.0354
496	-0.5432	0.0363	-0.4831	0.0354
496.5	-0.5429	0.0363	-0.4827	0.0354
497	-0.5427	0.0363	-0.4815	0.0354
497.5	-0.5424	0.0363	-0.4824	0.0354
498	-0.5421	0.0363	-0.4827	0.0354
498.5	-0.5418	0.0363	-0.4825	0.0354
499	-0.5406	0.0363	-0.4823	0.0354
499.5	-0.5413	0.0363	-0.482	0.0354
500	-0.541	0.0363	-0.4821	0.0354

## Sheet: Extended Data Fig. 9f
Time	V_fire spike amplitude
hour	V
0	0.5463
0.0044	0.5463
0.0089	0.5463
0.0133	0.5463
0.0178	0.5463
0.0222	0.5463
0.0267	0.5463
0.0311	0.5463
0.0356	0.5463
0.04	0.5463
0.0444	0.5463
0.0489	0.5463
0.0533	0.5463
0.0578	0.5463
0.0622	0.5463
0.0667	0.5463
0.0711	0.5463
0.0756	0.5463
0.08	0.5463
0.0844	0.5463
0.0889	0.5463
0.0933	0.5463
0.0978	0.5463
0.1022	0.5463
0.1067	0.5463
0.1111	0.5463
0.1156	0.5463
0.12	0.5463
0.1244	0.5463
0.1289	0.5463
0.1333	0.5442
0.1378	0.5442
0.1422	0.5442
0.1467	0.5442
0.1511	0.5442
0.1556	0.5442
0.16	0.5442
0.1644	0.5442
0.1689	0.5442
0.1733	0.5442
0.1778	0.5442
0.1822	0.5442
0.1867	0.5442
0.1911	0.5442
0.1956	0.5442
0.2	0.5442
0.2044	0.5442
0.2089	0.5442
0.2133	0.5458
0.2178	0.5458
0.2222	0.5458
0.2267	0.5458
0.2311	0.5458
0.2356	0.5458
0.24	0.5458
0.2444	0.5458
0.2489	0.5458
0.2533	0.5458
0.2578	0.5458
0.2622	0.5458
0.2667	0.5458
0.2711	0.5458
0.2756	0.5458
0.28	0.5458
0.2844	0.5458
0.2889	0.5458
0.2933	0.5458
0.2978	0.5458
0.3022	0.5458
0.3067	0.5458
0.3111	0.5458
0.3156	0.5458
0.32	0.5458
0.3244	0.5458
0.3289	0.5458
0.3333	0.5458
0.3378	0.5458
0.3422	0.5458
0.3467	0.5458
0.3511	0.5458
0.3556	0.5458
0.36	0.5458
0.3644	0.5458
0.3689	0.5458
0.3733	0.5458
0.3778	0.5458
0.3822	0.5441
0.3867	0.5441
0.3911	0.5441
0.3956	0.5441
0.4	0.5441
0.4044	0.5441
0.4089	0.5441
0.4133	0.5441
0.4178	0.5441
0.4222	0.5441
0.4267	0.5441
0.4311	0.5441
0.4356	0.5364
0.44	0.5364
0.4444	0.5364
0.4489	0.5364
0.4533	0.5364
0.4578	0.5364
0.4622	0.5364
0.4667	0.5364
0.4711	0.5364
0.4756	0.5364
0.48	0.5364
0.4844	0.5364
0.4889	0.5364
0.4933	0.5364
0.4978	0.5364
0.5022	0.5364
0.5067	0.5364
0.5111	0.5364
0.5156	0.5364
0.52	0.5364
0.5244	0.5364
0.5289	0.5364
0.5333	0.5364
0.5378	0.5364
0.5422	0.5364
0.5467	0.5364
0.5511	0.5364
0.5556	0.5364
0.56	0.5364
0.5644	0.5364
0.5689	0.5364
0.5733	0.5364
0.5778	0.5364
0.5822	0.5364
0.5867	0.518
0.5911	0.518
0.5956	0.518
0.6	0.518
0.6044	0.518
0.6089	0.518
0.6133	0.5248
0.6178	0.5355
0.6222	0.5355
0.6267	0.5355
0.6311	0.5355
0.6356	0.5355
0.64	0.5355
0.6444	0.5355
0.6489	0.5355
0.6533	0.5355
0.6578	0.5355
0.6622	0.5355
0.6667	0.5355
0.6711	0.5355
0.6756	0.5355
0.68	0.5355
0.6844	0.5544
0.6889	0.5544
0.6933	0.5544
0.6978	0.5544
0.7022	0.5544
0.7067	0.5544
0.7111	0.5544
0.7156	0.5544
0.72	0.5544
0.7244	0.5544
0.7289	0.5544
0.7333	0.5599
0.7378	0.5599
0.7422	0.5599
0.7467	0.5599
0.7511	0.5599
0.7556	0.5599
0.76	0.5599
0.7644	0.5599
0.7689	0.5599
0.7733	0.5599
0.7778	0.5599
0.7822	0.5599
0.7867	0.5599
0.7911	0.5599
0.7956	0.5599
0.8	0.5599
0.8044	0.5599
0.8089	0.5599
0.8133	0.5599
0.8178	0.5599
0.8222	0.5599
0.8267	0.5599
0.8311	0.5599
0.8356	0.5599
0.84	0.5599
0.8444	0.5599
0.8489	0.5599
0.8533	0.5599
0.8578	0.5599
0.8622	0.5599
0.8667	0.5599
0.8711	0.5599
0.8756	0.5599
0.88	0.5599
0.8844	0.5599
0.8889	0.5599
0.8933	0.5599
0.8978	0.5599
0.9022	0.5534
0.9067	0.5534
0.9111	0.5534
0.9156	0.5534
0.92	0.5534
0.9244	0.5534
0.9289	0.5534
0.9333	0.5534
0.9378	0.5534
0.9422	0.5534
0.9467	0.5534
0.9511	0.5534
0.9556	0.5534
0.96	0.5534
0.9644	0.5534
0.9689	0.5534
0.9733	0.5534
0.9778	0.5534
0.9822	0.5534
0.9867	0.5534
0.9911	0.5534
0.9956	0.5534
1	0.5534
1.0044	0.5457
1.0089	0.5457
1.0133	0.5457
1.0178	0.5457
1.0222	0.5463
1.0267	0.5463
1.0311	0.5463
1.0356	0.5463
1.04	0.5596
1.0444	0.5596
1.0489	0.5596
1.0533	0.5596
1.0578	0.5596
1.0622	0.5596
1.0667	0.5596
1.0711	0.5596
1.0756	0.5596
1.08	0.5596
1.0844	0.5596
1.0889	0.5596
1.0933	0.5596
1.0978	0.5596
1.1022	0.5596
1.1067	0.5596
1.1111	0.5596
1.1156	0.5596
1.12	0.5596
1.1244	0.5596
1.1289	0.5596
1.1333	0.5596
1.1378	0.5596
1.1422	0.5596
1.1467	0.5596
1.1511	0.5596
1.1556	0.5596
1.16	0.5596
1.1644	0.5596
1.1689	0.5596
1.1733	0.5596
1.1778	0.5596
1.1822	0.5596
1.1867	0.5596
1.1911	0.5596
1.1956	0.5596
1.2	0.5596
1.2044	0.5579
1.2089	0.5579
1.2133	0.5579
1.2178	0.5579
1.2222	0.5638
1.2267	0.5638
1.2311	0.5638
1.2356	0.5638
1.24	0.5638
1.2444	0.5638
1.2489	0.5638
1.2533	0.5653
1.2578	0.5653
1.2622	0.5653
1.2667	0.5653
1.2711	0.5684
1.2756	0.5684
1.28	0.5684
1.2844	0.5684
1.2889	0.5684
1.2933	0.5684
1.2978	0.5684
1.3022	0.5684
1.3067	0.5684
1.3111	0.5684
1.3156	0.5684
1.32	0.5684
1.3244	0.5716
1.3289	0.5716
1.3333	0.5716
1.3378	0.5716
1.3422	0.5716
1.3467	0.5716
1.3511	0.5716
1.3556	0.5716
1.36	0.5716
1.3644	0.5716
1.3689	0.5716
1.3733	0.5716
1.3778	0.5716
1.3822	0.5716
1.3867	0.5716
1.3911	0.5716
1.3956	0.5716
1.4	0.5716
1.4044	0.5716
1.4089	0.5716
1.4133	0.5716
1.4178	0.5716
1.4222	0.5716
1.4267	0.5716
1.4311	0.5716
1.4356	0.5716
1.44	0.5716
1.4444	0.5716
1.4489	0.5716
1.4533	0.5716
1.4578	0.5716
1.4622	0.5716
1.4667	0.5716
1.4711	0.5716
1.4756	0.5716
1.48	0.5716
1.4844	0.5787
1.4889	0.5787
1.4933	0.5787
1.4978	0.5787
1.5022	0.5787
1.5067	0.5787
1.5111	0.5787
1.5156	0.5787
1.52	0.5787
1.5244	0.5787
1.5289	0.5787
1.5333	0.5787
1.5378	0.5787
1.5422	0.5787
1.5467	0.5787
1.5511	0.5787
1.5556	0.5787
1.56	0.5787
1.5644	0.5787
1.5689	0.5787
1.5733	0.5787
1.5778	0.5787
1.5822	0.5787
1.5867	0.5787
1.5911	0.5787
1.5956	0.5787
1.6	0.5787
1.6044	0.5787
1.6089	0.5787
1.6133	0.5787
1.6178	0.5787
1.6222	0.5787
1.6267	0.5787
1.6311	0.5787
1.6356	0.5787
1.64	0.5787
1.6444	0.5787
1.6489	0.5745
1.6533	0.5745
1.6578	0.5745
1.6622	0.5832
1.6667	0.5832
1.6711	0.5832
1.6756	0.5832
1.68	0.5832

## Sheet: Extended Data Fig. 9g
Time	I_in	V_fire
s	μA	V
0	-21.1	0
0.0008	12.8	0
0.0016	5.25	0
0.0024	9.42	0
0.0032	7.04	0
0.004	8.72	0
0.0048	7.8	0
0.0056	8.59	0
0.0064	8.26	0
0.0072	8.4	0
0.008	8.2	0
0.0088	8.16	0
0.0096	8.26	0
0.0104	8.33	0
0.0112	8.33	0
0.012	8.26	0
0.0128	8.23	0
0.0136	8.28	0
0.0144	8.39	0
0.0152	8.44	0
0.016	8.36	0
0.0168	8.31	0
0.0176	8.26	0
0.0184	8.21	0
0.0192	8.24	0
0.02	8.24	0
0.0208	8.27	0
0.0216	8.31	0
0.0224	8.41	0
0.0232	8.5	0
0.024	8.54	0
0.0248	8.54	0
0.0256	8.57	0
0.0264	8.58	0
0.0272	8.55	0
0.028	8.53	0
0.0288	8.46	0
0.0296	8.44	0
0.0304	8.43	0
0.0312	8.42	0
0.032	8.41	0
0.0328	8.27	0
0.0336	8.07	0
0.0344	7.96	0
0.0352	8.01	0
0.036	8.08	0
0.0368	8.21	0
0.0376	8.26	0
0.0384	8.27	0
0.0392	8.24	0
0.04	8.21	0
0.0408	8.33	0
0.0416	8.41	0
0.0424	8.43	0
0.0432	8.35	0
0.044	8.22	0
0.0448	8.13	0
0.0456	8.02	0
0.0464	8	0
0.0472	7.95	0
0.048	7.82	0
0.0488	7.72	0
0.0496	7.66	0
0.0504	7.71	0
0.0512	7.77	0
0.052	7.93	0
0.0528	8.07	0
0.0536	8.26	0
0.0544	8.42	0
0.0552	8.53	0
0.056	8.55	0
0.0568	8.65	0
0.0576	8.64	0
0.0584	8.66	0
0.0592	8.72	0
0.06	8.72	0
0.0608	8.66	0
0.0616	8.63	0
0.0624	8.6	0
0.0632	8.59	0
0.064	8.51	0
0.0648	8.43	0
0.0656	8.35	0
0.0664	8.27	0
0.0672	8.24	0
0.068	8.2	0
0.0688	8.19	0
0.0696	8.26	0
0.0704	8.36	0
0.0712	8.46	0
0.072	8.59	0
0.0728	8.66	0
0.0736	8.76	0
0.0744	8.78	0
0.0752	8.76	0
0.076	8.7	0
0.0768	8.69	0
0.0776	8.72	0
0.0784	8.66	0
0.0792	8.65	0
0.08	8.64	0
0.0808	8.67	0
0.0816	8.77	0
0.0824	8.69	0
0.0832	8.63	0
0.084	8.58	0
0.0848	8.44	0
0.0856	8.27	0
0.0864	8.21	0
0.0872	8.16	0
0.088	8.25	0
0.0888	8.36	0
0.0896	8.52	0
0.0904	8.7	0
0.0912	8.82	0
0.092	8.98	0
0.0928	9.02	0
0.0936	9.05	0
0.0944	9.01	0
0.0952	9.02	0
0.096	9	0
0.0968	9.05	0
0.0976	9.09	0
0.0984	8.96	0
0.0992	8.86	0
0.1	8.8	0
0.1008	8.76	0
0.1016	8.58	0
0.1024	8.48	0
0.1032	8.35	0
0.104	8.31	0
0.1048	8.42	0
0.1056	8.4	0
0.1064	8.38	0
0.1072	8.31	0
0.108	8.26	0
0.1088	8.27	0
0.1096	8.27	0
0.1104	8.29	0
0.1112	8.29	0
0.112	8.37	0
0.1128	8.52	0
0.1136	8.69	0
0.1144	8.78	0
0.1152	8.87	0
0.116	8.75	0
0.1168	8.72	0
0.1176	8.67	0
0.1184	8.7	0
0.1192	8.76	0
0.12	8.78	0
0.1208	8.74	0
0.1216	8.58	0
0.1224	8.5	0
0.1232	8.48	0
0.124	8.5	0
0.1248	8.5	0
0.1256	8.5	0
0.1264	8.35	0
0.1272	8.32	0
0.128	8.34	0
0.1288	8.4	0
0.1296	8.47	0
0.1304	8.56	0
0.1312	8.69	0
0.132	8.83	0
0.1328	8.94	0
0.1336	8.96	0
0.1344	8.94	0
0.1352	8.94	0
0.136	8.97	0
0.1368	9.01	0
0.1376	9.02	0
0.1384	9.04	0
0.1392	9.05	0
0.14	8.96	0
0.1408	8.93	0
0.1416	8.94	0
0.1424	8.92	0
0.1432	8.88	0
0.144	8.84	0
0.1448	8.89	0
0.1456	8.9	0
0.1464	8.93	0
0.1472	9	0
0.148	8.96	0
0.1488	9.02	0
0.1496	9.14	0
0.1504	9.18	0
0.1512	9.26	0
0.152	9.23	0
0.1528	9.19	0
0.1536	9.19	0
0.1544	9.17	0
0.1552	9.2	0
0.156	9.14	0
0.1568	9.11	0
0.1576	9.09	0
0.1584	9.01	0
0.1592	9.06	0
0.16	9.09	0
0.1608	9.13	0
0.1616	9.12	0
0.1624	9.04	0
0.1632	8.95	0
0.164	8.8	0
0.1648	8.59	0
0.1656	8.52	0
0.1664	8.56	0
0.1672	8.61	0
0.168	8.69	0
0.1688	8.71	0
0.1696	8.68	0
0.1704	8.64	0
0.1712	8.67	0
0.172	8.54	0
0.1728	8.53	0
0.1736	8.47	0
0.1744	8.4	0
0.1752	8.34	0
0.176	8.24	0
0.1768	8.16	0
0.1776	8.03	0
0.1784	8.01	0
0.1792	8.19	0
0.18	8.41	0
0.1808	8.74	0
0.1816	9.08	0
0.1824	9.37	0
0.1832	9.53	0
0.184	9.64	0
0.1848	9.65	0
0.1856	9.62	0
0.1864	9.7	0
0.1872	9.68	0
0.188	9.72	0
0.1888	9.73	0
0.1896	9.75	0
0.1904	9.76	0
0.1912	9.78	0
0.192	9.81	0
0.1928	9.82	0
0.1936	9.95	0
0.1944	9.98	0
0.1952	9.98	0
0.196	9.88	0
0.1968	9.66	0
0.1976	9.47	0
0.1984	9.31	0
0.1992	9.15	0
0.2	9	0
0.2008	8.86	0
0.2016	8.67	0
0.2024	8.52	0
0.2032	8.32	0
0.204	8.18	0
0.2048	8.04	0
0.2056	7.97	0
0.2064	7.93	0
0.2072	7.95	0
0.208	8.07	0
0.2088	8.07	0
0.2096	8.12	0
0.2104	8.08	0
0.2112	7.96	0
0.212	7.87	0
0.2128	7.92	0
0.2136	7.96	0
0.2144	8.06	0
0.2152	8.16	0
0.216	8.15	0
0.2168	8.16	0
0.2176	8.28	0
0.2184	8.5	0
0.2192	8.67	0
0.22	8.84	0
0.2208	8.92	0
0.2216	9	0
0.2224	9.03	0
0.2232	9.15	0
0.224	9.21	0
0.2248	9.3	0
0.2256	9.34	0
0.2264	9.44	0
0.2272	9.46	0
0.228	9.4	0
0.2288	9.36	0
0.2296	9.29	0
0.2304	9.33	0
0.2312	9.26	0
0.232	9.26	0
0.2328	9.33	0
0.2336	9.35	0
0.2344	9.39	0
0.2352	9.4	0
0.236	9.36	0
0.2368	9.37	0
0.2376	9.34	0
0.2384	9.29	0
0.2392	9.24	0
0.24	9.18	0
0.2408	9.23	0
0.2416	9.25	0
0.2424	9.3	0
0.2432	9.33	0
0.244	9.23	0
0.2448	9.2	0
0.2456	9.21	0
0.2464	9.11	0
0.2472	9.07	0
0.248	9.02	0
0.2488	8.97	0
0.2496	8.95	0
0.2504	8.95	0
0.2512	8.95	0
0.252	8.95	0
0.2528	8.91	0
0.2536	8.87	0
0.2544	8.73	0
0.2552	8.67	0
0.256	8.71	0
0.2568	8.76	0
0.2576	8.82	0
0.2584	8.86	0
0.2592	8.81	0
0.26	8.82	0
0.2608	8.83	0
0.2616	8.85	0
0.2624	9	0
0.2632	9.16	0
0.264	9.18	0
0.2648	9.22	0
0.2656	9.19	0
0.2664	9.12	0
0.2672	9.1	0
0.268	9.12	0
0.2688	9.09	0
0.2696	9.04	0
0.2704	9.06	0
0.2712	9.06	0
0.272	9.19	0
0.2728	9.25	0
0.2736	9.29	0
0.2744	9.35	0
0.2752	9.42	0
0.276	9.46	0
0.2768	9.47	0
0.2776	9.42	0
0.2784	9.34	0
0.2792	9.37	0
0.28	9.34	0
0.2808	9.25	0
0.2816	9.09	0
0.2824	8.86	0
0.2832	8.62	0
0.284	8.5	0
0.2848	8.6	0
0.2856	8.73	0
0.2864	8.89	0
0.2872	9.03	0
0.288	9.14	0
0.2888	9.28	0
0.2896	9.37	0
0.2904	9.42	0
0.2912	9.35	0
0.292	9.3	0
0.2928	9.21	0
0.2936	9.21	0
0.2944	9.34	0
0.2952	9.38	0
0.296	9.37	0
0.2968	9.27	0
0.2976	9.04	0
0.2984	8.85	0
0.2992	8.77	0
0.3	8.71	0
0.3008	8.72	0
0.3016	8.69	0
0.3024	8.69	0
0.3032	8.67	0
0.304	8.67	0
0.3048	8.76	0
0.3056	8.9	0
0.3064	8.98	0
0.3072	9.06	0
0.308	9.11	0
0.3088	9.23	0
0.3096	9.32	0
0.3104	9.3	0
0.3112	9.19	0
0.312	9.13	0
0.3128	9.03	0
0.3136	8.99	0
0.3144	8.93	-2.47e-06
0.3152	8.99	-0.000471
0.316	9.19	0.000461
0.3168	9.44	-0.0012
0.3176	9.83	0.00201
0.3184	10.4	-0.00362
0.3192	11.4	0.00534
0.32	12.8	-0.00892
0.3208	15.1	0.0146
0.3216	17.7	-0.0285
0.3224	19.7	0.14
0.3232	20.9	0.486
0.324	22	0.505
0.3248	23.7	0.214
0.3256	25.4	0.0678
0.3264	26.7	0.459
0.3272	27.7	0.521
0.328	28.5	0.404
0.3288	29.2	0.0786
0.3296	29.6	0.401
0.3304	29.5	0.521
0.3312	28.8	0.486
0.332	27.7	0.125
0.3328	26.6	0.247
0.3336	25.7	0.525
0.3344	25.1	0.492
0.3352	24.5	0.192
0.336	23.5	0.0879
0.3368	22.4	0.479
0.3376	21.1	0.502
0.3384	20	0.28
0.3392	19.3	-0.0189
0.34	18.9	0.201
0.3408	18.5	0.517
0.3416	17.8	0.427
0.3424	17	0.112
0.3432	16.1	-0.0124
0.344	15.3	0.0711
0.3448	14.4	0.443
0.3456	13.6	0.403
0.3464	13	0.0737
0.3472	12.3	0.000648
0.348	11.8	-0.000337
0.3488	11.2	0.000144
0.3496	10.7	-0.0004
0.3504	10.1	5.64e-05
0.3512	9.75	-3.28e-05
0.352	9.48	-9.24e-06
0.3528	9.11	-7.54e-05
0.3536	8.7	-0.000222
0.3544	8.44	-2.09e-05
0.3552	8.19	0
0.356	8.06	0
0.3568	7.9	0
0.3576	7.66	0
0.3584	7.41	0
0.3592	7.13	0
0.36	6.96	0
0.3608	6.88	0
0.3616	6.89	0
0.3624	6.76	0
0.3632	6.66	0
0.364	6.61	0
0.3648	6.54	0
0.3656	6.58	0
0.3664	6.55	0
0.3672	6.51	0
0.368	6.5	0
0.3688	6.5	0
0.3696	6.53	0
0.3704	6.59	0
0.3712	6.65	0
0.372	6.67	0
0.3728	6.64	0
0.3736	6.58	0
0.3744	6.49	0
0.3752	6.4	0
0.376	6.34	0
0.3768	6.25	0
0.3776	6.1	0
0.3784	6.01	0
0.3792	5.91	0
0.38	5.86	0
0.3808	5.72	0
0.3816	5.71	0
0.3824	5.58	0
0.3832	5.37	0
0.384	5.23	0
0.3848	5.15	0
0.3856	5.15	0
0.3864	5.25	0
0.3872	5.22	0
0.388	5.24	0
0.3888	5.26	0
0.3896	5.45	0
0.3904	5.67	0
0.3912	5.93	0
0.392	6.27	0
0.3928	6.73	0
0.3936	7.09	0
0.3944	7.27	0
0.3952	7.33	0
0.396	7.21	0
0.3968	7.07	0
0.3976	6.88	0
0.3984	6.77	0
0.3992	6.72	0
0.4	6.68	0
0.4008	6.75	0
0.4016	7.03	0
0.4024	7.46	0
0.4032	7.87	0
0.404	8.05	0
0.4048	8.01	0
0.4056	7.82	0
0.4064	7.51	0
0.4072	7.14	0
0.408	6.89	0
0.4088	6.62	0
0.4096	6.45	0
0.4104	6.34	0
0.4112	6.15	0
0.412	5.96	0
0.4128	5.72	0
0.4136	5.46	0
0.4144	5.36	0
0.4152	5.3	0
0.416	5.32	0
0.4168	5.35	0
0.4176	5.36	0
0.4184	5.35	0
0.4192	5.38	0
0.42	5.4	0
0.4208	5.5	0
0.4216	5.5	0
0.4224	5.4	0
0.4232	5.46	0
0.424	5.61	0
0.4248	5.8	0
0.4256	5.99	0
0.4264	6.04	0
0.4272	5.94	0
0.428	5.86	0
0.4288	5.91	0
0.4296	6	0
0.4304	6.11	0
0.4312	6.18	0
0.432	6.22	0
0.4328	6.28	0
0.4336	6.37	0
0.4344	6.39	0
0.4352	6.45	0
0.436	6.4	0
0.4368	6.47	0
0.4376	6.59	0
0.4384	6.68	0
0.4392	6.82	0
0.44	6.94	0
0.4408	7.12	0
0.4416	7.32	0
0.4424	7.51	0
0.4432	7.68	0
0.444	7.84	0
0.4448	7.91	0
0.4456	7.92	0
0.4464	7.89	0
0.4472	7.83	0
0.448	7.77	0
0.4488	7.9	0
0.4496	7.95	0
0.4504	8.02	0
0.4512	8	0
0.452	7.9	0
0.4528	7.84	0
0.4536	7.85	0
0.4544	7.9	0
0.4552	8.04	0
0.456	8.14	0
0.4568	8.22	0
0.4576	8.28	0
0.4584	8.23	0
0.4592	8.3	0
0.46	8.28	0
0.4608	8.35	0
0.4616	8.4	0
0.4624	8.48	0
0.4632	8.45	0
0.464	8.27	0
0.4648	8.1	0
0.4656	8.04	0
0.4664	8.05	0
0.4672	7.99	0
0.468	7.81	0
0.4688	7.73	0
0.4696	7.66	0
0.4704	7.66	0
0.4712	7.68	0
0.472	7.71	0
0.4728	7.79	0
0.4736	7.85	0
0.4744	7.94	0
0.4752	7.96	0
0.476	7.97	0
0.4768	7.98	0
0.4776	8.02	0
0.4784	7.98	0
0.4792	7.94	0
0.48	7.88	0
0.4808	7.84	0
0.4816	7.89	0
0.4824	8	0
0.4832	8.08	0
0.484	8.17	0
0.4848	8.14	0
0.4856	8.06	0
0.4864	8.01	0
0.4872	8	0
0.488	8.04	0
0.4888	8.1	0
0.4896	8.15	0
0.4904	8.21	0
0.4912	8.21	0
0.492	8.25	0
0.4928	8.3	0
0.4936	8.4	0
0.4944	8.46	0
0.4952	8.5	0
0.496	8.56	0
0.4968	8.52	0
0.4976	8.41	0
0.4984	8.31	0
0.4992	8.19	0
0.5	8.16	0
0.5008	8.16	0
0.5016	8.17	0
0.5024	8.16	0
0.5032	8.17	0
0.504	8.17	0
0.5048	8.12	0
0.5056	8.16	0
0.5064	8.28	0
0.5072	8.39	0
0.508	8.52	0
0.5088	8.57	0
0.5096	8.58	0
0.5104	8.54	0
0.5112	8.5	0
0.512	8.52	0
0.5128	8.46	0
0.5136	8.41	0
0.5144	8.33	0
0.5152	8.36	0
0.516	8.48	0
0.5168	8.6	0
0.5176	8.66	0
0.5184	8.76	0
0.5192	8.72	0
0.52	8.73	0
0.5208	8.82	0
0.5216	8.77	0
0.5224	8.76	0
0.5232	8.73	0
0.524	8.67	0
0.5248	8.64	0
0.5256	8.67	0
0.5264	8.72	0
0.5272	8.75	0
0.528	8.81	0
0.5288	8.76	0
0.5296	8.71	0
0.5304	8.62	0
0.5312	8.51	0
0.532	8.42	0
0.5328	8.33	0
0.5336	8.31	0
0.5344	8.25	0
0.5352	8.18	0
0.536	8.07	0
0.5368	8.09	0
0.5376	8.12	0
0.5384	8.18	0
0.5392	8.26	0
0.54	8.29	0
0.5408	8.31	0
0.5416	8.38	0
0.5424	8.4	0
0.5432	8.47	0
0.544	8.53	0
0.5448	8.49	0
0.5456	8.49	0
0.5464	8.44	0
0.5472	8.41	0
0.548	8.46	0
0.5488	8.57	0
0.5496	8.62	0
0.5504	8.61	0
0.5512	8.54	0
0.552	8.41	0
0.5528	8.36	0
0.5536	8.4	0
0.5544	8.52	0
0.5552	8.58	0
0.556	8.63	0
0.5568	8.65	0
0.5576	8.65	0
0.5584	8.64	0
0.5592	8.64	0
0.56	8.68	0
0.5608	8.78	0
0.5616	8.87	0
0.5624	8.91	0
0.5632	8.88	0
0.564	8.85	0
0.5648	8.81	0
0.5656	8.81	0
0.5664	8.76	0
0.5672	8.71	0
0.568	8.53	0
0.5688	8.4	0
0.5696	8.34	0
0.5704	8.39	0
0.5712	8.45	0
0.572	8.57	0
0.5728	8.65	0
0.5736	8.78	0
0.5744	8.84	0
0.5752	8.87	0
0.576	8.78	0
0.5768	8.74	0
0.5776	8.75	0
0.5784	8.82	0
0.5792	8.83	0
0.58	8.75	0
0.5808	8.69	0
0.5816	8.7	0
0.5824	8.76	0
0.5832	8.85	0
0.584	8.92	0
0.5848	8.93	0
0.5856	8.8	-1.94e-05
0.5864	8.72	-0.000527
0.5872	8.7	0.000594
0.588	8.89	-0.00138
0.5888	9.41	0.00231
0.5896	10.3	-0.00423
0.5904	11.8	0.00637
0.5912	13.6	-0.0105
0.592	15.5	0.0174
0.5928	17.5	-0.0331
0.5936	19.7	0.223
0.5944	21.9	0.511
0.5952	23.6	0.483
0.596	24.6	0.142
0.5968	25.1	0.145
0.5976	25.4	0.502
0.5984	25.3	0.513
0.5992	25.1	0.28
0.6	24.9	0.053
0.6008	24.9	0.435
0.6016	25	0.521
0.6024	25.1	0.389
0.6032	24.7	0.0428
0.604	24.1	0.318
0.6048	23	0.532
0.6056	21.9	0.438
0.6064	20.8	0.0942
0.6072	20	0.0762
0.608	19.2	0.456
0.6088	18.4	0.505
0.6096	17.4	0.213
0.6104	16.4	0.00994
0.6112	15.3	-0.00347
0.612	14.2	0.277
0.6128	13.4	0.487
0.6136	12.5	0.159
0.6144	11.8	0.00525
0.6152	11.4	0.00028
0.616	10.9	-0.000401
0.6168	10.4	0.00014
0.6176	9.98	-0.000482
0.6184	9.45	0.000345
0.6192	9.11	-0.000284
0.62	8.75	0.000179
0.6208	8.37	-0.0003
0.6216	8.02	-6.04e-05
0.6224	7.58	-2.36e-07
0.6232	7.23	0
0.624	6.75	0
0.6248	6.24	0
0.6256	5.87	0
0.6264	5.45	0
0.6272	5.17	0
0.628	4.88	0
0.6288	4.55	0
0.6296	4.25	0
0.6304	4.04	0
0.6312	4.09	0
0.632	4.12	0
0.6328	4.24	0
0.6336	4.23	0
0.6344	4.17	0
0.6352	3.99	0
0.636	3.8	0
0.6368	3.63	0
0.6376	3.57	0
0.6384	3.68	0
0.6392	3.74	0
0.64	3.97	0
0.6408	4.11	0
0.6416	4.31	0
0.6424	4.48	0
0.6432	4.64	0
0.644	4.73	0
0.6448	4.69	0
0.6456	4.69	0
0.6464	4.57	0
0.6472	4.49	0
0.648	4.49	0
0.6488	4.63	0
0.6496	4.8	0
0.6504	4.94	0
0.6512	5.04	0
0.652	5.07	0
0.6528	5.2	0
0.6536	5.4	0
0.6544	5.64	0
0.6552	5.8	0
0.656	5.88	0
0.6568	5.85	0
0.6576	5.85	0
0.6584	5.88	0
0.6592	5.98	0
0.66	6.18	0
0.6608	6.36	0
0.6616	6.46	0
0.6624	6.42	0
0.6632	6.33	0
0.664	6.29	0
0.6648	6.3	0
0.6656	6.39	0
0.6664	6.55	0
0.6672	6.72	0
0.668	6.77	0
0.6688	6.79	0
0.6696	6.86	0
0.6704	6.79	0
0.6712	6.76	0
0.672	6.78	0
0.6728	6.87	0
0.6736	7.02	0
0.6744	7.21	0
0.6752	7.37	0
0.676	7.38	0
0.6768	7.43	0
0.6776	7.45	0
0.6784	7.42	0
0.6792	7.45	0
0.68	7.45	0
0.6808	7.43	0
0.6816	7.45	0
0.6824	7.45	0
0.6832	7.49	0
0.684	7.49	0
0.6848	7.52	0
0.6856	7.53	0
0.6864	7.56	0
0.6872	7.57	0
0.688	7.61	0
0.6888	7.63	0
0.6896	7.59	0
0.6904	7.65	0
0.6912	7.67	0
0.692	7.7	0
0.6928	7.78	0
0.6936	7.82	0
0.6944	7.82	0
0.6952	7.88	0
0.696	7.87	0
0.6968	7.88	0
0.6976	7.91	0
0.6984	7.95	0
0.6992	7.98	0
0.7	7.96	0
0.7008	7.84	0
0.7016	7.8	0
0.7024	7.83	0
0.7032	7.99	0
0.704	8.18	0
0.7048	8.19	0
0.7056	8.15	0
0.7064	7.99	0
0.7072	7.85	0
0.708	7.91	0
0.7088	8.11	0
0.7096	8.27	0
0.7104	8.34	0
0.7112	8.32	0
0.712	8.21	0
0.7128	8.23	0
0.7136	8.33	0
0.7144	8.4	0
0.7152	8.41	0
0.716	8.36	0
0.7168	8.28	0
0.7176	8.26	0
0.7184	8.24	0
0.7192	8.3	0
0.72	8.29	0
0.7208	8.42	0
0.7216	8.51	0
0.7224	8.53	0
0.7232	8.51	0
0.724	8.47	0
0.7248	8.47	0
0.7256	8.4	0
0.7264	8.23	0
0.7272	8.11	0
0.728	8.21	0
0.7288	8.44	0
0.7296	8.68	0
0.7304	8.86	0
0.7312	8.89	0
0.732	8.83	0
0.7328	8.79	0
0.7336	8.8	0
0.7344	8.78	0
0.7352	8.78	0
0.736	8.76	0
0.7368	8.76	0
0.7376	8.71	0
0.7384	8.71	0
0.7392	8.77	0
0.74	8.87	0
0.7408	8.95	0
0.7416	8.93	0
0.7424	8.86	0
0.7432	8.84	0
0.744	8.88	0
0.7448	8.9	0
0.7456	8.9	0
0.7464	8.86	0
0.7472	8.94	0
0.748	8.98	0
0.7488	8.92	0
0.7496	8.89	0
0.7504	8.85	0
0.7512	8.79	0
0.752	8.77	0
0.7528	8.59	0
0.7536	8.39	0
0.7544	8.31	0
0.7552	8.35	0
0.756	8.35	0
0.7568	8.45	0
0.7576	8.53	0
0.7584	8.59	0
0.7592	8.7	0
0.76	8.84	0
0.7608	8.86	0
0.7616	8.83	0
0.7624	8.69	0
0.7632	8.55	0
0.764	8.42	0
0.7648	8.32	0
0.7656	8.32	0
0.7664	8.32	0
0.7672	8.26	0
0.768	8.31	0
0.7688	8.4	0
0.7696	8.53	0
0.7704	8.61	0
0.7712	8.81	0
0.772	8.86	0
0.7728	8.91	0
0.7736	8.91	0
0.7744	8.92	0
0.7752	8.96	0
0.776	9.05	0
0.7768	9.14	0
0.7776	9.15	0
0.7784	9.1	0
0.7792	8.95	0
0.78	8.83	0
0.7808	8.84	0
0.7816	8.91	0
0.7824	8.95	0
0.7832	9	0
0.784	9	0
0.7848	8.9	0
0.7856	8.8	0
0.7864	8.67	0
0.7872	8.61	0
0.788	8.58	0
0.7888	8.77	0
0.7896	8.93	0
0.7904	8.93	0
0.7912	8.83	0
0.792	8.59	0
0.7928	8.44	0
0.7936	8.43	0
0.7944	8.48	0
0.7952	8.58	0
0.796	8.68	0
0.7968	8.77	0
0.7976	8.74	0
0.7984	8.62	0
0.7992	8.55	0
0.8	8.45	0
0.8008	8.44	0
0.8016	8.45	0
0.8024	8.54	0
0.8032	8.58	0
0.804	8.56	0
0.8048	8.49	0
0.8056	8.41	0
0.8064	8.4	0
0.8072	8.43	0
0.808	8.46	0
0.8088	8.52	0
0.8096	8.56	0
0.8104	8.66	0
0.8112	8.68	0
0.812	8.75	0
0.8128	8.67	0
0.8136	8.65	0
0.8144	8.66	0
0.8152	8.74	0
0.816	8.88	0
0.8168	9.02	0
0.8176	9.07	0
0.8184	9.08	0
0.8192	8.99	0
0.82	9.03	0
0.8208	8.96	0
0.8216	8.85	0
0.8224	8.71	0
0.8232	8.67	0
0.824	8.65	0
0.8248	8.67	0
0.8256	8.67	0
0.8264	8.66	0
0.8272	8.64	0
0.828	8.59	0
0.8288	8.5	0
0.8296	8.63	0
0.8304	8.8	0
0.8312	8.91	0
0.832	8.98	0
0.8328	8.99	0
0.8336	9.04	0
0.8344	9.01	0
0.8352	8.95	0
0.836	8.86	0
0.8368	8.78	0
0.8376	8.66	0
0.8384	8.65	0
0.8392	8.65	0
0.84	8.77	0
0.8408	8.92	0
0.8416	9.03	0
0.8424	9.09	0
0.8432	9.05	0
0.844	8.88	0
0.8448	8.83	0
0.8456	8.83	0
0.8464	8.96	0
0.8472	9.07	0
0.848	9.18	0
0.8488	9.33	0
0.8496	9.38	0
0.8504	9.39	0
0.8512	9.31	0
0.852	9.18	0
0.8528	8.98	0
0.8536	8.84	0
0.8544	8.63	0
0.8552	8.46	0
0.856	8.4	0
0.8568	8.42	0
0.8576	8.54	0
0.8584	8.57	0
0.8592	8.58	0
0.86	8.55	0
0.8608	8.54	0
0.8616	8.59	0
0.8624	8.66	0
0.8632	8.85	0
0.864	9.06	0
0.8648	9.22	0
0.8656	9.35	0
0.8664	9.32	0
0.8672	9.17	0
0.868	8.93	0
0.8688	8.64	0
0.8696	8.5	0
0.8704	8.49	0
0.8712	8.62	0
0.872	8.82	0
0.8728	8.87	0
0.8736	8.86	0
0.8744	8.83	0
0.8752	8.78	0
0.876	8.83	0
0.8768	8.92	0
0.8776	8.96	0
0.8784	8.9	0
0.8792	8.85	0
0.88	8.71	0
0.8808	8.62	0
0.8816	8.76	0
0.8824	8.82	0
0.8832	8.91	0
0.884	8.81	0
0.8848	8.57	0
0.8856	8.44	0
0.8864	8.37	0
0.8872	8.35	0
0.888	8.37	0
0.8888	8.41	0
0.8896	8.45	0
0.8904	8.45	0
0.8912	8.5	0
0.892	8.64	0
0.8928	8.8	-0.000109
0.8936	8.93	-0.000364
0.8944	9	0.000292
0.8952	9.24	-0.000665
0.896	9.79	0.00106
0.8968	10.9	-0.00222
0.8976	12.6	0.00317
0.8984	14.4	-0.00536
0.8992	16	0.00839
0.9	17.7	-0.0094
0.9008	19.5	0.333
0.9016	20.9	0.527
0.9024	21.7	0.391
0.9032	22.6	0.0292
0.904	24.2	0.221
0.9048	26.1	0.51
0.9056	27.7	0.514
0.9064	28.9	0.213
0.9072	30	0.169
0.908	30.8	0.512
0.9088	31.3	0.519
0.9096	31.2	0.384
0.9104	30.4	0.103
0.9112	29.4	0.447
0.912	28.5	0.52
0.9128	27.7	0.447
0.9136	26.9	0.0801
0.9144	26.1	0.303
0.9152	25.1	0.531
0.916	24	0.47
0.9168	22.8	0.137
0.9176	21.8	0.0941
0.9184	20.7	0.481
0.9192	19.7	0.497
0.92	18.7	0.235
0.9208	17.7	-0.0148
0.9216	16.7	0.1
0.9224	15.8	0.466
0.9232	14.9	0.435
0.924	14	0.102
0.9248	13.2	-0.00127
0.9256	12.3	0.00181
0.9264	11.6	-0.00127
0.9272	10.9	0.000561
0.928	10.3	-0.00062
0.9288	9.78	0.000316
0.9296	9.27	-0.000186
0.9304	8.78	-1.8e-05
0.9312	8.33	-0.00025
0.932	7.88	-3.21e-05
0.9328	7.53	-7.21e-23
0.9336	7.11	0
0.9344	6.77	0
0.9352	6.41	0
0.936	6.12	0
0.9368	5.94	0
0.9376	5.93	0
0.9384	5.9	0
0.9392	5.94	0
0.94	5.74	0
0.9408	5.64	0
0.9416	5.62	0
0.9424	5.68	0
0.9432	5.89	0
0.944	6	0
0.9448	6.11	0
0.9456	6.07	0
0.9464	6	0
0.9472	5.89	0
0.948	5.77	0
0.9488	5.67	0
0.9496	5.67	0
0.9504	5.65	0
0.9512	5.54	0
0.952	5.34	0
0.9528	5.17	0
0.9536	5.06	0
0.9544	5.01	0
0.9552	4.88	0
0.956	4.71	0
0.9568	4.42	0
0.9576	4.32	0
0.9584	4.47	0
0.9592	4.85	0
0.96	5.17	0
0.9608	5.37	0
0.9616	5.38	0
0.9624	5.43	0
0.9632	5.56	0
0.964	5.74	0
0.9648	5.8	0
0.9656	5.9	0
0.9664	5.97	0
0.9672	6.05	0
0.968	6.05	0
0.9688	6.11	0
0.9696	6.31	0
0.9704	6.67	0
0.9712	7.16	0
0.972	7.8	0
0.9728	8.82	0
0.9736	9.7	0
0.9744	10.2	0
0.9752	10.1	0
0.976	9.61	0
0.9768	9.39	0
0.9776	9.63	0
0.9784	10.3	0
0.9792	10.7	0
0.98	11.1	0
0.9808	11.1	0
0.9816	10.9	0
0.9824	10.5	0
0.9832	10.1	0
0.984	9.49	0
0.9848	8.84	0
0.9856	8.24	0
0.9864	7.64	0
0.9872	7.15	0
0.988	6.79	0
0.9888	6.49	0
0.9896	6.28	0
0.9904	6.18	0
0.9912	6.09	0
0.992	5.95	0
0.9928	5.86	0
0.9936	5.72	0
0.9944	5.57	0
0.9952	5.31	0
0.996	5.08	0
0.9968	4.94	0
0.9976	4.78	0
0.9984	4.63	0
0.9992	4.52	0
1	4.5	0
1.0008	4.59	0
1.0016	4.64	0
1.0024	4.72	0
1.0032	4.83	0
1.004	5	0
1.0048	5.18	0
1.0056	5.28	0
1.0064	5.41	0
1.0072	5.43	0
1.008	5.43	0
1.0088	5.3	0
1.0096	5.35	0
1.0104	5.34	0
1.0112	5.38	0
1.012	5.53	0
1.0128	5.67	0
1.0136	5.73	0
1.0144	5.82	0
1.0152	6.01	0
1.016	6.17	0
1.0168	6.31	0
1.0176	6.44	0
1.0184	6.56	0
1.0192	6.61	0
1.02	6.7	0
1.0208	6.78	0
1.0216	6.78	0
1.0224	6.82	0
1.0232	6.84	0
1.024	6.84	0
1.0248	6.83	0
1.0256	6.82	0
1.0264	6.82	0
1.0272	6.82	0
1.028	6.85	0
1.0288	6.84	0
1.0296	6.9	0
1.0304	6.95	0
1.0312	6.95	0
1.032	7.07	0
1.0328	7.27	0
1.0336	7.31	0
1.0344	7.49	0
1.0352	7.69	0
1.036	7.87	0
1.0368	8	0
1.0376	8.04	0
1.0384	8.15	0
1.0392	8.21	0
1.04	8.26	0
1.0408	8.28	0
1.0416	8.35	0
1.0424	8.34	0
1.0432	8.27	0
1.044	8.21	0
1.0448	8.17	0
1.0456	8.14	0
1.0464	8.07	0
1.0472	8.02	0
1.048	7.95	0
1.0488	7.95	0
1.0496	8	0
1.0504	8.05	0
1.0512	8.12	0
1.052	8.15	0
1.0528	8.06	0
1.0536	8.01	0
1.0544	7.98	0
1.0552	8.09	0
1.056	8.2	0
1.0568	8.4	0
1.0576	8.52	0
1.0584	8.61	0
1.0592	8.6	0
1.06	8.52	0
1.0608	8.45	0
1.0616	8.36	0
1.0624	8.32	0
1.0632	8.32	0
1.064	8.25	0
1.0648	8.31	0
1.0656	8.37	0
1.0664	8.47	0
1.0672	8.56	0
1.068	8.6	0
1.0688	8.63	0
1.0696	8.59	0
1.0704	8.57	0
1.0712	8.66	0
1.072	8.7	0
1.0728	8.73	0
1.0736	8.7	0
1.0744	8.58	0
1.0752	8.54	0
1.076	8.48	0
1.0768	8.46	0
1.0776	8.51	0
1.0784	8.49	0
1.0792	8.48	0
1.08	8.41	0
1.0808	8.38	0
1.0816	8.26	0
1.0824	8.14	0
1.0832	8.1	0
1.084	8.04	0
1.0848	8	0
1.0856	8.02	0
1.0864	8.17	0
1.0872	8.28	0
1.088	8.4	0
1.0888	8.48	0
1.0896	8.51	0
1.0904	8.52	0
1.0912	8.41	0
1.092	8.28	0
1.0928	8.05	0
1.0936	8.03	0
1.0944	8.01	0
1.0952	8.12	0
1.096	8.22	0
1.0968	8.26	0
1.0976	8.31	0
1.0984	8.43	0
1.0992	8.49	0
1.1	8.48	0
1.1008	8.5	0
1.1016	8.56	0
1.1024	8.6	0
1.1032	8.71	0
1.104	8.73	0
1.1048	8.66	0
1.1056	8.67	0
1.1064	8.59	0
1.1072	8.5	0
1.108	8.33	0
1.1088	8.22	0
1.1096	8.2	0
1.1104	8.13	0
1.1112	8.09	0
1.112	8.03	0
1.1128	8.02	0
1.1136	8.02	0
1.1144	7.91	0
1.1152	8.04	0
1.116	8.04	0
1.1168	8.1	0
1.1176	8.17	0
1.1184	8.14	0
1.1192	8.15	0
1.12	8.11	0
1.1208	8.13	0
1.1216	8.16	0
1.1224	8.24	0
1.1232	8.32	0
1.124	8.36	0
1.1248	8.35	0
1.1256	8.27	0
1.1264	8.28	0
1.1272	8.24	0
1.128	8.26	0
1.1288	8.25	0
1.1296	8.25	0
1.1304	8.22	0
1.1312	8.08	0
1.132	8.08	0
1.1328	8.01	0
1.1336	8.05	0
1.1344	8.15	0
1.1352	8.31	0
1.136	8.33	0
1.1368	8.25	0
1.1376	8.1	0
1.1384	8.02	0
1.1392	7.93	0
1.14	7.92	0
1.1408	7.95	0
1.1416	8.1	0
1.1424	8.18	0
1.1432	8.42	0
1.144	8.63	0
1.1448	8.75	0
1.1456	8.86	0
1.1464	8.97	0
1.1472	9.04	0
1.148	9.1	0
1.1488	9.02	0
1.1496	8.95	0
1.1504	8.88	0
1.1512	8.79	0
1.152	8.82	0
1.1528	8.87	0
1.1536	8.95	0
1.1544	8.96	0
1.1552	8.95	0
1.156	8.95	0
1.1568	9.07	0
1.1576	9.32	0
1.1584	9.57	-0.000105
1.1592	9.72	-0.000373
1.16	9.84	0.000302
1.1608	10	-0.000737
1.1616	10.5	0.00114
1.1624	11.4	-0.00238
1.1632	12.7	0.00342
1.164	14.2	-0.00572
1.1648	16	0.00897
1.1656	18.1	-0.0109
1.1664	20.5	0.333
1.1672	23.2	0.528
1.168	25.5	0.422
1.1688	27.2	0.0712
1.1696	28.2	0.321
1.1704	28.5	0.524
1.1712	28.5	0.506
1.172	28.4	0.179
1.1728	28.4	0.193
1.1736	28.6	0.515
1.1744	28.8	0.519
1.1752	28.7	0.306
1.176	28.3	0.102
1.1768	27.5	0.471
1.1776	26.5	0.517
1.1784	25.3	0.388
1.1792	24.1	0.0382
1.18	22.9	0.313
1.1808	21.7	0.535
1.1816	20.6	0.417
1.1824	19.8	0.0924
1.1832	18.6	0.0284
1.184	17.3	0.403
1.1848	16.1	0.512
1.1856	14.8	0.22
1.1864	13.8	0.00531
1.1872	13.1	0.00466
1.188	12.7	-0.00309
1.1888	12.4	0.00181
1.1896	11.9	-0.00148
1.1904	11.1	0.000771
1.1912	10.3	-0.000488
1.192	9.3	0.00019
1.1928	8.37	-0.000318
1.1936	7.69	-8.73e-05
1.1944	7.21	-1.39e-06
1.1952	6.82	0
1.196	6.36	0
1.1968	5.81	0
1.1976	5.22	0
1.1984	4.71	0
1.1992	4.33	0
1.2	3.98	0
1.2008	3.66	0
1.2016	3.25	0
1.2024	2.83	0
1.2032	2.45	0
1.204	2.28	0
1.2048	2.27	0
1.2056	2.38	0
1.2064	2.43	0
1.2072	2.48	0
1.208	2.5	0
1.2088	2.54	0
1.2096	2.51	0
1.2104	2.48	0
1.2112	2.54	0
1.212	2.68	0
1.2128	2.79	0
1.2136	2.91	0
1.2144	2.99	0
1.2152	3.07	0
1.216	3.21	0
1.2168	3.28	0
1.2176	3.48	0
1.2184	3.72	0
1.2192	3.97	0
1.22	4.33	0
1.2208	4.61	0
1.2216	4.89	0
1.2224	5.09	0
1.2232	5.21	0
1.224	5.35	0
1.2248	5.38	0
1.2256	5.25	0
1.2264	5.19	0
1.2272	5.14	0
1.228	5.12	0
1.2288	5.09	0
1.2296	5.06	0
1.2304	5.15	0
1.2312	5.27	0
1.232	5.47	0
1.2328	5.53	0
1.2336	5.54	0
1.2344	5.45	0
1.2352	5.44	0
1.236	5.45	0
1.2368	5.54	0
1.2376	5.67	0
1.2384	5.74	0
1.2392	5.81	0
1.24	5.85	0
1.2408	6.03	0
1.2416	6.28	0
1.2424	6.38	0
1.2432	6.5	0
1.244	6.58	0
1.2448	6.64	0
1.2456	6.65	0
1.2464	6.62	0
1.2472	6.59	0
1.248	6.59	0
1.2488	6.66	0
1.2496	6.7	0
1.2504	6.86	0
1.2512	7.07	0
1.252	7.13	0
1.2528	7.27	0
1.2536	7.36	0
1.2544	7.47	0
1.2552	7.47	0
1.256	7.47	0
1.2568	7.37	0
1.2576	7.3	0
1.2584	7.17	0
1.2592	6.98	0
1.26	6.84	0
1.2608	6.82	0
1.2616	6.96	0
1.2624	7.16	0
1.2632	7.3	0
1.264	7.44	0
1.2648	7.42	0
1.2656	7.52	0
1.2664	7.62	0
1.2672	7.8	0
1.268	7.94	0
1.2688	7.98	0
1.2696	8	0
1.2704	7.87	0
1.2712	7.67	0
1.272	7.52	0
1.2728	7.45	0
1.2736	7.41	0
1.2744	7.51	0
1.2752	7.68	0
1.276	7.85	0
1.2768	7.97	0
1.2776	7.97	0
1.2784	7.96	0
1.2792	7.95	0
1.28	7.98	0
1.2808	8.17	0
1.2816	8.27	0
1.2824	8.36	0
1.2832	8.2	0
1.284	8.07	0
1.2848	8.05	0
1.2856	8.16	0
1.2864	8.15	0
1.2872	8.11	0
1.288	8.08	0
1.2888	7.98	0
1.2896	7.88	0
1.2904	7.79	0
1.2912	7.83	0
1.292	8.01	0
1.2928	8.21	0
1.2936	8.47	0
1.2944	8.68	0
1.2952	8.78	0
1.296	8.66	0
1.2968	8.42	0
1.2976	8.18	0
1.2984	7.96	0
1.2992	7.9	0
1.3	8.05	0
1.3008	8.27	0
1.3016	8.42	0
1.3024	8.46	0
1.3032	8.3	0
1.304	8.06	0
1.3048	7.9	0
1.3056	7.78	0
1.3064	7.76	0
1.3072	7.78	0
1.308	7.81	0
1.3088	7.82	0
1.3096	7.86	0
1.3104	7.94	0
1.3112	8.04	0
1.312	8.07	0
1.3128	8.1	0
1.3136	8.14	0
1.3144	8.23	0
1.3152	8.25	0
1.316	8.34	0
1.3168	8.32	0
1.3176	8.34	0
1.3184	8.37	0
1.3192	8.45	0
1.32	8.57	0
1.3208	8.66	0
1.3216	8.73	0
1.3224	8.78	0
1.3232	8.92	0
1.324	9	0
1.3248	9.01	0
1.3256	8.96	0
1.3264	8.75	0
1.3272	8.55	0
1.328	8.33	0
1.3288	8.35	0
1.3296	8.49	0
1.3304	8.5	0
1.3312	8.53	0
1.332	8.56	0
1.3328	8.74	0
1.3336	8.92	0
1.3344	9.01	0
1.3352	9.05	0
1.336	8.97	0
1.3368	8.91	0
1.3376	8.88	0
1.3384	8.87	0
1.3392	8.9	0
1.34	8.87	0
1.3408	8.79	0
1.3416	8.7	0
1.3424	8.66	0
1.3432	8.55	0
1.344	8.57	0
1.3448	8.6	0
1.3456	8.67	0
1.3464	8.73	0
1.3472	8.79	0
1.348	8.89	0
1.3488	8.91	0
1.3496	8.87	0
1.3504	8.67	0
1.3512	8.43	0
1.352	8.31	0
1.3528	8.27	0
1.3536	8.39	0
1.3544	8.56	0
1.3552	8.71	0
1.356	8.83	0
1.3568	8.87	0
1.3576	8.94	0
1.3584	8.95	0
1.3592	9	0
1.36	8.96	0
1.3608	8.92	0
1.3616	8.96	0
1.3624	8.95	0
1.3632	9.06	0
1.364	9.07	0
1.3648	9.02	0
1.3656	8.98	0
1.3664	8.74	0
1.3672	8.56	0
1.368	8.39	0
1.3688	8.29	0
1.3696	8.31	0
1.3704	8.36	0
1.3712	8.37	0
1.372	8.42	0
1.3728	8.41	0
1.3736	8.42	0
1.3744	8.54	0
1.3752	8.78	0
1.376	9	0
1.3768	9.13	0
1.3776	9.22	0
1.3784	9.27	0
1.3792	9.37	0
1.38	9.42	0
1.3808	9.34	0
1.3816	9.3	0
1.3824	9.37	0
1.3832	9.35	0
1.384	9.24	0
1.3848	9.17	0
1.3856	9.01	0
1.3864	8.96	0
1.3872	8.82	0
1.388	8.75	0
1.3888	8.64	0
1.3896	8.59	0
1.3904	8.56	0
1.3912	8.6	0
1.392	8.61	0
1.3928	8.58	0
1.3936	8.48	0
1.3944	8.36	0
1.3952	8.37	0
1.396	8.53	0
1.3968	8.78	0
1.3976	8.92	0
1.3984	8.99	0
1.3992	8.93	0
1.4	8.69	0
1.4008	8.44	0
1.4016	8.29	0
1.4024	8.28	0
1.4032	8.41	0
1.404	8.51	0
1.4048	8.62	0
1.4056	8.81	0
1.4064	8.91	0
1.4072	8.97	0
1.408	8.92	0
1.4088	8.92	0
1.4096	8.89	0
1.4104	8.9	0
1.4112	8.81	0
1.412	8.65	0
1.4128	8.44	0
1.4136	8.32	0
1.4144	8.3	0
1.4152	8.29	0
1.416	8.33	0
1.4168	8.35	0
1.4176	8.35	0
1.4184	8.35	0
1.4192	8.33	0
1.42	8.35	0
1.4208	8.29	0
1.4216	8.34	0
1.4224	8.49	0
1.4232	8.7	0
1.424	8.93	0
1.4248	9.15	0
1.4256	9.32	0
1.4264	9.36	0
1.4272	9.38	0
1.428	9.25	0
1.4288	9.14	0
1.4296	9.05	0
1.4304	8.87	0
1.4312	8.87	0
1.432	8.8	0
1.4328	8.69	0
1.4336	8.58	0
1.4344	8.55	0
1.4352	8.58	0
1.436	8.68	0
1.4368	8.73	0
1.4376	8.73	0
1.4384	8.73	0
1.4392	8.74	0
1.44	8.78	0
1.4408	8.84	0
1.4416	8.94	0
1.4424	9	0
1.4432	9.03	0
1.444	9.13	0
1.4448	9.27	0
1.4456	9.35	0
1.4464	9.44	0
1.4472	9.54	0
1.448	9.6	0
1.4488	9.61	0
1.4496	9.48	0
1.4504	9.27	0
1.4512	9.03	0
1.452	8.89	0
1.4528	8.79	0
1.4536	8.65	0
1.4544	8.58	0
1.4552	8.49	0
1.456	8.53	0
1.4568	8.68	0
1.4576	8.99	0
1.4584	9.37	0
1.4592	9.37	-7.56e-06
1.46	8.56	-0.000518
1.4608	6.74	0.000562
1.4616	4.91	-0.00146
1.4624	5.01	0.00241
1.4632	7.52	-0.0045
1.464	10.9	0.00685
1.4648	13.4	-0.0114
1.4656	15.4	0.0186
1.4664	17.6	-0.0352
1.4672	21.1	0.185
1.468	25.4	0.496
1.4688	30.2	0.526
1.4696	34.4	0.283
1.4704	37.3	0.21
1.4712	38.8	0.537
1.472	39.2	0.499
1.4728	38.7	0.516
1.4736	37.6	0.185
1.4744	36.3	0.389
1.4752	35	0.521
1.476	33.7	0.532
1.4768	32.5	0.253
1.4776	31.6	0.2
1.4784	30.6	0.517
1.4792	29.4	0.516
1.48	28.4	0.355
1.4808	27.1	0.0716
1.4816	25.8	0.426
1.4824	24.5	0.522
1.4832	23.4	0.407
1.484	22.5	0.0434
1.4848	21.6	0.207
1.4856	20.7	0.524
1.4864	19.7	0.451
1.4872	18.7	0.162
1.488	17.6	-0.0258
1.4888	16.6	0.232
1.4896	15.5	0.522
1.4904	14.6	0.329
1.4912	13.8	0.0411
1.492	13	0.000308
1.4928	12.3	-0.000308
1.4936	11.5	0.000106
1.4944	10.8	-0.00043
1.4952	10.2	0.000125
1.496	9.73	-0.00016
1.4968	9.37	0.000105
1.4976	9.11	-0.000233
1.4984	8.7	-0.00016
1.4992	8.26	-9.81e-06
1.5	7.79	0
1.5008	7.47	0
1.5016	7.29	0
1.5024	7.06	0
1.5032	6.82	0
1.504	6.6	0
1.5048	6.41	0
1.5056	6.31	0
1.5064	6.3	0
1.5072	6.38	0
1.508	6.58	0
1.5088	6.68	0
1.5096	6.56	0
1.5104	6.37	0
1.5112	6.22	0
1.512	6.22	0
1.5128	6.26	0
1.5136	6.23	0
1.5144	5.9	0
1.5152	5.35	0
1.516	4.76	0
1.5168	4.34	0
1.5176	4.15	0
1.5184	4.36	0
1.5192	4.52	0
1.52	4.56	0
1.5208	4.42	0
1.5216	4.14	0
1.5224	3.93	0
1.5232	3.72	0
1.524	3.6	0
1.5248	3.46	0
1.5256	3.43	0
1.5264	3.32	0
1.5272	3.22	0
1.528	3.23	0
1.5288	3.33	0
1.5296	3.41	0
1.5304	3.36	0
1.5312	3.35	0
1.532	3.38	0
1.5328	3.39	0
1.5336	3.48	0
1.5344	3.54	0
1.5352	3.6	0
1.536	3.65	0
1.5368	3.69	0
1.5376	3.71	0
1.5384	3.76	0
1.5392	3.86	0
1.54	4.09	0
1.5408	4.35	0
1.5416	4.62	0
1.5424	4.8	0
1.5432	4.59	0
1.544	4.16	0
1.5448	4.03	0
1.5456	4.96	0
1.5464	7.16	-2.75e-05
1.5472	9.59	-0.000501
1.548	11.1	0.000566
1.5488	11.3	-0.0011
1.5496	11.2	0.00177
1.5504	11.5	-0.00274
1.5512	12.6	0.00419
1.552	14.2	-0.0065
1.5528	15.5	0.0108
1.5536	16.2	-0.0214
1.5544	16.2	0.214
1.5552	15.9	0.528
1.556	15.4	0.346
1.5568	14.6	0.0479
1.5576	14	-0.00195
1.5584	13.3	0.000841
1.5592	12.5	-0.000357
1.56	11.5	0.000115
1.5608	10.8	8.02e-06
1.5616	10.4	-5.84e-05
1.5624	10.3	5.08e-05
1.5632	10.4	-0.000202
1.564	10.3	-0.000179
1.5648	9.7	-9.32e-06
1.5656	8.56	0
1.5664	7.47	0
1.5672	7	0
1.568	7.37	0
1.5688	8.03	0
1.5696	8.46	0
1.5704	8.39	0
1.5712	8.01	0
1.572	7.53	0
1.5728	7.02	0
1.5736	6.52	0
1.5744	6.07	0
1.5752	5.71	0
1.576	5.43	0
1.5768	5.12	0
1.5776	4.83	0
1.5784	4.62	0
1.5792	4.49	0
1.58	4.55	0
1.5808	4.69	0
1.5816	4.8	0
1.5824	4.82	0
1.5832	4.88	0
1.584	4.87	0
1.5848	4.91	0
1.5856	4.89	0
1.5864	4.78	0
1.5872	4.84	0
1.588	4.81	0
1.5888	4.74	0
1.5896	4.71	0
1.5904	4.63	0
1.5912	4.57	0
1.592	4.56	0
1.5928	4.44	0
1.5936	4.36	0
1.5944	4.25	0
1.5952	4.14	0
1.596	4.07	0
1.5968	4.1	0
1.5976	4.27	0
[truncated: 35,503 more rows]
